# Supplementary material for: Neuronal APOE4 removal protects against tau-mediated gliosis, neurodegeneration and myelin deficits
Source: Nat Aging. 2023 Feb 20;3(3):275–96. doi: 10.1038/s43587-023-00368-3 (PMC10154214; doi:10.1038/s43587-023-00368-3)
Supplement: Supplementary file 3 — Marker genes for each of the 34 clusters and the lists of DE genes for various comparisons between clusters and genotypes. [file 43587_2023_368_MOESM3_ESM.xlsx]

## Sheet: Table S1a_MarkerGenes_AllCells
p_val	avg_log2FC	pct.1	pct.2	p_val_adj	cluster	gene
0	2.22495	0.982	0.306	0	1	Mbp
0	2.13994	1	0.68	0	1	Pde4b
0	2.07524	0.927	0.193	0	1	St18
0	2.02991	0.96	0.378	0	1	Plcl1
0	1.95583	0.9	0.162	0	1	Prr5l
0	1.92731	1	0.915	0	1	Nkain2
0	1.74642	1	0.813	0	1	Slc24a2
0	1.72003	0.937	0.421	0	1	Plp1
0	1.70679	0.944	0.417	0	1	Qk
0	1.70655	0.803	0.206	0	1	Rnf220
0	1.65733	0.853	0.319	0	1	St6galnac3
0	1.63448	0.952	0.616	0	1	Tmeff2
0	1.63386	0.879	0.347	0	1	Phlpp1
0	1.62558	0.807	0.181	0	1	Neat1
0	1.61232	0.859	0.261	0	1	Dock10
0	1.58357	0.926	0.517	0	1	Edil3
0	1.51575	0.744	0.251	0	1	Pacrg
0	1.51369	0.826	0.247	0	1	Zfp536
0	1.4702	1	0.98	0	1	Magi2
0	1.45392	0.856	0.384	0	1	Fnbp1
0	1.44514	0.829	0.382	0	1	Map7
0	1.42146	0.726	0.147	0	1	Mobp
0	1.40689	0.961	0.666	0	1	Frmd5
0	1.3748	1	0.972	0	1	Pcdh9
0	1.35263	0.949	0.656	0	1	Mast4
0	1.25892	0.724	0.231	0	1	Arhgap23
0	1.25616	0.687	0.141	0	1	Mog
0	1.25123	0.915	0.652	0	1	Pex5l
0	1.20198	0.745	0.322	0	1	Ano4
0	1.18568	0.922	0.685	0	1	Mapt
0	1.18114	0.6	0.154	0	1	Adipor2
0	1.17339	0.659	0.221	0	1	Trf
0	1.16245	0.658	0.239	0	1	Ppp1r16b
0	1.15455	0.59	0.166	0	1	Gm16168
0	1.1435	0.627	0.123	0	1	Aspa
0	1.1401	0.723	0.337	0	1	Cdc37l1
0	1.13931	0.601	0.106	0	1	D7Ertd443e
0	1.12728	0.649	0.234	0	1	Cdk19
0	1.12085	0.777	0.267	0	1	Sox2ot
0	1.1099	0.527	0.204	0	1	Apod
0	1.06665	0.864	0.609	0	1	Zeb2
0	1.06211	0.69	0.275	0	1	Enpp2
0	1.05603	0.594	0.183	0	1	Rab31
0	1.01524	0.743	0.443	0	1	Dnm3
0	1.01473	0.521	0.089	0	1	C030029H02Rik
0	1.00203	0.555	0.091	0	1	Sec14l5
0	0.996821	0.594	0.19	0	1	Erbin
0	0.99596	0.578	0.283	0	1	Pakap
0	0.986164	0.949	0.758	0	1	Fgfr2
0	0.977833	0.582	0.14	0	1	Mag
0	0.964838	0.536	0.105	0	1	Pde8a
0	0.959508	0.568	0.172	0	1	Car2
0	0.958512	0.741	0.571	0	1	Cdc42bpa
0	0.935897	0.518	0.089	0	1	Daam2
0	0.935351	0.64	0.341	0	1	Agap1
0	0.927853	0.681	0.405	0	1	2022-09-07
0	0.925853	0.648	0.377	0	1	Tbc1d5
0	0.925755	0.675	0.358	0	1	Elmo1
0	0.924972	0.999	0.932	0	1	Lrp1b
0	0.924365	0.546	0.198	0	1	Cdh20
0	0.911415	0.62	0.285	0	1	Bin1
0	0.907875	0.688	0.434	0	1	Grm3
0	0.905203	0.685	0.443	0	1	Sik3
0	0.904955	0.768	0.574	0	1	Ncam1
0	0.897871	0.647	0.373	0	1	Dscaml1
0	0.892772	0.563	0.216	0	1	Tubb4a
0	0.892279	0.66	0.389	0	1	Vmp1
0	0.881686	0.57	0.234	0	1	Kif13b
0	0.880478	0.503	0.091	0	1	Fa2h
0	0.878378	0.522	0.121	0	1	Phldb1
0	0.876658	0.449	0.074	0	1	Anln
0	0.875099	0.674	0.443	0	1	Gnao1
0	0.874752	0.728	0.493	0	1	Rtn4
0	0.871395	0.8	0.648	0	1	Prickle2
0	0.868416	0.644	0.268	0	1	Plxdc2
0	0.850127	0.556	0.262	0	1	Mast3
0	0.83981	0.624	0.323	0	1	Ptprk
0	0.82655	0.578	0.356	0	1	4930419G24Rik
0	0.823119	0.596	0.335	0	1	Pak1
0	0.822907	0.641	0.41	0	1	Unc5c
0	0.812581	0.548	0.307	0	1	Zdhhc20
0	0.811103	0.482	0.089	0	1	Bcas1
0	0.804596	0.54	0.234	0	1	Ypel2
0	0.804559	0.429	0.066	0	1	A230001M10Rik
0	0.798724	0.47	0.08	0	1	Plekhh1
0	0.797181	0.471	0.087	0	1	Gjc3
0	0.782042	0.598	0.342	0	1	Limch1
0	0.772332	0.433	0.086	0	1	Tspan2
0	0.767715	0.54	0.219	0	1	Frmd4b
0	0.761095	0.466	0.116	0	1	Gatm
0	0.757942	0.571	0.329	0	1	Ttll7
0	0.756019	0.568	0.341	0	1	Klhl2
0	0.755236	0.472	0.177	0	1	Kif13a
0	0.754863	0.514	0.275	0	1	Tmod2
0	0.753786	0.43	0.097	0	1	Pstpip2
0	0.744881	0.429	0.091	0	1	Gab1
0	0.741634	0.552	0.312	0	1	Ptgds
0	0.731194	0.473	0.186	0	1	Slc12a2
0	0.730373	0.493	0.225	0	1	Pip4k2a
0	0.730085	0.432	0.096	0	1	Ugt8a
0	0.7228	0.489	0.188	0	1	2022-09-04
0	0.721269	0.998	0.966	0	1	Ank2
0	0.720095	0.376	0.077	0	1	Il33
0	0.713036	0.535	0.365	0	1	Fmnl2
0	0.712408	0.488	0.201	0	1	Aatk
0	0.707664	0.428	0.125	0	1	Clmn
0	0.701832	0.407	0.099	0	1	Stard13
0	0.700778	0.654	0.499	0	1	Clasp2
0	0.699302	0.774	0.678	0	1	Kif1b
0	0.694827	0.463	0.198	0	1	Otud7b
0	0.682846	0.387	0.071	0	1	Hapln2
0	0.682218	0.41	0.09	0	1	Arhgef10
0	0.673102	0.478	0.263	0	1	Shtn1
0	0.672822	0.435	0.13	0	1	Dock1
0	0.671064	0.695	0.596	0	1	Mbnl2
0	0.671058	0.42	0.158	0	1	Bcl2l1
0	0.669882	0.358	0.059	0	1	Ninj2
0	0.669373	0.587	0.421	0	1	Tcf12
0	0.668979	0.538	0.372	0	1	Nfasc
0	0.668493	0.444	0.168	0	1	Dbndd2
0	0.661887	0.432	0.156	0	1	Usp54
0	0.655226	0.452	0.212	0	1	Hipk2
0	0.654219	0.399	0.082	0	1	Plekhg1
0	0.650545	0.602	0.465	0	1	Mir100hg
0	0.649501	0.348	0.05	0	1	A330049N07Rik
0	0.648931	0.402	0.136	0	1	Rhou
0	0.644886	0.498	0.304	0	1	Tulp4
0	0.639207	0.371	0.074	0	1	4930511M06Rik
0	0.634386	0.767	0.682	0	1	Hecw2
0	0.632829	0.524	0.35	0	1	Wnk1
0	0.629688	0.404	0.135	0	1	Smad7
0	0.627398	0.394	0.124	0	1	Itpk1
0	0.625273	0.404	0.148	0	1	Myo1d
0	0.616362	0.34	0.064	0	1	Cdh19
0	0.610165	0.438	0.228	0	1	Nbas
0	0.60872	0.793	0.699	0	1	Tmem178b
0	0.608418	0.578	0.467	0	1	Exoc6b
0	0.604704	0.429	0.184	0	1	Myo6
0	0.602887	0.772	0.679	0	1	Gpm6b
0	0.601816	0.478	0.308	0	1	Slc44a1
0	0.592932	0.851	0.755	0	1	Dgki
0	0.592888	0.767	0.689	0	1	App
0	0.589784	0.999	0.927	0	1	Gm42418
0	0.583815	0.464	0.294	0	1	Ppp2r3a
0	0.581903	0.603	0.492	0	1	Atp8a1
0	0.581293	0.923	0.753	0	1	Ctnna3
0	0.580657	0.724	0.401	0	1	Zbtb20
0	0.578575	0.37	0.101	0	1	Cldn11
0	0.577896	0.35	0.067	0	1	Ttyh2
0	0.576594	0.383	0.128	0	1	Rcbtb1
0	0.576549	0.417	0.254	0	1	Gm37459
0	0.569559	0.721	0.598	0	1	Fth1
0	0.56952	0.426	0.227	0	1	Gm11149
0	0.568957	0.363	0.111	0	1	St6gal1
0	0.568028	0.362	0.096	0	1	Csrp1
0	0.566452	0.418	0.267	0	1	Itsn2
0	0.564979	0.344	0.1	0	1	Gm42413
0	0.562266	0.458	0.288	0	1	Gm4258
0	0.559812	0.489	0.309	0	1	Foxn3
0	0.558602	0.488	0.373	0	1	Gm48678
0	0.552816	0.375	0.15	0	1	Slain1
0	0.550967	0.567	0.473	0	1	Pak7
0	0.546434	0.416	0.23	0	1	Daam1
0	0.543351	0.412	0.193	0	1	Sh3d19
0	0.542617	0.327	0.067	0	1	Nkain1
0	0.54028	0.252	0.043	0	1	Slc13a1
0	0.539077	0.37	0.143	0	1	Mal
0	0.53848	0.508	0.392	0	1	Baz2b
0	0.531387	0.55	0.475	0	1	Tmcc1
0	0.524666	0.312	0.071	0	1	Creb5
0	0.524419	0.448	0.299	0	1	Ankrd28
0	0.521311	0.356	0.138	0	1	Grb14
0	0.516638	0.312	0.063	0	1	Ppfibp2
0	0.515727	0.343	0.119	0	1	Rffl
0	0.515488	0.442	0.301	0	1	Pkp4
0	0.515462	0.302	0.067	0	1	Slc25a13
0	0.514537	0.439	0.301	0	1	Lpgat1
0	0.512882	0.994	0.957	0	1	Ank3
0	0.510196	0.332	0.114	0	1	Adamtsl1
0	0.503532	0.478	0.348	0	1	Zdhhc14
0	0.501011	0.377	0.195	0	1	Cipc
0	0.501011	0.282	0.035	0	1	Gm19500
1.60556e-292	0.535069	0.417	0.304	4.1568e-288	1	Acaca
9.09136e-207	0.515586	0.44	0.36	2.35375e-202	1	Naaladl2
0	1.5267	1	0.686	0	2	Pde4b
0	1.39979	1	0.917	0	2	Nkain2
0	1.3865	0.875	0.328	0	2	Mbp
0	1.32058	0.85	0.438	0	2	Plp1
0	1.25393	1	0.816	0	2	Slc24a2
0	1.21996	0.751	0.222	0	2	St18
0	1.21714	1	0.928	0	2	Gm42418
0	1.1781	0.817	0.401	0	2	Plcl1
0	1.15084	0.841	0.436	0	2	Qk
0	1.1449	1	0.98	0	2	Magi2
0	1.13193	0.985	0.62	0	2	Tmeff2
0	1.04951	0.676	0.195	0	2	Prr5l
0	1.04663	0.678	0.288	0	2	Dock10
0	1.04604	1	0.972	0	2	Pcdh9
0	1.03819	0.908	0.527	0	2	Edil3
0	1.01954	0.994	0.669	0	2	Frmd5
0	1.00343	0.609	0.209	0	2	Neat1
0	0.998339	0.677	0.408	0	2	Fnbp1
0	0.988631	0.669	0.374	0	2	Phlpp1
0	0.982348	0.562	0.276	0	2	Pacrg
0	0.978755	0.598	0.235	0	2	Rnf220
0	0.920607	0.989	0.658	0	2	Mast4
0	0.89191	0.62	0.349	0	2	St6galnac3
0	0.890609	0.987	0.651	0	2	Pex5l
0	0.878541	0.979	0.685	0	2	Mapt
0	0.875982	0.998	0.76	0	2	AY036118
0	0.864557	0.611	0.277	0	2	Zfp536
0	0.821367	0.996	0.757	0	2	Fgfr2
0	0.811495	0.904	0.585	0	2	Fth1
0	0.804865	0.598	0.41	0	2	Map7
0	0.791672	0.471	0.145	0	2	Aspa
0	0.781113	0.477	0.169	0	2	Mog
0	0.76957	0.606	0.291	0	2	Sox2ot
0	0.766561	0.5	0.243	0	2	Trf
0	0.75667	0.547	0.347	0	2	Ano4
0	0.747	0.938	0.608	0	2	Zeb2
0	0.714609	0.495	0.26	0	2	Arhgap23
0	0.713029	0.38	0.109	0	2	C030029H02Rik
0	0.705766	0.513	0.297	0	2	Enpp2
0	0.682811	0.463	0.18	0	2	Mobp
0	0.660772	0.416	0.192	0	2	Car2
0	0.64743	0.479	0.323	0	2	Ptgds
0	0.642544	1	0.933	0	2	Lrp1b
0	0.639369	0.389	0.133	0	2	D7Ertd443e
0	0.635095	0.402	0.164	0	2	Mag
0	0.623737	0.439	0.26	0	2	Cdk19
0	0.623446	0.784	0.576	0	2	Ncam1
0	0.617157	0.42	0.213	0	2	Erbin
0	0.596368	0.938	0.676	0	2	App
0	0.594225	0.442	0.307	0	2	Bin1
0	0.591736	0.426	0.267	0	2	Ppp1r16b
0	0.586155	0.373	0.192	0	2	Gm16168
0	0.583983	0.352	0.143	0	2	Phldb1
0	0.578485	0.344	0.129	0	2	Pde8a
0	0.57304	0.999	0.966	0	2	Ank2
0	0.567599	0.345	0.117	0	2	Sec14l5
0	0.565237	0.921	0.64	0	2	Prickle2
0	0.560492	0.399	0.236	0	2	Tubb4a
0	0.551463	0.918	0.667	0	2	Kif1b
0	0.536228	0.316	0.115	0	2	Fa2h
0	0.531621	0.722	0.576	0	2	Cdc42bpa
0	0.518834	0.931	0.668	0	2	Gpm6b
0	0.518404	0.756	0.592	0	2	Mbnl2
0	0.500719	0.316	0.135	0	2	Gatm
6.66931e-299	0.650548	0.558	0.512	1.72668e-294	2	Rtn4
1.32602e-294	0.614354	0.476	0.365	3.43306e-290	2	Cdc37l1
1.18436e-245	0.581877	0.524	0.468	3.0663e-241	2	Dnm3
8.60975e-236	0.585366	0.495	0.426	2.22907e-231	2	2022-09-07
6.11696e-211	0.605568	0.558	0.525	1.58368e-206	2	Cmss1
1.01638e-189	0.52313	0.431	0.354	2.63141e-185	2	Pak1
1.87401e-163	0.504761	0.411	0.347	4.85181e-159	2	Ttll7
1.03752e-150	0.52306	0.45	0.412	2.68614e-146	2	Vmp1
4.02883e-145	0.531353	0.48	0.465	1.04306e-140	2	Sik3
2.44405e-120	0.524281	0.421	0.373	6.32766e-116	2	4930419G24Rik
0	1.99731	0.972	0.335	0	3	Dgkb
0	1.98369	0.991	0.734	0	3	Pde10a
0	1.95355	0.999	0.946	0	3	Phactr1
0	1.95117	0.948	0.363	0	3	Cacnb2
0	1.92828	0.91	0.064	0	3	Rarb
0	1.78101	0.941	0.216	0	3	Meis2
0	1.71362	0.912	0.226	0	3	Pde7b
0	1.71211	0.923	0.233	0	3	Ryr3
0	1.64732	0.854	0.055	0	3	Rgs9
0	1.58304	0.983	0.648	0	3	Foxp1
0	1.47452	0.972	0.61	0	3	Cacna2d3
0	1.44817	0.968	0.532	0	3	Dcc
0	1.44637	0.916	0.332	0	3	Spock3
0	1.40764	0.935	0.511	0	3	Cntn5
0	1.3896	0.752	0.085	0	3	Gm10754
0	1.34799	0.888	0.316	0	3	A330015K06Rik
0	1.34452	0.852	0.21	0	3	Slc4a4
0	1.30553	0.926	0.378	0	3	Kcnab1
0	1.30471	0.737	0.054	0	3	Dach1
0	1.30454	0.829	0.155	0	3	Gnal
0	1.29748	0.995	0.87	0	3	Grm5
0	1.28317	0.999	0.92	0	3	Kcnd2
0	1.26446	0.797	0.115	0	3	Adcy5
0	1.2474	0.867	0.302	0	3	Caln1
0	1.20905	0.999	0.861	0	3	Nrg1
0	1.15319	0.848	0.303	0	3	Camk4
0	1.13538	0.956	0.799	0	3	Sgcz
0	1.11687	0.852	0.313	0	3	Stox2
0	1.08347	0.84	0.33	0	3	Galnt13
0	1.03573	0.801	0.283	0	3	Alcam
0	1.02723	0.624	0.087	0	3	Gm10848
0	1.02523	0.962	0.666	0	3	Hs6st3
0	1.02152	0.691	0.09	0	3	Gng7
0	0.995854	0.706	0.17	0	3	Strn
0	0.980748	1	0.982	0	3	Fgf14
0	0.973395	0.991	0.895	0	3	Lrrc7
0	0.969944	0.781	0.286	0	3	Zswim6
0	0.967044	0.842	0.391	0	3	Zfp385b
0	0.962342	0.786	0.258	0	3	Slc35f3
0	0.962071	0.983	0.78	0	3	Kcnq5
0	0.958904	1	0.963	0	3	Rbfox1
0	0.956906	0.609	0.081	0	3	Unc13c
0	0.951216	0.872	0.408	0	3	Slit3
0	0.949338	0.911	0.569	0	3	Gpr158
0	0.943288	0.618	0.072	0	3	Gprin3
0	0.940872	0.761	0.283	0	3	Osbpl8
0	0.93831	1	0.978	0	3	Celf2
0	0.924084	0.99	0.904	0	3	Plcb1
0	0.919084	0.697	0.196	0	3	Thsd7a
0	0.900653	0.671	0.222	0	3	Pdzd2
0	0.890294	0.625	0.159	0	3	Gm13269
0	0.876134	0.992	0.954	0	3	Nlgn1
0	0.853544	0.561	0.041	0	3	Actn2
0	0.852494	0.962	0.797	0	3	Grik2
0	0.840457	0.679	0.179	0	3	Bcl11b
0	0.839007	0.594	0.092	0	3	Plppr1
0	0.83345	0.852	0.443	0	3	Ppp1r9a
0	0.825034	0.993	0.912	0	3	Ppp3ca
0	0.820803	0.581	0.14	0	3	Foxp2
0	0.819594	0.826	0.41	0	3	Itpr1
0	0.819499	0.88	0.488	0	3	Dpp6
0	0.808646	0.579	0.078	0	3	Htr2c
0	0.805146	0.882	0.559	0	3	Cacna1c
0	0.803146	0.928	0.626	0	3	Grid2
0	0.794883	0.993	0.904	0	3	Auts2
0	0.782786	0.636	0.183	0	3	Gm15810
0	0.774552	0.646	0.175	0	3	Arhgap10
0	0.773823	0.51	0.089	0	3	Pde1c
0	0.773005	0.687	0.23	0	3	Pard3
0	0.770663	0.677	0.234	0	3	Pde2a
0	0.767392	0.764	0.323	0	3	9530059O14Rik
0	0.761036	0.917	0.695	0	3	Myt1l
0	0.757416	0.79	0.373	0	3	Mctp1
0	0.741221	0.846	0.473	0	3	Gabrg3
0	0.738127	0.692	0.249	0	3	Shisa9
0	0.736485	0.723	0.299	0	3	Elmod1
0	0.735629	0.975	0.815	0	3	Rora
0	0.728992	0.951	0.772	0	3	Atp2b1
0	0.725097	0.63	0.204	0	3	Rap1gap
0	0.724948	0.687	0.275	0	3	Cdh8
0	0.716229	0.492	0.08	0	3	6530403H02Rik
0	0.71473	0.993	0.957	0	3	Anks1b
0	0.714625	0.508	0.102	0	3	Pbx3
0	0.713165	0.823	0.423	0	3	Kirrel3
0	0.712818	0.691	0.275	0	3	Neto1
0	0.711711	0.704	0.263	0	3	Baiap2
0	0.70685	0.572	0.113	0	3	Cpne5
0	0.703822	0.565	0.133	0	3	Srgap1
0	0.699317	0.577	0.151	0	3	Lrtm1
0	0.695731	0.469	0.11	0	3	Kctd8
0	0.692771	0.786	0.408	0	3	Rgs7bp
0	0.69125	0.677	0.251	0	3	Grm1
0	0.687517	0.59	0.152	0	3	Ric8b
0	0.678314	0.506	0.134	0	3	Prkd1
0	0.675317	0.738	0.344	0	3	Nebl
0	0.673779	0.77	0.377	0	3	Arl15
0	0.673328	0.514	0.071	0	3	Pde1b
0	0.663591	0.334	0.012	0	3	Drd2
0	0.660694	0.987	0.894	0	3	Cntnap2
0	0.650817	0.501	0.122	0	3	Rgs20
0	0.6504	0.817	0.398	0	3	Robo1
0	0.647949	0.462	0.06	0	3	Mpp7
0	0.64413	0.996	0.958	0	3	Ank3
0	0.640593	0.768	0.392	0	3	Grid1
0	0.637584	0.635	0.24	0	3	Mpped2
0	0.637185	0.467	0.054	0	3	Sv2c
0	0.633235	0.909	0.755	0	3	Dgki
0	0.630011	0.577	0.164	0	3	Lmo7
0	0.627756	0.566	0.168	0	3	Smpd3
0	0.62566	0.532	0.162	0	3	Gm28905
0	0.623588	0.683	0.313	0	3	Adam23
0	0.622747	0.498	0.088	0	3	Adamts3
0	0.621303	0.531	0.185	0	3	Kcnk2
0	0.619154	0.61	0.224	0	3	Cyld
0	0.618682	0.68	0.298	0	3	Ablim2
0	0.617816	0.607	0.221	0	3	Npas2
0	0.613893	0.428	0.047	0	3	Gm49906
0	0.613433	0.734	0.385	0	3	Ssbp2
0	0.611268	0.804	0.429	0	3	Cacna1e
0	0.609821	0.685	0.354	0	3	9630028H03Rik
0	0.609631	0.727	0.365	0	3	Dtnb
0	0.59837	0.837	0.545	0	3	Robo2
0	0.589622	0.472	0.087	0	3	Tbc1d8
0	0.573814	0.807	0.491	0	3	Plekha5
0	0.573527	0.702	0.354	0	3	Sorbs1
0	0.571619	0.882	0.696	0	3	Prkcb
0	0.571509	0.609	0.277	0	3	Rnf150
0	0.56699	0.656	0.324	0	3	Aff3
0	0.565608	0.789	0.422	0	3	Ntrk3
0	0.564544	0.32	0.049	0	3	Penk
0	0.561518	0.369	0.01	0	3	Sh3rf2
0	0.554971	0.475	0.143	0	3	Sorcs2
0	0.551417	0.608	0.257	0	3	Slc6a6
0	0.549847	0.303	0.023	0	3	Ebf1
0	0.547253	0.519	0.168	0	3	Lrrk2
0	0.543512	0.976	0.876	0	3	Grm7
0	0.543274	0.536	0.191	0	3	Mapk4
0	0.542085	0.613	0.244	0	3	2010300C02Rik
0	0.541086	0.926	0.837	0	3	Ntm
0	0.540608	0.527	0.179	0	3	Rbms1
0	0.538629	0.487	0.16	0	3	Ppp1r2
0	0.53816	0.395	0.098	0	3	Cnr1
0	0.536683	0.561	0.235	0	3	Clvs1
0	0.532004	0.434	0.075	0	3	Reln
0	0.530809	1	0.993	0	3	Dlg2
0	0.530732	0.605	0.262	0	3	Fnbp1l
0	0.526268	0.462	0.122	0	3	Sez6
0	0.524028	0.765	0.448	0	3	Fry
0	0.521858	0.999	0.987	0	3	Cadm2
0	0.520823	0.477	0.12	0	3	Kcnip2
0	0.519944	0.466	0.113	0	3	Abat
0	0.519057	0.439	0.107	0	3	Ccdc88c
0	0.516493	0.534	0.199	0	3	Ptpn5
0	0.51497	0.683	0.37	0	3	Klhl29
0	0.514187	0.546	0.207	0	3	Camkv
0	0.511248	0.354	0.042	0	3	Mei4
0	0.509258	0.411	0.069	0	3	Nexn
0	0.506934	0.364	0.026	0	3	Stk32a
0	0.506701	0.706	0.378	0	3	Slc2a13
0	0.506635	0.47	0.132	0	3	Bcr
0	0.504789	0.887	0.757	0	3	Atxn1
0	0.501478	0.92	0.759	0	3	Ctnna3
0	0.50102	0.478	0.164	0	3	Gm15155
0	1.60916	0.886	0.144	0	4	Rorb
0	1.51526	0.941	0.329	0	4	Unc5d
0	1.46354	0.881	0.264	0	4	Tafa2
0	1.40388	0.982	0.666	0	4	Hs6st3
0	1.38756	1	0.962	0	4	Ptprd
0	1.36309	0.938	0.357	0	4	Cdh12
0	1.30607	0.885	0.339	0	4	Brinp3
0	1.30208	0.83	0.199	0	4	Prr16
0	1.24772	0.998	0.861	0	4	Nrg1
0	1.19776	0.88	0.714	0	4	Lingo2
0	1.16821	0.843	0.195	0	4	Pdzrn3
0	1.1431	0.769	0.153	0	4	Kcnh5
0	1.13491	0.983	0.815	0	4	Rora
0	1.09318	0.985	0.888	0	4	Negr1
0	1.07283	0.988	0.798	0	4	Kcnh7
0	1.05732	0.992	0.852	0	4	R3hdm1
0	1.01275	0.808	0.279	0	4	Zmat4
0	0.999887	0.869	0.422	0	4	Prkg1
0	0.99851	0.938	0.525	0	4	Car10
0	0.996416	0.863	0.394	0	4	Fat3
0	0.991154	0.945	0.613	0	4	Cacna2d3
0	0.981885	0.819	0.316	0	4	Efna5
0	0.977279	0.933	0.568	0	4	Gpr158
0	0.96804	0.89	0.643	0	4	Schip1
0	0.958282	0.71	0.162	0	4	Myo16
0	0.957029	0.679	0.528	0	4	Cntn5
0	0.946684	0.989	0.884	0	4	Rims1
0	0.945992	0.641	0.224	0	4	Nell1
0	0.93283	0.994	0.875	0	4	Grm7
0	0.854496	0.974	0.751	0	4	Mef2c
0	0.848815	0.991	0.89	0	4	Lrrc4c
0	0.843913	0.818	0.325	0	4	Kcnt2
0	0.841221	0.931	0.617	0	4	Rgs7
0	0.82801	0.782	0.29	0	4	Fstl4
0	0.827602	0.81	0.372	0	4	Slc2a13
0	0.820548	0.811	0.365	0	4	Tmem132d
0	0.810337	0.699	0.283	0	4	Cadps2
0	0.809412	0.79	0.423	0	4	Kcnb2
0	0.806792	0.612	0.252	0	4	Sgcd
0	0.789538	0.598	0.346	0	4	Pcdh15
0	0.784954	0.962	0.809	0	4	Kctd16
0	0.7787	1	0.978	0	4	Celf2
0	0.778325	0.99	0.853	0	4	Arpp21
0	0.763532	0.922	0.71	0	4	Gria4
0	0.7533	0.98	0.922	0	4	Tenm2
0	0.751327	0.563	0.194	0	4	Cntnap5b
0	0.744928	0.702	0.237	0	4	Fhod3
0	0.743673	0.864	0.619	0	4	Brinp1
0	0.743662	0.762	0.475	0	4	Astn2
0	0.722012	0.929	0.65	0	4	Cacna2d1
0	0.719558	1	0.961	0	4	Nrg3
0	0.713506	1	0.975	0	4	Nrxn1
0	0.706306	0.83	0.408	0	4	Cntn3
0	0.704405	0.911	0.609	0	4	Tenm4
0	0.697695	0.707	0.279	0	4	Kcnh1
0	0.687319	0.982	0.884	0	4	Fgf12
0	0.677679	0.619	0.265	0	4	Cux1
0	0.676379	0.951	0.793	0	4	Sntg1
0	0.665029	0.922	0.723	0	4	Cacnb4
0	0.656287	0.992	0.911	0	4	Kalrn
0	0.654787	0.974	0.893	0	4	Erc2
0	0.652724	0.774	0.385	0	4	Sorcs1
0	0.646368	0.963	0.802	0	4	Ralyl
0	0.645968	0.984	0.912	0	4	Kcnma1
0	0.645584	0.777	0.373	0	4	Hecw1
0	0.644176	0.571	0.251	0	4	Gm16599
0	0.63933	0.966	0.782	0	4	Kcnq5
0	0.633396	0.737	0.311	0	4	Camk4
0	0.632789	0.997	0.954	0	4	Nlgn1
0	0.630345	0.944	0.801	0	4	Rims2
0	0.628451	0.745	0.345	0	4	Apba2
0	0.602851	0.525	0.131	0	4	Lhfp
0	0.601058	0.994	0.921	0	4	Nav3
0	0.599005	0.68	0.274	0	4	Nyap2
0	0.597521	0.705	0.33	0	4	Ptprk
0	0.59284	0.658	0.247	0	4	Tafa1
0	0.589598	0.721	0.348	0	4	Mical2
0	0.582945	0.631	0.23	0	4	Satb2
0	0.582605	1	0.979	0	4	Csmd1
0	0.574809	0.5	0.209	0	4	Thsd7a
0	0.571433	0.715	0.354	0	4	Nol4
0	0.570189	0.848	0.659	0	4	Agbl4
0	0.565523	0.586	0.329	0	4	Cntnap5a
0	0.56353	0.584	0.208	0	4	Mlip
0	0.562167	0.899	0.68	0	4	Camk2a
0	0.561932	0.553	0.186	0	4	Gm42303
0	0.561131	0.912	0.709	0	4	Cnksr2
0	0.559776	0.659	0.291	0	4	Rcan2
0	0.557297	0.645	0.254	0	4	Trhde
0	0.546891	0.736	0.363	0	4	Mical3
0	0.543136	0.602	0.233	0	4	Sidt1
0	0.543011	0.839	0.631	0	4	Ntrk2
0	0.541366	0.914	0.765	0	4	Lrfn5
0	0.53814	0.486	0.17	0	4	Ntng1
0	0.537271	0.678	0.33	0	4	Pde8b
0	0.535906	0.92	0.766	0	4	Oxr1
0	0.535493	1	0.982	0	4	Fgf14
0	0.531265	0.957	0.923	0	4	Kcnip4
0	0.526147	0.698	0.352	0	4	D430041D05Rik
0	0.523876	0.515	0.18	0	4	Cux2
0	0.523322	1	0.975	0	4	Syt1
0	0.51178	0.93	0.781	0	4	Kcnq3
0	0.507895	0.669	0.367	0	4	Kcnj3
0	0.505505	0.869	0.629	0	4	Sorbs2
0	0.503283	0.422	0.09	0	4	A830036E02Rik
0	0.503001	0.67	0.313	0	4	Phf24
0	0.500741	0.756	0.431	0	4	R3hdm2
5.66474e-287	0.682073	0.825	0.807	1.4666e-282	4	Sgcz
0	1.48085	0.999	0.844	0	5	Dpp10
0	1.45734	0.606	0.127	0	5	Il1rapl2
0	1.0354	0.784	0.307	0	5	Ptprt
0	0.977259	0.974	0.781	0	5	Kcnq5
0	0.922759	0.932	0.525	0	5	Car10
0	0.86067	0.825	0.345	0	5	Pde1a
0	0.811068	0.973	0.922	0	5	Kcnip4
0	0.80086	0.469	0.181	0	5	Zfp804b
0	0.799884	0.814	0.378	0	5	Clstn2
0	0.737949	0.649	0.253	0	5	Sorcs3
0	0.710516	0.906	0.655	0	5	Agbl4
0	0.698296	0.578	0.158	0	5	Gm49678
0	0.685235	0.873	0.55	0	5	Ext1
0	0.681265	0.774	0.325	0	5	Rgs6
0	0.675393	0.808	0.427	0	5	Celf4
0	0.655549	0.692	0.324	0	5	Efna5
0	0.655177	0.953	0.799	0	5	Sgcz
0	0.649064	0.723	0.284	0	5	Grm8
0	0.644043	0.721	0.331	0	5	Kcnt2
0	0.635629	0.661	0.228	0	5	Satb2
0	0.622363	0.966	0.835	0	5	Ntm
0	0.617908	0.926	0.719	0	5	Pcsk2
0	0.616903	0.879	0.611	0	5	Tenm4
0	0.603249	0.725	0.37	0	5	Csmd2
0	0.603181	0.812	0.397	0	5	Khdrbs3
0	0.595693	0.775	0.367	0	5	Cdh12
0	0.58745	0.884	0.827	0	5	Lrrtm4
0	0.578998	0.788	0.468	0	5	Chrm3
0	0.576945	0.72	0.372	0	5	Cdh10
0	0.567833	0.996	0.921	0	5	Nav3
0	0.565119	0.679	0.29	0	5	Rasgef1b
0	0.560253	0.464	0.107	0	5	Hs3st2
0	0.557149	1	0.978	0	5	Celf2
0	0.554731	0.64	0.304	0	5	Rimbp2
0	0.552414	0.598	0.232	0	5	Ldb2
0	0.545079	0.986	0.862	0	5	Nrg1
0	0.540721	0.953	0.813	0	5	Pde4d
0	0.540017	0.972	0.893	0	5	Erc2
0	0.538183	0.982	0.854	0	5	Arpp21
0	0.537862	0.988	0.911	0	5	Kalrn
0	0.537119	0.999	0.975	0	5	Syt1
0	0.533315	0.589	0.268	0	5	Ak5
0	0.529558	0.651	0.348	0	5	Gm26871
0	0.524186	1	0.962	0	5	Ptprd
0	0.514647	0.599	0.244	0	5	Fhod3
0	0.5099	0.688	0.37	0	5	Klhl29
0	0.504116	0.683	0.4	0	5	Nell2
0	0.503458	0.857	0.604	0	5	Nrcam
0	0.502295	0.665	0.317	0	5	Sv2b
0	0.50045	0.833	0.631	0	5	Sorbs2
0	2.17588	0.988	0.304	0	6	Cdh18
0	2.12769	0.992	0.28	0	6	Hs3st4
0	1.94857	0.998	0.845	0	6	Dpp10
0	1.5241	0.91	0.207	0	6	Zfpm2
0	1.49964	0.992	0.812	0	6	Pde4d
0	1.42346	0.951	0.34	0	6	Pde1a
0	1.37157	0.994	0.752	0	6	Etl4
0	1.36699	0.985	0.835	0	6	Frmpd4
0	1.27781	0.787	0.14	0	6	Thsd7b
0	1.2708	0.744	0.289	0	6	Mgat4c
0	1.25916	0.866	0.301	0	6	Garnl3
0	1.22309	0.789	0.131	0	6	Foxp2
0	1.19057	0.929	0.368	0	6	Mctp1
0	1.1415	0.896	0.318	0	6	A830018L16Rik
0	1.11004	0.894	0.374	0	6	Nos1ap
0	1.10103	0.81	0.233	0	6	Dlc1
0	1.09735	0.928	0.392	0	6	Khdrbs3
0	1.08984	0.998	0.964	0	6	Rbfox1
0	1.07576	0.824	0.28	0	6	Grm8
0	1.0689	0.895	0.332	0	6	Slc35f1
0	1.04883	0.998	0.904	0	6	Fam155a
0	1.04379	0.905	0.377	0	6	Ano3
0	1.01767	0.706	0.134	0	6	Sdk2
0	0.999133	0.798	0.224	0	6	Tle4
0	0.98416	0.755	0.196	0	6	Oprm1
0	0.951939	0.869	0.358	0	6	Chsy3
0	0.938521	0.848	0.401	0	6	Mmp16
0	0.889406	0.875	0.346	0	6	Nfib
0	0.888529	0.739	0.168	0	6	Grik3
0	0.886465	0.728	0.21	0	6	Htr1f
0	0.875251	0.687	0.197	0	6	Tmem178
0	0.862273	0.766	0.342	0	6	Gm26871
0	0.854189	0.922	0.548	0	6	Ext1
0	0.837013	0.97	0.841	0	6	Asic2
0	0.824629	0.887	0.527	0	6	Pbx1
0	0.814511	0.835	0.382	0	6	Fut9
0	0.813545	0.571	0.192	0	6	Pdzrn4
0	0.80993	0.807	0.364	0	6	5730522E02Rik
0	0.800351	0.98	0.864	0	6	Dmd
0	0.794425	1	0.961	0	6	Nrg3
0	0.791591	0.734	0.324	0	6	Khdrbs2
0	0.78847	0.711	0.276	0	6	Me3
0	0.768165	0.742	0.264	0	6	Slc35f3
0	0.765916	0.858	0.465	0	6	Chrm3
0	0.72575	1	0.993	0	6	Dlg2
0	0.719403	0.924	0.723	0	6	Pcdh7
0	0.709568	0.714	0.282	0	6	Slc35f4
0	0.707638	0.795	0.326	0	6	Rgs6
0	0.704635	0.769	0.431	0	6	Celf4
0	0.697759	0.931	0.698	0	6	Prickle1
0	0.697634	1	0.979	0	6	Csmd1
0	0.690201	0.923	0.68	0	6	Gria3
0	0.689029	0.758	0.383	0	6	Clstn2
0	0.688886	0.902	0.584	0	6	Ptk2
0	0.682649	0.914	0.616	0	6	Prkce
0	0.681017	0.961	0.8	0	6	Kcnh7
0	0.680917	0.989	0.854	0	6	Arpp21
0	0.680033	0.998	0.968	0	6	Nrxn3
0	0.679183	0.79	0.376	0	6	Sh3gl2
0	0.67324	0.763	0.303	0	6	Sox5
0	0.670449	0.969	0.84	0	6	Ahi1
0	0.66824	0.997	0.921	0	6	Nav3
0	0.667496	0.712	0.276	0	6	Esrrg
0	0.652258	0.73	0.295	0	6	Nfia
0	0.649802	0.796	0.385	0	6	Ncald
0	0.645246	0.919	0.737	0	6	Large1
0	0.642771	0.726	0.31	0	6	Gas7
0	0.640984	0.62	0.368	0	6	Homer1
0	0.639797	0.801	0.415	0	6	Atrnl1
0	0.634495	0.973	0.863	0	6	Nrg1
0	0.629639	0.68	0.289	0	6	Cdh11
0	0.618481	0.742	0.312	0	6	Tenm1
0	0.610854	0.673	0.277	0	6	Sh3rf3
0	0.606167	0.687	0.291	0	6	Rasgef1b
0	0.596519	0.925	0.736	0	6	Ryr2
0	0.595349	0.994	0.955	0	6	Mdga2
0	0.59481	0.871	0.6	0	6	Gm20642
0	0.594656	0.984	0.912	0	6	Kcnma1
0	0.593472	0.982	0.885	0	6	Rims1
0	0.590011	0.999	0.975	0	6	Syt1
0	0.587992	0.534	0.148	0	6	Galnt9
0	0.58757	0.436	0.051	0	6	Rai14
0	0.587225	0.806	0.425	0	6	Cacna1d
0	0.586058	0.934	0.725	0	6	Slc8a1
0	0.584441	0.644	0.252	0	6	Plxna2
0	0.584244	0.803	0.337	0	6	Slc1a2
0	0.581566	0.881	0.634	0	6	Stxbp5l
0	0.575786	0.784	0.415	0	6	Slc4a10
0	0.575452	0.658	0.25	0	6	Xylt1
0	0.572262	0.502	0.134	0	6	Nrp1
0	0.569115	0.903	0.656	0	6	Agbl4
0	0.561404	1	0.962	0	6	Ptprd
0	0.561008	0.732	0.371	0	6	Csmd2
0	0.556009	0.69	0.313	0	6	Bcl11a
0	0.555172	0.448	0.109	0	6	Hs3st2
0	0.552964	0.795	0.425	0	6	Lrrtm3
0	0.552382	0.811	0.43	0	6	Cacna1e
0	0.550887	0.699	0.316	0	6	Sv2b
0	0.546597	0.664	0.279	0	6	Neto1
0	0.544638	0.906	0.713	0	6	Nrg3os
0	0.537595	0.715	0.368	0	6	Dtnb
0	0.535414	0.999	0.975	0	6	Nrxn1
0	0.53064	0.58	0.195	0	6	Grik4
0	0.530245	0.724	0.333	0	6	Adcy2
0	0.52676	0.48	0.112	0	6	Ipcef1
0	0.515995	0.936	0.759	0	6	Ctnna3
0	0.513051	0.568	0.26	0	6	Trhde
0	0.510998	0.444	0.095	0	6	Igsf21
0	0.510623	0.553	0.201	0	6	Lrfn2
0	0.509449	0.487	0.116	0	6	Vxn
0	0.508396	0.716	0.373	0	6	Arhgap26
0	0.506375	0.547	0.236	0	6	Ldb2
0	0.505493	0.444	0.108	0	6	Gng12
0	0.500748	0.486	0.155	0	6	Nhsl2
0	0.500203	0.608	0.259	0	6	Prkag2
0	1.02307	0.864	0.341	0	7	Unc5d
0	1.00662	0.978	0.711	0	7	Lingo2
0	0.92228	0.99	0.922	0	7	Kcnip4
0	0.90515	0.911	0.67	0	7	Calm1
0	0.871191	0.95	0.755	0	7	Mef2c
0	0.86506	1	0.962	0	7	Ptprd
0	0.778521	0.624	0.257	0	7	Camk2n1
0	0.762664	0.772	0.372	0	7	Cdh12
0	0.761933	0.958	0.856	0	7	R3hdm1
0	0.758074	0.498	0.173	0	7	Rorb
0	0.724196	0.652	0.213	0	7	Pdzrn3
0	0.713792	0.87	0.533	0	7	Car10
0	0.698067	0.961	0.801	0	7	Kcnh7
0	0.693281	0.574	0.22	0	7	Prr16
0	0.68112	1	0.978	0	7	Celf2
0	0.677011	0.713	0.38	0	7	Nrgn
0	0.67235	0.827	0.624	0	7	Brinp1
0	0.661741	0.89	0.674	0	7	Hs6st3
0	0.6079	0.946	0.811	0	7	Kctd16
0	0.601432	0.647	0.358	0	7	Brinp3
0	0.599838	0.97	0.856	0	7	Arpp21
0	0.593006	0.821	0.626	0	7	Rgs7
0	0.590843	0.94	0.891	0	7	Negr1
0	0.590183	0.987	0.863	0	7	Nrg1
0	0.587039	0.999	0.979	0	7	Csmd1
0	0.580048	0.563	0.252	0	7	Atp1a1
0	0.57124	0.808	0.635	0	7	Sorbs2
0	0.570635	0.983	0.913	0	7	Kalrn
0	0.570271	0.993	0.922	0	7	Nav3
0	0.555723	0.939	0.806	0	7	Ralyl
0	0.553519	0.969	0.878	0	7	Grm7
0	0.54401	0.999	0.975	0	7	Nrxn1
0	0.539366	0.803	0.589	0	7	Calm2
0	0.538712	0.574	0.272	0	7	Cux1
0	0.535441	0.574	0.287	0	7	Olfm1
0	0.53309	0.991	0.952	0	7	Il1rapl1
0	0.529692	0.94	0.785	0	7	Kcnq5
0	0.513105	0.868	0.714	0	7	Cnksr2
0	0.512476	0.964	0.923	0	7	Tenm2
0	0.510688	0.578	0.316	0	7	Prnp
0	0.506028	0.826	0.659	0	7	Cacna2d1
0	0.502748	0.848	0.686	0	7	Camk2a
0	0.501494	0.715	0.431	0	7	Kcnb2
2.06554e-276	0.51497	0.582	0.34	5.34769e-272	7	Rgs6
1.0277e-150	0.542223	0.862	0.829	2.66072e-146	7	Lrrtm4
0	3.26243	0.989	0.267	0	8	Erbb4
0	2.18202	0.973	0.265	0	8	Grip1
0	2.11651	0.911	0.253	0	8	Kcnc2
0	1.96134	0.966	0.44	0	8	Galntl6
0	1.93834	0.927	0.103	0	8	Nxph1
0	1.70951	0.685	0.028	0	8	6330411D24Rik
0	1.65114	0.443	0.143	0	8	Il1rapl2
0	1.52049	0.808	0.055	0	8	Kcnmb2
0	1.4739	0.997	0.895	0	8	Cntnap2
0	1.45119	0.858	0.19	0	8	Rbms3
0	1.42899	0.943	0.476	0	8	Gabrg3
0	1.3568	0.778	0.077	0	8	Sox6
0	1.34321	0.778	0.094	0	8	Cntnap4
0	1.30267	0.702	0.043	0	8	Btbd11
0	1.23487	0.823	0.192	0	8	Ptprm
0	1.19644	0.746	0.528	0	8	Cntn5
0	1.14647	0.898	0.351	0	8	Hcn1
0	1.13193	0.861	0.404	0	8	Robo1
0	1.10495	0.646	0.068	0	8	Cemip
0	1.10335	0.985	0.886	0	8	Fgf12
0	1.0996	0.712	0.124	0	8	Scn9a
0	1.09267	0.998	0.942	0	8	Dlgap1
0	1.0832	0.528	0.1	0	8	Cntnap5c
0	1.05214	0.826	0.433	0	8	Dock4
0	1.02603	0.692	0.209	0	8	Zfp804a
0	1.02595	0.682	0.258	0	8	Tmem108
0	1.02115	0.824	0.324	0	8	Cntnap5a
0	1.02021	0.774	0.279	0	8	Esrrg
0	1.01392	0.781	0.216	0	8	Elavl2
0	1.00881	0.655	0.167	0	8	Slit2
0	0.985165	0.612	0.135	0	8	Grik1
0	0.960855	0.967	0.78	0	8	Xkr4
0	0.943238	0.605	0.175	0	8	Luzp2
0	0.931712	0.792	0.315	0	8	Klf12
0	0.924919	0.791	0.28	0	8	Tafa2
0	0.912687	0.606	0.081	0	8	Kcnip1
0	0.911647	0.668	0.155	0	8	Kcnc1
0	0.893075	0.778	0.309	0	8	Sox5
0	0.872695	0.813	0.361	0	8	Thrb
0	0.868005	0.748	0.264	0	8	Srrm4
0	0.863887	0.579	0.068	0	8	Alk
0	0.859212	0.574	0.128	0	8	Col19a1
0	0.826226	1	0.983	0	8	Snhg11
0	0.82456	0.92	0.714	0	8	Gria4
0	0.810785	1	0.987	0	8	Meg3
0	0.789609	0.966	0.893	0	8	Lrrc4c
0	0.786413	0.999	0.964	0	8	Rbfox1
0	0.785787	0.738	0.277	0	8	5330434G04Rik
0	0.783995	0.727	0.28	0	8	Sh3rf3
0	0.775101	0.505	0.038	0	8	Vwc2
0	0.762788	0.535	0.183	0	8	Zfp804b
0	0.760227	0.978	0.865	0	8	Dlgap2
0	0.75715	0.997	0.947	0	8	Lsamp
0	0.748829	0.584	0.108	0	8	Gm13629
0	0.747536	0.818	0.454	0	8	Enox1
0	0.740029	0.588	0.113	0	8	Gad1
0	0.736029	0.973	0.803	0	8	Tcf4
0	0.734501	0.576	0.139	0	8	Utrn
0	0.732636	0.691	0.321	0	8	Tenm1
0	0.732146	0.714	0.282	0	8	Me3
0	0.718589	0.538	0.116	0	8	Fgf1
0	0.714767	0.801	0.421	0	8	Atrnl1
0	0.7076	0.706	0.287	0	8	Cit
0	0.706474	0.785	0.37	0	8	Plxna4
0	0.704771	0.57	0.259	0	8	Trps1
0	0.704669	0.742	0.331	0	8	Peg3
0	0.686821	0.507	0.061	0	8	Cacna2d2
0	0.683437	0.597	0.249	0	8	Runx2
0	0.676816	0.484	0.06	0	8	Gpr176
0	0.676676	0.541	0.094	0	8	Ank1
0	0.670601	0.388	0.036	0	8	Eya4
0	0.669203	0.791	0.479	0	8	Astn2
0	0.661603	0.488	0.069	0	8	Grip1os2
0	0.656364	0.599	0.197	0	8	4930517O19Rik
0	0.651731	0.917	0.705	0	8	Gria1
0	0.649264	0.86	0.497	0	8	Dpp6
0	0.645797	0.769	0.35	0	8	Limch1
0	0.641554	0.457	0.059	0	8	Sox5os4
0	0.64011	0.931	0.758	0	8	Etl4
0	0.638825	0.756	0.364	0	8	Wwox
0	0.632511	0.988	0.974	0	8	Adgrb3
0	0.632048	0.973	0.907	0	8	Ube3a
0	0.630213	0.509	0.099	0	8	9630014M24Rik
0	0.624839	0.571	0.183	0	8	Klhl32
0	0.617816	0.539	0.144	0	8	Pla2g3
0	0.616943	0.564	0.15	0	8	Dner
0	0.613914	0.552	0.171	0	8	Fgf13
0	0.612718	0.414	0.04	0	8	Gm45904
0	0.609092	0.596	0.197	0	8	Ptchd4
0	0.608947	0.749	0.353	0	8	Pam
0	0.606942	0.562	0.155	0	8	Ubash3b
0	0.59903	0.564	0.14	0	8	Slc6a1
0	0.595003	0.464	0.074	0	8	Rnf144b
0	0.593657	0.763	0.283	0	8	Zfp536
0	0.592891	0.383	0.018	0	8	Tmem132c
0	0.587886	0.73	0.36	0	8	Sorbs1
0	0.586749	0.515	0.192	0	8	Cntn6
0	0.581497	0.432	0.061	0	8	Tox3
0	0.580613	0.712	0.344	0	8	Scn1a
0	0.57453	0.47	0.119	0	8	Plcxd3
0	0.573745	0.467	0.087	0	8	Nhs
0	0.572524	0.509	0.143	0	8	Ppargc1a
0	0.571041	0.745	0.352	0	8	Nebl
0	0.565776	0.57	0.194	0	8	Osbpl3
0	0.563507	0.686	0.35	0	8	Fam135b
0	0.557194	0.546	0.217	0	8	Gm1992
0	0.557015	0.439	0.066	0	8	Nek7
0	0.556576	0.423	0.057	0	8	Adra1a
0	0.551931	0.598	0.262	0	8	Fmn1
0	0.551156	0.448	0.103	0	8	Hunk
0	0.549315	0.764	0.439	0	8	Magi1
0	0.54867	0.539	0.185	0	8	Iqgap2
0	0.546129	0.484	0.105	0	8	Tm6sf1
0	0.545102	0.708	0.335	0	8	A330015K06Rik
0	0.541258	0.987	0.953	0	8	Il1rapl1
0	0.535671	0.43	0.063	0	8	Maf
0	0.532901	0.478	0.136	0	8	4933413L06Rik
0	0.531458	0.506	0.211	0	8	Tshz3
0	0.53057	0.768	0.396	0	8	Kcnab1
0	0.530443	0.698	0.371	0	8	Gm35188
0	0.529746	0.354	0.051	0	8	Syt2
0	0.527606	0.645	0.293	0	8	Osbpl9
0	0.522802	0.765	0.459	0	8	Camta1
0	0.520727	0.408	0.058	0	8	Gm1604a
0	0.515843	0.393	0.041	0	8	6330576A10Rik
0	0.512545	0.5	0.153	0	8	Mkx
0	0.509696	0.42	0.083	0	8	Tmem44
5.71258e-266	0.565412	0.647	0.394	1.47899e-261	8	Clstn2
1.44547e-208	0.532162	0.853	0.83	3.74231e-204	8	Lrrtm4
0	1.4413	0.932	0.33	0	9	Rgs6
0	1.4193	0.99	0.825	0	9	Lrrtm4
0	1.26672	0.995	0.714	0	9	Lingo2
0	1.21167	0.831	0.251	0	9	Tafa1
0	1.16491	0.925	0.345	0	9	Unc5d
0	1.13739	1	0.922	0	9	Kcnip4
0	1.05608	0.96	0.534	0	9	Car10
0	0.969211	0.751	0.214	0	9	Pdzrn3
0	0.966635	0.824	0.327	0	9	Cntnap5a
0	0.953056	0.916	0.427	0	9	Kcnb2
0	0.932905	0.903	0.472	0	9	Chrm3
0	0.932552	0.933	0.418	0	9	Slit3
0	0.925986	0.888	0.433	0	9	Prkg1
0	0.894474	0.636	0.2	0	9	Gpc6
0	0.8769	0.795	0.301	0	9	Fstl4
0	0.858697	0.952	0.646	0	9	Schip1
0	0.855231	0.682	0.262	0	9	Sorcs3
0	0.848866	0.945	0.632	0	9	Sorbs2
0	0.844813	0.716	0.181	0	9	Cux2
0	0.815864	0.941	0.624	0	9	Rgs7
0	0.804544	0.965	0.683	0	9	Camk2a
0	0.790342	0.668	0.168	0	9	Rasgrf2
0	0.781695	0.958	0.767	0	9	Lrfn5
0	0.780121	0.764	0.378	0	9	Cdh12
0	0.776651	0.973	0.812	0	9	Kctd16
0	0.766858	1	0.978	0	9	Celf2
0	0.766142	0.996	0.953	0	9	Il1rapl1
0	0.76356	0.755	0.289	0	9	Slc9a9
0	0.757333	0.77	0.321	0	9	Sorbs2os
0	0.747392	0.868	0.428	0	9	Ntrk3
0	0.734424	0.951	0.656	0	9	Cacna2d1
0	0.724397	0.955	0.787	0	9	Kcnq5
0	0.693306	0.914	0.586	0	9	Ppfia2
0	0.692292	0.82	0.357	0	9	Dgkb
0	0.678658	0.844	0.42	0	9	Prkca
0	0.674658	0.778	0.354	0	9	Pam
0	0.661727	0.855	0.448	0	9	Sipa1l1
0	0.650995	0.63	0.235	0	9	Pdzd2
0	0.642944	0.802	0.386	0	9	Arl15
0	0.642571	0.924	0.685	0	9	Gria3
0	0.634323	1	0.98	0	9	Csmd1
0	0.632292	0.687	0.252	0	9	Pde7b
0	0.621777	0.595	0.198	0	9	Mapk4
0	0.618723	0.875	0.548	0	9	Rasal2
0	0.616572	0.658	0.255	0	9	Gm16599
0	0.606967	0.597	0.187	0	9	Magi3
0	0.605679	0.625	0.214	0	9	Cacng3
0	0.602477	0.663	0.264	0	9	Gabra2
0	0.602013	0.949	0.739	0	9	Ryr2
0	0.593227	0.783	0.377	0	9	Tmem132d
0	0.591943	0.6	0.216	0	9	Mlip
0	0.591505	0.525	0.12	0	9	Pparg
0	0.588468	0.819	0.402	0	9	Nell2
0	0.588203	0.609	0.225	0	9	4933424G05Rik
0	0.584553	0.674	0.272	0	9	Cux1
0	0.582547	0.954	0.777	0	9	Dab1
0	0.577032	0.717	0.332	0	9	Trerf1
0	0.576999	0.923	0.724	0	9	Pcsk2
0	0.571317	0.448	0.078	0	9	Gm48530
0	0.567941	0.981	0.895	0	9	Erc2
0	0.564877	0.563	0.2	0	9	Syn3
0	0.564167	0.728	0.352	0	9	Gm26871
0	0.56373	0.806	0.42	0	9	Cntn3
0	0.563155	0.658	0.263	0	9	Grm1
0	0.562125	0.558	0.27	0	9	Rfx3
0	0.560497	0.706	0.296	0	9	Kcnj6
0	0.560478	0.769	0.383	0	9	Hecw1
0	0.557931	0.524	0.132	0	9	Gsg1l
0	0.557008	0.513	0.173	0	9	Nwd2
0	0.553408	0.958	0.803	0	9	Kcnh7
0	0.549211	0.929	0.714	0	9	Cnksr2
0	0.547622	0.962	0.806	0	9	Ralyl
0	0.54427	0.7	0.26	0	9	Tmem108
0	0.543063	0.972	0.866	0	9	Dlgap2
0	0.541181	0.678	0.334	0	9	Efna5
0	0.534887	0.484	0.109	0	9	Greb1l
0	0.53334	0.717	0.342	0	9	Ablim1
0	0.531313	0.998	0.923	0	9	Nav3
0	0.517914	0.605	0.239	0	9	Kctd1
0	0.516505	0.654	0.311	0	9	Rimbp2
0	0.515097	0.989	0.95	0	9	Opcml
0	0.513424	0.558	0.19	0	9	Arhgap10
0	0.51167	0.579	0.205	0	9	Pitpnm2
0	0.511407	0.73	0.359	0	9	D430041D05Rik
0	0.509385	0.629	0.248	0	9	Mgat5
0	0.506379	0.632	0.274	0	9	Shank2
0	0.504681	0.611	0.241	0	9	Satb2
0	0.500658	0.798	0.414	0	9	Ppm1e
4.18988e-306	0.560111	0.882	0.73	1.08476e-301	9	Cntn4
9.02607e-258	0.507966	0.723	0.445	2.33685e-253	9	Epha6
3.02517e-250	0.546648	0.588	0.315	7.83216e-246	9	Egfem1
0	0.746642	0.999	0.983	0	10	Snhg11
1.34211e-298	0.77403	0.996	0.932	3.47472e-294	10	Gm42418
1.2702e-245	0.584054	0.823	0.603	3.28856e-241	10	Fth1
1.14271e-196	0.664859	0.578	0.414	2.95848e-192	10	Actb
8.3804e-193	0.562204	0.995	0.923	2.16968e-188	10	Kcnip4
1.88368e-185	0.578975	1	0.987	4.87685e-181	10	Meg3
4.87535e-58	0.693759	0.982	0.923	1.26223e-53	10	Kcnd2
0	4.07303	0.979	0.118	0	11	Adarb2
0	2.50374	0.964	0.275	0	11	Erbb4
0	2.1943	0.927	0.274	0	11	Grip1
0	1.69763	0.646	0.25	0	11	Npas3
0	1.65353	0.897	0.448	0	11	Galntl6
0	1.61754	0.647	0.172	0	11	Fgf13
0	1.36203	0.694	0.049	0	11	Dlx6os1
0	1.30189	0.975	0.897	0	11	Cntnap2
0	1.27986	0.64	0.085	0	11	Kcnip1
0	1.24276	0.809	0.3	0	11	Sox2ot
0	1.23894	0.538	0.208	0	11	Ptprm
0	1.20589	0.601	0.098	0	11	Gm38505
0	1.1793	0.604	0.069	0	11	Kcnmb2
0	1.1081	0.979	0.969	0	11	Nrxn3
0	1.10063	0.763	0.31	0	11	Egfem1
0	1.06711	0.537	0.143	0	11	Grik1
0	1.06367	0.619	0.11	0	11	Gad2
0	1.06216	0.51	0.142	0	11	Synpr
0	1.04816	0.939	0.803	0	11	Grik2
0	1.03676	0.457	0.077	0	11	Alk
0	1.03413	0.71	0.298	0	11	Zmat4
0	1.02742	0.35	0.061	0	11	Vip
0	1.01793	0.76	0.487	0	11	Gabrg3
0	1.00518	0.326	0.089	0	11	Reln
0	1.00127	0.69	0.339	0	11	A830018L16Rik
0	0.997272	0.78	0.386	0	11	Slc2a13
0	0.989336	0.97	0.804	0	11	Tcf4
0	0.977894	0.465	0.113	0	11	Slc44a5
0	0.955722	0.872	0.816	0	11	Kctd16
0	0.950508	0.786	0.287	0	11	Zfp536
0	0.938376	0.689	0.231	0	11	Rab3c
0	0.933786	0.692	0.269	0	11	Kcnn2
0	0.922667	0.391	0.129	0	11	Nxph1
0	0.922072	0.64	0.265	0	11	Sorcs3
0	0.905454	0.664	0.203	0	11	Rbms3
0	0.898014	0.613	0.152	0	11	Dner
0	0.88091	0.444	0.019	0	11	Egfr
0	0.869696	0.591	0.118	0	11	Gad1
0	0.810032	0.444	0.06	0	11	Adra1a
0	0.808461	0.755	0.413	0	11	Robo1
0	0.801881	0.65	0.234	0	11	Slc24a3
0	0.780649	0.712	0.364	0	11	Nfib
0	0.771654	0.927	0.798	0	11	Sntg1
0	0.766116	0.412	0.106	0	11	Cnr1
0	0.756338	0.548	0.268	0	11	Shisa9
0	0.748801	0.686	0.342	0	11	Hdac9
0	0.731654	0.294	0.017	0	11	Pde11a
0	0.690225	0.389	0.014	0	11	Igf1
0	0.681398	0.368	0.037	0	11	Kit
0	0.661801	0.437	0.075	0	11	Grip1os2
0	0.659255	0.768	0.457	0	11	Mir99ahg
0	0.649198	0.471	0.154	0	11	Pip5k1b
0	0.625865	0.4	0.099	0	11	Fstl5
0	0.617174	0.912	0.779	0	11	Dab1
0	0.612373	1	0.983	0	11	Snhg11
0	0.587872	1	0.987	0	11	Meg3
0	0.584344	0.409	0.059	0	11	Btbd11
0	0.574306	0.481	0.205	0	11	Ptchd4
0	0.573916	0.625	0.285	0	11	5330434G04Rik
0	0.571196	0.479	0.176	0	11	Rasgrf2
0	0.554226	0.366	0.109	0	11	Cntnap5c
0	0.553551	0.475	0.147	0	11	Slc6a1
0	0.551816	0.387	0.125	0	11	Adamts17
0	0.547366	0.403	0.068	0	11	Maf
0	0.535939	0.493	0.158	0	11	C530008M17Rik
1.59098e-307	0.607067	0.648	0.36	4.11904e-303	11	Sobp
5.69115e-300	0.513655	0.515	0.235	1.47344e-295	11	Usp29
1.90019e-293	0.505935	0.617	0.328	4.9196e-289	11	C130071C03Rik
3.95581e-290	0.500318	0.59	0.296	1.02416e-285	11	Zbtb16
4.92879e-290	0.894979	0.764	0.53	1.27606e-285	11	Cntn5
6.11064e-287	0.535898	0.745	0.456	1.58205e-282	11	A230057D06Rik
6.28263e-284	0.583138	0.776	0.504	1.62657e-279	11	Dpp6
3.28377e-282	0.792384	0.542	0.29	8.50167e-278	11	Nyap2
3.34898e-281	0.656246	0.402	0.164	8.67051e-277	11	Sdk1
1.70532e-273	0.565138	0.654	0.364	4.41508e-269	11	Hcn1
2.89866e-269	0.576289	0.999	0.976	7.50463e-265	11	Nrxn1
2.70231e-267	0.515221	0.627	0.347	6.99628e-263	11	Apba1
8.99261e-248	0.543783	0.544	0.291	2.32819e-243	11	Sh3rf3
1.59574e-233	0.774055	0.88	0.842	4.13136e-229	11	Frmpd4
5.53288e-225	0.68154	0.452	0.221	1.43246e-220	11	Zfp804a
6.15536e-213	0.523986	0.61	0.375	1.59362e-208	11	Gabrb2
4.76642e-200	0.823088	0.4	0.191	1.23403e-195	11	Zfp804b
7.33299e-200	0.510595	0.406	0.186	1.89851e-195	11	Luzp2
5.23955e-193	0.61007	0.566	0.329	1.35652e-188	11	Tenm1
1.27577e-177	0.574352	0.736	0.557	3.30297e-173	11	Robo2
7.81618e-170	0.5195	0.889	0.79	2.02361e-165	11	Kcnq5
2.01053e-123	0.527773	0.89	0.829	5.20527e-119	11	Lrrtm4
0	3.28922	0.966	0.082	0	12	Gpc5
0	2.74754	0.973	0.344	0	12	Slc1a2
0	2.41103	0.927	0.281	0	12	Wdr17
0	1.81763	0.788	0.174	0	12	Luzp2
0	1.73618	0.791	0.055	0	12	Slc1a3
0	1.71487	0.877	0.299	0	12	Msi2
0	1.70816	0.792	0.039	0	12	Gm20713
0	1.62636	0.765	0.048	0	12	Prex2
0	1.60075	0.994	0.948	0	12	Lsamp
0	1.58819	0.82	0.231	0	12	Trpm3
0	1.58125	0.879	0.243	0	12	Npas3
0	1.50244	0.808	0.206	0	12	Gm3764
0	1.48698	0.992	0.838	0	12	Ntm
0	1.47593	0.757	0.038	0	12	Atp1a2
0	1.4322	0.768	0.084	0	12	Ptprz1
0	1.40165	0.706	0.052	0	12	Mertk
0	1.3929	0.765	0.22	0	12	Pitpnc1
0	1.3506	0.703	0.04	0	12	Plpp3
0	1.32656	0.773	0.232	0	12	Slc4a4
0	1.24668	0.873	0.454	0	12	Mir99ahg
0	1.24409	0.906	0.417	0	12	Zbtb20
0	1.17037	0.767	0.359	0	12	Tspan7
0	1.16937	0.665	0.129	0	12	Rgs20
0	1.15927	0.904	0.603	0	12	Gabrb1
0	1.11148	0.999	0.976	0	12	Nrxn1
0	1.10988	0.787	0.387	0	12	Cpe
0	1.10381	0.776	0.305	0	12	Nfia
0	1.09629	0.774	0.351	0	12	Dtna
0	1.09041	0.726	0.171	0	12	Rorb
0	1.01391	0.979	0.82	0	12	Rora
0	1.01139	0.953	0.796	0	12	Macf1
0	1.00952	0.698	0.258	0	12	Farp1
0	0.992382	0.925	0.774	0	12	Frmd4a
0	0.991315	0.628	0.163	0	12	Sparcl1
0	0.984954	0.524	0.017	0	12	Nhsl1
0	0.982225	0.715	0.258	0	12	Trps1
0	0.967217	0.753	0.373	0	12	Gm35188
0	0.949595	0.617	0.117	0	12	Maml2
0	0.89249	0.502	0.021	0	12	Phkg1
0	0.855177	0.607	0.188	0	12	Sfxn5
0	0.855013	0.498	0.018	0	12	Nwd1
0	0.848064	0.484	0.009	0	12	Gm6145
0	0.83591	0.803	0.539	0	12	Pbx1
0	0.831848	0.981	0.909	0	12	Ctnnd2
0	0.827796	0.783	0.489	0	12	Cadm1
0	0.826401	0.484	0.024	0	12	Gli3
0	0.823454	0.6	0.205	0	12	Cspg5
0	0.815482	0.538	0.123	0	12	Acsl3
0	0.804588	0.52	0.078	0	12	Appl2
0	0.788525	0.511	0.083	0	12	Lama2
0	0.786211	0.765	0.456	0	12	Gnao1
0	0.77913	0.866	0.455	0	12	Qk
0	0.778852	0.614	0.277	0	12	Hdac8
0	0.775257	0.502	0.08	0	12	Nckap5
0	0.772566	0.441	0.015	0	12	F3
0	0.766601	0.461	0.062	0	12	Rmst
0	0.766028	0.534	0.126	0	12	Glul
0	0.751618	0.87	0.668	0	12	Son
0	0.750208	0.757	0.362	0	12	Dgkb
0	0.734424	0.456	0.04	0	12	Glis3
0	0.721273	0.456	0.062	0	12	Paqr8
0	0.719535	0.459	0.073	0	12	Htra1
0	0.696836	0.616	0.281	0	12	Arhgap5
0	0.682878	0.452	0.11	0	12	Mt1
0	0.682199	0.525	0.189	0	12	Ddhd1
0	0.681438	0.566	0.249	0	12	Adk
0	0.67266	0.414	0.035	0	12	Bmpr1b
0	0.672416	0.437	0.049	0	12	Bcan
0	0.671334	0.512	0.094	0	12	Sox6
0	0.656151	0.623	0.337	0	12	Stox2
0	0.655397	0.674	0.325	0	12	Ptprt
0	0.648556	0.411	0.061	0	12	Phka1
0	0.644409	0.362	0.004	0	12	Slco1c1
0	0.638656	0.39	0.015	0	12	Ntsr2
0	0.637038	0.37	0.003	0	12	Acsbg1
0	0.632704	0.432	0.082	0	12	Prdx6
0	0.624007	0.472	0.12	0	12	Sash1
0	0.617352	0.46	0.128	0	12	Glud1
0	0.61012	0.35	0.006	0	12	Slc39a12
0	0.608168	0.534	0.198	0	12	Myo6
0	0.605711	0.402	0.07	0	12	Sat1
0	0.586058	0.372	0.034	0	12	Ndrg2
0	0.574941	0.538	0.205	0	12	Gpc6
0	0.560874	0.462	0.147	0	12	Prkd1
0	0.557263	0.478	0.2	0	12	Ttyh1
0	0.555408	0.337	0.006	0	12	Grin2c
0	0.55522	0.326	0.009	0	12	Prdm16
0	0.543022	0.394	0.09	0	12	Clybl
0	0.534571	0.394	0.113	0	12	Vcl
0	0.533764	0.342	0.045	0	12	Irak2
0	0.530338	0.448	0.145	0	12	Clmn
0	0.51367	0.379	0.103	0	12	Tmem164
0	0.512651	0.332	0.065	0	12	Tprkb
0	0.501612	0.317	0.027	0	12	Arhgef26
0	0.501497	0.263	0.009	0	12	Slc7a11
7.72439e-302	0.679273	0.787	0.605	1.99984e-297	12	Tnik
1.12983e-300	0.636268	0.54	0.258	2.92513e-296	12	Cst3
6.77194e-289	0.554139	0.535	0.261	1.75326e-284	12	Zeb1
4.0141e-287	0.644762	0.732	0.47	1.03925e-282	12	Mir100hg
4.092e-265	0.622149	0.911	0.83	1.05942e-260	12	Dclk1
1.20364e-259	0.685776	0.709	0.451	3.11622e-255	12	Grm3
2.73416e-252	0.509589	0.47	0.229	7.07874e-248	12	Camk2g
3.14535e-234	0.545034	0.615	0.36	8.14331e-230	12	Nebl
7.66185e-232	0.57685	0.834	0.697	1.98365e-227	12	B3galt1
3.78601e-229	0.552839	0.841	0.684	9.80198e-225	12	Gpm6b
4.00285e-224	0.527893	0.634	0.367	1.03634e-219	12	Nfib
1.30364e-221	0.526466	0.592	0.36	3.37513e-217	12	Fmn2
1.05511e-210	0.518494	0.792	0.645	2.73167e-206	12	Syne1
0	2.22111	0.941	0.114	0	13	Nxph1
0	2.19049	0.909	0.449	0	13	Galntl6
0	2.17836	0.964	0.275	0	13	Grip1
0	1.86176	0.725	0.302	0	13	Mgat4c
0	1.71115	0.746	0.138	0	13	Grik1
0	1.56927	0.723	0.201	0	13	Cdh13
0	1.53019	0.756	0.072	0	13	Grin3a
0	1.50375	0.748	0.248	0	13	Npas3
0	1.49688	0.979	0.897	0	13	Cntnap2
0	1.48619	0.876	0.263	0	13	Kcnc2
0	1.4051	0.71	0.089	0	13	Sox6
0	1.38347	0.767	0.136	0	13	Synpr
0	1.37292	0.935	0.76	0	13	Etl4
0	1.36233	0.585	0.083	0	13	Reln
0	1.32322	0.822	0.201	0	13	Ptprm
0	1.30762	0.65	0.07	0	13	Kcnmb2
0	1.26762	0.998	0.968	0	13	Nrxn3
0	1.17785	0.697	0.086	0	13	Kcnip1
0	1.17735	0.553	0.101	0	13	Gm38505
0	1.16716	0.649	0.267	0	13	Trhde
0	1.11862	0.963	0.783	0	13	Xkr4
0	1.08939	0.993	0.948	0	13	Lsamp
0	1.07537	0.71	0.304	0	13	Sox2ot
0	1.06783	0.767	0.224	0	13	Elavl2
0	1.06238	0.888	0.708	0	13	Gria1
0	0.974369	0.728	0.203	0	13	Rbms3
0	0.973612	0.546	0.134	0	13	Col19a1
0	0.968475	0.711	0.264	0	13	Grm1
0	0.959774	0.914	0.501	0	13	Dpp6
0	0.955661	0.862	0.587	0	13	Prkn
0	0.93787	0.502	0.155	0	13	Cdh9
0	0.904915	0.579	0.119	0	13	Kctd8
0	0.902545	0.765	0.332	0	13	Cntnap5a
0	0.898018	0.403	0.134	0	13	Nkain3
0	0.860807	1	0.987	0	13	Meg3
0	0.858768	0.831	0.482	0	13	Astn2
0	0.852256	0.816	0.412	0	13	Robo1
0	0.847926	0.62	0.144	0	13	Utrn
0	0.844973	0.671	0.224	0	13	Pitpnc1
0	0.840673	0.759	0.358	0	13	Pam
0	0.795658	0.606	0.202	0	13	Ptchd4
0	0.78869	1	0.983	0	13	Snhg11
0	0.779687	0.512	0.097	0	13	Fstl5
0	0.770093	0.434	0.079	0	13	Alk
0	0.769038	0.944	0.803	0	13	Grik2
0	0.757077	0.66	0.29	0	13	Neto1
0	0.756541	0.601	0.201	0	13	Satb1
0	0.75481	0.706	0.37	0	13	Thrb
0	0.745136	0.981	0.909	0	13	Ctnnd2
0	0.743328	0.949	0.84	0	13	Ntm
0	0.741341	0.984	0.965	0	13	Rbfox1
0	0.740205	0.991	0.943	0	13	Dlgap1
0	0.739969	0.906	0.799	0	13	Sntg1
0	0.72964	0.399	0.105	0	13	Unc13c
0	0.709175	0.815	0.455	0	13	A230057D06Rik
0	0.703163	0.53	0.091	0	13	Nhs
0	0.70029	0.611	0.233	0	13	Usp29
0	0.687783	0.908	0.771	0	13	Oxr1
0	0.685283	0.512	0.074	0	13	Grip1os2
0	0.683145	0.937	0.806	0	13	Tcf4
0	0.664987	0.414	0.069	0	13	Maf
0	0.664483	0.658	0.325	0	13	Klf12
0	0.662704	0.473	0.193	0	13	Pcdh11x
0	0.660296	0.758	0.424	0	13	Cntn3
0	0.658312	0.934	0.868	0	13	Dlgap2
0	0.655235	0.444	0.1	0	13	Cdh4
0	0.651123	0.622	0.276	0	13	Cers6
0	0.646605	0.389	0.127	0	13	Man1a
0	0.643333	0.635	0.273	0	13	Runx1t1
0	0.625985	0.581	0.204	0	13	Dgkg
0	0.615697	0.526	0.115	0	13	Gad2
0	0.614436	0.551	0.203	0	13	Chl1
0	0.612716	0.495	0.147	0	13	Shisa6
0	0.606587	0.588	0.238	0	13	Slc24a3
0	0.570745	0.415	0.045	0	13	Rab3b
0	0.567902	0.585	0.24	0	13	Frmd4b
0	0.566907	0.522	0.161	0	13	Ubash3b
0	0.565237	0.54	0.221	0	13	Gm1992
0	0.563748	0.965	0.908	0	13	Ube3a
0	0.559809	0.618	0.255	0	13	A330076H08Rik
0	0.555678	0.376	0.093	0	13	4930473D10Rik
0	0.541592	0.345	0.048	0	13	Arhgap6
0	0.535415	0.526	0.191	0	13	Grik3
0	0.532611	0.579	0.236	0	13	Rab3c
0	0.500157	0.41	0.07	0	13	Cacna2d2
1.8516e-296	0.516285	0.475	0.185	4.7938e-292	13	Luzp2
1.77242e-294	0.540975	0.784	0.446	4.58879e-290	13	Epha6
1.44917e-288	0.726267	0.921	0.846	3.75191e-284	13	Asic2
1.3421e-287	0.581359	0.471	0.197	3.47469e-283	13	Cntn6
3.96907e-287	0.736212	0.764	0.479	1.02759e-282	13	Chrm3
4.665e-287	0.579725	0.504	0.224	1.20777e-282	13	Serpini1
3.81834e-285	0.504558	0.548	0.254	9.88568e-281	13	Gm44151
1.55746e-273	0.641395	0.499	0.224	4.03226e-269	13	Gm20754
6.25052e-269	0.555343	0.918	0.838	1.61826e-264	13	Ccser1
1.78593e-268	0.537139	0.954	0.888	4.62378e-264	13	Fgf12
6.18098e-266	0.514256	0.775	0.47	1.60026e-261	13	Mir100hg
9.08365e-263	0.533432	0.649	0.344	2.35176e-258	13	A230006K03Rik
5.37295e-260	0.523808	0.419	0.17	1.39106e-255	13	4930509J09Rik
4.48163e-252	0.521358	0.815	0.571	1.16029e-247	13	Pclo
1.43654e-251	0.691	0.594	0.317	3.71921e-247	13	Sema6d
1.95911e-239	0.544557	0.702	0.433	5.07213e-235	13	Iqsec1
5.25698e-226	0.572564	0.43	0.192	1.36103e-221	13	Tox
4.58563e-194	0.710176	0.272	0.102	1.18722e-189	13	Col25a1
1.99983e-184	0.594952	0.449	0.22	5.17757e-180	13	Thsd7a
2.40788e-181	0.512415	0.807	0.627	6.23401e-177	13	Cacna2d3
4.92855e-160	0.73448	0.78	0.734	1.276e-155	13	Cntn4
1.75755e-123	0.886886	0.497	0.331	4.55029e-119	13	Ptprt
0	2.01909	0.781	0.12	0	14	Lrmda
0	1.93224	0.845	0.289	0	14	Plxdc2
0	1.7574	0.728	0.03	0	14	Inpp5d
0	1.62503	0.699	0.054	0	14	Mertk
0	1.61661	0.687	0.058	0	14	Tgfbr1
0	1.60629	0.779	0.342	0	14	Srgap2
0	1.41847	0.697	0.182	0	14	Tmcc3
0	1.40181	0.528	0.022	0	14	Ly86
0	1.38319	0.727	0.324	0	14	Mef2a
0	1.34021	0.627	0.099	0	14	Zfhx3
0	1.30177	0.605	0.112	0	14	Epb41l2
0	1.27469	0.995	0.932	0	14	Gm42418
0	1.25722	0.598	0.084	0	14	Hexb
0	1.22718	0.979	0.803	0	14	Tanc2
0	1.226	0.569	0.132	0	14	Pag1
0	1.22064	0.972	0.772	0	14	Nav2
0	1.19822	0.519	0.03	0	14	Apbb1ip
0	1.17219	0.499	0.017	0	14	Fyb
0	1.17207	0.709	0.379	0	14	Elmo1
0	1.1645	0.484	0.06	0	14	Ccnd3
0	1.12345	0.546	0.148	0	14	Pde3b
0	1.10023	0.531	0.09	0	14	Rreb1
0	1.06716	0.474	0.017	0	14	Ikzf1
0	1.06579	0.545	0.159	0	14	Lyn
0	1.05757	0.48	0.026	0	14	Dock2
0	1.05365	0.48	0.016	0	14	Dock8
0	1.04538	0.705	0.442	0	14	Dock4
0	1.03123	0.475	0.1	0	14	E230029C05Rik
0	1.02705	0.592	0.27	0	14	Mbnl1
0	1.0156	0.975	0.773	0	14	AY036118
0	1.01428	0.661	0.453	0	14	Ldlrad4
0	1.00822	0.429	0.014	0	14	Runx1
0	0.975599	0.438	0.031	0	14	Itgb5
0	0.967831	0.519	0.182	0	14	Gab2
0	0.963033	0.642	0.457	0	14	Ssh2
0	0.955255	0.605	0.379	0	14	Gm35188
0	0.950855	0.421	0.015	0	14	Arhgap45
0	0.937523	0.415	0.039	0	14	Ifitm10
0	0.933101	0.584	0.344	0	14	Dleu2
0	0.930177	0.523	0.222	0	14	Maml3
0	0.918545	0.415	0.014	0	14	Csf3r
0	0.912196	0.49	0.185	0	14	Ophn1
0	0.895643	0.402	0.014	0	14	Fli1
0	0.890749	0.506	0.248	0	14	Lysmd4
0	0.880049	0.433	0.094	0	14	Hpgds
0	0.867871	0.407	0.05	0	14	Cx3cr1
0	0.86581	0.495	0.212	0	14	Snx29
0	0.841969	0.378	0.014	0	14	Adap2
0	0.834792	0.373	0.013	0	14	Gm10790
0	0.826738	0.517	0.168	0	14	Inpp4b
0	0.815635	0.358	0.027	0	14	Entpd1
0	0.81275	0.371	0.012	0	14	Gm2629
0	0.800683	0.357	0.013	0	14	Myo1f
0	0.792057	0.352	0.013	0	14	Slco2b1
0	0.786345	0.425	0.11	0	14	Ankrd44
0	0.772844	0.963	0.73	0	14	Slc8a1
0	0.772807	0.382	0.079	0	14	Zfp710
0	0.757213	0.353	0.016	0	14	Csf1r
0	0.756811	0.344	0.013	0	14	Adap2os
0	0.754505	0.351	0.021	0	14	Lair1
0	0.74457	0.329	0.02	0	14	Tbxas1
0	0.743157	0.343	0.013	0	14	Cyth4
0	0.742428	0.396	0.108	0	14	Rrbp1
0	0.740149	0.338	0.014	0	14	Ptprc
0	0.734174	0.347	0.051	0	14	Lpcat2
0	0.73205	0.317	0.012	0	14	Siglech
0	0.724913	0.332	0.011	0	14	Fgd2
0	0.716112	0.308	0.013	0	14	Selplg
0	0.702165	0.388	0.134	0	14	Chn2
0	0.700391	0.311	0.014	0	14	Cdh23
0	0.689354	0.383	0.147	0	14	Mitf
0	0.658575	0.283	0.01	0	14	Gm2245
0	0.65832	0.337	0.081	0	14	Lgmn
0	0.656841	0.293	0.011	0	14	Cfh
0	0.656022	0.302	0.024	0	14	Ctss
0	0.652269	0.306	0.034	0	14	Blnk
0	0.651632	0.332	0.075	0	14	Abca1
0	0.650697	0.315	0.056	0	14	Pnpla7
0	0.649462	0.354	0.107	0	14	Skap2
0	0.642453	0.289	0.011	0	14	Anxa3
0	0.634507	0.345	0.089	0	14	Bmp2k
0	0.631249	0.313	0.053	0	14	Rasgrp3
0	0.630828	0.308	0.061	0	14	Gm16337
0	0.627403	0.327	0.082	0	14	Phyhd1
0	0.626222	0.286	0.021	0	14	Tgfbr2
0	0.621632	0.287	0.011	0	14	Hk2
0	0.619889	0.291	0.016	0	14	Unc93b1
0	0.619518	0.294	0.042	0	14	Agmo
0	0.609051	0.286	0.052	0	14	Arhgap22
0	0.602526	0.319	0.061	0	14	Tns3
0	0.60084	0.376	0.126	0	14	Maml2
0	0.599971	0.269	0.01	0	14	Rbm47
0	0.599901	0.276	0.008	0	14	Gm50035
0	0.588375	0.311	0.085	0	14	Otulinl
0	0.582342	0.27	0.03	0	14	Lhfpl2
0	0.571206	0.309	0.093	0	14	Wasf2
0	0.566626	0.293	0.054	0	14	Itpr2
0	0.560708	0.273	0.072	0	14	St3gal6
0	0.555262	0.267	0.049	0	14	Arhgap24
0	0.540564	0.271	0.048	0	14	Irak2
0	0.514678	0.25	0.06	0	14	P3h2
7.41007e-307	0.666527	0.372	0.144	1.91847e-302	14	Serinc3
8.02053e-302	0.678366	0.352	0.132	2.07651e-297	14	P2ry12
6.9547e-298	0.706842	0.4	0.17	1.80057e-293	14	Sirpa
1.14582e-288	0.844699	0.554	0.32	2.96652e-284	14	Foxn3
3.6935e-275	0.657558	0.4	0.165	9.56247e-271	14	Ubash3b
2.31196e-271	0.723478	0.824	0.649	5.98567e-267	14	Camk1d
8.40555e-258	0.95035	0.989	0.843	2.1762e-253	14	Csmd3
5.39738e-256	0.655221	0.957	0.759	1.39738e-251	14	Mef2c
8.35988e-253	0.630712	0.957	0.796	2.16437e-248	14	Macf1
4.0953e-247	0.583469	0.735	0.46	1.06027e-242	14	Qk
1.49194e-237	0.625078	0.878	0.627	3.86264e-233	14	Zeb2
3.95323e-234	0.633391	0.854	0.677	1.02349e-229	14	Dst
2.25707e-225	0.796603	0.504	0.3	5.84355e-221	14	Slc9a9
1.95965e-219	0.576743	0.342	0.15	5.07354e-215	14	Ivns1abp
9.77682e-217	0.758066	0.481	0.286	2.53122e-212	14	Arhgap5
3.09618e-215	0.821424	0.523	0.349	8.016e-211	14	Numb
2.26938e-210	0.641964	0.396	0.204	5.87543e-206	14	Smap2
5.33513e-210	0.671798	0.338	0.149	1.38127e-205	14	Fkbp5
1.18054e-209	0.505294	0.292	0.113	3.05641e-205	14	Ttc28
7.47861e-209	0.637331	0.392	0.199	1.93621e-204	14	Lrch1
6.81637e-203	0.658493	0.383	0.196	1.76476e-198	14	4933406I18Rik
1.55664e-197	0.693374	0.434	0.231	4.03014e-193	14	Pitpnc1
1.10424e-193	0.674158	0.402	0.219	2.85887e-189	14	Abhd12
1.94314e-191	0.559148	0.345	0.162	5.03079e-187	14	Etv6
3.94612e-184	0.612069	0.449	0.244	1.02165e-179	14	Frmd4b
2.28537e-183	0.636308	0.411	0.226	5.91682e-179	14	Picalm
4.02827e-183	0.609023	0.439	0.245	1.04292e-178	14	Pip4k2a
1.87579e-170	0.711723	0.646	0.524	4.85643e-166	14	Cmss1
1.87359e-155	0.728134	0.576	0.464	4.85072e-151	14	Mir99ahg
1.02833e-154	0.716233	0.459	0.316	2.66234e-150	14	Dennd4a
1.62924e-153	0.658333	0.605	0.471	4.21811e-149	14	Tmsb4x
1.21627e-140	0.701289	0.551	0.47	3.14891e-136	14	Chd9
2.21968e-136	0.657909	0.468	0.331	5.74675e-132	14	Rapgef5
3.8218e-134	0.623702	0.392	0.245	9.89465e-130	14	Fchsd2
1.959e-130	0.675214	0.484	0.372	5.07185e-126	14	Fam49b
1.00424e-127	0.703428	0.5	0.397	2.59998e-123	14	Ptprj
6.32054e-124	0.674148	0.506	0.402	1.63639e-119	14	Diaph2
1.79898e-99	0.514075	0.352	0.228	4.65756e-95	14	Rnf216
3.4448e-98	0.566438	0.403	0.287	8.91858e-94	14	Ppm1h
3.14676e-87	0.598787	0.305	0.183	8.14695e-83	14	Fgf13
2.19299e-86	0.537808	0.459	0.364	5.67766e-82	14	Wnk1
1.88456e-67	0.517728	0.391	0.315	4.87913e-63	14	Plcl2
0	2.17496	1	0.932	0	15	Gm42418
0	1.68892	1	0.773	0	15	AY036118
0	1.27475	0.943	0.601	0	15	Fth1
0	1.24034	0.988	0.673	0	15	Calm1
0	1.23815	0.861	0.46	0	15	Plp1
0	1.2	0.804	0.466	0	15	Tmsb4x
0	1.16054	0.766	0.434	0	15	Ubb
0	1.03521	0.799	0.424	0	15	Plcl1
0	1.03158	0.855	0.592	0	15	Calm2
0	1.00177	0.753	0.521	0	15	Cmss1
0	0.957315	0.805	0.36	0	15	Mbp
0	0.950538	0.616	0.329	0	15	Ppia
0	0.936939	0.657	0.397	0	15	Hspa8
0	0.919822	0.662	0.411	0	15	Atp6v0c
0	0.917278	0.627	0.389	0	15	Nrgn
0	0.913616	0.597	0.324	0	15	Cck
0	0.873508	0.545	0.271	0	15	Cox6c
0	0.868512	0.563	0.274	0	15	Ndufa4
0	0.860744	1	0.703	0	15	Pde4b
0	0.85115	0.588	0.231	0	15	Neat1
0	0.761942	0.773	0.459	0	15	Qk
0	0.728361	1	0.921	0	15	Nkain2
0	0.721164	1	0.826	0	15	Slc24a2
0	0.694794	0.978	0.677	0	15	Mast4
0	0.648854	0.564	0.224	0	15	Prr5l
0	0.642641	0.606	0.255	0	15	St18
0	0.573301	0.968	0.64	0	15	Tmeff2
1.20964e-307	0.902827	0.591	0.352	3.13176e-303	15	Cox4i1
2.40059e-306	0.896765	0.64	0.413	6.21512e-302	15	Actb
6.62777e-288	0.761323	0.492	0.247	1.71593e-283	15	Rplp1
1.39824e-284	0.79733	0.535	0.292	3.62005e-280	15	Cox8a
4.39605e-281	0.714327	0.842	0.645	1.13814e-276	15	Rtn1
3.14613e-273	0.803635	0.554	0.325	8.14533e-269	15	Stmn1
5.59096e-271	0.623757	0.835	0.549	1.4475e-266	15	Edil3
1.49932e-268	0.761923	0.527	0.292	3.88175e-264	15	Aldoa
1.31056e-267	0.56074	1	0.981	3.39305e-263	15	Magi2
5.89909e-264	0.597821	0.415	0.164	1.52727e-259	15	Aspa
3.4005e-257	0.825294	0.608	0.403	8.80389e-253	15	Hsp90ab1
3.91297e-247	0.787597	0.559	0.34	1.01307e-242	15	Pcp4
7.94772e-239	0.694226	0.445	0.226	2.05766e-234	15	Chchd10
3.50708e-237	0.768941	0.527	0.313	9.07983e-233	15	Hsp90aa1
3.37343e-234	0.658324	0.846	0.649	8.7338e-230	15	Camk1d
3.70929e-230	0.713153	0.483	0.269	9.60334e-226	15	Tpt1
1.43035e-229	0.516102	0.949	0.701	3.70318e-225	15	Mapt
2.19435e-221	0.659778	0.493	0.257	5.68117e-217	15	Trf
6.08109e-219	0.619906	0.579	0.312	1.57439e-214	15	Dock10
8.46347e-219	0.776593	0.648	0.508	2.19119e-214	15	Ckb
1.88669e-213	0.527732	0.966	0.669	4.88463e-209	15	Pex5l
2.09935e-211	0.656705	0.411	0.209	5.43521e-207	15	Rpl38
3.71851e-204	0.641647	0.431	0.231	9.62724e-200	15	Atp5h
6.85402e-202	0.63143	0.414	0.214	1.77451e-197	15	Rps29
9.23542e-202	0.528545	0.427	0.196	2.39105e-197	15	Mobp
1.58329e-195	0.680178	0.58	0.365	4.09914e-191	15	St6galnac3
2.37691e-195	0.54308	0.387	0.177	6.15381e-191	15	Mag
1.11214e-190	0.722581	0.525	0.33	2.87933e-186	15	Ptgds
4.05828e-187	0.5215	0.895	0.691	1.05069e-182	15	App
6.26025e-187	0.601718	0.378	0.191	1.62078e-182	15	Cox7a2
1.42525e-177	0.5234	0.399	0.188	3.68997e-173	15	Mog
2.20974e-176	0.638512	0.506	0.293	5.72101e-172	15	Pacrg
1.73022e-173	0.581567	0.387	0.206	4.47954e-169	15	Rpl23
2.05302e-173	0.580485	0.359	0.18	5.31526e-169	15	Rpl37
1.19935e-172	0.613054	0.438	0.258	3.10512e-168	15	Gapdh
2.13393e-172	0.60356	0.394	0.214	5.52475e-168	15	Chchd2
2.31449e-166	0.575198	0.36	0.186	5.99221e-162	15	Atp5md
5.14601e-166	0.509576	0.303	0.137	1.3323e-161	15	Mif
1.043e-160	0.59618	0.408	0.235	2.70033e-156	15	Rpl19
3.43105e-160	0.673395	0.614	0.513	8.88298e-156	15	Rtn4
3.60808e-158	0.63835	0.489	0.324	9.34131e-154	15	Prnp
2.48411e-157	0.60397	0.423	0.255	6.43137e-153	15	Cox7c
5.28582e-152	0.560632	0.358	0.192	1.3685e-147	15	Ndufa13
1.09515e-151	0.528654	0.311	0.15	2.83535e-147	15	Atp5k
3.52566e-151	0.671916	0.522	0.386	9.12792e-147	15	Stmn3
1.51545e-150	0.608017	0.423	0.259	3.9235e-146	15	Rps8
1.11127e-149	0.576748	0.39	0.224	2.87708e-145	15	Fau
3.80748e-149	0.552024	0.368	0.203	9.85758e-145	15	Rps24
4.99748e-144	0.548585	0.352	0.19	1.29385e-139	15	Rps3a1
4.51018e-143	0.592272	0.437	0.278	1.16769e-138	15	Rpl13
9.82044e-143	0.638113	0.478	0.329	2.54251e-138	15	Eif1
2.055e-137	0.526748	0.352	0.194	5.32039e-133	15	Rpl24
3.10901e-137	0.503777	0.381	0.205	8.04922e-133	15	Car2
8.09685e-137	0.596589	0.563	0.421	2.09628e-132	15	Map7
1.68548e-133	0.589586	0.448	0.297	4.3637e-129	15	Slc25a4
9.74505e-133	0.53521	0.379	0.224	2.52299e-128	15	Rpl3
9.53607e-130	0.505848	0.323	0.173	2.46889e-125	15	Ndufs5
4.89513e-127	0.540021	0.355	0.204	1.26735e-122	15	Rps27a
6.34489e-125	0.557356	0.399	0.253	1.64269e-120	15	Ywhah
4.18515e-124	0.516416	0.348	0.2	1.08354e-119	15	Rps21
1.91692e-123	0.52919	0.356	0.209	4.9629e-119	15	Rpl41
4.15897e-122	0.520478	0.55	0.394	1.07676e-117	15	Phlpp1
2.63428e-121	0.594854	0.44	0.307	6.82014e-117	15	Mdh1
9.07852e-120	0.619972	0.538	0.428	2.35043e-115	15	2022-09-07
6.50338e-117	0.501085	0.356	0.213	1.68372e-112	15	Cox5a
6.19357e-106	0.51266	0.552	0.426	1.60352e-101	15	Fnbp1
9.31692e-105	0.529417	0.376	0.241	2.41215e-100	15	Scd2
2.94214e-102	0.507695	0.354	0.224	7.61721e-98	15	Atp5f1
5.25786e-72	0.535897	0.497	0.447	1.36126e-67	15	Atp1b1
0	2.86708	0.928	0.196	0	16	Lhfpl3
0	2.25409	0.94	0.403	0	16	Tnr
0	2.00239	0.843	0.09	0	16	Gpc5
0	1.88182	0.837	0.085	0	16	Ptprz1
0	1.72861	0.82	0.258	0	16	Xylt1
0	1.68049	0.932	0.506	0	16	Dscam
0	1.53586	0.77	0.089	0	16	Sox6
0	1.52627	0.999	0.948	0	16	Lsamp
0	1.47606	0.852	0.348	0	16	Pcdh15
0	1.46299	0.676	0.02	0	16	Vcan
0	1.44395	0.764	0.121	0	16	Nxph1
0	1.41352	0.787	0.272	0	16	Epn2
0	1.40968	0.841	0.302	0	16	Sox2ot
0	1.34122	0.661	0.099	0	16	Gm38505
0	1.33256	0.991	0.894	0	16	Lrrc4c
0	1.32556	0.784	0.177	0	16	Luzp2
0	1.31891	0.732	0.258	0	16	Zeb1
0	1.23278	0.677	0.118	0	16	Maml2
0	1.23167	0.616	0.079	0	16	Nckap5
0	1.19689	0.616	0.061	0	16	Arhgap31
0	1.16736	0.755	0.261	0	16	Sgcd
0	1.12253	0.558	0.007	0	16	Pdgfra
0	1.11804	0.935	0.637	0	16	Grid2
0	1.11778	0.551	0.052	0	16	Gm4876
0	1.08935	0.996	0.95	0	16	Opcml
0	1.06006	0.788	0.361	0	16	Brinp3
0	1.05356	0.737	0.353	0	16	Slc35f1
0	1.04627	0.77	0.249	0	16	Npas3
0	1.02479	0.46	0.118	0	16	Bcas1
0	0.964757	0.621	0.266	0	16	Gm32509
0	0.95269	0.528	0.057	0	16	Megf11
0	0.943614	0.763	0.129	0	16	Adarb2
0	0.932842	0.512	0.05	0	16	Gm20713
0	0.925562	0.503	0.037	0	16	Cacng4
0	0.911635	0.588	0.142	0	16	Dpyd
0	0.894851	0.97	0.844	0	16	Csmd3
0	0.883241	0.727	0.325	0	16	Ptprt
0	0.878332	0.617	0.239	0	16	Fchsd2
0	0.872794	0.484	0.065	0	16	Ppfibp1
0	0.843534	0.467	0.05	0	16	Itpr2
0	0.831184	0.993	0.955	0	16	Nlgn1
0	0.826816	0.568	0.207	0	16	Cspg5
0	0.817104	0.987	0.958	0	16	Anks1b
0	0.808762	0.496	0.128	0	16	Chst11
0	0.794332	0.594	0.204	0	16	Sh3d19
0	0.792656	0.669	0.319	0	16	Sox5
0	0.786404	0.822	0.458	0	16	Qk
0	0.776595	0.536	0.201	0	16	Usp24
0	0.768671	0.4	0.042	0	16	Abtb2
0	0.746709	0.983	0.976	0	16	Nrxn1
0	0.736022	0.799	0.423	0	16	Zbtb20
0	0.727627	0.576	0.242	0	16	Nav1
0	0.714319	0.395	0.013	0	16	Sema3d
0	0.714163	0.514	0.198	0	16	Zfp462
0	0.709087	0.5	0.212	0	16	Mir9-3hg
0	0.701541	0.866	0.282	0	16	Erbb4
0	0.692097	0.36	0.06	0	16	Tns3
0	0.690662	0.369	0.117	0	16	Ust
0	0.685007	0.52	0.226	0	16	Pid1
0	0.646039	0.49	0.175	0	16	2610035D17Rik
0	0.634554	0.507	0.217	0	16	Gm3764
0	0.610826	0.447	0.139	0	16	Spon1
0	0.590435	0.338	0.031	0	16	Adam12
0	0.587633	0.346	0.016	0	16	Kank1
0	0.58407	0.269	0.055	0	16	Bcas1os2
0	0.580096	0.354	0.038	0	16	Stk32a
0	0.561852	0.447	0.152	0	16	Srgap1
0	0.558265	0.314	0.012	0	16	Kcnh8
0	0.552162	0.38	0.068	0	16	Sox10
0	0.548399	0.33	0.047	0	16	Itga9
0	0.546109	0.293	0.025	0	16	E130114P18Rik
0	0.542992	0.425	0.116	0	16	Gjc3
0	0.529326	0.384	0.084	0	16	Grin3a
0	0.525468	0.306	0.017	0	16	Emid1
0	0.524319	0.326	0.039	0	16	Myt1
0	0.517577	0.273	0.049	0	16	Arhgap24
0	0.517021	0.397	0.106	0	16	Unc13c
0	0.506754	0.328	0.049	0	16	6330576A10Rik
1.1173e-288	0.693777	0.956	0.924	2.8927e-284	16	Kcnd2
2.08386e-286	0.621762	0.523	0.224	5.39511e-282	16	Cdh20
5.6107e-277	0.644419	0.525	0.256	1.45261e-272	16	Nrxn2
3.54519e-268	0.753171	0.7	0.477	9.17851e-264	16	Cntn1
8.25511e-260	0.691429	0.597	0.318	2.13725e-255	16	Sema6d
2.50493e-254	0.568708	0.99	0.98	6.48527e-250	16	Csmd1
1.32153e-247	0.666935	0.671	0.393	3.42145e-243	16	Dscaml1
7.55909e-247	0.574612	0.987	0.953	1.95705e-242	16	Il1rapl1
3.12701e-239	0.512013	0.415	0.172	8.09584e-235	16	Hip1
2.0356e-236	0.570958	0.934	0.822	5.27017e-232	16	Rora
2.66286e-230	0.643334	0.55	0.304	6.89414e-226	16	Rev3l
1.31616e-213	0.534369	0.983	0.937	3.40754e-209	16	Lrp1b
2.80576e-213	0.554587	0.93	0.885	7.26412e-209	16	Adgrl3
1.20849e-211	0.619291	0.642	0.409	3.12879e-207	16	Grid1
4.40981e-211	0.523851	0.433	0.194	1.1417e-206	16	Pcdh11x
1.17044e-208	0.574179	0.94	0.91	3.03026e-204	16	Ctnnd2
2.22986e-202	0.574559	0.68	0.425	5.77311e-198	16	Unc5c
1.3141e-189	0.504629	0.577	0.312	3.40222e-185	16	Nfia
2.58299e-186	0.541621	0.96	0.925	6.68736e-182	16	Nav3
2.30476e-184	0.604856	0.788	0.614	5.96703e-180	16	2022-03-01
2.34229e-184	0.544201	0.877	0.8	6.06418e-180	16	Sntg1
2.77083e-179	0.53855	0.876	0.72	7.17368e-175	16	Ncam2
2.50714e-176	0.548003	0.515	0.303	6.49099e-172	16	Cask
1.9082e-162	0.555198	0.647	0.462	4.94033e-158	16	Fry
4.64907e-162	0.522872	0.539	0.329	1.20364e-157	16	Klf12
4.40276e-155	0.530316	0.604	0.398	1.13988e-150	16	Ptprg
5.51403e-153	0.528579	0.585	0.386	1.42758e-148	16	Csmd2
9.16858e-133	0.510294	0.551	0.375	2.37375e-128	16	Ankrd11
3.33473e-131	0.536932	0.599	0.421	8.63363e-127	16	Mmp16
1.69059e-114	0.741475	0.4	0.237	4.37694e-110	16	Fyn
0	2.71223	0.997	0.441	0	17	Epha6
0	2.11146	0.983	0.448	0	17	Galntl6
0	1.90643	0.97	0.254	0	17	Tafa1
0	1.80108	0.982	0.383	0	17	Cacnb2
0	1.67909	0.994	0.706	0	17	Gria1
0	1.58194	0.919	0.309	0	17	Egfem1
0	1.48149	0.92	0.31	0	17	Galnt17
0	1.48148	0.933	0.258	0	17	Ryr3
0	1.46334	0.946	0.414	0	17	Ppm1e
0	1.45519	0.997	0.876	0	17	Grin2a
0	1.45038	0.965	0.418	0	17	Zbtb20
0	1.44177	0.924	0.281	0	17	Pigk
0	1.42241	0.864	0.182	0	17	Iqgap2
0	1.41885	0.983	0.677	0	17	Hs6st3
0	1.40141	0.999	0.948	0	17	Lsamp
0	1.37966	0.86	0.138	0	17	Shisa6
0	1.3453	0.997	0.897	0	17	Cntnap2
0	1.33206	0.827	0.102	0	17	Gm2164
0	1.29536	0.868	0.211	0	17	St6galnac5
0	1.26185	0.995	0.778	0	17	Dab1
0	1.23992	0.876	0.296	0	17	Nr3c2
0	1.22611	0.861	0.215	0	17	Gm20754
0	1.20949	0.948	0.423	0	17	Slit3
0	1.20355	0.734	0.118	0	17	Man1a
0	1.16259	0.702	0.102	0	17	Cntnap5c
0	1.15908	0.907	0.388	0	17	Arl15
0	1.10915	0.839	0.268	0	17	Kcnn2
0	1.10581	0.927	0.437	0	17	Dock4
0	1.08862	0.997	0.923	0	17	Kcnd2
0	1.05355	0.883	0.365	0	17	Msra
0	1.04711	0.751	0.162	0	17	4930509J09Rik
0	1.03069	0.871	0.477	0	17	Chrm3
0	1.01993	0.73	0.104	0	17	Gm10848
0	0.998751	0.995	0.923	0	17	Tenm2
0	0.987779	0.804	0.249	0	17	Sphkap
0	0.986848	0.998	0.92	0	17	Grin2b
0	0.986109	0.988	0.805	0	17	Tcf4
0	0.974789	1	0.942	0	17	Dlgap1
0	0.973548	0.683	0.09	0	17	Gm12296
0	0.961302	0.785	0.248	0	17	Gm44151
0	0.956841	0.666	0.112	0	17	Arhgap12
0	0.939261	0.981	0.778	0	17	Atp2b1
0	0.934876	0.842	0.35	0	17	Rasgrf1
0	0.931377	0.67	0.094	0	17	Gpc5
0	0.930893	0.991	0.875	0	17	Grm5
0	0.928879	0.918	0.511	0	17	Epha5
0	0.926247	0.855	0.377	0	17	5730522E02Rik
0	0.924262	0.73	0.201	0	17	Dgkg
0	0.917152	0.86	0.387	0	17	Dok6
0	0.914387	0.842	0.345	0	17	Fam189a1
0	0.897628	0.778	0.234	0	17	Slc24a3
0	0.87374	0.686	0.163	0	17	Sh3rf1
0	0.872196	0.388	0.051	0	17	4921539H07Rik
0	0.868651	0.591	0.054	0	17	Ror1
0	0.868096	0.94	0.737	0	17	Cttnbp2
0	0.863533	0.709	0.174	0	17	Gm13269
0	0.862707	0.964	0.715	0	17	Cnksr2
0	0.858957	0.955	0.687	0	17	Camk2a
0	0.848834	0.707	0.265	0	17	Epha7
0	0.843928	0.679	0.17	0	17	Gm49678
0	0.843002	0.846	0.355	0	17	Nebl
0	0.842914	0.998	0.95	0	17	Opcml
0	0.825168	0.96	0.758	0	17	Gabrb3
0	0.824227	0.596	0.13	0	17	Ndst3
0	0.81988	0.875	0.405	0	17	Nell2
0	0.816738	0.967	0.67	0	17	Pex5l
0	0.803754	0.581	0.076	0	17	4930547E14Rik
0	0.793077	0.84	0.365	0	17	4930419G24Rik
0	0.792102	0.79	0.339	0	17	A330015K06Rik
0	0.781143	0.729	0.267	0	17	Prkag2
0	0.781057	0.641	0.131	0	17	Sipa1l3
0	0.779948	0.623	0.113	0	17	Gm10754
0	0.779707	0.513	0.065	0	17	Cpne7
0	0.775914	0.616	0.107	0	17	Trpc4
0	0.773625	0.614	0.115	0	17	Trpc5
0	0.770394	0.596	0.09	0	17	Itga8
0	0.762338	0.73	0.251	0	17	Runx2
0	0.757285	0.718	0.267	0	17	Gabra2
0	0.757181	0.856	0.41	0	17	Khdrbs3
0	0.753914	0.735	0.283	0	17	Brd9
0	0.752679	0.551	0.047	0	17	Pkp2
0	0.748736	0.981	0.867	0	17	Dmd
0	0.744919	0.991	0.915	0	17	Ppp3ca
0	0.744173	0.645	0.163	0	17	Prkcg
0	0.741704	0.59	0.121	0	17	Tbc1d1
0	0.7384	0.968	0.73	0	17	Slc8a1
0	0.737179	0.655	0.151	0	17	Pip5k1b
0	0.736109	0.617	0.129	0	17	Nkain3
0	0.727133	0.83	0.401	0	17	Kcnab1
0	0.726117	0.87	0.611	0	17	2022-03-01
0	0.725961	0.677	0.212	0	17	Wipf3
0	0.724466	0.724	0.237	0	17	Nell1
0	0.723817	0.417	0.064	0	17	Ndst4
0	0.720966	0.589	0.125	0	17	Cpne8
0	0.702374	0.998	0.923	0	17	Kcnip4
0	0.696487	0.753	0.394	0	17	Ptprg
0	0.694281	0.579	0.126	0	17	Sema3e
0	0.693688	0.767	0.313	0	17	Dock9
0	0.690882	0.576	0.099	0	17	Cpne6
0	0.677809	0.492	0.061	0	17	Gm44257
0	0.675937	0.827	0.468	0	17	Exoc6b
0	0.675706	0.873	0.438	0	17	Prkg1
0	0.673554	0.779	0.392	0	17	Eml6
0	0.666247	0.926	0.626	0	17	Zeb2
0	0.659894	0.838	0.441	0	17	Cacna1e
0	0.657436	1	0.979	0	17	Celf2
0	0.640962	0.998	0.974	0	17	Adgrb3
0	0.638635	0.819	0.418	0	17	Trim2
0	0.638402	0.43	0.019	0	17	Gm2115
0	0.635108	0.697	0.266	0	17	Sorcs3
0	0.6333	0.706	0.285	0	17	Arhgap39
0	0.631501	0.835	0.434	0	17	Ntrk3
0	0.626631	0.792	0.362	0	17	Hcn1
0	0.621633	0.925	0.743	0	17	Large1
0	0.61853	0.997	0.96	0	17	Gria2
0	0.615421	0.594	0.192	0	17	Rtl4
0	0.610759	0.454	0.045	0	17	Dnah9
0	0.606557	0.994	0.907	0	17	Fam155a
0	0.602386	0.668	0.259	0	17	Gm37459
0	0.600197	0.972	0.884	0	17	Adgrl3
0	0.599394	0.834	0.457	0	17	Mir99ahg
0	0.598765	0.692	0.3	0	17	Adcy9
0	0.594899	0.726	0.319	0	17	Epha4
0	0.592787	0.537	0.133	0	17	Slit1
0	0.592118	0.501	0.107	0	17	Hunk
0	0.591649	0.56	0.146	0	17	Ksr1
0	0.585707	0.696	0.3	0	17	Cdh11
0	0.583387	0.753	0.361	0	17	Mical2
0	0.581203	0.992	0.914	0	17	Kalrn
0	0.57635	0.591	0.196	0	17	Zfp462
0	0.572192	0.592	0.201	0	17	Susd6
0	0.568018	0.47	0.067	0	17	Raver2
0	0.565325	0.997	0.958	0	17	Anks1b
0	0.563127	0.645	0.269	0	17	Wasf1
0	0.561292	0.465	0.071	0	17	Matn2
0	0.560876	0.499	0.114	0	17	Ust
0	0.560449	0.525	0.143	0	17	Ppp4r4
0	0.560337	0.702	0.343	0	17	Mllt3
0	0.5571	0.3	0.026	0	17	1700007F19Rik
0	0.552978	0.543	0.148	0	17	Tanc1
0	0.551269	0.981	0.899	0	17	Lrrc7
0	0.54901	0.745	0.378	0	17	Plxna4
0	0.544832	0.483	0.114	0	17	Slc44a5
0	0.539176	0.605	0.258	0	17	2010300C02Rik
0	0.538091	0.676	0.301	0	17	Kcnj6
0	0.528269	0.586	0.2	0	17	Bcl11b
0	0.52758	0.494	0.117	0	17	Ccdc88c
0	0.526462	0.59	0.251	0	17	Tfdp2
0	0.525368	0.517	0.145	0	17	Nrp1
0	0.520924	1	0.965	0	17	Rbfox1
0	0.520912	0.703	0.341	0	17	9530059O14Rik
0	0.515136	0.432	0.077	0	17	Tmem200a
0	0.510585	0.572	0.222	0	17	Cdc40
0	0.510284	0.654	0.3	0	17	Miat
0	0.509755	0.391	0.048	0	17	AC163685.1
0	0.503297	0.439	0.098	0	17	Scn3b
0	0.503193	0.479	0.117	0	17	Cacng8
1.02562e-307	0.535483	0.725	0.371	2.65533e-303	17	Btbd9
3.26129e-305	0.552608	0.685	0.346	8.44347e-301	17	Osbpl6
1.82138e-268	0.512556	0.925	0.795	4.71556e-264	17	Hivep2
8.1074e-263	0.590175	0.763	0.427	2.09901e-258	17	Prkca
6.02481e-258	0.528346	0.666	0.338	1.55982e-253	17	Khdrbs2
2.51019e-225	0.507336	0.931	0.806	6.49889e-221	17	Kcnh7
1.1075e-208	1.12773	0.557	0.327	2.86732e-204	17	Tenm3
0	1.60467	1	0.85	0	18	Dpp10
0	1.39086	0.93	0.327	0	18	Cdh18
0	1.34036	0.925	0.305	0	18	Hs3st4
0	1.15567	0.985	0.818	0	18	Pde4d
0	1.0495	0.998	0.965	0	18	Rbfox1
0	0.902254	0.823	0.362	0	18	Pde1a
0	0.880478	0.96	0.76	0	18	Etl4
0	0.879524	0.96	0.841	0	18	Frmpd4
0	0.869085	0.716	0.234	0	18	Zfpm2
0	0.813485	0.724	0.322	0	18	Garnl3
0	0.757783	0.756	0.39	0	18	Mctp1
0	0.752199	0.987	0.908	0	18	Fam155a
0	0.714393	0.753	0.398	0	18	Ano3
0	0.703091	0.613	0.156	0	18	Foxp2
0	0.700006	0.729	0.395	0	18	Nos1ap
0	0.686294	0.999	0.962	0	18	Nrg3
0	0.682761	0.999	0.969	0	18	Nrxn3
0	0.678744	0.948	0.845	0	18	Ahi1
0	0.666354	0.975	0.858	0	18	Arpp21
0	0.643149	1	0.994	0	18	Dlg2
0	0.641167	0.683	0.301	0	18	Grm8
0	0.629373	1	0.98	0	18	Csmd1
0	0.616659	0.608	0.247	0	18	Tle4
0	0.609307	0.595	0.257	0	18	Dlc1
0	0.607727	0.999	0.976	0	18	Syt1
0	0.595851	0.983	0.96	0	18	Gria2
0	0.566303	0.524	0.167	0	18	Thsd7b
7.13849e-306	0.512718	0.697	0.355	1.84815e-301	18	Slc1a2
5.78054e-301	0.56259	0.532	0.219	1.49658e-296	18	Oprm1
3.1928e-291	0.598509	0.688	0.355	8.26616e-287	18	Slc35f1
3.25939e-291	0.639318	0.744	0.414	8.43856e-287	18	Khdrbs3
3.49698e-291	0.524752	1	0.963	9.05369e-287	18	Ptprd
3.45866e-287	0.610617	0.954	0.868	8.95448e-283	18	Dmd
2.05278e-282	0.615297	0.667	0.342	5.31464e-278	18	A830018L16Rik
3.1777e-282	0.752844	0.628	0.306	8.22707e-278	18	Mgat4c
5.63125e-279	0.540692	0.538	0.231	1.45793e-274	18	Htr1f
6.45623e-274	0.648678	0.698	0.379	1.67152e-269	18	Chsy3
1.00901e-244	0.514224	0.99	0.924	2.61232e-240	18	Nav3
5.83848e-237	0.560183	0.883	0.677	1.51158e-232	18	Calm1
1.53995e-227	0.583595	0.797	0.563	3.98692e-223	18	Ext1
3.10722e-226	0.510914	0.958	0.915	8.04458e-222	18	Kcnma1
2.18944e-225	0.607887	0.665	0.401	5.66847e-221	18	Fut9
2.83366e-212	0.555941	0.674	0.401	7.33635e-208	18	Ncald
4.80522e-186	0.528146	0.858	0.731	1.24407e-181	18	Pcdh7
2.61323e-176	0.509327	0.83	0.69	6.76565e-172	18	Gria3
0	0.891709	0.853	0.353	0	19	Unc5d
0	0.754352	0.835	0.38	0	19	Cdh12
0	0.745099	0.519	0.18	0	19	Rorb
0	0.739301	0.933	0.719	0	19	Lingo2
0	0.733227	0.927	0.54	0	19	Car10
0	0.697826	0.653	0.223	0	19	Pdzrn3
0	0.671682	1	0.963	0	19	Ptprd
0	0.600772	0.571	0.229	0	19	Prr16
0	0.576753	0.714	0.337	0	19	Efna5
0	0.540421	0.694	0.31	0	19	Fstl4
2.24111e-293	0.558832	0.971	0.858	5.80223e-289	19	R3hdm1
1.66122e-261	0.507531	0.743	0.383	4.30091e-257	19	Tmem132d
4.78325e-257	0.55754	0.786	0.436	1.23838e-252	19	Kcnb2
3.41517e-235	0.506525	0.956	0.805	8.84189e-231	19	Kcnh7
2.3177e-220	0.569209	0.604	0.293	6.00052e-216	19	Tafa2
4.30837e-208	0.521097	0.758	0.441	1.11544e-203	19	Prkg1
5.11255e-206	0.553563	0.865	0.652	1.32364e-201	19	Schip1
1.56924e-199	0.555093	0.669	0.364	4.06277e-195	19	Brinp3
3.31063e-170	0.54205	0.849	0.68	8.57121e-166	19	Hs6st3
0	2.42498	0.939	0.082	0	20	Tshz2
0	1.21605	0.983	0.924	0	20	Kcnip4
0	1.18632	0.989	0.924	0	20	Tenm2
0	1.06434	0.807	0.337	0	20	Khdrbs2
0	0.965154	0.552	0.209	0	20	Gpc6
0	0.928393	0.747	0.223	0	20	Pdzrn3
0	0.916097	0.721	0.244	0	20	Ldb2
0	0.915583	0.931	0.72	0	20	Lingo2
0	0.900276	0.838	0.436	0	20	Kcnb2
0	0.86235	0.639	0.189	0	20	Tox
0	0.850304	0.943	0.809	0	20	Ralyl
0	0.848509	0.853	0.491	0	20	Cadm1
0	0.844035	0.964	0.789	0	20	Kcnq5
0	0.816015	0.933	0.78	0	20	Dab1
0	0.74328	0.673	0.303	0	20	Zmat4
0	0.725412	0.348	0.054	0	20	Vwc2l
0	0.696774	1	0.987	0	20	Meg3
0	0.581664	0.557	0.217	0	20	Tshz3
1.22477e-290	0.562062	1	0.976	3.17093e-286	20	Nrxn1
8.04729e-275	0.518553	0.488	0.172	2.08344e-270	20	Inpp4b
1.79218e-273	0.535926	0.592	0.247	4.63995e-269	20	Satb2
2.01433e-269	0.676819	0.954	0.846	5.21509e-265	20	Asic2
1.3706e-254	0.553272	0.988	0.915	3.54848e-250	20	Kalrn
4.35667e-252	0.633502	0.575	0.239	1.12794e-247	20	Zfpm2
2.83302e-251	0.565635	0.975	0.859	7.33469e-247	20	Arpp21
3.14334e-237	0.543288	0.637	0.293	8.1381e-233	20	Cdh8
5.92845e-236	0.840283	0.86	0.681	1.53488e-231	20	Hs6st3
5.80255e-230	0.529281	0.976	0.915	1.50228e-225	20	Kcnma1
2.00152e-221	0.874433	0.933	0.852	5.18194e-217	20	Dpp10
9.79216e-219	0.529761	1	0.983	2.53519e-214	20	Snhg11
1.2422e-214	0.521494	0.643	0.303	3.21607e-210	20	Grm8
7.83964e-208	0.611059	0.73	0.397	2.02968e-203	20	Clstn2
1.31524e-202	0.549736	0.72	0.385	3.40515e-198	20	Cdh12
1.02057e-201	0.990171	0.877	0.807	2.64224e-197	20	Sgcz
6.41245e-196	0.545233	0.77	0.469	1.66018e-191	20	Asap1
4.40568e-190	0.543212	0.756	0.466	1.14063e-185	20	Camta1
6.77353e-188	0.730451	0.611	0.319	1.75367e-183	20	Egfem1
1.78998e-187	0.510337	0.619	0.328	4.63427e-183	20	Bcl11a
3.45569e-178	0.821125	0.649	0.355	8.94678e-174	20	Pcdh15
1.47684e-176	0.574347	0.672	0.383	3.82354e-172	20	5730522E02Rik
4.05627e-173	0.715203	0.956	0.949	1.05017e-168	20	Lsamp
4.2539e-171	0.752641	0.586	0.327	1.10134e-166	20	Tenm3
3.83806e-170	0.529742	0.78	0.516	9.93673e-166	20	Epha5
5.20111e-167	0.539694	0.834	0.622	1.34657e-162	20	Tenm4
8.51468e-155	0.522338	0.613	0.348	2.20445e-150	20	Hdac9
4.84812e-151	0.562391	0.953	0.868	1.25518e-146	20	Nrg1
7.64707e-146	0.505425	0.69	0.416	1.97983e-141	20	Fat3
7.56683e-145	0.55005	0.681	0.428	1.95905e-140	20	Cntn3
4.22679e-141	0.564367	0.436	0.208	1.09432e-136	20	Gm15398
2.46451e-81	0.580897	0.462	0.268	6.38061e-77	20	Tafa1
0	2.44248	0.907	0.259	0	21	Tafa1
0	1.47635	0.936	0.362	0	21	Hcn1
0	1.42438	0.962	0.828	0	21	Lrrtm4
0	1.34956	0.835	0.185	0	21	Tox
0	1.26177	0.846	0.241	0	21	Ldb2
0	1.21761	0.88	0.271	0	21	Kcnn2
0	1.19893	0.929	0.852	0	21	Dpp10
0	1.19786	0.717	0.108	0	21	Gm2164
0	1.06188	0.862	0.336	0	21	Khdrbs2
0	1.05742	0.709	0.13	0	21	Ndst3
0	1.05022	0.905	0.366	0	21	4930419G24Rik
0	1.04322	0.978	0.671	0	21	Pex5l
0	1.04021	0.859	0.317	0	21	Sox5
0	1.00471	0.866	0.364	0	21	Pde1a
0	0.977763	0.985	0.808	0	21	Ralyl
0	0.92861	0.945	0.806	0	21	Sgcz
0	0.925361	0.852	0.299	0	21	Grm8
0	0.917683	0.978	0.779	0	21	Dab1
0	0.868521	0.648	0.173	0	21	Gm49678
0	0.855674	0.757	0.235	0	21	Rab3c
0	0.844762	0.669	0.179	0	21	Ntng1
0	0.841549	0.783	0.4	0	21	Sorcs1
0	0.828716	0.822	0.335	0	21	Cntnap5a
0	0.826068	0.779	0.26	0	21	Gm37459
0	0.818718	0.87	0.394	0	21	Nos1ap
0	0.817553	0.731	0.229	0	21	Htr1f
0	0.812838	0.876	0.365	0	21	Nfib
0	0.806819	0.825	0.448	0	21	Epha6
0	0.767275	0.545	0.106	0	21	Etv1
0	0.764301	0.598	0.141	0	21	4933413L06Rik
0	0.733153	0.818	0.353	0	21	Rasgrf1
0	0.723377	0.569	0.098	0	21	Pcsk5
0	0.716414	1	0.987	0	21	Meg3
0	0.711946	0.89	0.427	0	21	Slit3
0	0.71083	0.871	0.418	0	21	Ppm1e
0	0.703981	0.754	0.326	0	21	Rapgef5
0	0.694469	0.558	0.198	0	21	Cntn6
0	0.679675	0.932	0.688	0	21	Gria3
0	0.648987	0.995	0.908	0	21	Fam155a
0	0.630968	0.742	0.3	0	21	Miat
0	0.628335	0.818	0.359	0	21	Nebl
0	0.624927	0.778	0.356	0	21	Fam135b
0	0.62233	0.38	0.012	0	21	Gm42705
0	0.61655	0.656	0.254	0	21	Gm44151
0	0.616251	0.541	0.147	0	21	Nrp1
0	0.607156	0.671	0.287	0	21	Ralgapa2
0	0.605045	0.865	0.413	0	21	Khdrbs3
0	0.602709	0.719	0.266	0	21	Ryr3
0	0.598158	0.624	0.201	0	21	Bcl11b
0	0.591461	0.61	0.221	0	21	Efr3a
0	0.590661	0.47	0.078	0	21	Parm1
0	0.584241	0.751	0.35	0	21	Fam189a1
0	0.583762	0.771	0.362	0	21	Mical2
0	0.560749	0.513	0.112	0	21	Trpc4
0	0.5589	0.439	0.068	0	21	Sox5os4
0	0.557156	0.554	0.161	0	21	Galnt9
0	0.552176	0.453	0.078	0	21	Tmem200a
0	0.529971	0.643	0.25	0	21	Ccdc85a
0	0.525502	0.492	0.164	0	21	Fras1
0	0.517889	0.609	0.226	0	21	Sorl1
0	0.511424	0.661	0.264	0	21	Farp1
0	0.503276	0.4	0.058	0	21	Gm19410
0	0.503092	0.515	0.156	0	21	Sorcs2
4.65176e-302	0.601563	0.723	0.347	1.20434e-297	21	Osbpl6
6.06283e-301	0.639759	0.958	0.806	1.56967e-296	21	Kcnh7
1.26092e-299	0.589531	0.774	0.371	3.26452e-295	21	Thrb
3.13735e-292	0.582923	0.941	0.709	8.1226e-288	21	Ptprn2
3.73117e-287	0.630187	0.426	0.142	9.66e-283	21	Gm30382
8.87444e-287	0.641275	0.991	0.928	2.29759e-282	21	Ctnna2
8.97948e-285	0.675661	0.864	0.514	2.32479e-280	21	Epha5
1.66914e-272	0.80175	0.759	0.416	4.3214e-268	21	Robo1
2.45636e-263	0.59488	0.917	0.665	6.35951e-259	21	Agbl4
4.88216e-263	0.576858	0.719	0.354	1.26399e-258	21	Galnt13
1.11974e-254	0.577291	0.679	0.3	2.899e-250	21	Cadps2
3.06795e-254	0.626882	0.639	0.293	7.94293e-250	21	Esrrg
1.0938e-249	0.531355	0.688	0.33	2.83185e-245	21	Sv2b
4.69142e-249	0.739091	0.327	0.095	1.21461e-244	21	Tshz2
7.20621e-244	0.51353	0.999	0.955	1.86569e-239	21	Nlgn1
4.81571e-242	0.53153	0.704	0.346	1.24679e-237	21	Hdac9
2.33329e-240	0.508474	0.972	0.846	6.04089e-236	21	Asic2
7.39645e-235	0.617285	0.921	0.82	1.91494e-230	21	Pde4d
3.77551e-233	0.554324	0.991	0.95	9.77478e-229	21	Opcml
6.56641e-231	0.540768	0.796	0.426	1.70004e-226	21	Cntn3
6.99623e-194	0.533313	0.982	0.924	1.81132e-189	21	Kcnip4
1.33235e-188	0.893663	0.604	0.327	3.44945e-184	21	Tenm3
8.86487e-172	0.523578	0.864	0.64	2.29511e-167	21	Grid2
1.29388e-150	0.520994	0.502	0.244	3.34986e-146	21	Nell1
3.35672e-139	0.52509	0.44	0.211	8.69054e-135	21	Cdh13
6.59748e-87	0.605642	0.511	0.321	1.70809e-82	21	Egfem1
0	2.76525	0.965	0.082	0	22	Tshz2
0	1.63375	0.778	0.305	0	22	Mgat4c
0	1.51767	0.648	0.048	0	22	Vwc2l
0	1.38367	0.961	0.841	0	22	Frmpd4
0	1.37044	0.782	0.554	0	22	Dcc
0	1.37017	0.817	0.333	0	22	Cdh18
0	1.33983	0.848	0.309	0	22	Hs3st4
0	1.2205	0.714	0.18	0	22	Olfm3
0	1.1251	0.849	0.377	0	22	Chsy3
0	1.05875	0.769	0.347	0	22	Adcy2
0	1.05668	0.728	0.188	0	22	Tox
0	1.04114	0.522	0.13	0	22	Nxph1
0	1.03416	0.955	0.761	0	22	Etl4
0	1.01616	0.813	0.3	0	22	Grm8
0	0.955232	0.622	0.166	0	22	Cpne4
0	0.945607	0.824	0.418	0	22	Mmp16
0	0.944416	0.729	0.247	0	22	Tle4
[truncated: 1,357 more rows]

## Sheet: Table S1b_LogOddsRatio_AllCell
	logOddsRatio_PS19-fE3_vs_PS19-fE4	logOddsRatio_PS19-fE4Syn1-Cre_vs_PS19-fE4	standardError_PS19-fE3_vs_PS19-fE4	standardError_PS19-fE4Syn1-Cre_vs_PS19-fE4	pvalue-PS19-fE3	pvalue-PS19-fE4Syn1-Cre	p.adjust-PS19-fE3	p.adjust-PS19-fE4Syn1-Cre
Cluster1	1.51443	1.20062	0.601708	0.33352	0.0118397	0.000318398	0.0682112	0.00541277
Cluster2	0.552835	0.467385	0.435615	0.388223	0.204409	0.228625	0.488048	0.488048
Cluster3	0.504078	0.221823	0.386214	0.326578	0.191832	0.49699	0.488048	0.719049
Cluster4	-0.0260089	0.575141	0.30714	0.237687	0.932515	0.0155316	0.944629	0.0768614
Cluster5	-0.392499	-0.126397	0.106318	0.0967862	0.000222721	0.191572	0.00504835	0.488048
Cluster6	0.450856	0.57185	0.367459	0.313025	0.219838	0.0677222	0.488048	0.270889
Cluster7	-1.60945	-3.58261	1.05945	0.729059	0.128728	8.92304e-07	0.405943	6.06767e-05
Cluster8	-0.287001	-0.0290202	0.114295	0.10446	0.0120373	0.781158	0.0682112	0.843154
Cluster9	0.747266	1.72588	0.810296	0.643117	0.356417	0.00728311	0.605909	0.0619064
Cluster10	0.809451	0.140507	0.653709	0.483071	0.215625	0.771158	0.488048	0.843154
Cluster11	-0.346762	-0.0336287	0.143709	0.133314	0.0158244	0.800847	0.0768614	0.845926
Cluster12	-0.197224	-0.0540009	0.191874	0.169994	0.304005	0.750741	0.579532	0.843154
Cluster13	-0.217318	-0.0886601	0.0970493	0.0896751	0.0251394	0.322819	0.113965	0.579532
Cluster14	0.31661	0.311255	0.284089	0.259118	0.265076	0.22967	0.530151	0.488048
Cluster15	0.986688	-2.79392	1.61716	0.982012	0.541771	0.00443978	0.737553	0.0431293
Cluster16	0.0324727	0.0235234	0.1041	0.0971138	0.755089	0.808606	0.843154	0.845926
Cluster17	-0.249093	-0.3253	0.2695	0.236269	0.355341	0.168569	0.605909	0.477611
Cluster18	-0.669089	-2.52295	1.24899	0.66978	0.592164	0.000165326	0.759758	0.00504835
Cluster19	0.256555	0.63524	0.220663	0.198232	0.24497	0.00135286	0.504786	0.0183989
Cluster20	-0.46475	-0.31462	0.471079	0.37819	0.323856	0.405459	0.579532	0.636491
Cluster21	-0.411419	-0.269199	0.135816	0.124903	0.0024517	0.031141	0.0277859	0.132349
Cluster22	-0.23869	-0.144657	0.272234	0.250104	0.380603	0.563002	0.631245	0.750669
Cluster23	0.323234	-0.915228	0.86526	0.61594	0.708726	0.137304	0.83092	0.405943
Cluster24	0.53603	0.182016	0.440632	0.412601	0.223794	0.659109	0.488048	0.814899
Cluster25	-0.0130933	0.449447	0.188518	0.175536	0.944629	0.0104544	0.944629	0.0682112
Cluster26	-0.149635	-0.112931	0.200334	0.185342	0.455109	0.542318	0.67277	0.737553
Cluster27	0.982057	0.442393	0.588674	0.558414	0.0952657	0.428226	0.340951	0.647097
Cluster28	0.21539	-0.0390055	0.131454	0.127654	0.101313	0.759943	0.344464	0.843154
Cluster29	0.214172	0.0341699	0.327179	0.305925	0.512724	0.911066	0.726359	0.938675
Cluster30	-0.142134	-0.579884	0.378136	0.338575	0.707007	0.086764	0.83092	0.327775
Cluster31	0.397969	0.378703	0.484946	0.449481	0.411847	0.399489	0.636491	0.636491
Cluster32	2.12469	0.37387	0.818605	0.802023	0.00944542	0.641101	0.0682112	0.807313
Cluster33	0.143548	0.469177	0.343594	0.312417	0.676105	0.133158	0.820985	0.405943
Cluster34	0.708775	-0.337898	0.69704	0.625431	0.309232	0.589015	0.579532	0.759758

## Sheet: S1c_Couts per Sample perCluster
sample_id	animal_model	cluster_id	total_numbers_of_cells_per_sample	number_of_cells_per_sample_in_cluster
S3	PS19-fE3	1	11997	1349
S3	PS19-fE3	2	11997	1881
S3	PS19-fE3	3	11997	1131
S3	PS19-fE3	4	11997	472
S3	PS19-fE3	5	11997	623
S3	PS19-fE3	6	11997	852
S3	PS19-fE3	7	11997	81
S3	PS19-fE3	8	11997	357
S3	PS19-fE3	9	11997	174
S3	PS19-fE3	10	11997	327
S3	PS19-fE3	11	11997	197
S3	PS19-fE3	12	11997	519
S3	PS19-fE3	13	11997	271
S3	PS19-fE3	14	11997	250
S3	PS19-fE3	15	11997	40
S3	PS19-fE3	16	11997	322
S3	PS19-fE3	17	11997	361
S3	PS19-fE3	18	11997	122
S3	PS19-fE3	19	11997	220
S3	PS19-fE3	20	11997	74
S3	PS19-fE3	21	11997	160
S3	PS19-fE3	22	11997	120
S3	PS19-fE3	23	11997	372
S3	PS19-fE3	24	11997	297
S3	PS19-fE3	25	11997	116
S3	PS19-fE3	26	11997	198
S3	PS19-fE3	27	11997	264
S3	PS19-fE3	28	11997	194
S3	PS19-fE3	29	11997	93
S3	PS19-fE3	30	11997	215
S3	PS19-fE3	31	11997	97
S3	PS19-fE3	32	11997	163
S3	PS19-fE3	33	11997	32
S3	PS19-fE3	34	11997	53
S4	PS19-fE4	1	16223	172
S4	PS19-fE4	2	16223	1532
S4	PS19-fE4	3	16223	912
S4	PS19-fE4	4	16223	974
S4	PS19-fE4	5	16223	1268
S4	PS19-fE4	6	16223	717
S4	PS19-fE4	7	16223	2139
S4	PS19-fE4	8	16223	859
S4	PS19-fE4	9	16223	183
S4	PS19-fE4	10	16223	338
S4	PS19-fE4	11	16223	671
S4	PS19-fE4	12	16223	396
S4	PS19-fE4	13	16223	574
S4	PS19-fE4	14	16223	193
S4	PS19-fE4	15	16223	112
S4	PS19-fE4	16	16223	456
S4	PS19-fE4	17	16223	414
S4	PS19-fE4	18	16223	1010
S4	PS19-fE4	19	16223	415
S4	PS19-fE4	20	16223	309
S4	PS19-fE4	21	16223	363
S4	PS19-fE4	22	16223	294
S4	PS19-fE4	23	16223	153
S4	PS19-fE4	24	16223	71
S4	PS19-fE4	25	16223	297
S4	PS19-fE4	26	16223	373
S4	PS19-fE4	27	16223	200
S4	PS19-fE4	28	16223	236
S4	PS19-fE4	29	16223	255
S4	PS19-fE4	30	16223	133
S4	PS19-fE4	31	16223	91
S4	PS19-fE4	32	16223	73
S4	PS19-fE4	33	16223	30
S4	PS19-fE4	34	16223	10
S5	PS19-fE4	1	12357	142
S5	PS19-fE4	2	12357	211
S5	PS19-fE4	3	12357	674
S5	PS19-fE4	4	12357	230
S5	PS19-fE4	5	12357	797
S5	PS19-fE4	6	12357	109
S5	PS19-fE4	7	12357	1811
S5	PS19-fE4	8	12357	577
S5	PS19-fE4	9	12357	4
S5	PS19-fE4	10	12357	393
S5	PS19-fE4	11	12357	420
S5	PS19-fE4	12	12357	386
S5	PS19-fE4	13	12357	399
S5	PS19-fE4	14	12357	467
S5	PS19-fE4	15	12357	2242
S5	PS19-fE4	16	12357	340
S5	PS19-fE4	17	12357	180
S5	PS19-fE4	18	12357	1047
S5	PS19-fE4	19	12357	113
S5	PS19-fE4	20	12357	149
S5	PS19-fE4	21	12357	253
S5	PS19-fE4	22	12357	204
S5	PS19-fE4	23	12357	34
S5	PS19-fE4	24	12357	306
S5	PS19-fE4	25	12357	170
S5	PS19-fE4	26	12357	147
S5	PS19-fE4	27	12357	150
S5	PS19-fE4	28	12357	132
S5	PS19-fE4	29	12357	107
S5	PS19-fE4	30	12357	65
S5	PS19-fE4	31	12357	41
S5	PS19-fE4	33	12357	55
S5	PS19-fE4	34	12357	2
S6	PS19-fE4 Syn1-Cre	1	5482	644
S6	PS19-fE4 Syn1-Cre	2	5482	269
S6	PS19-fE4 Syn1-Cre	3	5482	357
S6	PS19-fE4 Syn1-Cre	4	5482	654
S6	PS19-fE4 Syn1-Cre	5	5482	391
S6	PS19-fE4 Syn1-Cre	6	5482	445
S6	PS19-fE4 Syn1-Cre	7	5482	21
S6	PS19-fE4 Syn1-Cre	8	5482	292
S6	PS19-fE4 Syn1-Cre	9	5482	545
S6	PS19-fE4 Syn1-Cre	10	5482	131
S6	PS19-fE4 Syn1-Cre	11	5482	168
S6	PS19-fE4 Syn1-Cre	12	5482	184
S6	PS19-fE4 Syn1-Cre	13	5482	163
S6	PS19-fE4 Syn1-Cre	14	5482	88
S6	PS19-fE4 Syn1-Cre	16	5482	118
S6	PS19-fE4 Syn1-Cre	17	5482	121
S6	PS19-fE4 Syn1-Cre	18	5482	14
S6	PS19-fE4 Syn1-Cre	19	5482	252
S6	PS19-fE4 Syn1-Cre	20	5482	36
S6	PS19-fE4 Syn1-Cre	21	5482	79
S6	PS19-fE4 Syn1-Cre	22	5482	68
S6	PS19-fE4 Syn1-Cre	23	5482	3
S6	PS19-fE4 Syn1-Cre	24	5482	43
S6	PS19-fE4 Syn1-Cre	25	5482	97
S6	PS19-fE4 Syn1-Cre	26	5482	81
S6	PS19-fE4 Syn1-Cre	27	5482	54
S6	PS19-fE4 Syn1-Cre	28	5482	58
S6	PS19-fE4 Syn1-Cre	29	5482	28
S6	PS19-fE4 Syn1-Cre	30	5482	18
S6	PS19-fE4 Syn1-Cre	31	5482	26
S6	PS19-fE4 Syn1-Cre	32	5482	1
S6	PS19-fE4 Syn1-Cre	33	5482	32
S6	PS19-fE4 Syn1-Cre	34	5482	1
S7	PS19-fE4 Syn1-Cre	1	7161	969
S7	PS19-fE4 Syn1-Cre	2	7161	540
S7	PS19-fE4 Syn1-Cre	3	7161	966
S7	PS19-fE4 Syn1-Cre	4	7161	415
S7	PS19-fE4 Syn1-Cre	5	7161	325
S7	PS19-fE4 Syn1-Cre	6	7161	357
S7	PS19-fE4 Syn1-Cre	7	7161	1
S7	PS19-fE4 Syn1-Cre	8	7161	265
S7	PS19-fE4 Syn1-Cre	9	7161	259
S7	PS19-fE4 Syn1-Cre	10	7161	63
S7	PS19-fE4 Syn1-Cre	11	7161	221
S7	PS19-fE4 Syn1-Cre	12	7161	245
S7	PS19-fE4 Syn1-Cre	13	7161	166
S7	PS19-fE4 Syn1-Cre	14	7161	259
S7	PS19-fE4 Syn1-Cre	16	7161	234
S7	PS19-fE4 Syn1-Cre	17	7161	108
S7	PS19-fE4 Syn1-Cre	18	7161	3
S7	PS19-fE4 Syn1-Cre	19	7161	213
S7	PS19-fE4 Syn1-Cre	20	7161	76
S7	PS19-fE4 Syn1-Cre	21	7161	102
S7	PS19-fE4 Syn1-Cre	22	7161	93
S7	PS19-fE4 Syn1-Cre	23	7161	28
S7	PS19-fE4 Syn1-Cre	24	7161	266
S7	PS19-fE4 Syn1-Cre	25	7161	205
S7	PS19-fE4 Syn1-Cre	26	7161	115
S7	PS19-fE4 Syn1-Cre	27	7161	250
S7	PS19-fE4 Syn1-Cre	28	7161	84
S7	PS19-fE4 Syn1-Cre	29	7161	67
S7	PS19-fE4 Syn1-Cre	30	7161	32
S7	PS19-fE4 Syn1-Cre	31	7161	164
S7	PS19-fE4 Syn1-Cre	32	7161	16
S7	PS19-fE4 Syn1-Cre	33	7161	50
S7	PS19-fE4 Syn1-Cre	34	7161	4
S9	PS19-fE3	1	7008	1298
S9	PS19-fE3	2	7008	511
S9	PS19-fE3	3	7008	525
S9	PS19-fE3	4	7008	383
S9	PS19-fE3	5	7008	291
S9	PS19-fE3	6	7008	393
S9	PS19-fE3	7	7008	107
S9	PS19-fE3	8	7008	280
S9	PS19-fE3	9	7008	202
S9	PS19-fE3	10	7008	67
S9	PS19-fE3	11	7008	246
S9	PS19-fE3	12	7008	138
S9	PS19-fE3	13	7008	196
S9	PS19-fE3	14	7008	312
S9	PS19-fE3	15	7008	49
S9	PS19-fE3	16	7008	195
S9	PS19-fE3	17	7008	109
S9	PS19-fE3	18	7008	48
S9	PS19-fE3	19	7008	162
S9	PS19-fE3	20	7008	230
S9	PS19-fE3	21	7008	127
S9	PS19-fE3	22	7008	201
S9	PS19-fE3	23	7008	66
S9	PS19-fE3	24	7008	181
S9	PS19-fE3	25	7008	125
S9	PS19-fE3	26	7008	85
S9	PS19-fE3	27	7008	114
S9	PS19-fE3	28	7008	92
S9	PS19-fE3	29	7008	99
S9	PS19-fE3	30	7008	22
S9	PS19-fE3	31	7008	46
S9	PS19-fE3	32	7008	52
S9	PS19-fE3	33	7008	49
S9	PS19-fE3	34	7008	7
S10	PS19-fE4	1	6552	817
S10	PS19-fE4	2	6552	540
S10	PS19-fE4	3	6552	166
S10	PS19-fE4	4	6552	300
S10	PS19-fE4	5	6552	370
S10	PS19-fE4	6	6552	477
S10	PS19-fE4	7	6552	263
S10	PS19-fE4	8	6552	259
S10	PS19-fE4	9	6552	233
S10	PS19-fE4	10	6552	187
S10	PS19-fE4	11	6552	205
S10	PS19-fE4	12	6552	295
S10	PS19-fE4	13	6552	164
S10	PS19-fE4	14	6552	160
S10	PS19-fE4	16	6552	147
S10	PS19-fE4	17	6552	253
S10	PS19-fE4	18	6552	30
S10	PS19-fE4	19	6552	115
S10	PS19-fE4	20	6552	368
S10	PS19-fE4	21	6552	195
S10	PS19-fE4	22	6552	200
S10	PS19-fE4	23	6552	245
S10	PS19-fE4	24	6552	105
S10	PS19-fE4	25	6552	79
S10	PS19-fE4	26	6552	76
S10	PS19-fE4	27	6552	16
S10	PS19-fE4	28	6552	55
S10	PS19-fE4	29	6552	23
S10	PS19-fE4	30	6552	97
S10	PS19-fE4	31	6552	13
S10	PS19-fE4	32	6552	39
S10	PS19-fE4	33	6552	41
S10	PS19-fE4	34	6552	19
S11	PS19-fE4	1	6214	789
S11	PS19-fE4	2	6214	248
S11	PS19-fE4	3	6214	281
S11	PS19-fE4	4	6214	647
S11	PS19-fE4	5	6214	395
S11	PS19-fE4	6	6214	475
S11	PS19-fE4	7	6214	8
S11	PS19-fE4	8	6214	220
S11	PS19-fE4	9	6214	601
S11	PS19-fE4	10	6214	22
S11	PS19-fE4	11	6214	182
S11	PS19-fE4	12	6214	188
S11	PS19-fE4	13	6214	157
S11	PS19-fE4	14	6214	133
S11	PS19-fE4	16	6214	126
S11	PS19-fE4	17	6214	304
S11	PS19-fE4	18	6214	1
S11	PS19-fE4	19	6214	153
S11	PS19-fE4	20	6214	119
S11	PS19-fE4	21	6214	153
S11	PS19-fE4	22	6214	151
S11	PS19-fE4	23	6214	304
S11	PS19-fE4	24	6214	92
S11	PS19-fE4	25	6214	87
S11	PS19-fE4	26	6214	76
S11	PS19-fE4	27	6214	10
S11	PS19-fE4	28	6214	57
S11	PS19-fE4	29	6214	32
S11	PS19-fE4	30	6214	83
S11	PS19-fE4	31	6214	34
S11	PS19-fE4	32	6214	7
S11	PS19-fE4	33	6214	49
S11	PS19-fE4	34	6214	30
S12	PS19-fE4 Syn1-Cre	1	7873	663
S12	PS19-fE4 Syn1-Cre	2	7873	910
S12	PS19-fE4 Syn1-Cre	3	7873	253
S12	PS19-fE4 Syn1-Cre	4	7873	669
S12	PS19-fE4 Syn1-Cre	5	7873	453
S12	PS19-fE4 Syn1-Cre	6	7873	578
S12	PS19-fE4 Syn1-Cre	7	7873	58
S12	PS19-fE4 Syn1-Cre	8	7873	308
S12	PS19-fE4 Syn1-Cre	9	7873	503
S12	PS19-fE4 Syn1-Cre	10	7873	320
S12	PS19-fE4 Syn1-Cre	11	7873	274
S12	PS19-fE4 Syn1-Cre	12	7873	234
S12	PS19-fE4 Syn1-Cre	13	7873	234
S12	PS19-fE4 Syn1-Cre	14	7873	240
S12	PS19-fE4 Syn1-Cre	15	7873	18
S12	PS19-fE4 Syn1-Cre	16	7873	189
S12	PS19-fE4 Syn1-Cre	17	7873	266
S12	PS19-fE4 Syn1-Cre	18	7873	41
S12	PS19-fE4 Syn1-Cre	19	7873	234
S12	PS19-fE4 Syn1-Cre	20	7873	219
S12	PS19-fE4 Syn1-Cre	21	7873	185
S12	PS19-fE4 Syn1-Cre	22	7873	215
S12	PS19-fE4 Syn1-Cre	23	7873	190
S12	PS19-fE4 Syn1-Cre	24	7873	66
S12	PS19-fE4 Syn1-Cre	25	7873	126
S12	PS19-fE4 Syn1-Cre	26	7873	97
S12	PS19-fE4 Syn1-Cre	27	7873	26
S12	PS19-fE4 Syn1-Cre	28	7873	72
S12	PS19-fE4 Syn1-Cre	29	7873	47
S12	PS19-fE4 Syn1-Cre	30	7873	78
S12	PS19-fE4 Syn1-Cre	31	7873	28
S12	PS19-fE4 Syn1-Cre	32	7873	20
S12	PS19-fE4 Syn1-Cre	33	7873	41
S12	PS19-fE4 Syn1-Cre	34	7873	18
S13	PS19-fE4 Syn1-Cre	1	6577	940
S13	PS19-fE4 Syn1-Cre	2	6577	490
S13	PS19-fE4 Syn1-Cre	3	6577	181
S13	PS19-fE4 Syn1-Cre	4	6577	533
S13	PS19-fE4 Syn1-Cre	5	6577	403
S13	PS19-fE4 Syn1-Cre	6	6577	453
S13	PS19-fE4 Syn1-Cre	7	6577	1
S13	PS19-fE4 Syn1-Cre	8	6577	275
S13	PS19-fE4 Syn1-Cre	9	6577	436
S13	PS19-fE4 Syn1-Cre	10	6577	95
S13	PS19-fE4 Syn1-Cre	11	6577	231
S13	PS19-fE4 Syn1-Cre	12	6577	162
S13	PS19-fE4 Syn1-Cre	13	6577	177
S13	PS19-fE4 Syn1-Cre	14	6577	288
S13	PS19-fE4 Syn1-Cre	15	6577	1
S13	PS19-fE4 Syn1-Cre	16	6577	155
S13	PS19-fE4 Syn1-Cre	17	6577	116
S13	PS19-fE4 Syn1-Cre	19	6577	201
S13	PS19-fE4 Syn1-Cre	20	6577	236
S13	PS19-fE4 Syn1-Cre	21	6577	148
S13	PS19-fE4 Syn1-Cre	22	6577	180
S13	PS19-fE4 Syn1-Cre	23	6577	122
S13	PS19-fE4 Syn1-Cre	24	6577	138
S13	PS19-fE4 Syn1-Cre	25	6577	200
S13	PS19-fE4 Syn1-Cre	26	6577	58
S13	PS19-fE4 Syn1-Cre	27	6577	21
S13	PS19-fE4 Syn1-Cre	28	6577	69
S13	PS19-fE4 Syn1-Cre	29	6577	74
S13	PS19-fE4 Syn1-Cre	30	6577	37
S13	PS19-fE4 Syn1-Cre	31	6577	14
S13	PS19-fE4 Syn1-Cre	32	6577	51
S13	PS19-fE4 Syn1-Cre	33	6577	81
S13	PS19-fE4 Syn1-Cre	34	6577	10
S16	PS19-fE3	1	7712	1353
S16	PS19-fE3	2	7712	352
S16	PS19-fE3	3	7712	370
S16	PS19-fE3	4	7712	384
S16	PS19-fE3	5	7712	327
S16	PS19-fE3	6	7712	420
S16	PS19-fE3	7	7712	26
S16	PS19-fE3	8	7712	235
S16	PS19-fE3	9	7712	272
S16	PS19-fE3	10	7712	1232
S16	PS19-fE3	11	7712	188
S16	PS19-fE3	12	7712	159
S16	PS19-fE3	13	7712	171
S16	PS19-fE3	14	7712	225
S16	PS19-fE3	15	7712	7
S16	PS19-fE3	16	7712	171
S16	PS19-fE3	17	7712	193
S16	PS19-fE3	18	7712	12
S16	PS19-fE3	19	7712	225
S16	PS19-fE3	20	7712	107
S16	PS19-fE3	21	7712	133
S16	PS19-fE3	22	7712	134
S16	PS19-fE3	23	7712	228
S16	PS19-fE3	24	7712	121
S16	PS19-fE3	25	7712	130
S16	PS19-fE3	26	7712	69
S16	PS19-fE3	27	7712	52
S16	PS19-fE3	28	7712	84
S16	PS19-fE3	29	7712	52
S16	PS19-fE3	30	7712	71
S16	PS19-fE3	31	7712	26
S16	PS19-fE3	32	7712	101
S16	PS19-fE3	33	7712	57
S16	PS19-fE3	34	7712	25

## Sheet: S1d_DEGene_Cluster7 vs OtherExN
gene	p_val	avg_log2FC	pct.1	pct.2	p_val_adj
Thsd7b	0	-0.633075	0.016	0.278	0
Prnp	0	0.57861	0.578	0.324	0
2900097C17Rik	0	0.468332	0.468	0.223	0
Atp1a1	0	0.512982	0.563	0.324	0
Lingo2	0	0.56097	0.978	0.735	0
Nfib	0	-0.604539	0.233	0.518	0
Camk2n1	0	0.788677	0.624	0.283	0
Ywhah	0	0.451243	0.497	0.258	0
Actb	0	0.487066	0.632	0.369	0
Ndufa4	0	0.448847	0.504	0.243	0
Grm8	0	-0.718154	0.187	0.461	0
Aldoa	0	0.478079	0.526	0.267	0
Fam155a	0	-0.541458	0.891	0.954	0
Unc5d	0	0.629718	0.864	0.508	0
Nrgn	0	0.725035	0.713	0.421	0
Hspa8	0	0.581694	0.649	0.354	0
Cck	0	0.516015	0.585	0.313	0
Nkain2	0	-0.789446	0.822	0.921	0
Mgat4c	0	-1.13453	0.083	0.383	0
Ubb	0	0.682162	0.709	0.376	0
Rtn1	0	0.505418	0.787	0.649	0
Calm1	0	1.19309	0.911	0.59	0
Mef2c	0	0.671489	0.95	0.792	0
Cox6c	0	0.555916	0.535	0.24	0
Zfpm2	0	-0.908249	0.037	0.355	0
Atp6v0c	0	0.583777	0.663	0.365	0
Gm42418	0	1.06225	0.998	0.9	0
AY036118	0	0.768178	0.926	0.669	0
Hsp90ab1	0	0.562727	0.629	0.362	0
Calm2	0	0.67896	0.803	0.583	0
Cox8a	0	0.589031	0.566	0.263	0
Fth1	0	0.768743	0.816	0.502	0
Pcsk1n	0	0.415196	0.456	0.219	0
Il1rapl1	0	0.460765	0.991	0.949	0
Tmsb4x	0	0.571273	0.701	0.412	0
Ptprd	2.42292e-304	0.414317	1	0.983	6.27293e-300
Calm3	6.32927e-298	0.417981	0.434	0.209	1.63865e-293
Ryr3	2.66108e-295	-0.65422	0.091	0.359	6.88953e-291
Hsp90aa1	4.62611e-294	0.445962	0.52	0.283	1.1977e-289
Slc35f1	4.81697e-290	-0.585961	0.179	0.46	1.24711e-285
Nfia	1.50071e-289	-0.543776	0.065	0.324	3.88535e-285
Tenm1	2.23039e-287	-0.552235	0.168	0.447	5.77448e-283
Ppia	1.21817e-286	0.439177	0.536	0.301	3.15385e-282
Pdzrn3	2.79685e-283	0.403049	0.652	0.365	7.24103e-279
Eif1	9.40862e-278	0.443964	0.54	0.312	2.43589e-273
Ckb	9.07494e-275	0.472594	0.672	0.464	2.3495e-270
Cux1	5.07149e-274	0.423484	0.574	0.325	1.31301e-269
Pde1a	1.54866e-272	-0.712346	0.372	0.603	4.00949e-268
Cdh18	3.81772e-270	-1.16262	0.224	0.462	9.88407e-266
Nptxr	1.65996e-269	0.386199	0.369	0.167	4.29765e-265
Nrp1	1.21099e-266	-0.438076	0.023	0.253	3.13526e-262
Rplp1	3.37037e-264	0.356029	0.437	0.214	8.72589e-260
Rorb	4.10668e-263	0.517624	0.498	0.259	1.06322e-258
Chchd10	4.39976e-262	0.361603	0.418	0.202	1.1391e-257
Human-MAPT	1.32838e-260	0.339972	0.328	0.138	3.43919e-256
A830018L16Rik	2.55767e-256	-0.564522	0.244	0.502	6.62182e-252
Esrrg	1.61252e-252	-0.498536	0.125	0.376	4.17482e-248
Rgs4	1.99487e-252	0.263498	0.237	0.082	5.16471e-248
Gabrg3	5.45006e-250	-0.582104	0.292	0.547	1.41102e-245
Ano4	1.0006e-247	-0.435878	0.068	0.305	2.59056e-243
Zfp804a	4.59623e-247	-0.532139	0.046	0.273	1.18996e-242
Sox5	5.20152e-244	-0.561106	0.221	0.47	1.34667e-239
Gria1	2.71542e-241	-0.726073	0.514	0.712	7.03023e-237
Tpt1	4.64658e-241	0.376591	0.457	0.245	1.203e-236
Pde4d	9.35529e-241	-0.665651	0.779	0.863	2.42208e-236
Rbfox1	9.80743e-240	-0.566774	0.949	0.97	2.53914e-235
Slc25a4	1.77518e-239	0.368749	0.486	0.268	4.59594e-235
Dscaml1	5.62786e-239	-0.50682	0.141	0.382	1.45705e-234
Dlc1	1.50594e-238	-0.505065	0.112	0.35	3.89888e-234
Lrrc4c	1.70687e-238	0.44932	0.967	0.84	4.41908e-234
Htr1f	3.16209e-238	-0.475689	0.128	0.373	8.18664e-234
Epha7	4.19521e-238	-0.497956	0.169	0.42	1.08614e-233
Sdk2	4.38493e-237	-0.454275	0.051	0.273	1.13526e-232
Ptn	1.84169e-235	0.411746	0.527	0.315	4.76814e-231
Cox4i1	1.5212e-234	0.399247	0.539	0.325	3.93837e-230
Cux2	8.54416e-233	0.322685	0.482	0.247	2.21208e-228
Grik3	1.1308e-232	-0.411693	0.06	0.286	2.92764e-228
Olfm1	1.40732e-230	0.449689	0.574	0.381	3.64355e-226
St6galnac5	1.46945e-229	-0.480272	0.097	0.328	3.8044e-225
Galnt17	9.33292e-226	-0.563814	0.247	0.49	2.41629e-221
Hcn1	1.43559e-225	-0.516013	0.275	0.52	3.71674e-221
Iqgap2	3.37258e-224	-0.479654	0.08	0.301	8.7316e-220
Mctp1	2.83025e-223	-0.57799	0.29	0.521	7.32751e-219
Prkce	1.41544e-222	-0.43478	0.518	0.744	3.66457e-218
Bcl11b	9.93088e-221	-0.360524	0.035	0.241	2.5711e-216
Rpl23	3.08801e-219	0.315498	0.377	0.185	7.99486e-215
Agbl4	1.54897e-216	-0.475312	0.589	0.786	4.01027e-212
Slc35f3	3.85099e-216	-0.444652	0.148	0.378	9.97022e-212
Rasgrf2	1.40323e-215	0.355177	0.42	0.218	3.63295e-211
Kcnn2	2.11048e-215	-0.472809	0.163	0.394	5.46403e-211
Stmn1	3.33858e-215	0.388697	0.521	0.317	8.64359e-211
Prkag2	1.89697e-213	-0.397108	0.217	0.457	4.91127e-209
Kcnab1	4.78377e-212	-0.497943	0.142	0.374	1.23852e-207
Ldb2	1.04356e-210	-0.509058	0.18	0.405	2.70178e-206
Dynll2	1.76075e-210	0.278898	0.314	0.141	4.55859e-206
Kctd16	1.20844e-209	0.364518	0.946	0.828	3.12866e-205
Clstn2	4.0626e-205	-0.519496	0.412	0.623	1.05181e-200
Pigk	2.92003e-204	-0.523535	0.186	0.408	7.55995e-200
Prr16	6.80395e-201	0.401085	0.574	0.356	1.76154e-196
Atp1b1	1.17187e-200	0.40412	0.63	0.46	3.03397e-196
R3hdm1	3.39249e-199	0.366427	0.958	0.92	8.78316e-195
Fau	2.00229e-196	0.310051	0.388	0.202	5.18392e-192
Pbx1	1.14693e-193	-0.433572	0.451	0.67	2.96941e-189
Serinc1	8.34434e-192	0.343309	0.436	0.25	2.16035e-187
A330015K06Rik	4.38345e-190	-0.453945	0.1	0.31	1.13487e-185
Hs3st4	9.61476e-188	-0.857484	0.295	0.493	2.48926e-183
Il1rapl2	8.52786e-187	-0.826977	0.049	0.234	2.20786e-182
Gm16599	8.79365e-185	0.348311	0.525	0.317	2.27667e-180
Grm7	6.50426e-183	0.367526	0.969	0.915	1.68395e-178
Camk2n2	7.46387e-182	0.183362	0.187	0.066	1.9324e-177
Foxp2	3.43277e-180	-0.45295	0.019	0.188	8.88744e-176
Chchd2	3.6565e-178	0.284938	0.366	0.192	9.46668e-174
Egr1	4.01745e-178	0.307717	0.294	0.139	1.04012e-173
Olfm3	4.36287e-178	-0.505064	0.088	0.28	1.12955e-173
Ndufa13	7.04815e-178	0.270767	0.347	0.176	1.82477e-173
AI593442	2.23691e-177	0.253903	0.291	0.136	5.79136e-173
Slit1	3.88903e-176	-0.320086	0.073	0.262	1.00687e-171
4930419G24Rik	7.56995e-176	-0.438703	0.257	0.471	1.95986e-171
Gapdh	2.28284e-174	0.31052	0.425	0.244	5.91028e-170
Inpp4b	5.17304e-174	-0.531751	0.026	0.193	1.3393e-169
Calb1	6.77454e-174	0.243958	0.243	0.104	1.75393e-169
Ppm1e	8.0853e-173	-0.422584	0.458	0.658	2.09328e-168
Clstn1	1.52209e-170	0.382414	0.568	0.409	3.9407e-166
Rps29	5.57685e-170	0.281142	0.361	0.191	1.44385e-165
Rps21	2.06622e-169	0.283439	0.357	0.189	5.34945e-165
Adgrb3	3.51609e-169	-0.313365	0.971	0.989	9.10316e-165
Asic2	5.78815e-168	-0.430922	0.829	0.9	1.49855e-163
Brinp1	1.18216e-167	0.369237	0.827	0.757	3.0606e-163
Rpl19	5.30492e-167	0.292157	0.393	0.219	1.37344e-162
Bex2	2.26966e-166	0.296734	0.373	0.204	5.87616e-162
Grid2	2.0167e-165	-0.457488	0.34	0.556	5.22125e-161
Sorbs1	2.61102e-165	-0.337281	0.23	0.443	6.75994e-161
Me3	2.74777e-165	-0.375532	0.177	0.379	7.11397e-161
Pex5l	1.14951e-164	-0.483092	0.557	0.726	2.97607e-160
Tuba4a	1.91855e-164	0.24613	0.297	0.143	4.96713e-160
Mdh1	4.36022e-162	0.321659	0.475	0.299	1.12886e-157
Sema3e	7.27387e-162	-0.299709	0.023	0.181	1.8832e-157
Hs6st3	4.89413e-161	0.318084	0.89	0.689	1.26709e-156
Rab3a	8.76067e-161	0.271942	0.338	0.178	2.26814e-156
Basp1	3.70499e-159	0.374025	0.599	0.448	9.59222e-155
Slc8a1	1.46925e-157	-0.401372	0.639	0.79	3.80389e-153
Cdh9	2.37242e-157	-0.369955	0.035	0.195	6.14219e-153
Ttc3	1.05626e-156	0.338461	0.837	0.802	2.73465e-152
Igsf21	3.81812e-156	-0.256443	0.029	0.186	9.88512e-152
Grik4	4.45944e-156	-0.351769	0.128	0.315	1.15455e-151
Scn1b	2.63606e-155	0.316776	0.44	0.271	6.82476e-151
Actg1	2.88559e-154	0.27254	0.364	0.201	7.47078e-150
Arpp19	5.86741e-154	0.314361	0.431	0.264	1.51907e-149
Atp5md	5.99731e-153	0.25052	0.332	0.175	1.5527e-148
Prkn	9.29824e-153	-0.321109	0.388	0.603	2.40731e-148
Rpl24	3.71196e-152	0.251623	0.336	0.178	9.61027e-148
Pgam1	8.23426e-151	0.244546	0.297	0.15	2.13185e-146
Zbtb20	4.57171e-150	-0.915107	0.127	0.301	1.18362e-145
Tle4	1.21642e-149	-0.404707	0.12	0.297	3.1493e-145
Atp2b2	1.65895e-149	0.353077	0.787	0.725	4.29502e-145
Tmeff2	2.09319e-149	-0.360075	0.401	0.604	5.41926e-145
Galnt14	1.50656e-148	-0.284947	0.026	0.175	3.90048e-144
Plcxd3	1.56183e-148	-0.299757	0.029	0.18	4.04357e-144
Aff3	5.93631e-148	-0.320412	0.266	0.468	1.53691e-143
Pcsk5	7.51478e-148	-0.304793	0.037	0.191	1.94558e-143
Dtnb	9.5011e-148	-0.322505	0.283	0.485	2.45984e-143
Dgkg	9.93742e-148	-0.351991	0.132	0.312	2.5728e-143
Nkain3	1.1722e-147	-0.328804	0.014	0.155	3.03482e-143
Gng12	2.90489e-147	-0.238173	0.017	0.159	7.52076e-143
Hs3st2	7.21305e-147	-0.298213	0.064	0.228	1.86746e-142
Rpl38	1.04162e-146	0.260186	0.349	0.191	2.69674e-142
Khdrbs3	2.98668e-146	-0.399381	0.502	0.664	7.73252e-142
4921534H16Rik	5.73831e-146	-0.279301	0.114	0.293	1.48565e-141
Stmn3	1.28697e-145	0.319246	0.56	0.397	3.33195e-141
Galnt9	1.12255e-142	-0.287895	0.114	0.29	2.90629e-138
Atp5h	1.47636e-142	0.269209	0.373	0.213	3.82231e-138
Ksr1	2.1263e-142	-0.247524	0.061	0.222	5.50498e-138
5730522E02Rik	6.18851e-142	-0.392431	0.396	0.576	1.60221e-137
Rpl3	7.8698e-142	0.25855	0.364	0.207	2.03749e-137
Syt11	8.27872e-142	0.315214	0.474	0.314	2.14336e-137
Elob	1.26374e-141	0.221351	0.279	0.139	3.27182e-137
Shisa6	1.8037e-141	-0.435716	0.08	0.242	4.66979e-137
Zfp804b	2.47576e-141	-0.639151	0.121	0.292	6.40974e-137
Cdk5r1	3.56057e-141	0.216914	0.259	0.125	9.21831e-137
Gse1	4.18234e-141	-0.285166	0.162	0.347	1.08281e-136
Cdh12	2.74864e-140	0.322049	0.772	0.607	7.11622e-136
Rgs7	5.80604e-140	0.31246	0.821	0.746	1.50318e-135
Grip1	5.93917e-140	-0.328967	0.108	0.282	1.53765e-135
Atp5j	4.2023e-139	0.236911	0.313	0.166	1.08798e-134
Prkcg	8.39828e-139	-0.278451	0.104	0.275	2.17431e-134
Large1	2.1618e-138	-0.326407	0.636	0.808	5.59691e-134
Mmp16	1.09113e-136	-0.416145	0.429	0.6	2.82494e-132
Dpyd	1.28589e-136	-0.283966	0.03	0.173	3.32918e-132
Grik2	3.97105e-136	-0.406568	0.579	0.734	1.0281e-131
Gm26871	4.94065e-136	-0.40094	0.39	0.567	1.27913e-131
Dcc	4.13621e-135	-0.5025	0.374	0.567	1.07087e-130
Itm2b	2.91769e-134	0.304096	0.479	0.32	7.5539e-130
Rpl13	5.92538e-134	0.278936	0.417	0.258	1.53408e-129
Ndst3	6.23926e-134	-0.31544	0.072	0.229	1.61534e-129
Nos1ap	2.05833e-133	-0.399209	0.408	0.577	5.32903e-129
Ppp3ca	1.1347e-132	0.242116	0.961	0.923	2.93773e-128
Cox7a2	8.83273e-132	0.242942	0.323	0.177	2.28679e-127
Lrfn2	2.25589e-131	-0.284297	0.192	0.372	5.84051e-127
Cdh13	1.923e-130	-0.435076	0.063	0.213	4.97865e-126
Ppp3r1	9.89614e-130	0.263778	0.354	0.207	2.56211e-125
Gm37459	3.76187e-129	-0.313775	0.163	0.338	9.73948e-125
Hint1	4.41164e-129	0.225303	0.319	0.175	1.14217e-124
Rplp2	4.7443e-129	0.206815	0.279	0.144	1.2283e-124
Rpl41	8.75427e-129	0.247434	0.349	0.201	2.26648e-124
Ndufs5	1.53279e-128	0.223751	0.305	0.164	3.96839e-124
Frrs1l	1.64212e-128	0.31407	0.434	0.285	4.25145e-124
Rps8	4.06066e-128	0.261395	0.402	0.246	1.05131e-123
Nectin3	2.68392e-127	0.203201	0.247	0.121	6.94868e-123
Btg2	3.91385e-127	0.245948	0.19	0.083	1.0133e-122
Gm765	9.59886e-127	0.140589	0.111	0.035	2.48514e-122
Celf2	1.45806e-126	0.218117	1	0.999	3.77492e-122
Rnasek	4.63022e-126	0.21548	0.295	0.156	1.19876e-121
Sgcd	4.80944e-126	-0.529156	0.196	0.369	1.24517e-121
Rpl28	1.91091e-125	0.225459	0.306	0.167	4.94734e-121
Tuba1a	2.07461e-125	0.247785	0.355	0.208	5.37116e-121
Gm44151	3.88646e-125	-0.313304	0.186	0.36	1.0062e-120
H3f3b	7.76848e-125	0.27941	0.398	0.249	2.01126e-120
Rpl11	8.45722e-125	0.241863	0.33	0.186	2.18957e-120
Sorbs2	9.97568e-125	0.30225	0.808	0.73	2.5827e-120
Smyd3	1.49815e-124	-0.316047	0.289	0.473	3.87871e-120
Pitpnc1	2.10464e-124	-0.290532	0.058	0.201	5.44893e-120
Cdh11	2.66094e-124	-0.317218	0.279	0.459	6.88917e-120
Dynll1	4.01358e-124	0.254178	0.369	0.22	1.03912e-119
Nefl	9.4234e-124	0.226528	0.277	0.146	2.43972e-119
Sema5a	9.48931e-124	-0.258641	0.015	0.138	2.45678e-119
Rpl37	2.05139e-123	0.227868	0.307	0.168	5.31104e-119
Xylt1	4.27057e-123	-0.308624	0.236	0.41	1.10565e-118
Map1lc3a	9.82012e-123	0.201376	0.263	0.135	2.54243e-118
Rai14	1.42341e-122	-0.200721	0.008	0.125	3.68522e-118
Rps3a1	1.46217e-122	0.226997	0.318	0.177	3.78557e-118
Hivep3	2.18847e-122	-0.278331	0.356	0.549	5.66595e-118
Oip5os1	4.78877e-122	0.266626	0.334	0.195	1.23981e-117
Pde4a	6.33382e-121	-0.248919	0.159	0.331	1.63983e-116
Nebl	2.46007e-120	-0.350268	0.254	0.426	6.36913e-116
Sub1	3.54637e-120	0.253697	0.334	0.195	9.18156e-116
Celf4	4.50858e-120	-0.374945	0.467	0.624	1.16727e-115
Dok6	1.69673e-119	-0.308354	0.396	0.577	4.39283e-115
Enc1	2.81779e-119	0.256979	0.294	0.164	7.29526e-115
Ptk2	1.42966e-118	-0.299399	0.525	0.704	3.7014e-114
Pde7b	1.75666e-118	0.24315	0.464	0.297	4.54799e-114
Bcl11a	1.18864e-117	-0.288219	0.338	0.516	3.07738e-113
Lsamp	2.25298e-117	-0.596334	0.923	0.926	5.83296e-113
Purb	2.65033e-117	0.239456	0.307	0.174	6.8617e-113
St7	5.92489e-117	-0.23728	0.171	0.34	1.53395e-112
Atp5e	6.6557e-117	0.166232	0.212	0.099	1.72316e-112
Otud7a	8.68984e-117	-0.262674	0.515	0.703	2.2498e-112
Pid1	9.27079e-117	-0.29868	0.156	0.317	2.40021e-112
Dock10	1.87069e-116	-0.302948	0.032	0.158	4.84322e-112
Rpl32	2.10028e-116	0.19861	0.267	0.14	5.43763e-112
A230057D06Rik	2.99877e-116	-0.282585	0.407	0.591	7.76382e-112
Runx2	5.36433e-116	-0.279671	0.22	0.392	1.38883e-111
Negr1	1.22889e-115	0.331893	0.94	0.885	3.18161e-111
Atp6v1f	1.77571e-115	0.180393	0.227	0.11	4.59732e-111
Spon1	6.63155e-115	-0.257076	0.076	0.218	1.71691e-110
Khdrbs2	1.71755e-114	-0.374157	0.424	0.578	4.44673e-110
Jund	1.72309e-114	0.16913	0.205	0.096	4.46108e-110
Mif	3.5386e-114	0.195644	0.246	0.126	9.16143e-110
Nhsl2	4.10662e-114	-0.249243	0.113	0.265	1.0632e-109
Hs3st5	4.44898e-114	-0.234974	0.058	0.196	1.15184e-109
St18	5.21594e-114	-0.275504	0.013	0.126	1.35041e-109
Ubc	7.10338e-114	0.242027	0.316	0.182	1.83907e-109
Ndufa5	1.41471e-113	0.192162	0.249	0.128	3.66269e-109
Kcnip4	3.66248e-113	0.289767	0.99	0.943	9.48216e-109
9530059O14Rik	4.95358e-113	-0.300095	0.314	0.486	1.28248e-108
Gm49678	5.51166e-113	-0.352817	0.19	0.348	1.42697e-108
Tox	5.69762e-113	-0.405773	0.132	0.284	1.47512e-108
Sh3rf3	7.21724e-113	-0.283052	0.23	0.398	1.86854e-108
Cox5a	7.36553e-113	0.235832	0.343	0.204	1.90693e-108
Ptpre	8.21727e-113	-0.194872	0.037	0.164	2.12745e-108
Garnl3	6.95958e-112	-0.39878	0.302	0.463	1.80183e-107
Tubb5	9.743e-112	0.182653	0.227	0.113	2.52246e-107
Cox7c	1.33753e-111	0.259078	0.389	0.248	3.46287e-107
Atp5k	1.68431e-111	0.198559	0.265	0.14	4.36068e-107
Dscam	1.8204e-111	-0.291207	0.564	0.725	4.71301e-107
Pakap	2.40136e-111	-0.245689	0.142	0.302	6.21711e-107
Slc16a10	6.05501e-111	-0.196211	0.035	0.159	1.56764e-106
Tmem117	1.53225e-110	-0.214299	0.062	0.197	3.96699e-106
Caln1	1.56331e-110	-0.340786	0.276	0.446	4.04742e-106
Pced1b	2.9674e-110	-0.192644	0.047	0.176	7.68259e-106
Nrxn1	8.6706e-110	0.202568	0.999	0.997	2.24482e-105
Ttc9b	1.2297e-109	0.172447	0.214	0.104	3.18369e-105
Junb	3.84361e-109	0.249665	0.245	0.128	9.95111e-105
Adam33	4.20407e-109	0.157129	0.167	0.072	1.08843e-104
Rab6b	4.40866e-109	0.306329	0.484	0.354	1.1414e-104
Csmd2	1.71241e-108	-0.303992	0.419	0.587	4.43342e-104
Car10	2.05101e-108	0.240948	0.87	0.725	5.31007e-104
Cmss1	6.63265e-108	0.273416	0.612	0.479	1.71719e-103
4933413L06Rik	9.36888e-108	-0.225278	0.075	0.212	2.4256e-103
Rps27a	1.00306e-107	0.214144	0.324	0.189	2.59691e-103
Frmd4a	1.23105e-107	-0.29121	0.657	0.807	3.18719e-103
Dock9	1.38304e-107	-0.269176	0.213	0.376	3.58068e-103
Uqcr11	1.81431e-107	0.160966	0.21	0.101	4.69724e-103
Ndufb9	3.12605e-107	0.199271	0.275	0.151	8.09333e-103
Runx1t1	4.54131e-107	-0.252238	0.2	0.366	1.17574e-102
Ncam1	6.28746e-107	-0.268174	0.367	0.545	1.62782e-102
Ust	2.6157e-106	-0.203362	0.02	0.131	6.77206e-102
Tshz2	1.05672e-105	-0.77413	0.037	0.153	2.73584e-101
Arhgap26	1.36693e-105	-0.282145	0.374	0.54	3.53897e-101
Eml6	2.48935e-105	-0.258335	0.342	0.517	6.44492e-101
Enox1	3.63211e-105	-0.321539	0.335	0.497	9.40354e-101
Agap1	5.86935e-105	-0.234579	0.166	0.325	1.51958e-100
Lmo3	9.31171e-105	-0.214134	0.07	0.204	2.4108e-100
Nr3c2	1.11073e-104	-0.408757	0.22	0.371	2.87567e-100
A330076H08Rik	3.16411e-104	-0.227133	0.173	0.334	8.19189e-100
Gm12296	4.48137e-104	-0.25735	0.043	0.164	1.16023e-99
4430402I18Rik	9.12642e-104	-0.21952	0.129	0.279	2.36283e-99
Zfp385b	1.21347e-103	-0.285514	0.375	0.552	3.14166e-99
Cox6b1	1.73173e-103	0.189752	0.269	0.147	4.48344e-99
Tmem178	1.73695e-103	-0.291769	0.195	0.349	4.49697e-99
Kcnq5	3.34426e-103	0.225398	0.94	0.804	8.65829e-99
Rpsa	5.70214e-103	0.186262	0.284	0.159	1.47628e-98
Fam189a1	3.02017e-102	-0.280722	0.381	0.546	7.81923e-98
Xkr4	6.18101e-102	-0.290716	0.661	0.798	1.60026e-97
Dync1i1	8.1336e-102	-0.258513	0.386	0.559	2.10579e-97
Lrp1b	8.80034e-102	-0.378766	0.91	0.92	2.27841e-97
Map1a	1.41319e-101	0.216707	0.287	0.166	3.65876e-97
Cacna1e	1.98527e-101	-0.288769	0.51	0.667	5.13986e-97
Lrch1	2.78699e-101	-0.212798	0.098	0.238	7.21551e-97
B3galt1	5.17229e-101	-0.261805	0.56	0.734	1.33911e-96
Galntl6	8.51314e-101	-0.901068	0.229	0.375	2.20405e-96
Slc24a3	1.2358e-100	-0.32861	0.15	0.295	3.1995e-96
Tafa2	1.56195e-100	0.207563	0.576	0.394	4.0439e-96
Ano3	1.99933e-100	-0.336264	0.448	0.592	5.17627e-96
Wwc1	2.0894e-100	-0.205921	0.099	0.237	5.40946e-96
Htr4	2.95648e-100	-0.17735	0.006	0.102	7.65433e-96
D030068K23Rik	6.94178e-100	-0.188502	0.023	0.131	1.79723e-95
Cpne7	1.07208e-99	-0.200535	0.017	0.122	2.77561e-95
Raver2	1.39269e-99	-0.180988	0.021	0.127	3.60567e-95
Gm48749	1.47789e-99	-0.191205	0.025	0.135	3.82626e-95
Mrfap1	1.93321e-99	0.17655	0.238	0.126	5.00507e-95
Anks1b	2.4995e-99	-0.248292	0.937	0.968	6.4712e-95
Ralgapa2	2.65927e-99	-0.232857	0.217	0.378	6.88484e-95
Gm30382	5.59238e-99	-0.271259	0.11	0.247	1.44787e-94
Cntnap4	1.54051e-98	-0.226622	0.023	0.13	3.98838e-94
Srrm4	3.67154e-98	-0.250603	0.262	0.425	9.50561e-94
Galnt18	3.81547e-98	-0.249084	0.275	0.44	9.87824e-94
Ephb1	4.49058e-98	-0.25443	0.098	0.232	1.16261e-93
Atp5f1	8.64356e-98	0.21918	0.344	0.214	2.23782e-93
Osbpl9	9.30119e-98	-0.228182	0.173	0.326	2.40808e-93
Qk	9.50718e-98	-0.285878	0.118	0.256	2.46141e-93
Slc6a7	1.68106e-97	-0.174929	0.047	0.166	4.35226e-93
Robo1	1.97069e-97	-0.42203	0.24	0.395	5.10212e-93
Rps24	2.90295e-97	0.206175	0.314	0.187	7.51575e-93
Rps14	4.99832e-97	0.200937	0.311	0.185	1.29406e-92
Gm4258	8.05293e-97	-0.220239	0.145	0.294	2.0849e-92
Shisa9	1.31224e-96	-0.293356	0.192	0.341	3.39739e-92
Dip2c	3.2738e-96	-0.235442	0.56	0.734	8.47587e-92
Rpl37a	3.49539e-96	0.211796	0.316	0.19	9.04957e-92
Cacna1d	4.73558e-96	-0.242262	0.427	0.598	1.22604e-91
Adcy9	6.40808e-96	-0.256161	0.291	0.448	1.65905e-91
Tmem163	1.2772e-95	-0.229131	0.013	0.11	3.30668e-91
Myo16	2.29292e-95	0.230284	0.37	0.232	5.93637e-91
Serinc2	2.64432e-95	-0.15925	0.019	0.121	6.84614e-91
Gabrb3	6.27825e-95	-0.265871	0.725	0.853	1.62544e-90
Rims2	1.00729e-94	0.260118	0.867	0.815	2.60787e-90
Ptprg	2.5922e-94	-0.291124	0.391	0.551	6.7112e-90
Cox5b	8.60519e-94	0.173916	0.236	0.127	2.22788e-89
Gm20642	1.55811e-93	-0.244555	0.641	0.797	4.03395e-89
Atp5b	1.65296e-93	0.226536	0.365	0.235	4.27952e-89
Rnf227	2.1161e-93	0.18242	0.256	0.143	5.47858e-89
Chsy3	3.80225e-93	-0.360254	0.429	0.568	9.84402e-89
Kcnh7	4.70006e-93	0.239134	0.961	0.889	1.21685e-88
Iqsec1	5.68948e-93	-0.23491	0.368	0.536	1.47301e-88
Slc44a5	5.82711e-93	-0.201014	0.04	0.15	1.50864e-88
Ldhb	1.05118e-92	0.216274	0.344	0.217	2.7215e-88
Ephb2	1.30408e-92	-0.185122	0.083	0.21	3.37627e-88
Nme1	3.83745e-92	0.178214	0.257	0.144	9.93515e-88
Frmd4b	6.22553e-92	-0.180164	0.016	0.112	1.61179e-87
Slc9a9	6.54143e-92	0.290973	0.517	0.389	1.69358e-87
Unc5c	8.42837e-92	-0.358948	0.305	0.452	2.1821e-87
Grid1	1.34929e-91	-0.264318	0.386	0.544	3.49332e-87
Tubb4b	2.26927e-91	0.162822	0.211	0.109	5.87515e-87
Snu13	3.4033e-91	0.14669	0.189	0.093	8.81113e-87
Rpl9	3.67115e-91	0.200424	0.326	0.201	9.50461e-87
Fam135b	8.86244e-91	-0.244549	0.381	0.541	2.29449e-86
Pvt1	2.7562e-90	-0.180257	0.075	0.198	7.13581e-86
Gmds	3.81078e-90	-0.199039	0.135	0.274	9.86612e-86
Eif5a	5.77592e-90	0.152719	0.203	0.103	1.49539e-85
Fabp3	6.01394e-90	0.138217	0.191	0.094	1.55701e-85
Zdhhc14	6.28385e-90	-0.232914	0.227	0.38	1.62689e-85
Brinp3	6.83579e-90	0.294123	0.647	0.5	1.76979e-85
Traf3	8.9937e-90	-0.182364	0.088	0.215	2.32847e-85
Frmpd4	1.81258e-89	-0.449956	0.826	0.889	4.69277e-85
Tmem160	2.12385e-89	0.116568	0.139	0.06	5.49864e-85
Klhl3	3.94515e-89	-0.199866	0.162	0.306	1.0214e-84
Cdh2	4.5502e-89	-0.22521	0.347	0.515	1.17805e-84
Tmem178b	9.20324e-89	0.25297	0.777	0.694	2.38272e-84
Chgb	1.22849e-88	0.235736	0.395	0.266	3.18056e-84
Nat8l	1.34487e-88	0.148762	0.185	0.092	3.48186e-84
Uqcrq	1.7688e-88	0.163435	0.243	0.134	4.57942e-84
Adgra1	2.02198e-88	-0.177282	0.068	0.187	5.2349e-84
Gabarapl1	2.47113e-88	0.180694	0.253	0.143	6.39776e-84
Fgf14	2.54245e-88	0.207998	0.998	0.995	6.5824e-84
Adamtsl1	3.01204e-88	-0.185531	0.022	0.119	7.79817e-84
Atpif1	3.12505e-88	0.231577	0.393	0.265	8.09076e-84
Efr3a	5.75069e-88	-0.237656	0.194	0.337	1.48885e-83
Trim9	6.07867e-88	-0.229681	0.394	0.557	1.57377e-83
Atp5g3	6.48666e-88	0.17413	0.248	0.139	1.6794e-83
C1qtnf4	7.34072e-88	0.233171	0.383	0.257	1.90051e-83
Id2	7.56045e-88	0.146343	0.18	0.088	1.9574e-83
Tmem30a	1.09215e-87	0.195671	0.288	0.173	2.82758e-83
Focad	1.6585e-87	-0.223083	0.229	0.382	4.29386e-83
Rpl35a	1.86244e-87	0.170502	0.264	0.151	4.82185e-83
Fos	2.00331e-87	0.118726	0.108	0.041	5.18657e-83
Atp5g1	2.33946e-87	0.196791	0.307	0.187	6.05686e-83
Gabra5	2.3469e-87	-0.177789	0.062	0.177	6.07611e-83
4921511C10Rik	3.33968e-87	-0.20234	0.131	0.265	8.64644e-83
Neto1	5.64453e-87	-0.249949	0.219	0.364	1.46137e-82
Rps10	6.15865e-87	0.189088	0.282	0.166	1.59447e-82
Arl6ip1	1.68064e-86	0.212004	0.314	0.197	4.35118e-82
Gm11418	1.8538e-86	-0.188557	0.108	0.237	4.7995e-82
Tspan5	4.26419e-86	-0.254095	0.502	0.659	1.104e-81
Ywhab	4.77737e-86	0.198684	0.303	0.186	1.23686e-81
Ndfip1	5.19383e-86	0.277472	0.628	0.53	1.34468e-81
Pkm	5.72245e-86	0.212328	0.327	0.207	1.48154e-81
Tanc1	1.32565e-85	-0.244105	0.089	0.209	3.4321e-81
Nfasc	1.38642e-85	-0.210567	0.271	0.426	3.58945e-81
Eef1a1	1.49049e-85	0.218759	0.364	0.241	3.85887e-81
Csmd1	1.71298e-85	0.187321	0.999	0.999	4.4349e-81
Mdga2	3.10333e-85	-0.264891	0.906	0.944	8.03451e-81
Sipa1l3	9.19237e-85	-0.199469	0.076	0.192	2.37991e-80
Rnf187	1.12894e-84	0.163014	0.215	0.116	2.92282e-80
Lamp5	1.21738e-84	0.153536	0.193	0.099	3.15179e-80
Dtnbos	1.77755e-84	-0.188913	0.118	0.247	4.60207e-80
Crim1	2.12057e-84	-0.186332	0.062	0.174	5.49014e-80
Pou6f2	2.39882e-84	-0.198649	0.072	0.188	6.21055e-80
Rpl8	2.51067e-84	0.177864	0.282	0.168	6.50014e-80
Foxn3	3.70713e-84	-0.212821	0.151	0.286	9.59775e-80
Gnas	4.59802e-84	0.253496	0.534	0.418	1.19043e-79
Man1a	5.40002e-84	-0.243915	0.05	0.157	1.39807e-79
Rpl21	1.09888e-83	0.181501	0.3	0.183	2.845e-79
Plcb1	1.64643e-83	0.238828	0.941	0.918	4.2626e-79
Atxn7l3b	1.65758e-83	0.179821	0.245	0.14	4.29147e-79
Gucy1a1	1.85225e-83	0.155104	0.174	0.087	4.79547e-79
Rpl36al	2.0996e-83	0.146571	0.193	0.099	5.43585e-79
Nsg1	2.85537e-83	0.168738	0.256	0.147	7.39255e-79
Gpm6a	2.90667e-83	0.276084	0.704	0.656	7.52537e-79
Samd5	4.07882e-83	-0.193851	0.048	0.154	1.05601e-78
Hnrnpll	7.90452e-83	-0.199036	0.134	0.264	2.04648e-78
Klhl32	9.66035e-83	-0.200035	0.134	0.265	2.50107e-78
Ncdn	1.0671e-82	0.169927	0.23	0.128	2.76273e-78
Prickle1	1.07714e-82	-0.239938	0.701	0.835	2.78871e-78
Gm48747	1.44011e-82	-0.185315	0.12	0.248	3.72845e-78
Tnrc6c	1.77566e-82	-0.211468	0.545	0.712	4.59719e-78
Rps25	5.62894e-82	0.146707	0.206	0.109	1.45733e-77
Robo2	6.8698e-82	-0.256881	0.508	0.657	1.77859e-77
Uqcrb	6.91726e-82	0.156681	0.217	0.118	1.79088e-77
Sez6	1.01252e-81	-0.163084	0.057	0.166	2.62142e-77
Snap25	1.57293e-81	0.210374	0.95	0.93	4.07232e-77
Rcan2	8.23254e-81	0.249221	0.395	0.272	2.13141e-76
Sulf2	8.71798e-81	-0.155809	0.035	0.132	2.25708e-76
Ywhag	1.22663e-80	0.242947	0.437	0.317	3.17575e-76
Aff2	1.39486e-80	-0.196735	0.144	0.275	3.61128e-76
Coa3	1.80144e-80	0.108394	0.13	0.057	4.66393e-76
Prickle2	2.12388e-80	-0.247847	0.562	0.718	5.49873e-76
2610035D17Rik	2.21573e-80	-0.164205	0.073	0.186	5.73652e-76
Cfl1	2.21988e-80	0.174176	0.266	0.158	5.74726e-76
Rps23	2.33428e-80	0.17224	0.271	0.161	6.04345e-76
Cep112	3.47732e-80	-0.183643	0.051	0.154	9.00278e-76
Btbd9	3.65147e-80	-0.260801	0.374	0.518	9.45365e-76
Ccser1	3.82603e-80	-0.21419	0.749	0.867	9.90559e-76
Exoc6b	4.50868e-80	-0.222527	0.374	0.531	1.1673e-75
Bach2	4.52652e-80	-0.188852	0.138	0.27	1.17192e-75
Rpl30	4.70601e-80	0.179155	0.278	0.167	1.21839e-75
Nav2	4.77852e-80	-0.228293	0.663	0.795	1.23716e-75
Rmdn1	5.36818e-80	-0.198922	0.271	0.421	1.38982e-75
Gm43507	6.99326e-80	-0.156856	0.042	0.143	1.81055e-75
Aplp1	7.11651e-80	0.221071	0.395	0.273	1.84246e-75
Jam3	8.31542e-80	-0.1808	0.108	0.23	2.15286e-75
Jazf1	9.66589e-80	-0.194895	0.24	0.387	2.5025e-75
Arhgef28	1.12254e-79	-0.154275	0.039	0.137	2.90626e-75
Rpl17	1.12925e-79	0.177457	0.296	0.182	2.92364e-75
Gm12064	1.35441e-79	-0.162998	0.086	0.203	3.50658e-75
Mir100hg	1.3885e-79	-0.234341	0.334	0.485	3.59482e-75
Rpl27a	1.95299e-79	0.214541	0.37	0.249	5.05629e-75
Chrna7	4.96784e-79	-0.152679	0.041	0.14	1.28617e-74
Trpc4	5.21207e-79	-0.188738	0.062	0.169	1.34941e-74
Tubb2a	6.62855e-79	0.182014	0.289	0.177	1.71613e-74
Gabra1	1.19056e-78	0.248112	0.436	0.321	3.08237e-74
Gm47283	1.27013e-78	-0.232231	0.159	0.29	3.28836e-74
Gpr45	1.70213e-78	-0.1611	0.075	0.187	4.40682e-74
Zfp608	2.24173e-78	-0.173973	0.054	0.157	5.80385e-74
Lysmd4	2.67714e-78	-0.177731	0.151	0.284	6.93111e-74
Ndufb4	5.46773e-78	0.14037	0.203	0.109	1.4156e-73
Adarb2	7.06381e-78	-0.455598	0.025	0.114	1.82882e-73
Tomm20	1.70596e-77	0.163039	0.261	0.154	4.41674e-73
Pkp2	1.73214e-77	-0.15282	0.021	0.108	4.4845e-73
Stxbp6	1.832e-77	0.152709	0.361	0.23	4.74305e-73
Ptpru	1.90674e-77	-0.132509	0.016	0.1	4.93656e-73
Fmnl2	2.48926e-77	-0.216942	0.281	0.426	6.44468e-73
Slco3a1	3.65688e-77	-0.176637	0.102	0.22	9.46766e-73
Cacng8	8.72964e-77	-0.16113	0.07	0.178	2.2601e-72
Rnf157	1.06443e-76	-0.190228	0.214	0.352	2.75581e-72
Gm1992	1.68973e-76	-0.189504	0.164	0.296	4.3747e-72
Sh3d19	4.31687e-76	-0.204311	0.096	0.211	1.11764e-71
Psap	5.04025e-76	0.204534	0.358	0.241	1.30492e-71
Galnt16	5.81918e-76	-0.175906	0.098	0.214	1.50659e-71
Dctn3	7.29769e-76	0.14559	0.209	0.115	1.88937e-71
Peak1	1.1773e-75	-0.184976	0.086	0.198	3.04803e-71
Gm32509	2.2203e-75	-0.21689	0.276	0.42	5.74836e-71
Gm11149	3.42267e-75	-0.174749	0.103	0.22	8.86128e-71
Grk3	5.55006e-75	-0.160764	0.089	0.202	1.43691e-70
Dpp10	8.34656e-75	-0.652742	0.975	0.844	2.16093e-70
Dclk2	1.26858e-74	-0.156951	0.079	0.189	3.28436e-70
Galnt13	1.48217e-74	-0.232294	0.317	0.46	3.83734e-70
Syne1	2.48487e-74	0.23086	0.748	0.689	6.43332e-70
Nck2	2.82544e-74	-0.162278	0.093	0.205	7.31507e-70
Gm20275	4.12614e-74	-0.198262	0.366	0.52	1.06826e-69
4933432K03Rik	7.75098e-74	-0.126246	0.018	0.1	2.00673e-69
Sez6l	1.18199e-73	-0.202694	0.28	0.419	3.06017e-69
Gpx4	1.50535e-73	0.166654	0.258	0.155	3.89736e-69
Mical2	1.8702e-73	-0.2169	0.45	0.596	4.84194e-69
Pcp4	2.06149e-73	0.225602	0.422	0.302	5.33721e-69
Fnbp1	2.81447e-73	-0.208154	0.228	0.366	7.28667e-69
Zbtb16	3.50996e-73	-0.221572	0.253	0.388	9.08729e-69
Ctnna2	4.1522e-73	-0.258907	0.873	0.926	1.075e-68
Ndufc1	4.20264e-73	0.123486	0.166	0.084	1.08806e-68
Pde10a	4.72723e-73	-0.314273	0.645	0.754	1.22388e-68
Ahcyl2	5.33427e-73	-0.289619	0.335	0.476	1.38104e-68
Lrrtm3	6.75896e-73	-0.270524	0.338	0.473	1.7499e-68
Timm8b	9.74276e-73	0.127814	0.182	0.095	2.5224e-68
Fkbp5	9.99516e-73	-0.160938	0.064	0.166	2.58775e-68
Arhgap39	1.11113e-72	-0.201419	0.242	0.379	2.87672e-68
Eml5	1.55299e-72	-0.188433	0.335	0.487	4.02068e-68
Shtn1	2.28867e-72	-0.173742	0.155	0.282	5.92537e-68
Tspyl4	4.36913e-72	0.178277	0.282	0.178	1.13117e-67
Rapgef6	4.45462e-72	-0.191252	0.257	0.398	1.1533e-67
Trpc5	5.80634e-72	-0.209002	0.097	0.206	1.50326e-67
Rapgef2	9.54002e-72	-0.208807	0.385	0.53	2.46991e-67
Unc79	1.49025e-71	-0.183127	0.414	0.572	3.85825e-67
Enah	1.67995e-71	-0.195055	0.276	0.416	4.3494e-67
Rnf150	2.64846e-71	-0.196731	0.273	0.411	6.85687e-67
Carmil1	2.93302e-71	-0.181117	0.174	0.3	7.5936e-67
Ctif	3.01114e-71	-0.168564	0.163	0.29	7.79583e-67
Tmcc3	5.06612e-71	-0.151707	0.02	0.101	1.31162e-66
4930447C04Rik	5.06702e-71	-0.182797	0.104	0.217	1.31185e-66
Exoc4	6.15046e-71	-0.190399	0.438	0.594	1.59235e-66
Lrrn2	9.92893e-71	-0.169972	0.122	0.239	2.5706e-66
Rpl18a	1.02516e-70	0.140035	0.22	0.125	2.65414e-66
Tmem150c	1.48077e-70	-0.130503	0.031	0.119	3.83371e-66
Rragd	1.72345e-70	0.113144	0.133	0.062	4.462e-66
Oaz1	3.20459e-70	0.182152	0.305	0.198	8.29668e-66
2610203C22Rik	3.79684e-70	-0.128228	0.033	0.121	9.83002e-66
Rere	5.21036e-70	-0.187539	0.581	0.735	1.34896e-65
Dnajc1	5.27555e-70	-0.198239	0.325	0.468	1.36584e-65
Dennd1b	6.11442e-70	-0.167977	0.156	0.28	1.58302e-65
Mrtfa	7.52398e-70	-0.182088	0.213	0.344	1.94796e-65
Gm44257	9.29831e-70	-0.140674	0.025	0.108	2.40733e-65
H2afz	2.18261e-69	0.170875	0.294	0.187	5.65078e-65
Rev3l	3.10311e-69	-0.171626	0.205	0.339	8.03396e-65
Plekha7	3.91736e-69	-0.146956	0.057	0.153	1.01421e-64
Slc24a2	4.0683e-69	-0.273398	0.739	0.798	1.05328e-64
Gm26936	4.13546e-69	-0.148747	0.069	0.17	1.07067e-64
Maml2	6.63146e-69	-0.252743	0.023	0.102	1.71689e-64
Smim10l1	9.16833e-69	0.110845	0.158	0.08	2.37368e-64
Atp2a2	9.55571e-69	0.254212	0.517	0.425	2.47397e-64
Dip2a	1.10542e-68	-0.156415	0.093	0.202	2.86194e-64
Nrg1	1.27937e-68	0.207478	0.987	0.894	3.3123e-64
C2cd5	1.52548e-68	-0.175322	0.277	0.417	3.94946e-64
Dlg2	2.20063e-68	-0.163572	1	0.999	5.69744e-64
Hras	2.53273e-68	0.144251	0.206	0.117	6.55725e-64
Myt1l	2.67632e-68	-0.203398	0.63	0.779	6.92898e-64
Fnip2	4.22662e-68	-0.14223	0.07	0.171	1.09427e-63
Set	4.35122e-68	0.15315	0.23	0.136	1.12653e-63
Gab2	4.78274e-68	-0.143635	0.054	0.148	1.23825e-63
Rps3	4.78526e-68	0.137721	0.219	0.126	1.2389e-63
Ndrg4	4.95906e-68	0.233537	0.463	0.359	1.2839e-63
Epha3	5.23011e-68	-0.203393	0.096	0.202	1.35408e-63
C1ql3	5.75511e-68	0.17804	0.261	0.161	1.49e-63
Kcnh5	6.98778e-68	0.199689	0.4	0.279	1.80914e-63
Plcl1	7.46905e-68	-0.31143	0.186	0.301	1.93374e-63
Sash1	7.88997e-68	-0.129671	0.023	0.104	2.04271e-63
Epn2	8.3419e-68	-0.170193	0.182	0.309	2.15972e-63
Lin28b	1.62898e-67	-0.155034	0.1	0.209	4.21742e-63
Rab14	1.69407e-67	0.207233	0.367	0.259	4.38596e-63
Trpc3	1.91045e-67	-0.144385	0.033	0.118	4.94616e-63
Nucks1	1.97347e-67	0.181669	0.287	0.185	5.10932e-63
Pcdh17	2.30564e-67	-0.181666	0.093	0.198	5.9693e-63
Asap2	3.05546e-67	-0.179323	0.181	0.304	7.9106e-63
Fgf1	4.27604e-67	-0.146747	0.043	0.132	1.10707e-62
Etv1	4.74066e-67	-0.197614	0.058	0.151	1.22736e-62
Dnaja1	8.178e-67	0.185838	0.345	0.237	2.11728e-62
9630014M24Rik	1.63855e-66	-0.136423	0.041	0.128	4.24222e-62
Kif5c	2.51087e-66	0.26074	0.519	0.434	6.50063e-62
Fzd3	4.25769e-66	0.182107	0.275	0.176	1.10232e-61
App	5.07158e-66	0.233139	0.7	0.663	1.31303e-61
Sorcs2	8.59431e-66	-0.179638	0.09	0.192	2.22507e-61
Rtn4	9.8882e-66	0.23862	0.567	0.48	2.56006e-61
Uqcc2	1.12688e-65	0.129152	0.187	0.103	2.91749e-61
Tmem132d	1.22022e-65	0.209938	0.662	0.547	3.15914e-61
Pard3	1.32143e-65	-0.158562	0.095	0.2	3.42117e-61
Rpl39	1.7009e-65	0.130708	0.191	0.106	4.40363e-61
Ndufa11	1.7019e-65	0.134755	0.203	0.115	4.40623e-61
Rps16	3.17579e-65	0.142868	0.234	0.139	8.22211e-61
Rbm6	4.28003e-65	-0.168702	0.356	0.505	1.1081e-60
Tcf20	5.03725e-65	-0.179198	0.308	0.444	1.30414e-60
Srgap2	8.51196e-65	-0.177221	0.258	0.393	2.20375e-60
Afdn	1.7945e-64	-0.17737	0.292	0.427	4.64596e-60
Rps7	1.87249e-64	0.162592	0.286	0.184	4.84788e-60
Slc12a5	2.05988e-64	0.226211	0.462	0.362	5.33302e-60
Atp5o	2.38008e-64	0.144432	0.222	0.131	6.16203e-60
Ndufb8	2.43546e-64	0.144656	0.221	0.13	6.3054e-60
Tia1	2.64672e-64	-0.158971	0.256	0.392	6.85237e-60
Pacrg	3.27052e-64	-0.202828	0.104	0.208	8.46739e-60
Ext1	4.45243e-64	-0.25384	0.623	0.727	1.15273e-59
Gm10848	4.86056e-64	-0.177774	0.04	0.124	1.2584e-59
Pdzrn4	4.94079e-64	-0.284434	0.183	0.297	1.27917e-59
Bbs9	5.15002e-64	-0.156106	0.109	0.215	1.33334e-59
Dnm2	6.97192e-64	-0.155479	0.133	0.245	1.80503e-59
Gm2164	7.0571e-64	-0.267674	0.069	0.161	1.82708e-59
Osbpl10	1.05723e-63	-0.175484	0.191	0.31	2.73716e-59
1700109K24Rik	1.51701e-63	-0.157386	0.181	0.303	3.92753e-59
Cog5	1.66972e-63	-0.170205	0.204	0.328	4.32292e-59
Dusp1	1.91966e-63	0.103547	0.112	0.051	4.96999e-59
Slc7a14	2.36561e-63	-0.175654	0.144	0.257	6.12457e-59
Mrpl20	3.17249e-63	0.10717	0.154	0.08	8.21358e-59
Map4k3	3.50102e-63	-0.170873	0.275	0.407	9.06415e-59
Syt4	3.8063e-63	0.168575	0.273	0.176	9.8545e-59
Rpl34	4.35406e-63	0.144514	0.221	0.131	1.12727e-58
Col25a1	5.3359e-63	-0.161081	0.042	0.126	1.38146e-58
Ahi1	5.75436e-63	-0.217627	0.8	0.878	1.4898e-58
4930402H24Rik	5.77178e-63	-0.172379	0.44	0.595	1.49431e-58
Phlpp1	6.42774e-63	-0.204262	0.194	0.311	1.66414e-58
Tnik	6.5684e-63	-0.181768	0.552	0.703	1.70056e-58
E130307A14Rik	1.1592e-62	-0.15499	0.17	0.29	3.00116e-58
Arf1	1.18044e-62	0.150511	0.242	0.149	3.05617e-58
Rps15	1.3984e-62	0.139754	0.241	0.147	3.62045e-58
Ctnna3	2.44464e-62	-0.327307	0.6	0.675	6.32916e-58
Ndufb10	3.42002e-62	0.133157	0.215	0.126	8.85444e-58
Stmn4	3.51916e-62	0.1675	0.301	0.2	9.11109e-58
Ftl1	4.17899e-62	0.132175	0.19	0.108	1.08194e-57
Vgf	4.691e-62	0.134971	0.196	0.112	1.2145e-57
Sfswap	4.72207e-62	-0.152642	0.173	0.291	1.22254e-57
Uqcr10	5.85641e-62	0.140133	0.216	0.128	1.51622e-57
Rap1gap2	6.1208e-62	-0.179074	0.272	0.399	1.58468e-57
Garem1	7.87181e-62	-0.157217	0.104	0.208	2.03801e-57
Ntm	2.66112e-61	0.169398	0.932	0.793	6.88963e-57
Abl2	2.6943e-61	-0.156765	0.173	0.289	6.97554e-57
Nbea	2.91027e-61	-0.181458	0.816	0.904	7.5347e-57
Msra	4.39392e-61	-0.225219	0.426	0.555	1.13758e-56
Sh3rf1	5.22111e-61	-0.186179	0.149	0.258	1.35175e-56
Pebp1	5.99552e-61	0.20316	0.4	0.297	1.55224e-56
Fmn1	7.03932e-61	-0.179434	0.23	0.355	1.82248e-56
Cacnb2	7.33131e-61	-0.421373	0.396	0.5	1.89808e-56
Ssh2	8.60588e-61	-0.16748	0.353	0.496	2.22806e-56
Slc35f4	9.41185e-61	-0.206663	0.329	0.458	2.43673e-56
Cnksr2	9.63227e-61	0.191233	0.868	0.844	2.49379e-56
Immp2l	1.05817e-60	-0.179554	0.282	0.415	2.7396e-56
Nsmf	1.34758e-60	-0.146924	0.114	0.219	3.48887e-56
Rpl7	1.60548e-60	0.12401	0.196	0.113	4.15659e-56
Tomm7	1.88862e-60	0.105745	0.145	0.075	4.88964e-56
Gabrb1	2.55777e-60	-0.229216	0.627	0.745	6.62206e-56
Crtc3	2.97463e-60	-0.138331	0.089	0.187	7.70132e-56
Stxbp5l	3.07361e-60	-0.204053	0.651	0.778	7.95757e-56
Ywhae	3.24728e-60	0.209654	0.41	0.31	8.4072e-56
Ccdc85b	3.44782e-60	0.128687	0.194	0.112	8.9264e-56
Bicd1	3.77908e-60	-0.161545	0.35	0.494	9.78405e-56
1700085D07Rik	4.10716e-60	-0.14932	0.127	0.234	1.06334e-55
Arhgef11	4.4647e-60	-0.151228	0.13	0.236	1.15591e-55
St8sia5	4.63515e-60	-0.144314	0.101	0.202	1.20004e-55
Mast2	6.16507e-60	-0.163745	0.209	0.329	1.59614e-55
Zmiz1os1	7.02708e-60	-0.135912	0.076	0.17	1.81931e-55
Cntn6	7.79837e-60	-0.257137	0.139	0.242	2.019e-55
Rassf3	8.91008e-60	0.106771	0.137	0.069	2.30682e-55
Tango2	9.27257e-60	-0.157925	0.187	0.305	2.40067e-55
Atp6v1a	1.07155e-59	0.188759	0.337	0.237	2.77423e-55
Pla2g3	1.10862e-59	-0.140318	0.066	0.156	2.87022e-55
Arhgap12	1.24807e-59	-0.158097	0.045	0.128	3.23126e-55
Ptprr	1.62332e-59	-0.1628	0.154	0.265	4.20278e-55
Mlip	1.74081e-59	0.201074	0.49	0.383	4.50696e-55
Slc4a7	1.7427e-59	-0.143306	0.076	0.169	4.51186e-55
Gm15810	2.14438e-59	-0.159422	0.182	0.299	5.5518e-55
Smurf1	2.41967e-59	-0.150112	0.121	0.226	6.26453e-55
Selenow	2.51218e-59	0.181343	0.338	0.237	6.50404e-55
Rab26	2.62643e-59	-0.11744	0.043	0.125	6.79982e-55
Egr4	2.82783e-59	0.10544	0.108	0.05	7.32126e-55
Mitf	2.895e-59	-0.129474	0.047	0.131	7.49516e-55
5530401A14Rik	3.34985e-59	-0.132239	0.086	0.183	8.67276e-55
Ptms	3.61766e-59	0.169211	0.296	0.199	9.36613e-55
Nin	4.70471e-59	-0.166147	0.264	0.391	1.21805e-54
Atp6v1e1	5.75107e-59	0.160358	0.304	0.204	1.48895e-54
Phf21a	8.40028e-59	-0.168165	0.312	0.446	2.17483e-54
Serp2	8.68769e-59	0.160638	0.267	0.174	2.24924e-54
Gm48678	1.12672e-58	-0.169367	0.279	0.411	2.91707e-54
Gm45645	1.47228e-58	-0.131293	0.08	0.175	3.81174e-54
1110008P14Rik	1.58751e-58	0.143851	0.236	0.147	4.11006e-54
Gm43376	1.74296e-58	-0.162601	0.204	0.322	4.51252e-54
Gm13944	1.84961e-58	-0.140743	0.1	0.2	4.78863e-54
Atp5j2	1.91631e-58	0.151425	0.257	0.164	4.96134e-54
Slc39a11	1.92881e-58	-0.115993	0.036	0.114	4.9937e-54
Nol4l	2.04141e-58	-0.149614	0.155	0.266	5.2852e-54
Kif1a	2.07447e-58	0.237079	0.445	0.354	5.37081e-54
Nudt4	2.93701e-58	0.129966	0.184	0.106	7.60393e-54
Ndufc2	3.0309e-58	0.146745	0.236	0.147	7.84699e-54
Mbd5	4.1806e-58	-0.166624	0.456	0.6	1.08236e-53
Pomp	4.72407e-58	0.119358	0.189	0.108	1.22306e-53
Vsnl1	5.05203e-58	0.214085	0.569	0.483	1.30797e-53
Neat1	5.37811e-58	-0.174489	0.032	0.107	1.39239e-53
Klhdc10	7.89053e-58	-0.155941	0.241	0.365	2.04286e-53
Mtmr1	8.97606e-58	-0.135836	0.101	0.2	2.3239e-53
Selenok	1.01331e-57	0.156332	0.271	0.177	2.62345e-53
Nrg2	1.07452e-57	-0.168089	0.205	0.323	2.78192e-53
Zeb1	1.07736e-57	-0.167556	0.177	0.29	2.7893e-53
Nnat	1.41792e-57	-0.158778	0.096	0.193	3.671e-53
Tnr	1.45624e-57	-0.213546	0.459	0.585	3.7702e-53
Sh3gl2	1.48323e-57	-0.193758	0.476	0.607	3.84008e-53
Atp5d	1.63502e-57	0.144603	0.236	0.147	4.23306e-53
Dpp6	1.78584e-57	-0.314138	0.437	0.548	4.62354e-53
Pde8b	1.82607e-57	0.217749	0.542	0.445	4.7277e-53
Rock1	2.01834e-57	-0.155478	0.275	0.405	5.22549e-53
1500035N22Rik	2.19079e-57	-0.120764	0.052	0.136	5.67195e-53
Rhou	2.30805e-57	-0.133716	0.065	0.153	5.97555e-53
Rps28	2.49104e-57	0.137033	0.223	0.136	6.44929e-53
Lpp	2.96072e-57	-0.129356	0.042	0.121	7.6653e-53
Gm16168	3.00592e-57	-0.143378	0.054	0.138	7.78234e-53
Gm17171	3.83757e-57	-0.149283	0.108	0.207	9.93548e-53
Fkbp3	4.67726e-57	0.154986	0.266	0.173	1.21094e-52
Arpp21	5.84881e-57	0.179875	0.97	0.953	1.51426e-52
Nfat5	8.09731e-57	-0.16723	0.302	0.431	2.09639e-52
Map1lc3b	8.56319e-57	0.131021	0.198	0.117	2.21701e-52
Mt3	9.73815e-57	0.143141	0.228	0.141	2.52121e-52
Rpl22l1	1.08853e-56	0.137132	0.223	0.137	2.8182e-52
Rpl15	1.30804e-56	0.167795	0.297	0.201	3.3865e-52
Cst3	1.38197e-56	0.162757	0.323	0.222	3.57791e-52
Ssbp2	1.4345e-56	-0.203651	0.373	0.498	3.71392e-52
4732471J01Rik	1.62308e-56	-0.148971	0.158	0.267	4.20215e-52
Zfp692	1.62513e-56	-0.138402	0.124	0.227	4.20747e-52
Tagln3	1.8307e-56	0.130124	0.198	0.117	4.73967e-52
Timp4	2.03364e-56	-0.121147	0.062	0.148	5.2651e-52
Rps11	2.44083e-56	0.144995	0.235	0.148	6.31931e-52
Wipf3	2.89583e-56	-0.201745	0.209	0.319	7.4973e-52
Rell1	2.95134e-56	-0.115646	0.033	0.107	7.64102e-52
Hs6st2	3.38514e-56	-0.144193	0.079	0.168	8.76412e-52
Rbfox2	3.49208e-56	-0.167401	0.471	0.609	9.041e-52
Ndufb7	4.17477e-56	0.118945	0.168	0.094	1.08085e-51
Csmd2os	5.65825e-56	-0.119641	0.054	0.137	1.46492e-51
Abcc5	8.26546e-56	-0.152286	0.291	0.419	2.13993e-51
Arhgap44	1.01569e-55	-0.159089	0.225	0.341	2.62962e-51
Srrm3	1.12798e-55	-0.151553	0.312	0.443	2.92035e-51
Gm17227	1.16507e-55	-0.135991	0.143	0.251	3.01636e-51
Fam168a	1.17746e-55	-0.160011	0.355	0.489	3.04844e-51
5330438D12Rik	1.45306e-55	-0.175105	0.485	0.625	3.76197e-51
Map4k4	1.56744e-55	-0.138989	0.116	0.215	4.05809e-51
Kcnk2	1.6206e-55	-0.17645	0.148	0.254	4.19572e-51
Man2a1	1.63573e-55	-0.168951	0.166	0.273	4.23491e-51
6530403H02Rik	1.87995e-55	-0.189184	0.047	0.126	4.86718e-51
Exoc6	2.40345e-55	-0.138878	0.132	0.235	6.22253e-51
Map3k3	2.91507e-55	-0.151737	0.206	0.321	7.54712e-51
Tma7	3.00812e-55	0.14176	0.238	0.15	7.78802e-51
Gm26854	4.3492e-55	-0.14028	0.119	0.22	1.12601e-50
Nav3	4.57013e-55	0.162666	0.993	0.981	1.18321e-50
Nap1l5	4.88015e-55	0.164403	0.307	0.211	1.26347e-50
Kansl1	5.29176e-55	-0.155936	0.504	0.651	1.37004e-50
Sec62	5.39412e-55	0.197003	0.397	0.299	1.39654e-50
Cntnap5c	5.42008e-55	-0.241318	0.039	0.112	1.40326e-50
Mpp6	5.94655e-55	-0.149899	0.147	0.252	1.53956e-50
6330403K07Rik	6.45155e-55	0.136716	0.22	0.136	1.67031e-50
Gm49003	7.67234e-55	-0.131425	0.069	0.155	1.98637e-50
Gtf2ird1	7.80378e-55	-0.123789	0.07	0.157	2.0204e-50
Osbpl1a	9.20843e-55	0.214938	0.537	0.453	2.38406e-50
Nrsn1	9.66806e-55	0.14127	0.196	0.117	2.50306e-50
Rps5	1.0047e-54	0.115674	0.183	0.106	2.60117e-50
Naca	1.24916e-54	0.141579	0.251	0.162	3.23409e-50
Iqgap1	1.46607e-54	-0.138101	0.115	0.214	3.79565e-50
Itsn2	1.855e-54	-0.144808	0.184	0.297	4.80258e-50
Enpp2	2.07627e-54	0.191557	0.365	0.265	5.37547e-50
Gm11417	2.63141e-54	-0.125735	0.079	0.169	6.81273e-50
Cacna2d1	2.73663e-54	0.19268	0.826	0.822	7.08512e-50
Atp5mpl	3.48046e-54	0.113999	0.176	0.101	9.01091e-50
Gpatch2	3.74943e-54	-0.130334	0.114	0.212	9.70729e-50
Tmem63c	3.93413e-54	-0.125397	0.1	0.195	1.01855e-49
Cox7b	4.04943e-54	0.170524	0.307	0.213	1.0484e-49
Chchd3	4.61641e-54	-0.146616	0.194	0.307	1.19519e-49
Rabac1	5.14361e-54	0.14712	0.262	0.172	1.33168e-49
Sh3bgrl3	5.30963e-54	0.114672	0.178	0.103	1.37466e-49
Dkk3	5.57686e-54	-0.154623	0.154	0.259	1.44385e-49
Cntn5	6.04032e-54	-0.427532	0.42	0.533	1.56384e-49
Plekha5	8.12182e-54	-0.169917	0.492	0.63	2.10274e-49
Prdx5	8.19853e-54	0.136003	0.24	0.152	2.1226e-49
Slc9a7	9.05427e-54	-0.12996	0.105	0.201	2.34415e-49
Deptor	9.68269e-54	-0.123563	0.042	0.117	2.50685e-49
Vps13b	1.55475e-53	-0.144802	0.398	0.539	4.02526e-49
Crym	1.65106e-53	-0.115391	0.035	0.107	4.27459e-49
Ripor2	1.70812e-53	-0.163826	0.145	0.247	4.42231e-49
Rpl6	2.06323e-53	0.184613	0.355	0.26	5.34171e-49
Kif13b	2.47794e-53	-0.142703	0.132	0.232	6.41538e-49
Npy	4.38408e-53	0.11713	0.19	0.112	1.13504e-48
Ggact	5.97157e-53	-0.151662	0.185	0.295	1.54604e-48
Klf12	6.5977e-53	-0.16561	0.26	0.38	1.70815e-48
1700084C06Rik	6.81979e-53	-0.127739	0.101	0.195	1.76564e-48
Rpl36	7.12991e-53	0.129911	0.218	0.135	1.84593e-48
Fhit	7.47585e-53	-0.15299	0.122	0.22	1.9355e-48
Reep1	8.84974e-53	-0.15146	0.252	0.37	2.2912e-48
Pfdn5	8.90427e-53	0.130544	0.218	0.135	2.30532e-48
Elavl2	1.11475e-52	-0.157393	0.186	0.296	2.8861e-48
Lrba	1.21317e-52	-0.144969	0.273	0.398	3.14088e-48
Rapgef4os1	1.46241e-52	-0.15447	0.192	0.301	3.78618e-48
Tead1	1.53904e-52	-0.132108	0.062	0.144	3.98458e-48
Dagla	1.73224e-52	-0.144117	0.159	0.264	4.48476e-48
Mecr	2.63544e-52	-0.13979	0.135	0.234	6.82316e-48
Sema6d	3.23801e-52	-0.221284	0.251	0.361	8.3832e-48
Antxr1	4.14148e-52	-0.136306	0.106	0.201	1.07223e-47
Stk39	4.16573e-52	-0.154629	0.24	0.355	1.07851e-47
Nlk	4.5737e-52	0.20462	0.67	0.606	1.18413e-47
Ano6	5.59977e-52	-0.131083	0.11	0.205	1.44978e-47
Myo1d	6.31806e-52	-0.120106	0.069	0.152	1.63574e-47
Ralyl	6.33957e-52	0.177058	0.939	0.894	1.64132e-47
Asxl3	6.63577e-52	-0.118608	0.077	0.163	1.718e-47
Rps15a	7.71609e-52	0.132697	0.213	0.132	1.9977e-47
Dzip1	7.97947e-52	-0.128801	0.096	0.187	2.06589e-47
Erc1	9.93136e-52	-0.15084	0.257	0.374	2.57123e-47
Psme4	1.40573e-51	-0.152015	0.322	0.446	3.63942e-47
Pkp4	2.08972e-51	-0.153528	0.205	0.316	5.41027e-47
Leng8	2.18318e-51	-0.130394	0.154	0.259	5.65226e-47
Xpr1	2.30448e-51	-0.156211	0.199	0.307	5.9663e-47
Thsd4	2.48547e-51	-0.120133	0.038	0.109	6.43487e-47
Dmd	2.56005e-51	-0.187053	0.89	0.918	6.62797e-47
Gm13963	2.9184e-51	-0.14218	0.146	0.248	7.55573e-47
Bsg	3.256e-51	0.135062	0.264	0.174	8.42978e-47
Dab1	4.51313e-51	-0.355103	0.748	0.785	1.16845e-46
Ndufb5	4.66481e-51	0.125158	0.213	0.133	1.20772e-46
Grm1	4.71916e-51	-0.241537	0.244	0.351	1.22179e-46
Wnk2	8.4978e-51	-0.155365	0.289	0.407	2.20008e-46
Atp6v1d	8.81368e-51	0.151914	0.293	0.202	2.28186e-46
Map9	1.24182e-50	0.142031	0.235	0.152	3.21507e-46
Tpi1	1.34634e-50	0.136606	0.248	0.162	3.48568e-46
Gm13269	1.38698e-50	-0.169393	0.149	0.247	3.59089e-46
Uqcrh	1.95247e-50	0.150695	0.275	0.186	5.05495e-46
Adcy2	1.96973e-50	-0.205878	0.455	0.57	5.09963e-46
Oprm1	2.05957e-50	-0.230808	0.264	0.369	5.33223e-46
Stx16	2.6254e-50	-0.138508	0.177	0.282	6.79717e-46
Wdfy2	3.21783e-50	-0.114357	0.067	0.148	8.33095e-46
Pcnx	3.31879e-50	-0.140185	0.198	0.306	8.59233e-46
Mpdz	3.3975e-50	-0.120979	0.097	0.187	8.79614e-46
Rpl18	3.58063e-50	0.122317	0.196	0.119	9.27026e-46
Kcna2	4.01765e-50	0.135472	0.222	0.142	1.04017e-45
Ptprn2	5.24534e-50	-0.172355	0.675	0.8	1.35802e-45
C78859	5.27043e-50	-0.128558	0.121	0.216	1.36451e-45
Tuba1b	5.33989e-50	0.100368	0.137	0.074	1.3825e-45
Arc	6.99427e-50	0.143542	0.177	0.105	1.81082e-45
E230016M11Rik	8.3383e-50	-0.105672	0.04	0.111	2.15879e-45
Rogdi	1.03609e-49	-0.124131	0.088	0.175	2.68243e-45
Ran	1.12192e-49	0.106747	0.181	0.107	2.90465e-45
Mllt3	1.28851e-49	-0.160263	0.331	0.453	3.33596e-45
Park7	1.33177e-49	0.118073	0.203	0.125	3.44796e-45
Mtpn	1.39015e-49	0.120576	0.2	0.123	3.59909e-45
Mboat2	1.4583e-49	-0.141753	0.196	0.303	3.77555e-45
Fnbp1l	2.22565e-49	-0.171182	0.266	0.378	5.76221e-45
Traf3ip2	2.28599e-49	-0.119245	0.088	0.175	5.91844e-45
Dner	3.09936e-49	-0.156866	0.086	0.17	8.02424e-45
Eif5	3.17835e-49	0.149609	0.27	0.183	8.22875e-45
Sbf2	3.25521e-49	-0.138746	0.357	0.488	8.42773e-45
Pdzd4	4.04459e-49	-0.135522	0.178	0.281	1.04714e-44
Sh3bp5	4.2225e-49	-0.136309	0.129	0.223	1.09321e-44
B830012L14Rik	4.27194e-49	-0.139286	0.207	0.315	1.10601e-44
Scarb1	4.62012e-49	-0.101011	0.039	0.109	1.19615e-44
Herc4	4.71597e-49	-0.138818	0.178	0.282	1.22096e-44
Elavl3	5.84048e-49	-0.147293	0.339	0.463	1.5121e-44
Scg2	7.37681e-49	0.120164	0.184	0.11	1.90986e-44
Snta1	8.45511e-49	-0.114333	0.079	0.163	2.18903e-44
Ghitm	1.11229e-48	0.111451	0.175	0.104	2.87972e-44
Otulin	1.17585e-48	-0.134003	0.217	0.329	3.04427e-44
Clmn	1.22006e-48	-0.1158	0.038	0.107	3.15875e-44
Zbtb18	1.23509e-48	0.121321	0.185	0.112	3.19764e-44
Krit1	1.2619e-48	-0.132742	0.247	0.363	3.26706e-44
Faf1	2.24359e-48	-0.139436	0.351	0.478	5.80865e-44
Miat	2.34152e-48	-0.144201	0.391	0.523	6.06219e-44
Lncppara	2.40626e-48	-0.127785	0.128	0.222	6.22981e-44
Nrn1	2.42399e-48	0.175294	0.361	0.268	6.27571e-44
Syt16	2.52185e-48	-0.153394	0.346	0.464	6.52906e-44
Cers6	2.69048e-48	-0.151046	0.283	0.398	6.96564e-44
4930570B17Rik	2.80021e-48	-0.128898	0.131	0.226	7.24975e-44
Ndufa8	2.86114e-48	0.101072	0.155	0.088	7.4075e-44
Rps4x	2.91855e-48	0.125981	0.212	0.134	7.55612e-44
Bex3	3.21821e-48	0.121259	0.206	0.128	8.33195e-44
Ttc14	3.48272e-48	-0.145884	0.429	0.562	9.01676e-44
Slc1a1	3.58322e-48	-0.139005	0.149	0.245	9.27695e-44
Pcca	4.01931e-48	-0.141212	0.235	0.346	1.0406e-43
Rps19	4.9341e-48	0.121443	0.215	0.136	1.27744e-43
Slain1	5.27713e-48	-0.114776	0.071	0.151	1.36625e-43
Tmcc1	5.46373e-48	-0.148825	0.391	0.522	1.41456e-43
Eif4a2	5.4996e-48	0.144317	0.277	0.19	1.42385e-43
Ndufa12	5.68857e-48	0.120586	0.202	0.125	1.47277e-43
Mllt10	6.62444e-48	-0.140402	0.373	0.502	1.71507e-43
Ncam2	6.91941e-48	-0.17889	0.573	0.709	1.79144e-43
Pgm2l1	7.13532e-48	0.188202	0.364	0.274	1.84733e-43
Slitrk4	7.2254e-48	0.100009	0.147	0.082	1.87066e-43
Cuedc1	7.2287e-48	-0.103827	0.046	0.117	1.87151e-43
Cdyl2	8.33471e-48	-0.142422	0.146	0.241	2.15786e-43
Tra2a	8.71753e-48	-0.139095	0.343	0.468	2.25697e-43
Macrod2os1	9.09915e-48	-0.131896	0.152	0.25	2.35577e-43
Rab3c	9.15283e-48	-0.189284	0.169	0.266	2.36967e-43
Ttll5	9.89654e-48	-0.127775	0.159	0.26	2.56221e-43
Hmbox1	1.04236e-47	-0.13264	0.177	0.279	2.69868e-43
Kcnd3	1.11774e-47	-0.187215	0.265	0.37	2.89384e-43
Arhgap23	1.1855e-47	-0.14134	0.125	0.217	3.06926e-43
Gm48957	1.21033e-47	-0.107387	0.052	0.125	3.13355e-43
Gm36975	1.39158e-47	-0.160648	0.381	0.505	3.6028e-43
Ndufs7	1.48679e-47	0.115828	0.192	0.118	3.84929e-43
Adgrl2	1.58924e-47	-0.162012	0.233	0.339	4.11455e-43
Pnisr	1.59635e-47	-0.139869	0.599	0.752	4.13295e-43
Prkar1b	1.63897e-47	0.188994	0.392	0.305	4.24331e-43
Ptma	1.71474e-47	0.156254	0.291	0.204	4.43946e-43
Pik3r3	2.57656e-47	-0.139233	0.114	0.204	6.67073e-43
Zcchc7	2.81782e-47	-0.134177	0.53	0.676	7.29535e-43
Gm1673	2.82024e-47	0.105859	0.171	0.101	7.30159e-43
Clvs2	2.851e-47	-0.131737	0.153	0.25	7.38124e-43
Rps13	3.15234e-47	0.159457	0.3	0.212	8.1614e-43
Ftx	3.34894e-47	-0.138547	0.36	0.488	8.67041e-43
Vps13d	4.03371e-47	-0.130837	0.187	0.291	1.04433e-42
Hip1	4.05003e-47	-0.122215	0.086	0.169	1.04855e-42
Cpne6	4.14993e-47	-0.1419	0.088	0.17	1.07442e-42
Cntn3	4.47043e-47	0.174963	0.682	0.594	1.1574e-42
Mcu	4.47597e-47	-0.131436	0.18	0.284	1.15883e-42
Zdhhc20	5.35172e-47	-0.141782	0.212	0.319	1.38556e-42
Rian	6.49968e-47	-0.157825	0.651	0.776	1.68277e-42
Amy1	6.56487e-47	-0.112125	0.077	0.157	1.69965e-42
Malat1	8.00608e-47	-0.113656	1	1	2.07277e-42
Arhgap17	8.18206e-47	-0.122601	0.104	0.191	2.11834e-42
Fam193b	9.32004e-47	-0.118791	0.118	0.209	2.41296e-42
Pacs1	9.42473e-47	-0.141757	0.247	0.357	2.44006e-42
Atp5l	9.60638e-47	0.15202	0.287	0.201	2.48709e-42
Wsb1	9.61999e-47	-0.117899	0.1	0.186	2.49061e-42
Gm6994	1.10786e-46	-0.127765	0.074	0.152	2.86824e-42
Tnfrsf21	1.13388e-46	-0.109744	0.065	0.141	2.93562e-42
Nrg3os	1.45124e-46	-0.168423	0.751	0.854	3.75727e-42
Rab11fip3	1.45748e-46	-0.132762	0.265	0.38	3.77342e-42
Dennd1a	1.51097e-46	-0.148897	0.453	0.583	3.91189e-42
Chst11	1.78066e-46	-0.125147	0.075	0.153	4.61014e-42
A930015D03Rik	1.79864e-46	-0.13131	0.174	0.274	4.65669e-42
Kmt2c	2.05207e-46	-0.129196	0.27	0.389	5.3128e-42
Rps2	2.07819e-46	0.135975	0.248	0.166	5.38044e-42
Kcnq1ot1	2.60309e-46	-0.142037	0.437	0.568	6.7394e-42
Dennd2a	2.62932e-46	-0.110679	0.068	0.145	6.8073e-42
Ehbp1	2.98735e-46	-0.145547	0.342	0.463	7.73424e-42
Got1	3.19093e-46	0.138793	0.271	0.186	8.26131e-42
Camkmt	3.28612e-46	-0.13459	0.183	0.285	8.50775e-42
Pcyt2	3.78468e-46	-0.13224	0.143	0.237	9.79854e-42
Pgrmc1	4.09042e-46	0.118942	0.202	0.127	1.05901e-41
Lcor	4.44515e-46	-0.129491	0.258	0.373	1.15085e-41
Ppp1r13b	4.63792e-46	-0.138728	0.196	0.297	1.20076e-41
Eid1	4.79098e-46	0.142379	0.273	0.188	1.24039e-41
Dcaf6	5.78269e-46	-0.138369	0.281	0.397	1.49714e-41
Gm15738	6.24259e-46	-0.150218	0.419	0.544	1.61621e-41
Pip4k2a	7.58937e-46	-0.12573	0.128	0.219	1.96489e-41
Ddx24	7.99215e-46	0.189569	0.457	0.372	2.06917e-41
Far1os	8.05387e-46	-0.128704	0.198	0.302	2.08515e-41
Zfand3	8.95146e-46	-0.137331	0.292	0.406	2.31753e-41
Sdccag8	9.27563e-46	-0.128303	0.191	0.294	2.40146e-41
Ndufa2	9.75735e-46	0.102041	0.161	0.094	2.52618e-41
Kcnip3	1.37886e-45	-0.14901	0.222	0.327	3.56987e-41
Rasgrf1	1.70612e-45	-0.194014	0.411	0.519	4.41716e-41
Tnpo1	2.08271e-45	-0.134136	0.239	0.347	5.39212e-41
Specc1	2.19264e-45	-0.152135	0.278	0.39	5.67675e-41
Tbcd	2.57499e-45	-0.118352	0.128	0.22	6.66665e-41
Hook2	2.64903e-45	-0.108473	0.07	0.147	6.85833e-41
Tmem135	2.75646e-45	-0.126747	0.197	0.3	7.13647e-41
Lims1	2.81736e-45	-0.129297	0.139	0.231	7.29414e-41
Phtf2	2.85395e-45	-0.124051	0.147	0.242	7.38887e-41
Pls1	3.14538e-45	-0.10105	0.045	0.114	8.14338e-41
Hacd4	3.23895e-45	-0.111404	0.082	0.162	8.38565e-41
Sgms1	3.35914e-45	-0.135354	0.209	0.311	8.69682e-41
Cyfip2	3.50129e-45	0.197564	0.492	0.417	9.06484e-41
Gm12027	3.7748e-45	-0.126241	0.102	0.186	9.77296e-41
Itm2c	3.79544e-45	0.148627	0.275	0.191	9.82638e-41
Ralgps2	3.88313e-45	-0.132304	0.163	0.259	1.00534e-40
Parp8	4.09064e-45	-0.121461	0.099	0.184	1.05907e-40
Ccdc85a	4.09696e-45	-0.179925	0.262	0.368	1.0607e-40
Rora	4.23994e-45	0.154575	0.839	0.771	1.09772e-40
Trim2	5.85366e-45	-0.178274	0.349	0.46	1.51551e-40
Slit3	5.97447e-45	-0.242682	0.545	0.645	1.54679e-40
Elp4	6.07382e-45	-0.122693	0.144	0.238	1.57251e-40
Ctnnd2	6.76403e-45	-0.158087	0.855	0.912	1.75121e-40
Rb1	6.9264e-45	-0.12387	0.155	0.251	1.79324e-40
Lyn	7.15346e-45	-0.122058	0.11	0.197	1.85203e-40
Nipsnap2	7.17264e-45	-0.116326	0.097	0.18	1.857e-40
Dhdds	7.7787e-45	-0.122053	0.155	0.25	2.0139e-40
Aig1	8.67345e-45	-0.13784	0.266	0.376	2.24556e-40
Lingo1	1.02389e-44	0.201054	0.472	0.395	2.65085e-40
Btrc	1.06803e-44	-0.130987	0.272	0.386	2.76514e-40
Gm48956	1.28644e-44	-0.101393	0.05	0.12	3.3306e-40
Hdx	1.39559e-44	-0.108562	0.085	0.165	3.61317e-40
Cend1	1.4703e-44	0.104069	0.169	0.101	3.8066e-40
Atf7	1.59655e-44	-0.13116	0.19	0.29	4.13347e-40
Sdk1	1.9448e-44	-0.247367	0.139	0.227	5.03508e-40
Gm19938	2.11589e-44	-0.105722	0.071	0.147	5.47804e-40
Gm16226	2.45283e-44	-0.119052	0.09	0.171	6.35038e-40
Ndufab1	2.57616e-44	0.120744	0.213	0.138	6.66968e-40
Ccdc30	2.89542e-44	-0.125493	0.157	0.251	7.49624e-40
Pou2f1	3.62363e-44	-0.120855	0.143	0.236	9.38158e-40
Usp54	4.10532e-44	-0.111208	0.076	0.153	1.06287e-39
Stox2	5.50051e-44	-0.155794	0.239	0.344	1.42408e-39
Btf3	7.32878e-44	0.104978	0.168	0.101	1.89742e-39
Fndc3b	9.13272e-44	-0.122133	0.126	0.214	2.36446e-39
Trappc9	1.14791e-43	-0.123891	0.167	0.262	2.97194e-39
Spink10	1.1967e-43	-0.104449	0.061	0.133	3.09827e-39
Rapgef4	1.29281e-43	-0.148333	0.469	0.599	3.34709e-39
Ccnl2	1.53322e-43	-0.123179	0.199	0.301	3.96951e-39
Aak1	1.77382e-43	-0.13676	0.469	0.595	4.59243e-39
Gm41361	1.93367e-43	-0.108803	0.08	0.158	5.00627e-39
Nrbp2	2.09113e-43	-0.113457	0.086	0.165	5.41393e-39
Zfr2	2.35635e-43	-0.109434	0.101	0.184	6.10059e-39
Itga8	2.72191e-43	-0.147731	0.113	0.196	7.04702e-39
Hectd2	2.93616e-43	-0.129396	0.114	0.199	7.60173e-39
Luzp2	3.0012e-43	-0.219423	0.072	0.144	7.77011e-39
Rasgef1b	4.28636e-43	-0.186013	0.365	0.467	1.10974e-38
Capza2	4.99303e-43	0.145614	0.269	0.189	1.29269e-38
Rrp1	7.16155e-43	0.120107	0.215	0.14	1.85413e-38
Mirg	8.17521e-43	-0.120174	0.17	0.266	2.11656e-38
Il1rap	8.19585e-43	-0.167224	0.225	0.323	2.1219e-38
Rnpc3	8.83152e-43	-0.114868	0.11	0.195	2.28648e-38
Mpped2	9.06681e-43	-0.135576	0.218	0.322	2.3474e-38
Dapk1	1.02471e-42	-0.155306	0.295	0.402	2.65296e-38
Gm47271	1.09452e-42	-0.124698	0.147	0.239	2.8337e-38
Shc3	1.18545e-42	-0.137264	0.138	0.226	3.06914e-38
Lrp8	1.23792e-42	-0.107756	0.083	0.161	3.20498e-38
Arap2	1.42318e-42	-0.145188	0.251	0.357	3.68461e-38
Fras1	1.61451e-42	-0.180408	0.153	0.241	4.17997e-38
Zfand5	1.70209e-42	0.159422	0.332	0.247	4.40672e-38
Acat1	1.7259e-42	-0.120702	0.17	0.265	4.46836e-38
Macf1	1.77556e-42	-0.132434	0.648	0.776	4.59692e-38
Gmcl1	1.78412e-42	-0.126023	0.213	0.315	4.61908e-38
Myef2	2.06569e-42	-0.125777	0.199	0.297	5.34808e-38
Gde1	2.11524e-42	0.136957	0.267	0.186	5.47635e-38
Ap2m1	2.50193e-42	0.100792	0.178	0.11	6.4775e-38
Myo9b	2.57043e-42	-0.113359	0.132	0.221	6.65486e-38
Fbxl20	3.38982e-42	-0.115131	0.239	0.346	8.77624e-38
Fam171b	3.79922e-42	0.180048	0.391	0.31	9.83618e-38
Kif13a	4.00929e-42	-0.113204	0.077	0.152	1.038e-37
Crebzf	4.21141e-42	-0.117132	0.2	0.301	1.09033e-37
Spns2	5.79245e-42	-0.100525	0.059	0.129	1.49966e-37
Pan3	5.79678e-42	-0.124248	0.299	0.412	1.50079e-37
Pparg	6.45298e-42	0.130841	0.3	0.212	1.67068e-37
Akap13	6.61923e-42	-0.127023	0.088	0.166	1.71372e-37
Nup93	7.04416e-42	-0.125607	0.169	0.261	1.82373e-37
4932443L11Rik	7.06245e-42	-0.112905	0.091	0.17	1.82847e-37
Mat2b	7.28466e-42	0.104911	0.192	0.122	1.886e-37
Ncoa7	7.33021e-42	-0.129806	0.304	0.416	1.89779e-37
Fryl	7.63694e-42	-0.127109	0.192	0.29	1.9772e-37
Chpt1	7.70962e-42	-0.113456	0.122	0.208	1.99602e-37
Map2k5	7.84295e-42	-0.122135	0.169	0.262	2.03054e-37
Gm48765	8.04818e-42	-0.10999	0.097	0.177	2.08367e-37
Galnt7	8.496e-42	-0.111985	0.077	0.152	2.19961e-37
Me1	9.94031e-42	-0.101754	0.071	0.144	2.57355e-37
Gmeb1	1.00739e-41	-0.107222	0.093	0.172	2.60814e-37
Fer	1.08363e-41	-0.129641	0.219	0.319	2.80551e-37
Cpsf6	1.14027e-41	-0.125689	0.247	0.354	2.95215e-37
Pcbp3	1.14191e-41	-0.113113	0.114	0.198	2.9564e-37
Lrrtm4	1.31764e-41	0.225468	0.862	0.766	3.41137e-37
Scaper	1.32202e-41	-0.1273	0.266	0.374	3.42271e-37
Nfkb1	1.72004e-41	-0.111996	0.1	0.18	4.45318e-37
Bicral	1.79071e-41	-0.124745	0.242	0.347	4.63615e-37
B3galt2	1.82705e-41	-0.116642	0.11	0.192	4.73025e-37
Col4a1	2.02464e-41	-0.109552	0.091	0.168	5.2418e-37
Tenm3	2.37291e-41	-0.381065	0.358	0.447	6.14346e-37
3110039M20Rik	2.79744e-41	-0.102452	0.075	0.148	7.24258e-37
4930415C11Rik	2.87483e-41	-0.163898	0.215	0.31	7.44293e-37
N4bp2l1	2.89333e-41	-0.115656	0.124	0.208	7.49083e-37
Gm20404	3.15405e-41	-0.103739	0.093	0.172	8.16583e-37
Lrrfip1	3.27752e-41	-0.130421	0.294	0.403	8.48549e-37
Akap8	3.6003e-41	-0.115043	0.14	0.228	9.32117e-37
Fry	4.08779e-41	-0.147175	0.484	0.603	1.05833e-36
Eef1a2	4.34471e-41	0.126909	0.23	0.156	1.12485e-36
Meis2	4.75952e-41	-0.218952	0.172	0.258	1.23224e-36
Slc24a5	4.90805e-41	-0.130244	0.258	0.364	1.27069e-36
Auts2	5.03227e-41	0.109771	0.947	0.873	1.30286e-36
Mcph1	5.27041e-41	-0.103733	0.098	0.178	1.36451e-36
Apex2	5.40694e-41	-0.116026	0.138	0.225	1.39986e-36
Ncoa3	5.67339e-41	-0.109084	0.092	0.17	1.46884e-36
Ppp1r12b	5.69552e-41	-0.127153	0.303	0.412	1.47457e-36
Nav1	5.98485e-41	-0.134539	0.174	0.266	1.54948e-36
Bcas3	6.23603e-41	-0.126759	0.291	0.401	1.61451e-36
Ocrl	6.37665e-41	-0.117607	0.156	0.246	1.65091e-36
Rngtt	7.01226e-41	-0.110572	0.19	0.288	1.81547e-36
Selenof	8.90998e-41	0.10509	0.184	0.116	2.30679e-36
Tmeff1	8.95453e-41	-0.107959	0.073	0.145	2.31833e-36
Alcam	1.0446e-40	0.151104	0.399	0.305	2.70446e-36
Lncpint	1.25003e-40	-0.133217	0.659	0.788	3.23634e-36
Rpl14	1.2791e-40	0.113888	0.209	0.137	3.31158e-36
Tsga10	1.35362e-40	-0.105237	0.081	0.156	3.50453e-36
Zfp654	1.42688e-40	-0.115664	0.147	0.235	3.69419e-36
Glt1d1	1.52504e-40	-0.107746	0.114	0.197	3.94832e-36
Rragb	1.53916e-40	-0.10238	0.071	0.142	3.98487e-36
Sult4a1	1.70747e-40	0.11982	0.214	0.142	4.42063e-36
Safb2	1.80918e-40	-0.110426	0.113	0.195	4.68398e-36
Arl1	1.81514e-40	0.101064	0.171	0.106	4.6994e-36
Cep78	2.00199e-40	-0.109261	0.109	0.189	5.18315e-36
Taf1b	2.19516e-40	-0.107803	0.133	0.219	5.68328e-36
Ppp6r2	2.4253e-40	-0.126202	0.216	0.314	6.27911e-36
Uhrf2	2.45339e-40	-0.114929	0.156	0.246	6.35184e-36
Ptpn9	2.53207e-40	-0.121009	0.179	0.274	6.55554e-36
Rpl12	2.99904e-40	0.115256	0.206	0.135	7.7645e-36
Eif1b	3.22149e-40	0.129164	0.241	0.165	8.34044e-36
Cdk8	3.22444e-40	-0.11868	0.257	0.365	8.34807e-36
5330434G04Rik	3.28488e-40	-0.132038	0.234	0.335	8.50457e-36
Cyth3	3.60485e-40	-0.103618	0.094	0.172	9.33296e-36
Gm37240	3.63656e-40	-0.136546	0.382	0.501	9.41506e-36
Ankrd10	3.67491e-40	-0.106619	0.11	0.191	9.51433e-36
Npas2	4.13719e-40	-0.161339	0.257	0.352	1.07112e-35
Mef2a	4.15258e-40	-0.12681	0.252	0.357	1.0751e-35
Vamp2	5.13021e-40	0.129567	0.231	0.157	1.32821e-35
Gm10785	5.62958e-40	-0.114428	0.153	0.242	1.4575e-35
Etv5	5.89136e-40	-0.133061	0.135	0.219	1.52527e-35
Mcf2l	6.05749e-40	-0.125968	0.197	0.29	1.56828e-35
Pik3c2a	6.1749e-40	-0.108081	0.139	0.226	1.59868e-35
Zranb2	6.23345e-40	-0.120885	0.552	0.682	1.61384e-35
Igf2bp3	7.4046e-40	-0.114423	0.186	0.281	1.91705e-35
Ssbp3	7.6357e-40	-0.12504	0.163	0.251	1.97688e-35
Fbxo38	9.35715e-40	-0.107337	0.106	0.185	2.42257e-35
Fstl4	1.07397e-39	0.133191	0.58	0.473	2.78052e-35
Nek1	1.22495e-39	-0.111466	0.161	0.252	3.1714e-35
Gbf1	1.42412e-39	-0.115268	0.245	0.349	3.68705e-35
Zwint	1.46839e-39	0.167524	0.381	0.3	3.80167e-35
Ldlrad4	1.50758e-39	-0.155584	0.485	0.597	3.90311e-35
Tcf12	1.66314e-39	-0.138856	0.311	0.42	4.30586e-35
Zc3h7a	1.82152e-39	-0.117445	0.18	0.273	4.71592e-35
5031439G07Rik	1.85756e-39	-0.108697	0.116	0.198	4.80921e-35
Nalcn	1.91273e-39	-0.12732	0.303	0.411	4.95206e-35
Neo1	1.98382e-39	-0.11906	0.199	0.295	5.13611e-35
Chka	2.1019e-39	-0.122948	0.291	0.399	5.44182e-35
Kif1b	2.20323e-39	0.195284	0.672	0.665	5.70416e-35
Mir124a-1hg	2.46125e-39	-0.124987	0.349	0.463	6.37218e-35
Neto2	2.46527e-39	-0.133836	0.086	0.159	6.38258e-35
Eps15l1	2.59175e-39	-0.116191	0.163	0.252	6.71003e-35
Sgip1	3.09702e-39	-0.131587	0.49	0.613	8.0182e-35
Opcml	3.18333e-39	-0.192845	0.977	0.974	8.24163e-35
Egfem1	3.19181e-39	-0.384423	0.377	0.454	8.2636e-35
Stk38	3.24177e-39	-0.108145	0.176	0.27	8.39295e-35
Clvs1	3.46816e-39	-0.12733	0.23	0.328	8.97907e-35
Hectd2os	4.2263e-39	-0.110478	0.085	0.158	1.09419e-34
Ttr	4.71813e-39	0.116532	0.263	0.183	1.22152e-34
Rassf8	4.85943e-39	-0.116581	0.104	0.181	1.25811e-34
Pdp1	5.25086e-39	0.107422	0.197	0.128	1.35945e-34
Spaca6	5.27638e-39	-0.100706	0.093	0.169	1.36606e-34
Rsrc1	5.47705e-39	-0.118141	0.233	0.334	1.41801e-34
Ypel3	6.33729e-39	0.140072	0.271	0.193	1.64072e-34
Fchsd2	7.59894e-39	-0.114934	0.152	0.24	1.96736e-34
Plcl2	7.72631e-39	-0.136302	0.318	0.423	2.00034e-34
Ints6	7.90376e-39	-0.114564	0.169	0.259	2.04628e-34
Trabd2b	8.66352e-39	-0.120479	0.059	0.124	2.24299e-34
Cdc42bpa	1.24611e-38	-0.125113	0.477	0.608	3.22618e-34
4930567K12Rik	1.29013e-38	-0.101263	0.082	0.154	3.34015e-34
Gm1043	1.29359e-38	-0.103807	0.101	0.178	3.3491e-34
Tdrd3	1.30029e-38	-0.107672	0.095	0.17	3.36645e-34
Gm5441	1.52442e-38	-0.117284	0.138	0.222	3.94673e-34
Usp3	1.57573e-38	-0.117862	0.134	0.216	4.07956e-34
Bmyc	1.5935e-38	0.107161	0.189	0.122	4.12557e-34
Qtrt1	1.62013e-38	-0.100814	0.098	0.175	4.19452e-34
Eefsec	1.68477e-38	-0.104238	0.103	0.18	4.36187e-34
St3gal3	1.69159e-38	-0.118939	0.159	0.246	4.37952e-34
Depdc5	1.70663e-38	-0.111834	0.144	0.229	4.41847e-34
Phf14	1.74028e-38	-0.118732	0.262	0.365	4.50558e-34
Cbarp	2.05911e-38	0.10201	0.169	0.105	5.33104e-34
Rimbp2	2.23109e-38	-0.162828	0.384	0.482	5.77629e-34
Pdgfc	2.37153e-38	-0.10402	0.057	0.122	6.1399e-34
Zmiz1	2.5648e-38	-0.120144	0.125	0.205	6.64026e-34
Camk2a	2.58505e-38	0.134127	0.848	0.833	6.6927e-34
Mpped1	3.01788e-38	-0.129901	0.183	0.272	7.8133e-34
Hipk2	3.19748e-38	-0.111065	0.123	0.204	8.27827e-34
Zeb2	3.33408e-38	-0.200338	0.493	0.595	8.63192e-34
Hmgcll1	3.4024e-38	-0.123915	0.196	0.288	8.8088e-34
Cntn1	3.44959e-38	-0.143115	0.516	0.63	8.931e-34
Anks3	3.88936e-38	-0.110405	0.124	0.205	1.00695e-33
Atp11b	3.92315e-38	-0.116403	0.196	0.289	1.0157e-33
Rab6a	4.11282e-38	0.173957	0.409	0.331	1.06481e-33
Fam110b	4.63669e-38	-0.113114	0.109	0.187	1.20044e-33
Matn2	4.73093e-38	-0.10225	0.059	0.124	1.22484e-33
Gm15563	4.87651e-38	-0.114708	0.127	0.209	1.26253e-33
Trappc8	5.24356e-38	-0.11312	0.168	0.256	1.35756e-33
Tppp	6.19263e-38	0.113609	0.195	0.128	1.60327e-33
Mmp17	6.71717e-38	-0.101658	0.083	0.155	1.73908e-33
Rbm4b	7.57275e-38	-0.117883	0.188	0.278	1.96059e-33
Nsd3	8.11448e-38	-0.111927	0.364	0.483	2.10084e-33
Vxn	8.21397e-38	-0.113703	0.126	0.208	2.1266e-33
Snx24	1.00678e-37	-0.114172	0.143	0.226	2.60655e-33
Kdm4c	1.01075e-37	-0.114846	0.238	0.337	2.61682e-33
Rbm25	1.03402e-37	-0.116222	0.356	0.469	2.67707e-33
Hivep2	1.07528e-37	-0.137891	0.782	0.879	2.78389e-33
Pclo	1.10565e-37	-0.130222	0.566	0.692	2.86252e-33
Pdss2	1.1589e-37	-0.120738	0.219	0.314	3.00039e-33
Snx10	1.18424e-37	-0.111789	0.154	0.239	3.06599e-33
Gm26749	1.2713e-37	-0.110296	0.174	0.265	3.2914e-33
Prdm10	1.27805e-37	-0.107467	0.117	0.196	3.30887e-33
Cwc27	1.43618e-37	-0.113716	0.164	0.251	3.71826e-33
Luc7l3	1.64458e-37	-0.120795	0.402	0.52	4.25783e-33
Clasrp	2.15017e-37	-0.108262	0.13	0.211	5.56678e-33
Glt8d1	2.20173e-37	-0.102029	0.109	0.187	5.70027e-33
Psmc5	2.25127e-37	0.108879	0.198	0.131	5.82853e-33
D430042O09Rik	2.2525e-37	-0.106638	0.154	0.241	5.83173e-33
Gm12353	2.32225e-37	-0.109849	0.132	0.214	6.0123e-33
Rnf13	2.90146e-37	-0.106211	0.124	0.205	7.51189e-33
Xpo4	2.92253e-37	-0.102	0.112	0.191	7.56642e-33
Kdm4b	2.93727e-37	-0.101181	0.103	0.179	7.60459e-33
Hnrnpl	3.56599e-37	-0.109501	0.172	0.261	9.23234e-33
2210408F21Rik	3.61221e-37	-0.119671	0.283	0.386	9.35202e-33
Nxpe4	4.08546e-37	-0.12953	0.159	0.243	1.05773e-32
Smg5	4.17796e-37	-0.10213	0.103	0.178	1.08167e-32
Nedd8	4.17998e-37	0.113917	0.215	0.146	1.0822e-32
Rap1gap	4.40034e-37	-0.11948	0.178	0.266	1.13925e-32
Clasp2	4.49848e-37	-0.116331	0.4	0.522	1.16466e-32
Kdm2b	5.45555e-37	-0.104688	0.109	0.186	1.41244e-32
Snx29	5.61523e-37	-0.108655	0.138	0.22	1.45378e-32
Zfp236	5.74556e-37	-0.103405	0.11	0.187	1.48752e-32
Gsdme	5.87766e-37	-0.13127	0.2	0.291	1.52173e-32
Stmn2	6.13508e-37	0.164766	0.416	0.337	1.58837e-32
Gm9801	6.70773e-37	-0.104353	0.117	0.195	1.73663e-32
Dnmt3a	7.4601e-37	-0.125197	0.329	0.435	1.93142e-32
Tmem161b	7.76658e-37	-0.107414	0.149	0.233	2.01077e-32
Fgf12	8.07976e-37	0.143199	0.934	0.907	2.09185e-32
Dusp11	8.39311e-37	-0.103016	0.12	0.198	2.17298e-32
Gm43713	8.99732e-37	-0.10989	0.164	0.251	2.32941e-32
Hdac4	9.24198e-37	-0.107238	0.198	0.29	2.39275e-32
Gm48091	9.90275e-37	-0.130447	0.295	0.398	2.56382e-32
Ambra1	1.0101e-36	-0.117582	0.389	0.505	2.61516e-32
Slc38a9	1.1963e-36	-0.109756	0.171	0.258	3.09723e-32
Bmpr1a	1.31623e-36	-0.103634	0.132	0.213	3.40772e-32
Rmst	1.3244e-36	-0.151023	0.043	0.1	3.42888e-32
Scmh1	1.44049e-36	-0.11198	0.266	0.368	3.72944e-32
Ablim3	1.50775e-36	-0.101081	0.081	0.15	3.90356e-32
Nploc4	1.80636e-36	-0.104994	0.13	0.21	4.67667e-32
Myo1b	1.90459e-36	0.108213	0.209	0.14	4.93098e-32
Vav3	2.009e-36	-0.156845	0.06	0.123	5.20131e-32
Tbc1d30	2.33538e-36	0.129169	0.283	0.205	6.04631e-32
Trim35	2.41917e-36	-0.123806	0.249	0.345	6.26324e-32
Rcor1	2.56336e-36	-0.107683	0.151	0.235	6.63654e-32
Fam172a	3.03007e-36	-0.110055	0.329	0.44	7.84485e-32
Mapk4	3.22217e-36	0.146822	0.351	0.27	8.34221e-32
Psma7	3.82312e-36	0.113793	0.214	0.146	9.89807e-32
Uchl1	3.97675e-36	0.138449	0.316	0.238	1.02958e-31
Fam193a	4.52181e-36	-0.114252	0.26	0.359	1.1707e-31
Cdc14b	4.82047e-36	-0.101875	0.105	0.179	1.24802e-31
Vdac2	5.05824e-36	0.112631	0.233	0.161	1.30958e-31
Acer3	5.39724e-36	-0.103508	0.141	0.223	1.39734e-31
Homer1	5.4324e-36	0.17299	0.594	0.531	1.40645e-31
N4bp2l2	5.8934e-36	-0.107537	0.245	0.344	1.5258e-31
Wscd2	6.25091e-36	-0.115165	0.128	0.206	1.61836e-31
Rptor	6.83786e-36	-0.108304	0.236	0.334	1.77032e-31
Cdc27	7.38408e-36	-0.109348	0.161	0.245	1.91174e-31
Nmt2	9.11233e-36	-0.11645	0.221	0.313	2.35918e-31
Ubl5	9.39132e-36	0.118872	0.233	0.162	2.43141e-31
Ubac2	9.9097e-36	-0.101386	0.126	0.204	2.56562e-31
Nktr	1.0787e-35	-0.111399	0.364	0.477	2.79274e-31
Mapkap1	1.12556e-35	-0.113915	0.192	0.28	2.91408e-31
Myo6	1.15265e-35	-0.101591	0.093	0.164	2.98422e-31
2900026A02Rik	1.2552e-35	-0.105637	0.139	0.22	3.24971e-31
Airn	1.33927e-35	-0.117265	0.097	0.167	3.46737e-31
Morf4l1	1.38947e-35	0.150373	0.363	0.285	3.59735e-31
Mdh2	1.39772e-35	0.113773	0.235	0.163	3.61871e-31
Slf2	1.44898e-35	-0.110613	0.218	0.311	3.75141e-31
Far2	1.56688e-35	-0.10404	0.148	0.231	4.05665e-31
Scfd2	1.57127e-35	-0.107948	0.174	0.261	4.06802e-31
Fbxw4	1.61643e-35	-0.105933	0.154	0.237	4.18494e-31
Agpat4	1.64922e-35	-0.103032	0.124	0.201	4.26984e-31
Usp29	1.70809e-35	-0.138036	0.193	0.28	4.42224e-31
Nlgn1	1.86635e-35	0.128738	0.993	0.971	4.83198e-31
Mdn1	1.96849e-35	-0.104002	0.138	0.219	5.09642e-31
Kcnj3	2.34475e-35	0.182414	0.62	0.565	6.07056e-31
Plppr5	2.95425e-35	-0.106591	0.134	0.214	7.64855e-31
Flnb	3.24713e-35	-0.115218	0.215	0.306	8.40683e-31
Atg16l2	3.79504e-35	-0.100058	0.096	0.167	9.82536e-31
Osbpl6	4.42794e-35	-0.129284	0.401	0.51	1.14639e-30
Lhfp	4.44385e-35	-0.155054	0.167	0.249	1.15051e-30
Stk3	4.48742e-35	-0.106752	0.141	0.221	1.16179e-30
Wwox	4.50695e-35	-0.147121	0.292	0.388	1.16685e-30
Snrnp48	4.8652e-35	-0.101467	0.155	0.238	1.2596e-30
Fntb	5.95436e-35	-0.110521	0.175	0.261	1.54159e-30
Pitpnm3	6.41448e-35	-0.10503	0.117	0.193	1.66071e-30
Rap1gds1	6.78651e-35	-0.123264	0.302	0.403	1.75703e-30
Ascc3	7.02495e-35	-0.115135	0.302	0.403	1.81876e-30
Eif4g2	7.53335e-35	0.115573	0.236	0.165	1.95038e-30
Prr14l	7.77888e-35	-0.110276	0.194	0.281	2.01395e-30
Fkbp1a	8.98588e-35	0.136003	0.293	0.218	2.32644e-30
Ddhd2	9.24431e-35	-0.108281	0.236	0.331	2.39335e-30
Zswim5	1.00312e-34	-0.104068	0.091	0.16	2.59709e-30
Ier5	1.26016e-34	0.103243	0.175	0.113	3.26256e-30
Ralgps1	1.30339e-34	-0.114444	0.33	0.435	3.37449e-30
Xrcc4	1.37546e-34	-0.102379	0.099	0.169	3.56105e-30
Thy1	1.49256e-34	0.122045	0.256	0.183	3.86423e-30
Gm32250	1.54038e-34	-0.111139	0.309	0.413	3.98805e-30
Stx8	1.68293e-34	-0.103043	0.152	0.234	4.3571e-30
Myl6	1.70434e-34	0.131459	0.279	0.205	4.41254e-30
Cadm1	1.70885e-34	-0.170651	0.503	0.606	4.42422e-30
Glmn	1.75965e-34	-0.102914	0.161	0.244	4.55574e-30
Cul4a	1.90867e-34	-0.103493	0.118	0.192	4.94154e-30
Zfyve9	2.54463e-34	-0.110907	0.289	0.389	6.58804e-30
Rfx7	2.80331e-34	-0.112289	0.315	0.416	7.25777e-30
Desi2	2.96467e-34	-0.106685	0.19	0.278	7.67554e-30
Atp2b3	3.05244e-34	-0.104058	0.133	0.21	7.90277e-30
Srcap	3.40572e-34	-0.106566	0.163	0.245	8.8174e-30
Senp7	3.43374e-34	-0.109649	0.211	0.3	8.88994e-30
Zmynd11	3.52347e-34	-0.112219	0.29	0.389	9.12226e-30
Ttc19	3.52633e-34	-0.114158	0.368	0.478	9.12966e-30
Pls3	3.59497e-34	-0.108202	0.109	0.181	9.30737e-30
Ndufb3	3.82206e-34	0.106711	0.204	0.138	9.89532e-30
Bbof1	3.88267e-34	-0.102754	0.145	0.225	1.00522e-29
Atrnl1	4.0109e-34	-0.148008	0.498	0.603	1.03842e-29
Polb	5.58551e-34	-0.11092	0.25	0.345	1.44609e-29
Rtl4	5.88347e-34	-0.161676	0.237	0.322	1.52323e-29
Gm48742	5.98826e-34	-0.124807	0.138	0.214	1.55036e-29
Flrt2	6.07897e-34	0.171459	0.468	0.394	1.57385e-29
Pam	6.46036e-34	0.172789	0.498	0.426	1.67259e-29
Gpatch8	6.70763e-34	-0.103115	0.54	0.67	1.7366e-29
Lmo7	6.92178e-34	-0.126183	0.182	0.264	1.79205e-29
Rufy2	7.66504e-34	-0.109731	0.229	0.32	1.98448e-29
Susd4	8.34971e-34	-0.116796	0.247	0.338	2.16174e-29
Tbc1d1	8.91396e-34	-0.117062	0.14	0.217	2.30782e-29
Zfp407	9.0214e-34	-0.11209	0.194	0.28	2.33564e-29
Smarcad1	1.00911e-33	-0.101044	0.157	0.238	2.61258e-29
Ecpas	1.09581e-33	-0.105583	0.356	0.464	2.83704e-29
Pcnx2	1.21204e-33	-0.108624	0.242	0.335	3.13796e-29
Stt3b	1.25661e-33	-0.109568	0.147	0.225	3.25337e-29
Spats2l	1.5285e-33	0.114769	0.23	0.162	3.9573e-29
Cd81	1.79451e-33	0.112525	0.228	0.16	4.646e-29
Clec16a	1.88244e-33	-0.106188	0.195	0.28	4.87363e-29
Susd6	1.95938e-33	-0.120363	0.198	0.282	5.07284e-29
Tbc1d23	2.60097e-33	-0.105389	0.144	0.222	6.73391e-29
Cryzl1	2.61779e-33	-0.103249	0.165	0.246	6.77747e-29
Dis3l2	2.97705e-33	-0.106901	0.26	0.356	7.70757e-29
Sec61a2	3.56572e-33	-0.1098	0.216	0.304	9.23165e-29
Adk	3.59945e-33	-0.109853	0.208	0.297	9.31899e-29
Matk	3.69071e-33	-0.120379	0.301	0.398	9.55525e-29
Ago3	3.70441e-33	-0.110819	0.274	0.37	9.59072e-29
Itch	3.74403e-33	-0.107178	0.229	0.32	9.6933e-29
Slc39a10	3.88034e-33	0.144409	0.32	0.247	1.00462e-28
Mir124-2hg	4.35023e-33	-0.111618	0.208	0.295	1.12627e-28
4632427E13Rik	4.35317e-33	-0.101246	0.135	0.211	1.12704e-28
Pcdh11x	4.5844e-33	-0.143094	0.124	0.197	1.1869e-28
Brdt	5.30077e-33	-0.102251	0.127	0.201	1.37237e-28
Ryr2	6.25836e-33	-0.150116	0.795	0.866	1.62029e-28
Iqsec3	6.37272e-33	-0.103455	0.166	0.247	1.6499e-28
Chfr	7.29996e-33	-0.100162	0.211	0.301	1.88996e-28
Gm15398	7.39964e-33	-0.223116	0.209	0.289	1.91577e-28
Ulk4	7.69432e-33	-0.103714	0.149	0.226	1.99206e-28
Zfp532	8.33268e-33	-0.101381	0.169	0.251	2.15733e-28
Asxl2	8.53985e-33	-0.106482	0.195	0.279	2.21097e-28
Fam222b	8.72304e-33	-0.101427	0.172	0.255	2.2584e-28
Fmn2	9.31014e-33	-0.106953	0.397	0.51	2.41039e-28
Fbxw7	1.13436e-32	0.167763	0.459	0.393	2.93686e-28
4930517O19Rik	1.21235e-32	-0.110156	0.156	0.236	3.13878e-28
Cox16	1.30708e-32	-0.107407	0.296	0.395	3.38402e-28
Ccnt2	1.34499e-32	-0.10834	0.225	0.314	3.48218e-28
Cnrip1	1.55853e-32	-0.103973	0.153	0.232	4.03504e-28
Gabbr1	1.56502e-32	0.156716	0.363	0.292	4.05184e-28
Gm17106	1.69692e-32	-0.10636	0.172	0.252	4.39333e-28
Pnn	1.97281e-32	-0.104613	0.267	0.363	5.10759e-28
Ogt	2.04055e-32	-0.116097	0.392	0.498	5.28299e-28
Snph	2.16917e-32	-0.111101	0.237	0.325	5.61598e-28
Gm48383	2.17757e-32	-0.109576	0.212	0.299	5.63772e-28
Itsn1	2.30621e-32	-0.10926	0.207	0.292	5.97078e-28
Pfn2	2.33413e-32	0.119567	0.264	0.193	6.04307e-28
Kcnb2	2.43369e-32	0.124699	0.715	0.638	6.30081e-28
Acap2	2.43486e-32	-0.132733	0.451	0.554	6.30385e-28
P4ha1	2.49112e-32	-0.116211	0.181	0.262	6.44951e-28
Cntnap5a	2.67185e-32	0.144956	0.522	0.429	6.91741e-28
Fars2	2.68437e-32	-0.105171	0.201	0.286	6.94983e-28
Sfpq	2.99646e-32	-0.111318	0.255	0.345	7.75784e-28
Akt3	3.01264e-32	-0.11381	0.57	0.688	7.79972e-28
Gm47167	3.08577e-32	-0.100454	0.124	0.197	7.98905e-28
Slc25a27	3.25493e-32	-0.105047	0.193	0.277	8.42702e-28
Gfra2	3.289e-32	-0.100409	0.101	0.17	8.51522e-28
Odf2	3.40482e-32	-0.103597	0.228	0.318	8.81509e-28
Csmd3	3.59658e-32	-0.171939	0.762	0.821	9.31156e-28
Dym	3.6126e-32	-0.103953	0.221	0.309	9.35303e-28
Ylpm1	3.70488e-32	-0.10187	0.28	0.376	9.59194e-28
Ehmt1	3.85159e-32	-0.105309	0.24	0.331	9.97177e-28
Pde3b	3.95184e-32	-0.101744	0.119	0.191	1.02313e-27
Plxdc2	4.15219e-32	-0.120997	0.116	0.188	1.075e-27
Sclt1	5.13789e-32	-0.100894	0.289	0.388	1.3302e-27
Ncoa1	5.43965e-32	-0.106466	0.321	0.423	1.40833e-27
Apbb2	5.60952e-32	-0.120229	0.345	0.443	1.4523e-27
Acaca	6.54413e-32	-0.106386	0.248	0.342	1.69428e-27
Maged1	8.32297e-32	0.10609	0.208	0.144	2.15482e-27
Wdr70	8.53052e-32	-0.100215	0.149	0.226	2.20855e-27
Arf3	8.67076e-32	0.141243	0.318	0.248	2.24486e-27
Gpr158	9.58917e-32	0.165249	0.702	0.665	2.48264e-27
Maml3	1.13859e-31	-0.169517	0.198	0.275	2.9478e-27
Oxr1	1.24032e-31	-0.158892	0.76	0.834	3.21119e-27
Dmxl1	1.25007e-31	-0.111357	0.318	0.416	3.23643e-27
Stim2	1.25019e-31	-0.116007	0.194	0.275	3.23674e-27
Scn3b	1.27155e-31	-0.100155	0.087	0.152	3.29204e-27
Mir99ahg	1.31612e-31	-0.137346	0.432	0.537	3.40743e-27
Srcin1	1.43812e-31	-0.118902	0.312	0.407	3.7233e-27
Smap1	1.46036e-31	-0.106505	0.213	0.298	3.78086e-27
Tfdp2	1.48671e-31	-0.111756	0.225	0.311	3.8491e-27
Adam10	1.53618e-31	-0.101792	0.168	0.248	3.97717e-27
1110051M20Rik	1.98712e-31	-0.107317	0.321	0.419	5.14466e-27
Dlgap4	2.08492e-31	-0.107885	0.295	0.391	5.39786e-27
Pja2	2.2309e-31	0.177158	0.414	0.353	5.77579e-27
Amph	2.29384e-31	-0.111649	0.374	0.478	5.93875e-27
Serbp1	2.32465e-31	0.138728	0.301	0.231	6.01851e-27
Ak5	2.75599e-31	-0.163356	0.39	0.474	7.13525e-27
Pias2	3.01267e-31	-0.103745	0.242	0.33	7.79979e-27
3110021N24Rik	3.19083e-31	-0.106853	0.261	0.354	8.26105e-27
Tbce	3.23202e-31	-0.100495	0.194	0.277	8.3677e-27
Setbp1	3.75381e-31	-0.135146	0.514	0.619	9.7186e-27
Tcf25	3.77557e-31	0.17652	0.493	0.436	9.77495e-27
Tmem200a	3.91765e-31	-0.108693	0.087	0.15	1.01428e-26
Lrfn5	3.99085e-31	0.141249	0.851	0.835	1.03323e-26
Ptprm	5.34695e-31	-0.205085	0.083	0.143	1.38432e-26
Inf2	5.47832e-31	-0.101424	0.101	0.168	1.41834e-26
Wdr37	5.81154e-31	-0.100522	0.178	0.258	1.50461e-26
Tenm2	7.0598e-31	0.141056	0.964	0.938	1.82778e-26
Med12l	7.64738e-31	-0.111602	0.278	0.367	1.97991e-26
Usp45	7.95113e-31	-0.10025	0.175	0.254	2.05855e-26
Apba2	9.14407e-31	-0.112605	0.467	0.573	2.3674e-26
Memo1	9.30283e-31	-0.100495	0.166	0.244	2.4085e-26
Reep5	1.07233e-30	0.120992	0.265	0.196	2.77626e-26
Klhl29	1.13312e-30	-0.13393	0.438	0.534	2.93366e-26
Spred2	1.17656e-30	-0.118804	0.29	0.378	3.04611e-26
Fyn	1.23095e-30	-0.103137	0.212	0.295	3.18692e-26
Gm15336	1.23466e-30	-0.100827	0.115	0.184	3.19653e-26
Ralgapa1	1.40054e-30	-0.11616	0.447	0.553	3.62599e-26
Scg5	1.46838e-30	0.170324	0.455	0.392	3.80163e-26
4930590L20Rik	1.56574e-30	-0.112471	0.21	0.293	4.0537e-26
Usp46	1.62407e-30	-0.11596	0.205	0.284	4.20472e-26
Ica1	2.00258e-30	-0.106871	0.361	0.461	5.18468e-26
Rasa1	2.46667e-30	-0.10161	0.191	0.272	6.38622e-26
Mkx	3.2365e-30	0.11779	0.305	0.231	8.37931e-26
Rps20	3.30389e-30	0.10099	0.207	0.145	8.55377e-26
Epc1	3.75433e-30	-0.101495	0.21	0.293	9.71996e-26
Map2k4	4.55947e-30	-0.10099	0.355	0.455	1.18045e-25
Trio	5.12592e-30	-0.101913	0.453	0.565	1.3271e-25
Syt1	5.26142e-30	0.102217	0.998	0.998	1.36218e-25
Sacm1l	6.87237e-30	-0.100148	0.188	0.267	1.77926e-25
D130043K22Rik	7.52438e-30	-0.102742	0.21	0.293	1.94806e-25
Mast4	7.52951e-30	-0.174364	0.629	0.711	1.94939e-25
Nsmce2	8.83522e-30	-0.100023	0.236	0.323	2.28744e-25
Slf1	8.98018e-30	-0.101988	0.191	0.271	2.32497e-25
Sybu	9.11776e-30	-0.119406	0.415	0.515	2.36059e-25
Pafah1b1	9.30072e-30	0.176076	0.58	0.551	2.40796e-25
Slc25a3	1.08543e-29	0.139551	0.362	0.291	2.81017e-25
Mdm4	1.08881e-29	-0.102227	0.198	0.278	2.81892e-25
Serf2	1.18342e-29	0.105372	0.219	0.155	3.06387e-25
Ntng1	1.20459e-29	-0.356393	0.23	0.297	3.11868e-25
Slc2a3	1.57625e-29	-0.102718	0.187	0.266	4.0809e-25
Macrod2	1.6244e-29	-0.129982	0.866	0.916	4.20557e-25
Nsg2	1.78481e-29	0.12728	0.331	0.259	4.62087e-25
Plekha1	1.87027e-29	-0.101222	0.205	0.287	4.84212e-25
Pde2a	2.3492e-29	-0.111204	0.253	0.338	6.08208e-25
Plekhg5	2.37223e-29	-0.119305	0.24	0.321	6.1417e-25
Stag1	2.55642e-29	-0.104552	0.466	0.58	6.61857e-25
Gm28376	4.59032e-29	-0.190207	0.49	0.571	1.18843e-24
Nrd1	4.68521e-29	-0.102067	0.267	0.357	1.213e-24
Eif3c	4.80964e-29	0.111763	0.233	0.169	1.24522e-24
Pfkp	5.541e-29	-0.103872	0.282	0.371	1.43457e-24
Tbc1d5	6.56053e-29	-0.106206	0.279	0.37	1.69852e-24
Xkr6	7.62715e-29	-0.129775	0.266	0.349	1.97467e-24
Tcf4	9.20862e-29	-0.188653	0.77	0.82	2.38411e-24
Gfod1	1.25167e-28	-0.110828	0.281	0.367	3.24057e-24
Shank2	1.27831e-28	-0.110377	0.364	0.457	3.30954e-24
Pak3	1.36002e-28	-0.109747	0.353	0.447	3.52109e-24
Sergef	1.46153e-28	-0.106842	0.201	0.279	3.7839e-24
Scai	1.79084e-28	-0.12322	0.416	0.513	4.63648e-24
Srsf7	2.25956e-28	-0.101059	0.32	0.414	5.85e-24
Sntg1	2.44988e-28	0.147699	0.833	0.817	6.34274e-24
Map2	2.59022e-28	-0.117236	0.528	0.639	6.70607e-24
Prkd1	3.12617e-28	-0.107815	0.099	0.161	8.09364e-24
Etl4	3.2722e-28	-0.313353	0.794	0.789	8.47172e-24
Sgsm1	3.59411e-28	-0.109489	0.167	0.24	9.30514e-24
Mtch1	4.11887e-28	0.115428	0.258	0.193	1.06638e-23
Gm33228	4.95507e-28	-0.114601	0.143	0.212	1.28287e-23
Arhgap32	5.07814e-28	0.175578	0.51	0.464	1.31473e-23
Napb	7.15542e-28	0.129645	0.32	0.252	1.85254e-23
Tubb3	9.44726e-28	0.115252	0.257	0.192	2.4459e-23
Galnt1	1.24248e-27	-0.101505	0.248	0.33	3.21678e-23
Prkg1	1.94094e-27	0.121648	0.718	0.641	5.0251e-23
Itpka	2.6414e-27	0.118669	0.283	0.217	6.83858e-23
Elavl4	2.92069e-27	-0.108507	0.218	0.296	7.56166e-23
Dtna	2.99759e-27	-0.119449	0.319	0.407	7.76076e-23
Vti1a	3.30358e-27	-0.101415	0.343	0.436	8.55298e-23
Epha6	4.46563e-27	-0.608236	0.486	0.521	1.15615e-22
Fut8	5.66568e-27	-0.108608	0.25	0.332	1.46684e-22
Sntb2	7.1143e-27	-0.140819	0.286	0.364	1.84189e-22
2022-09-07	7.73579e-27	0.150357	0.46	0.398	2.00279e-22
Igsf9b	8.44007e-27	-0.107805	0.257	0.337	2.18513e-22
Ndufb1-ps	8.79916e-27	0.104928	0.231	0.169	2.2781e-22
Hmgb1	1.0051e-26	0.12203	0.3	0.235	2.60221e-22
Klf9	1.04139e-26	0.139661	0.334	0.269	2.69616e-22
Stxbp1	1.54214e-26	0.158471	0.492	0.443	3.99259e-22
Pak7	1.62694e-26	0.130463	0.644	0.588	4.21214e-22
Rps18	3.84232e-26	0.103912	0.224	0.164	9.94776e-22
Clta	4.73324e-26	0.114085	0.268	0.205	1.22543e-21
Gphn	7.81928e-26	-0.100814	0.604	0.721	2.02441e-21
Mbp	8.18659e-26	-0.216544	0.169	0.231	2.11951e-21
Cx3cl1	8.30988e-26	0.120161	0.272	0.21	2.15143e-21
Plxna2	9.05204e-26	-0.111345	0.296	0.378	2.34357e-21
Hdac9	9.10594e-26	-0.203187	0.398	0.477	2.35753e-21
Sobp	9.27308e-26	-0.112074	0.457	0.551	2.4008e-21
Ppp2ca	1.22993e-25	0.101484	0.24	0.179	3.18428e-21
Brd9	1.35935e-25	-0.106127	0.322	0.406	3.51935e-21
Igf1r	2.64343e-25	-0.116384	0.327	0.41	6.84383e-21
Epb41	3.97294e-25	-0.111435	0.224	0.298	1.0286e-20
Syt7	4.26564e-25	-0.109436	0.332	0.416	1.10437e-20
Sncb	5.99855e-25	0.103883	0.243	0.183	1.55302e-20
Scn2a	7.52907e-25	0.165026	0.555	0.53	1.94928e-20
Zfp536	8.79108e-25	-0.117918	0.071	0.121	2.27601e-20
Caly	1.07566e-24	0.103734	0.249	0.188	2.7849e-20
Pip5k1b	1.43186e-24	-0.157177	0.181	0.244	3.70708e-20
Snap47	1.75122e-24	0.101537	0.251	0.19	4.53392e-20
Prkacb	2.30556e-24	0.140428	0.335	0.276	5.9691e-20
4930545L23Rik	3.10154e-24	-0.10059	0.194	0.265	8.02988e-20
Samd12	4.04971e-24	-0.107868	0.657	0.758	1.04847e-19
Chl1	5.11799e-24	-0.103983	0.205	0.275	1.32505e-19
Csgalnact1	5.28768e-24	-0.109717	0.207	0.276	1.36898e-19
Kcnj6	5.83434e-24	-0.122497	0.442	0.526	1.51051e-19
Sorbs2os	8.89673e-24	0.150948	0.532	0.479	2.30336e-19
Atp6ap2	9.49239e-24	0.105165	0.276	0.215	2.45758e-19
Ywhaz	1.03848e-23	0.15175	0.408	0.354	2.68864e-19
Rps27	1.28749e-23	0.103186	0.267	0.206	3.33332e-19
Man1a2	2.2241e-23	0.139401	0.387	0.329	5.75818e-19
Syp	2.79834e-23	0.127816	0.33	0.269	7.2449e-19
St6galnac3	3.54523e-23	-0.143927	0.264	0.333	9.17859e-19
Epha10	4.18109e-23	-0.10274	0.191	0.259	1.08248e-18
Tpm1	6.47057e-23	0.112119	0.272	0.213	1.67523e-18
Rpl5	7.5232e-23	0.102516	0.235	0.178	1.94776e-18
Vgll4	9.28232e-23	0.108048	0.285	0.224	2.40319e-18
Cplx2	9.87463e-23	0.127871	0.268	0.211	2.55654e-18
Faim2	1.37398e-22	0.106766	0.254	0.196	3.55725e-18
Cacna1c	2.09548e-22	-0.144335	0.569	0.66	5.42519e-18
Scn1a	2.41742e-22	0.150344	0.489	0.443	6.2587e-18
Cpe	6.51877e-22	-0.113141	0.418	0.501	1.68771e-17
Gucy1b1	7.60193e-22	0.106821	0.263	0.206	1.96814e-17
Ttll7	7.82582e-22	0.138648	0.376	0.322	2.0261e-17
Cspg5	1.07797e-21	0.111429	0.293	0.234	2.79086e-17
Ntng2	1.48404e-21	-0.130111	0.101	0.152	3.84217e-17
Ntrk3	4.17642e-21	-0.140056	0.501	0.575	1.08128e-16
Ptgds	1.23281e-20	0.100562	0.322	0.262	3.19174e-16
Kcnma1	1.50478e-20	0.119682	0.959	0.964	3.89589e-16
Rgs6	1.59711e-20	0.147721	0.582	0.532	4.13492e-16
Tspan7	2.08278e-20	0.138709	0.463	0.415	5.39232e-16
Spock1	2.1333e-20	-0.124199	0.544	0.615	5.5231e-16
Tmem108	2.79326e-20	-0.165725	0.329	0.39	7.23174e-16
Slc1a2	3.42085e-20	0.137665	0.557	0.506	8.85657e-16
Cdh20	4.4372e-20	-0.111725	0.114	0.165	1.14879e-15
Gabbr2	1.48732e-19	-0.107933	0.531	0.611	3.85068e-15
Rab2a	1.50897e-19	0.125248	0.359	0.307	3.90671e-15
Pcdh9	1.75176e-19	-0.110767	0.986	0.986	4.53532e-15
Vmp1	2.17619e-19	0.137926	0.435	0.388	5.63415e-15
Epha5	3.15057e-19	-0.146688	0.625	0.701	8.15683e-15
Trhde	5.02479e-19	-0.1634	0.372	0.437	1.30092e-14
Vdac1	6.7743e-19	0.10637	0.283	0.23	1.75387e-14
Nme7	1.07149e-18	0.109009	0.322	0.268	2.77408e-14
Cdh8	1.95874e-18	-0.157664	0.332	0.39	5.07117e-14
Hecw2	2.72655e-18	0.128751	0.692	0.686	7.05905e-14
Grin2a	9.70585e-18	-0.166655	0.934	0.945	2.51284e-13
Mpc1	1.09997e-17	0.108549	0.357	0.304	2.84781e-13
Kirrel3	1.10234e-17	-0.344192	0.361	0.403	2.85396e-13
Spock3	1.81255e-17	-0.12	0.217	0.278	4.6927e-13
Pura	1.98343e-17	0.111198	0.352	0.301	5.1351e-13
Scn9a	4.50149e-17	0.105648	0.213	0.167	1.16544e-12
Arhgap5	4.53858e-17	0.115617	0.314	0.266	1.17504e-12
Tecr	5.28839e-17	0.110961	0.371	0.322	1.36916e-12
Adgrl1	5.80397e-17	0.110462	0.331	0.281	1.50265e-12
Lmo4	1.32352e-16	0.121775	0.373	0.324	3.42659e-12
Nap1l1	1.58847e-16	0.112175	0.308	0.26	4.11256e-12
Arfgef3	1.88167e-16	0.133672	0.441	0.401	4.87165e-12
Camk1d	3.47227e-16	0.120147	0.682	0.685	8.9897e-12
Akap11	3.69933e-16	0.107222	0.309	0.262	9.57758e-12
Adgrl3	5.23262e-16	-0.100975	0.846	0.894	1.35473e-11
Plxna4	5.96339e-16	-0.12158	0.484	0.55	1.54392e-11
Lmtk2	7.80742e-16	0.120372	0.429	0.387	2.02134e-11
Sorcs3	7.9529e-16	-0.19088	0.335	0.385	2.059e-11
Ddx5	1.51752e-15	0.118358	0.545	0.518	3.92887e-11
Gabrg2	1.62956e-15	0.12091	0.423	0.381	4.21893e-11
Astn2	3.33837e-15	0.168694	0.62	0.608	8.64304e-11
Kctd1	4.63315e-15	0.107003	0.385	0.338	1.19952e-10
Edil3	9.08325e-15	0.111565	0.526	0.487	2.35165e-10
Plcb4	9.1938e-15	0.102715	0.357	0.309	2.38028e-10
Atp5a1	1.80868e-14	0.103596	0.306	0.262	4.68268e-10
Rnf220	2.31333e-14	-0.145978	0.117	0.157	5.98922e-10
Cttnbp2	2.66486e-14	-0.104852	0.708	0.791	6.89932e-10
Cpne4	2.84679e-14	-0.22369	0.236	0.275	7.37034e-10
Kifap3	3.1763e-14	0.122346	0.412	0.377	8.22343e-10
Frmd5	9.29527e-14	0.105227	0.626	0.601	2.40655e-09
Atp6v0b	1.42389e-13	0.111095	0.55	0.529	3.68645e-09
Epha4	2.34499e-13	0.105402	0.5	0.461	6.07119e-09
Kcnb1	2.96228e-13	0.116958	0.421	0.387	7.66933e-09
Cdc42	1.086e-12	0.100511	0.363	0.323	2.81167e-08
Cntnap2	1.23972e-12	-0.232398	0.886	0.887	3.20962e-08
Tsc22d1	1.46116e-12	0.121577	0.4	0.369	3.78294e-08
Chrm3	7.52223e-12	-0.139464	0.618	0.667	1.94751e-07
Dnm1	8.17454e-12	0.114151	0.443	0.417	2.11639e-07
4930509J09Rik	2.51071e-11	-0.147597	0.225	0.263	6.50022e-07
Fut9	3.78063e-11	-0.118653	0.511	0.555	9.78806e-07
Dgkh	5.84473e-11	-0.100437	0.4	0.451	1.5132e-06
Pcdh15	1.85629e-10	-0.254679	0.415	0.447	4.80595e-06
Cpeb4	2.00227e-10	0.105817	0.376	0.344	5.18388e-06
Hecw1	2.70267e-10	0.102434	0.617	0.606	6.99722e-06
Kcnt2	2.87252e-10	-0.106103	0.543	0.588	7.43697e-06
Atp1a3	6.48964e-10	0.107572	0.424	0.399	1.68017e-05
Lhfpl3	1.08209e-09	-0.108948	0.177	0.213	2.80154e-05
Nyap2	1.43149e-09	0.105617	0.457	0.433	3.70612e-05
Thsd7a	2.92746e-09	-0.138428	0.161	0.194	7.5792e-05
Cdkl5	4.09461e-09	0.101174	0.454	0.431	0.000106009
Trpm3	1.35834e-08	-0.107882	0.374	0.316	0.000351673
Cadps2	1.91334e-08	-0.105738	0.461	0.512	0.000495364
Sptbn1	4.62672e-08	0.11053	0.557	0.572	0.00119786
Synpr	8.02833e-08	-0.138806	0.116	0.141	0.00207853
Dock4	9.20077e-08	-0.16033	0.454	0.483	0.00238208
Rfx3	9.4617e-08	-0.129768	0.291	0.331	0.00244963
Grm5	1.414e-07	-0.103837	0.885	0.889	0.00366084
Sgcz	3.79043e-06	-0.219932	0.844	0.788	0.0981343
Pde4b	2.5924e-05	-0.107141	0.642	0.656	0.671173
Sorcs1	3.07896e-05	-0.123533	0.411	0.433	0.797143
Ptprt	0.000497045	-0.276804	0.451	0.431	1
Xist	0.000602875	-0.112236	0.443	0.454	1
Tafa1	0.0287781	-0.456785	0.511	0.459	1
Gm20754	0.0440579	-0.139175	0.34	0.335	1

## Sheet: S1e_DEGene_Clust7_E4Syn1CrevsE4
gene	p_val	avg_log2FC	pct.1	pct.2	p_val_adj
Snhg11	6.11935e-11	0.480847	1	1	1.5843e-06
Hsp90ab1	5.25294e-09	-0.625193	0.37	0.644	0.000135999
Ubb	6.63596e-09	-0.587434	0.395	0.719	0.000171805
Calm1	1.82788e-08	-0.578712	0.864	0.917	0.000473238
Nrgn	1.85033e-08	-0.552876	0.42	0.725	0.000479049
AC149090.1	3.08302e-08	0.50433	0.938	0.778	0.000798194
Calm2	4.11508e-08	-0.492981	0.556	0.812	0.0010654
Fgfr2	8.43077e-08	0.513143	0.852	0.603	0.00218273
5330438D12Rik	1.47689e-07	0.517387	0.716	0.471	0.00382367
Fth1	1.54724e-07	-0.485317	0.679	0.82	0.00400581
Gm20642	2.14992e-07	0.560949	0.802	0.629	0.00556614
Gm46367	2.223e-07	0.551568	0.543	0.326	0.00575535
Ywhah	3.14894e-07	-0.462504	0.21	0.509	0.00815261
Frrs1l	4.79041e-07	-0.490534	0.173	0.446	0.0124024
Actb	5.01868e-07	-0.491275	0.358	0.638	0.0129934
Ube3a	1.14932e-06	0.565125	0.926	0.891	0.029756
2900097C17Rik	1.21211e-06	-0.482347	0.21	0.485	0.0313814
Gapdh	2.48967e-06	-0.405214	0.16	0.433	0.0644577
Kif5c	2.49093e-06	-0.484167	0.284	0.529	0.0644902
Stmn3	4.50412e-06	-0.425071	0.309	0.567	0.116612
Epha4	5.61027e-06	-0.42944	0.247	0.507	0.14525
Strbp	6.08627e-06	0.360928	0.963	0.908	0.157574
Pafah1b1	8.05382e-06	-0.440527	0.37	0.592	0.208513
Rab10	9.09247e-06	-0.340618	0.037	0.255	0.235404
Ndufa4	9.31839e-06	-0.433053	0.272	0.516	0.241253
Cox7a2	9.47408e-06	-0.364462	0.099	0.332	0.245284
Cox6c	1.1196e-05	-0.412825	0.272	0.549	0.289865
Basp1	1.48203e-05	-0.456667	0.395	0.609	0.383699
Mdh1	1.68825e-05	-0.354009	0.222	0.483	0.437088
Slc24a5	2.13235e-05	0.439044	0.42	0.252	0.552066
Zcchc7	2.58878e-05	0.38087	0.716	0.524	0.670236
Actg1	2.65367e-05	-0.370707	0.148	0.373	0.687034
Rpsa	3.28974e-05	-0.300528	0.074	0.289	0.851715
Atp2a2	4.05574e-05	-0.374009	0.272	0.526	1
Nrg3os	5.79893e-05	0.332205	0.877	0.741	1
4921511C10Rik	6.83392e-05	0.32429	0.259	0.122	1
Cox8a	6.89793e-05	-0.403852	0.37	0.579	1
Gm42902	7.30392e-05	0.105922	0.111	0.032	1
Nefl	7.32627e-05	-0.329285	0.086	0.286	1
Prnp	7.42957e-05	-0.409335	0.37	0.59	1
Cplx2	7.63005e-05	-0.311431	0.074	0.275	1
Meg3	7.81209e-05	0.296178	1	1	1
4930419G24Rik	8.65923e-05	0.371037	0.42	0.25	1
Gramd1a	9.59215e-05	0.159619	0.198	0.078	1
Tubb2a	0.00012582	-0.299945	0.099	0.297	1
Pkm	0.000128765	-0.328497	0.136	0.336	1
Gm14377	0.000137897	0.135315	0.111	0.033	1
Aplp1	0.000145602	-0.349158	0.198	0.399	1
Hspe1	0.000146936	-0.229552	0	0.152	1
Otulin	0.000149801	0.325653	0.37	0.21	1
Pgm2l1	0.000150616	-0.343104	0.173	0.376	1
Rps14	0.000152688	-0.277167	0.111	0.318	1
Malat1	0.000166688	0.17618	1	1	1
Purb	0.000182103	-0.315743	0.123	0.318	1
Map9	0.000202806	-0.267694	0.062	0.24	1
Srpk2	0.000205667	-0.30241	0.333	0.559	1
Arf3	0.000245923	-0.301747	0.136	0.327	1
Rpl21	0.000250498	-0.306848	0.123	0.305	1
Gm36975	0.000252103	0.372222	0.519	0.371	1
Ndufb1-ps	0.000252171	-0.275624	0.062	0.232	1
Map1b	0.000270091	-0.317624	0.37	0.62	1
Atp5j2	0.000275668	-0.275047	0.086	0.266	1
Uqcrh	0.000275668	-0.276024	0.099	0.281	1
Pcsk1n	0.000283368	-0.32762	0.272	0.467	1
Atp5f1	0.000291776	-0.299267	0.16	0.351	1
Pebp1	0.00029781	-0.321647	0.21	0.405	1
Tmem243	0.000309148	0.250878	0.358	0.199	1
Ywhae	0.000338279	-0.303905	0.21	0.417	1
Nucks1	0.000343556	-0.282941	0.111	0.294	1
Bdnf	0.000363356	-0.227218	0.012	0.16	1
Atp5md	0.00036616	-0.287058	0.148	0.339	1
Hint1	0.000369468	-0.245871	0.136	0.328	1
Dguok	0.000383232	0.159199	0.148	0.056	1
Slc25a5	0.000391671	-0.213598	0.012	0.155	1
Ndufc1	0.000420466	-0.227503	0.025	0.173	1
Ppia	0.000445756	-0.313772	0.346	0.55	1
Btaf1	0.000457404	-0.313576	0.16	0.345	1
Kcnj3	0.00045953	-0.316582	0.432	0.629	1
Csmd3	0.000470213	0.332554	0.852	0.756	1
Atp6v0c	0.000474128	-0.341017	0.494	0.671	1
Ppp3r1	0.000483381	-0.297391	0.173	0.363	1
Zmym1	0.000501364	0.141439	0.136	0.05	1
Atp5h	0.000542503	-0.283829	0.185	0.379	1
Ywhag	0.000542558	-0.283425	0.247	0.444	1
Nptxr	0.000545248	-0.308034	0.185	0.377	1
Atp5j	0.00056311	-0.245149	0.136	0.32	1
Pcp4	0.000582573	-0.335197	0.222	0.42	1
Eif4g2	0.000592863	-0.229343	0.074	0.242	1
Sorbs2	0.000603199	-0.321469	0.741	0.807	1
Pja2	0.000607031	-0.26008	0.222	0.421	1
Btg2	0.000614735	-0.33469	0.049	0.199	1
Eid1	0.000649495	-0.267709	0.111	0.281	1
Sgcz	0.000674022	-0.448639	0.79	0.845	1
Eif5	0.000678311	-0.275795	0.111	0.276	1
Camk2n1	0.000686033	-0.410082	0.506	0.638	1
Btbd8	0.000690753	-0.237431	0.086	0.255	1
Serinc1	0.000704864	-0.306488	0.259	0.443	1
Ier5	0.000723457	-0.230593	0.037	0.182	1
Cmss1	0.000732387	0.547374	0.667	0.614	1
Gm49226	0.000736539	0.156946	0.148	0.059	1
Akap11	0.000819636	-0.282989	0.148	0.317	1
Slc7a8	0.000833679	-0.224682	0.037	0.179	1
Rtn1	0.000843756	-0.322452	0.679	0.792	1
Fzd3	0.000890961	-0.286787	0.123	0.284	1
Atp1b1	0.000904601	-0.343269	0.494	0.641	1
Glcci1	0.000912413	-0.240106	0.123	0.298	1
Rpl41	0.000920464	-0.29464	0.185	0.355	1
Wdfy3	0.000927706	-0.257903	0.198	0.391	1
Atxn2l	0.00097922	0.249801	0.296	0.168	1
Eif1	0.000987299	-0.285166	0.346	0.55	1
Tmsb4x	0.00100746	-0.296078	0.506	0.709	1
Tmem30a	0.00103452	-0.280466	0.136	0.295	1
Itm2b	0.00104372	-0.317892	0.309	0.483	1
Homer1	0.0011178	-0.401956	0.444	0.602	1
Pdhx	0.00113314	0.175213	0.173	0.077	1
Gm10563	0.00113841	0.111539	0.16	0.067	1
Dnaja1	0.00116961	-0.270751	0.185	0.357	1
AI593442	0.00121003	-0.229434	0.136	0.303	1
Cyfip2	0.00121627	-0.301098	0.321	0.497	1
Gm765	0.00122057	-0.204855	0	0.115	1
Xist	0.00126434	-0.370209	0.247	0.452	1
Zbtb11	0.00126646	-0.231337	0.062	0.205	1
Mdh2	0.00126984	-0.227484	0.086	0.24	1
Celsr3	0.00133458	0.169117	0.16	0.07	1
Timm8b	0.00138479	-0.214923	0.049	0.188	1
Junb	0.00142565	-0.299418	0.099	0.256	1
4921511I17Rik	0.00143975	0.15117	0.148	0.062	1
P2ry14	0.00144346	0.393884	0.494	0.359	1
Ppp3cb	0.001472	-0.237465	0.111	0.27	1
Hspa8	0.00149015	-0.322495	0.519	0.658	1
Sacm1l	0.0014983	-0.201973	0.049	0.19	1
Micos13	0.00149903	-0.178527	0.012	0.132	1
C1qtnf4	0.0015085	-0.271778	0.222	0.388	1
Ddx24	0.00152011	-0.282972	0.284	0.466	1
Rmdn1	0.00161366	0.252942	0.407	0.264	1
Set	0.00163379	-0.228281	0.086	0.235	1
Lrrc49	0.0016785	-0.219577	0.086	0.239	1
Ap2m1	0.00177877	-0.20224	0.049	0.184	1
Igf2bp3	0.0018117	0.211666	0.309	0.18	1
Snhg9	0.00181368	0.12861	0.123	0.048	1
Morn1	0.00181852	0.153542	0.21	0.103	1
Rnf227	0.00184009	-0.236544	0.111	0.263	1
Tma7	0.00185304	-0.239654	0.099	0.245	1
Brinp1	0.00186533	-0.264534	0.753	0.828	1
Syt11	0.0018692	-0.292429	0.321	0.483	1
Nectin3	0.00192083	-0.222326	0.099	0.251	1
Rph3a	0.00192436	-0.226167	0.086	0.235	1
Rpl19	0.00193678	-0.263571	0.222	0.4	1
Rps21	0.00194277	-0.255915	0.198	0.365	1
Eea1	0.00196757	-0.197635	0.037	0.164	1
Setx	0.00198025	-0.232523	0.086	0.231	1
Arhgef9	0.00198474	-0.271715	0.259	0.438	1
4930445B16Rik	0.00204211	0.24051	0.296	0.17	1
Rab3a	0.00204319	-0.296713	0.198	0.345	1
Gm48091	0.00205525	0.271431	0.432	0.289	1
Antxr1	0.00207198	0.144379	0.21	0.102	1
Ddx6	0.00209224	-0.223271	0.099	0.246	1
Rps25	0.00221677	-0.220406	0.074	0.212	1
Got1	0.00222483	-0.227727	0.123	0.277	1
Sumo1	0.00227912	-0.223187	0.123	0.28	1
Psap	0.00230146	-0.248623	0.198	0.362	1
Uqcrc2	0.00233446	-0.209509	0.062	0.195	1
Olfm1	0.00234643	-0.317379	0.444	0.584	1
Rpl11	0.00236535	-0.282939	0.185	0.335	1
Arl6ip1	0.00237749	-0.247349	0.16	0.322	1
Osbpl6	0.0023777	-0.215344	0.222	0.402	1
Hivep2	0.0024169	0.243737	0.877	0.778	1
Sult4a1	0.00243653	-0.169418	0.074	0.221	1
Pgam1	0.00244323	-0.230871	0.148	0.306	1
Esyt2	0.0024622	-0.196045	0.148	0.328	1
Eml6	0.00247582	0.257217	0.481	0.335	1
Tubb4a	0.00248396	-0.182691	0.062	0.2	1
Kif1a	0.00251191	-0.293115	0.284	0.451	1
Cacna2d3	0.00255707	0.313336	0.815	0.745	1
Gm14372	0.00273416	0.121724	0.16	0.072	1
Fmr1	0.00275416	-0.182532	0.049	0.179	1
Ppp1cb	0.00275658	-0.223439	0.136	0.288	1
Ppm1a	0.00277595	-0.201852	0.123	0.281	1
Prr16	0.00288022	-0.398748	0.457	0.575	1
Pde10a	0.00290647	0.413464	0.716	0.641	1
Gpx4	0.00295706	-0.210078	0.111	0.261	1
Rpl36al	0.00296936	-0.174446	0.062	0.2	1
Dpp10	0.00297674	-0.347875	0.938	0.976	1
Commd10	0.00298513	-0.200823	0.049	0.174	1
Purg	0.00303381	-0.232666	0.111	0.253	1
Atp13a1	0.00304061	0.109763	0.123	0.05	1
Cdc42	0.00305195	-0.252729	0.21	0.368	1
Ablim1	0.00308485	-0.220279	0.284	0.475	1
Ola1	0.00311322	-0.214689	0.099	0.242	1
Adgra1	0.00312643	0.140959	0.148	0.066	1
Atl1	0.00323264	-0.199529	0.123	0.272	1
Kpna3	0.00326634	-0.21852	0.099	0.238	1
C1ql3	0.00328174	-0.263878	0.123	0.267	1
Gm16552	0.00336551	0.181188	0.198	0.101	1
Human-MAPT	0.00338387	-0.299009	0.198	0.338	1
Rheb	0.00342348	-0.218638	0.123	0.272	1
Cox7b	0.00342623	-0.240325	0.16	0.312	1
Rpl7a	0.00358377	-0.167281	0.037	0.156	1
Vamp2	0.00369797	-0.206539	0.099	0.239	1
Ube4bos1	0.00372557	0.123212	0.185	0.09	1
Hnrnpd	0.00374362	-0.1924	0.074	0.205	1
Nrxn2	0.0037472	-0.192026	0.148	0.308	1
Cask	0.00378179	-0.215691	0.185	0.353	1
Man1a2	0.00379169	-0.193809	0.222	0.393	1
Immt	0.00383897	-0.178833	0.037	0.152	1
Man1b1	0.00388053	0.128181	0.136	0.059	1
Gm19710	0.00390944	0.28111	0.309	0.195	1
Gm12027	0.00392149	0.181188	0.198	0.101	1
Fos	0.00392736	-0.177035	0.012	0.114	1
Tra2b	0.00393579	0.207433	0.37	0.238	1
Fau	0.00397947	-0.216547	0.235	0.393	1
Rplp2	0.00401098	-0.205142	0.136	0.285	1
Scn1a	0.004019	-0.2548	0.333	0.493	1
Ndufb10	0.00407336	-0.17858	0.086	0.22	1
Mgst3	0.00408008	-0.163505	0.037	0.154	1
Ubl5	0.00412004	-0.199138	0.099	0.237	1
Pus10	0.00421636	-0.153855	0.012	0.113	1
Slc12a2	0.00422728	-0.153304	0.037	0.154	1
Dusp3	0.00424601	-0.18992	0.074	0.203	1
Rap1a	0.00425914	0.191245	0.235	0.129	1
Trank1	0.00427949	0.238669	0.531	0.387	1
Gm11417	0.00428098	0.143245	0.16	0.076	1
Ywhab	0.00431948	-0.216317	0.16	0.313	1
Rpl17	0.00432452	-0.234668	0.16	0.302	1
Actr2	0.00434308	-0.203622	0.136	0.286	1
Vcpip1	0.00437324	-0.135457	0.012	0.115	1
Slc6a17	0.00441849	-0.248997	0.185	0.326	1
Ndufb5	0.00447123	-0.195515	0.086	0.217	1
Atp5e	0.00455092	-0.193884	0.086	0.217	1
Oip5os1	0.00462747	-0.247937	0.198	0.347	1
Sod2	0.00463433	-0.175398	0.099	0.236	1
Cfl1	0.0046638	-0.224673	0.136	0.273	1
Zfp148	0.00466412	-0.208307	0.222	0.377	1
Prdx5	0.00467919	-0.206539	0.111	0.246	1
Cox7c	0.00469561	-0.256754	0.247	0.396	1
Gm49678	0.00472804	-0.152568	0.062	0.194	1
5330417C22Rik	0.00476431	-0.191171	0.123	0.263	1
Serf2	0.00491693	-0.1732	0.086	0.222	1
Snx11	0.00502993	0.102136	0.111	0.045	1
Rpl32	0.00503823	-0.224418	0.136	0.272	1
Camta1	0.00504223	-0.234377	0.42	0.596	1
Fbxl16	0.0050986	-0.186282	0.111	0.249	1
Vsnl1	0.00515788	-0.24273	0.42	0.577	1
Nrip1	0.00519195	-0.185725	0.049	0.164	1
Gm15810	0.00522412	0.225512	0.284	0.172	1
Chd4	0.00523543	-0.231892	0.16	0.301	1
Gm48747	0.00525063	0.174487	0.21	0.113	1
Hsp90aa1	0.00528258	-0.252645	0.358	0.531	1
Atf2	0.00529951	-0.201653	0.148	0.299	1
Slc25a3	0.00535902	-0.19887	0.21	0.373	1
Snu13	0.00537216	-0.193387	0.074	0.196	1
H3f3a	0.00538665	-0.201043	0.123	0.261	1
Pnisr	0.00540689	0.274178	0.716	0.592	1
Grb2	0.00542062	-0.183009	0.074	0.199	1
Pip5k1a	0.00543361	-0.151124	0.111	0.262	1
Khdrbs1	0.00544764	-0.200637	0.086	0.21	1
Hcfc1r1	0.00546697	-0.143194	0.012	0.109	1
Cox5b	0.00550379	-0.212065	0.111	0.242	1
Foxj3	0.00550592	-0.181998	0.049	0.163	1
Sumo2	0.00554038	-0.181838	0.16	0.306	1
Atp6v1c1	0.00554521	-0.183666	0.062	0.179	1
Eml4	0.00554535	0.206722	0.37	0.247	1
Nudt3	0.00560055	-0.176132	0.086	0.217	1
Gm12002	0.00561191	0.183883	0.21	0.113	1
Nrn1	0.00562226	-0.221576	0.21	0.37	1
4930545L23Rik	0.00577501	0.197794	0.309	0.189	1
Prr14l	0.00596855	-0.183286	0.074	0.196	1
Atp6v1g2	0.00604142	-0.176064	0.074	0.197	1
Pex5l	0.00610807	0.308232	0.667	0.554	1
Cap1	0.00612113	-0.151762	0.025	0.126	1
Hspa9	0.00613802	-0.160319	0.074	0.2	1
Eif5b	0.00615164	-0.195772	0.111	0.244	1
Rgs7bp	0.00616811	-0.253971	0.346	0.497	1
Bmt2	0.00617926	-0.188981	0.086	0.211	1
Fut8	0.00622359	-0.218451	0.123	0.253	1
Adcy8	0.00623882	-0.186389	0.111	0.247	1
Ptms	0.00623934	-0.243556	0.173	0.303	1
Atp2b4	0.00640289	-0.140984	0.049	0.166	1
Csrnp3	0.00640821	-0.240699	0.296	0.447	1
Smim13	0.00641206	-0.171381	0.123	0.258	1
Plppr2	0.00641874	-0.13928	0.025	0.127	1
Mfsd4a	0.00646065	-0.186796	0.086	0.21	1
Smarcd1	0.00649384	-0.176278	0.062	0.176	1
Hnrnpk	0.00649781	-0.185354	0.123	0.261	1
Mfn2	0.00653468	0.133203	0.198	0.104	1
Scn1b	0.00663278	-0.216261	0.284	0.45	1
Olfm2	0.00666641	-0.20661	0.099	0.221	1
Pparg	0.00667041	-0.209492	0.16	0.301	1
Mff	0.00668729	-0.179977	0.062	0.176	1
Gda	0.00671314	-0.225755	0.173	0.309	1
Cend1	0.00675271	-0.177986	0.062	0.176	1
Sdha	0.00678705	-0.17141	0.074	0.197	1
6530403H02Rik	0.00679277	0.127859	0.111	0.047	1
Nln	0.00679323	-0.138295	0.012	0.104	1
Mrpl20	0.00683541	-0.164377	0.049	0.159	1
Vps37b	0.00687998	-0.146649	0.025	0.124	1
Epha5	0.00691529	-0.218768	0.444	0.63	1
Brd9	0.00708058	0.25195	0.432	0.315	1
Atp5g1	0.00716498	-0.209189	0.173	0.316	1
Sfr1	0.00721714	-0.155646	0.037	0.141	1
Pde4dip	0.00727091	-0.240886	0.358	0.5	1
Jund	0.00727492	-0.171223	0.086	0.211	1
Slc39a10	0.00729905	-0.216774	0.185	0.328	1
Pum2	0.00735267	-0.176756	0.111	0.244	1
Rgs6	0.00743842	-0.241846	0.395	0.588	1
Gm15738	0.00749681	0.245945	0.531	0.411	1
Erg28	0.00751121	-0.146649	0.025	0.122	1
Rps11	0.00754693	-0.194458	0.111	0.24	1
Rps15a	0.0076362	-0.205531	0.099	0.218	1
Resp18	0.00763832	-0.130605	0.012	0.102	1
Cdk17	0.00766903	-0.17095	0.247	0.427	1
Setd1b	0.00766945	0.105367	0.136	0.063	1
Ubap2l	0.00768559	-0.208791	0.136	0.264	1
Bsdc1	0.00769397	0.120156	0.136	0.063	1
Mosmo	0.00770646	-0.16844	0.049	0.157	1
Ndufv3	0.00772317	-0.135224	0.012	0.102	1
Tek	0.00773018	0.144142	0.136	0.064	1
Inpp4a	0.00775575	-0.20444	0.111	0.233	1
Pcdh9	0.00783275	0.259473	1	0.986	1
Ankrd11	0.00792626	-0.233172	0.272	0.417	1
Cck	0.00793206	-0.193981	0.42	0.597	1
Gpr107	0.00797827	-0.147553	0.025	0.121	1
Adgrl1	0.00798104	-0.215226	0.198	0.339	1
Mmd	0.00811619	-0.144819	0.062	0.175	1
Ptk2	0.00812438	0.259134	0.63	0.517	1
Atp1a1	0.00823024	-0.279266	0.457	0.572	1
Hnrnpul2	0.00832735	-0.16583	0.049	0.155	1
Gucy1a2	0.00835932	-0.245427	0.272	0.409	1
Gm35188	0.00838176	0.297034	0.457	0.343	1
Map1lc3a	0.00838621	-0.185288	0.136	0.27	1
Rpl28	0.0084523	-0.203371	0.173	0.312	1
Gnb1	0.00849599	-0.203371	0.235	0.393	1
Gm28376	0.00855113	0.35877	0.58	0.486	1
Klhdc2	0.00856917	-0.167419	0.062	0.171	1
Arc	0.00861901	-0.215755	0.074	0.185	1
Txnl1	0.0086332	-0.164812	0.099	0.224	1
Slc25a4	0.00869968	-0.243931	0.346	0.493	1
Pxdn	0.00873737	0.125776	0.16	0.081	1
Peg13	0.00873932	-0.142122	0.025	0.119	1
Faim2	0.00879716	-0.14003	0.123	0.26	1
B230334C09Rik	0.00882837	-0.178614	0.136	0.272	1
Dync1h1	0.00892294	-0.174178	0.185	0.333	1
Appbp2	0.00895139	-0.173997	0.062	0.17	1
Fam222b	0.00896587	-0.166987	0.062	0.172	1
Itfg1	0.00899083	-0.150444	0.099	0.226	1
Ubr3	0.00901303	-0.198256	0.259	0.41	1
Cox4i1	0.00917736	-0.222305	0.395	0.546	1
BC005561	0.0092303	-0.200697	0.111	0.229	1
Trmt10a	0.00935477	0.110737	0.111	0.049	1
Atp6ap2	0.00942743	-0.191804	0.148	0.28	1
Sst	0.00948998	-0.114438	0.074	0.191	1
Pfdn5	0.00950872	-0.169688	0.099	0.221	1
Tmem126a	0.0095249	0.158831	0.309	0.195	1
Flywch1	0.00955076	-0.144037	0.086	0.207	1
Cox5a	0.00956123	-0.215691	0.21	0.35	1
Ndufa6	0.00961677	-0.120427	0.049	0.161	1
Immp1l	0.00972119	0.232762	0.346	0.235	1
Aifm3	0.00974898	-0.166168	0.086	0.208	1
Dusp1	0.0097748	-0.154162	0.025	0.117	1
Zfand5	0.00979963	-0.189768	0.198	0.34	1
Tagln3	0.00981382	-0.174997	0.086	0.202	1
Cox7a2l	0.00982012	-0.126459	0.049	0.155	1
Creb1	0.00985515	-0.169086	0.074	0.187	1
Slc24a4	0.00999703	-0.177132	0.062	0.168	1
Hmgb1	0.00999956	-0.160115	0.16	0.306	1
Lrrc4b	0.0100739	-0.153876	0.049	0.152	1
Jmy	0.0100809	-0.147635	0.037	0.135	1
Krt12	0.0101465	-0.175423	0.062	0.167	1
Ndufs7	0.010172	-0.184117	0.086	0.199	1
Gopc	0.0101843	-0.136671	0.025	0.116	1
Ndufa13	0.0102199	-0.131459	0.198	0.356	1
Rps13	0.0102909	-0.244361	0.185	0.304	1
Iars2	0.0103058	-0.126053	0.025	0.118	1
Dlgap4	0.0103293	-0.222089	0.173	0.298	1
Trim32	0.0103868	-0.145253	0.037	0.134	1
Ahcyl2	0.0104354	-0.22629	0.198	0.332	1
Gm37459	0.0104469	0.197708	0.259	0.157	1
Usp2	0.0105777	-0.163997	0.099	0.219	1
Bex3	0.0105941	-0.187616	0.099	0.213	1
Rbms1	0.0106015	-0.190472	0.074	0.184	1
Rnf6	0.0106099	-0.121515	0.025	0.118	1
Pou2f2	0.0106679	-0.139399	0.025	0.115	1
Elob	0.010725	-0.171619	0.148	0.286	1
Rock2	0.0107547	-0.153304	0.296	0.471	1
Creg2	0.0107813	-0.176029	0.074	0.182	1
Rpl35	0.0108108	-0.138793	0.025	0.115	1
Mlf2	0.0108849	-0.176621	0.086	0.198	1
Vmp1	0.0108981	-0.221595	0.296	0.439	1
Galnt1	0.0109547	0.201633	0.346	0.237	1
Ing4	0.0109662	0.120683	0.198	0.108	1
Nap1l1	0.01101	-0.187332	0.173	0.314	1
Slit2	0.0110442	-0.196776	0.136	0.259	1
Rac1	0.011079	-0.160948	0.074	0.185	1
Ccsap	0.0111539	-0.154462	0.049	0.15	1
Vti1b	0.0111665	-0.168943	0.123	0.247	1
Mark2	0.011202	-0.223978	0.16	0.281	1
Tmed9	0.0112905	-0.156816	0.123	0.251	1
Kcnk2	0.0112905	-0.187063	0.049	0.15	1
Ywhaz	0.0113092	-0.166319	0.259	0.417	1
Zranb2	0.0113169	0.332347	0.593	0.545	1
Tecr	0.0113382	-0.206317	0.235	0.371	1
Vps29	0.0113568	-0.131383	0.062	0.169	1
Fbxo28	0.0113703	-0.165411	0.062	0.166	1
Capza2	0.0113875	-0.190035	0.148	0.276	1
Usp12	0.0114793	-0.128151	0.025	0.114	1
Itgav	0.0115082	-0.17775	0.086	0.199	1
Ergic2	0.0115386	-0.153331	0.074	0.184	1
H3f3b	0.0115795	-0.203586	0.259	0.404	1
Prrc2b	0.0116655	-0.196451	0.185	0.321	1
Sirt7	0.0117038	-0.132417	0.025	0.114	1
Atpif1	0.01178	-0.169353	0.247	0.398	1
Aldoa	0.011783	-0.225246	0.383	0.534	1
Chst1	0.0118021	-0.175175	0.123	0.246	1
Cbx5	0.0118229	-0.181004	0.111	0.228	1
Tln1	0.0118613	0.133031	0.148	0.075	1
Ube2n	0.0119095	-0.144365	0.074	0.186	1
Klhl23	0.0119579	-0.144955	0.037	0.131	1
1110008P14Rik	0.0120212	-0.156841	0.123	0.243	1
Egr4	0.0120406	-0.160145	0.025	0.113	1
Smdt1	0.0120504	-0.153032	0.062	0.167	1
Grid2	0.0120939	0.266045	0.457	0.335	1
Gpcpd1	0.0121193	-0.172121	0.16	0.286	1
Lrrc8b	0.0121452	-0.179633	0.148	0.272	1
Ddb2	0.012159	-0.122372	0.049	0.151	1
Gnl3l	0.0121847	-0.179124	0.086	0.195	1
Stxbp6	0.0122072	-0.201812	0.222	0.364	1
Rab11b	0.0123467	-0.140776	0.037	0.131	1
Pfkp	0.0124196	0.243587	0.395	0.278	1
Tusc3	0.0124387	-0.19303	0.222	0.353	1
Rab6a	0.0126248	-0.224659	0.284	0.412	1
0610043K17Rik	0.0126846	0.121348	0.173	0.092	1
Ctnna3	0.0126984	0.305118	0.728	0.593	1
Apobec4	0.0127147	0.135966	0.185	0.102	1
mt-Co3	0.0128601	-0.170582	0.086	0.197	1
Cnot3	0.012905	0.110523	0.185	0.1	1
Tbc1d30	0.0129697	-0.14463	0.148	0.284	1
Gm48003	0.0129785	0.21851	0.21	0.123	1
Csnk2a2	0.0130566	-0.134764	0.074	0.182	1
Fbxl17	0.0130934	0.319627	0.556	0.493	1
Trim44	0.0132171	-0.179888	0.148	0.274	1
Gm11418	0.0132486	0.135352	0.185	0.102	1
Ppp1ca	0.0133913	-0.141373	0.037	0.129	1
Rps28	0.0135317	-0.180198	0.111	0.225	1
Supt5	0.0135471	-0.125196	0.037	0.131	1
Klf13	0.0135835	-0.17193	0.111	0.228	1
Nat8l	0.0135929	-0.176621	0.086	0.193	1
Rpl13	0.0136489	-0.17179	0.284	0.425	1
2510009E07Rik	0.0137393	-0.130285	0.025	0.111	1
Pip5k1b	0.0137488	-0.157812	0.074	0.182	1
Rasal2	0.0137922	-0.181061	0.481	0.631	1
Arhgap5	0.0137935	-0.202895	0.185	0.316	1
Kcnk1	0.0138687	-0.125495	0.037	0.131	1
Rabac1	0.0138994	-0.19876	0.148	0.265	1
Fam169a	0.0141405	-0.127583	0.037	0.13	1
Caly	0.0141487	-0.194554	0.136	0.252	1
Reep5	0.0144052	-0.19015	0.148	0.268	1
Prkar1b	0.0145601	-0.222437	0.272	0.397	1
Rtf1	0.0145763	-0.160851	0.173	0.302	1
Rab14	0.0146499	-0.221853	0.247	0.374	1
Prkar1a	0.0147216	-0.172486	0.148	0.272	1
Cltc	0.0147574	-0.16491	0.173	0.312	1
Abcc8	0.014838	-0.150359	0.049	0.144	1
Memo1	0.0148663	-0.115368	0.062	0.166	1
H2afz	0.0148681	-0.174671	0.173	0.299	1
Ubc	0.014905	-0.167557	0.185	0.321	1
6330403K07Rik	0.0149162	-0.161743	0.111	0.224	1
Dimt1	0.0149351	0.115363	0.136	0.068	1
Hpcal4	0.0149965	-0.151533	0.049	0.144	1
Scn2a	0.0151293	-0.218747	0.432	0.56	1
Ccdc85a	0.0151951	-0.149978	0.136	0.267	1
Fkrp	0.0152056	-0.126318	0.025	0.109	1
Hacd2	0.0152354	0.161802	0.21	0.125	1
Mrfap1	0.0152516	-0.161062	0.123	0.244	1
Ino80	0.0152583	-0.13607	0.136	0.266	1
Ptpn2	0.015475	-0.147716	0.049	0.143	1
Hs2st1	0.0154775	-0.14173	0.173	0.312	1
Nr3c1	0.0154879	-0.183154	0.198	0.329	1
Tmem132b	0.0155004	-0.204885	0.333	0.492	1
Rps7	0.0156855	-0.196663	0.173	0.293	1
Cul1	0.015692	-0.154975	0.148	0.268	1
Grin1	0.0157023	-0.169094	0.358	0.531	1
Arf1	0.0158483	-0.133846	0.123	0.247	1
Enpp2	0.0158657	-0.221953	0.235	0.361	1
Ttll7	0.0159507	-0.193281	0.247	0.38	1
Fkbp3	0.0160193	-0.153446	0.148	0.274	1
Bbs9	0.0160748	0.159607	0.185	0.106	1
Gm26542	0.0161386	0.141744	0.16	0.087	1
Pik3r1	0.0161907	-0.161205	0.111	0.225	1
Smim10l1	0.0162487	-0.131406	0.062	0.162	1
Scai	0.0163345	-0.203162	0.272	0.414	1
Adcy2	0.0163863	-0.122149	0.296	0.459	1
Skp1a	0.0163867	-0.124484	0.025	0.107	1
Tceal5	0.0164342	-0.128782	0.049	0.145	1
Reep2	0.0165043	-0.146241	0.074	0.177	1
Caln1	0.01655	-0.12219	0.148	0.28	1
Atxn3	0.0166457	-0.111788	0.025	0.109	1
Nfix	0.0167938	-0.133088	0.16	0.295	1
Gmpr	0.0168041	0.145558	0.185	0.106	1
Oxct1	0.0168284	-0.179124	0.247	0.387	1
Ctnnb1	0.0168353	-0.12011	0.037	0.127	1
Atxn2	0.0169226	-0.190441	0.173	0.296	1
Rfx7	0.0169869	-0.14991	0.185	0.316	1
Emc10	0.0170467	-0.162819	0.111	0.223	1
Rplp1	0.0171733	-0.233067	0.321	0.441	1
Chmp4b	0.0171745	-0.141528	0.049	0.141	1
Uqcrq	0.0173226	-0.176492	0.136	0.249	1
Zup1	0.0173426	0.130568	0.173	0.096	1
Gm20275	0.0174167	0.252474	0.457	0.357	1
Pdha1	0.0174261	-0.123565	0.025	0.106	1
Dusp8	0.0174651	-0.143594	0.049	0.141	1
Ppp2ca	0.0175164	-0.189189	0.136	0.245	1
Tubb5	0.0175959	-0.179655	0.123	0.234	1
Timm44	0.0176169	-0.141528	0.049	0.141	1
Mpc2	0.0176839	-0.16737	0.136	0.252	1
Tpt1	0.0179546	-0.165453	0.309	0.465	1
Kifap3	0.0179964	-0.201683	0.296	0.417	1
Dcaf7	0.0180191	-0.127015	0.049	0.143	1
Ndufs6	0.0180923	-0.130275	0.037	0.123	1
Gm42372	0.0182117	-0.113803	0.037	0.126	1
Opcml	0.0182551	0.259962	0.988	0.976	1
Trim2	0.0182822	-0.231079	0.235	0.35	1
Ankrd45	0.0182925	-0.118311	0.037	0.125	1
Arpp19	0.018316	-0.197606	0.309	0.439	1
Ppm1g	0.0183448	-0.120193	0.025	0.105	1
Tle1	0.0184467	-0.155579	0.086	0.19	1
Tpr	0.0184763	-0.175829	0.198	0.332	1
2210016L21Rik	0.0186211	-0.157033	0.074	0.172	1
Drp2	0.0187052	-0.13143	0.049	0.142	1
Rb1cc1	0.0187448	-0.165422	0.198	0.33	1
Trim37	0.0187545	-0.185646	0.198	0.321	1
Ufc1	0.0187742	-0.121727	0.025	0.105	1
Ppm1k	0.0187956	-0.127864	0.037	0.123	1
Dpysl2	0.0188406	-0.193338	0.198	0.319	1
Sub1	0.0189056	-0.172882	0.21	0.341	1
Snrpn	0.0190139	-0.187168	0.173	0.289	1
Atp9a	0.0191123	-0.157195	0.16	0.29	1
Sun1	0.0191228	-0.184106	0.173	0.292	1
Osbp2	0.0191334	-0.177901	0.173	0.298	1
Ndfip1	0.0191517	-0.151729	0.481	0.633	1
Scg2	0.0191541	-0.162544	0.086	0.188	1
Calm3	0.019166	-0.205592	0.321	0.447	1
Mrps10	0.0192906	0.100947	0.16	0.086	1
Tspyl4	0.0193011	-0.181866	0.173	0.292	1
Khdrbs2	0.0193368	-0.175512	0.284	0.425	1
Zc3h7b	0.0195868	0.11262	0.16	0.087	1
Ndufa7	0.0196829	-0.151886	0.074	0.171	1
Mef2c	0.0198385	-0.14932	0.951	0.951	1
Smc1a	0.019848	-0.130576	0.037	0.122	1
Shtn1	0.0198562	0.20179	0.235	0.151	1
Bcas2	0.0198586	-0.139051	0.062	0.155	1
Atp2b1	0.0198589	-0.256045	0.728	0.789	1
Srrm2	0.0199618	0.193914	0.741	0.645	1
Ppargc1a	0.0200202	-0.138868	0.049	0.138	1
Zfyve28	0.0200869	-0.169611	0.16	0.282	1
Rab24	0.020163	-0.123318	0.062	0.159	1
Fkbp1a	0.0202157	-0.151257	0.173	0.3	1
Dipk1a	0.0203702	-0.146341	0.062	0.154	1
Pogz	0.0204079	-0.133884	0.037	0.121	1
Mir133a-1hg	0.0204303	0.118233	0.111	0.054	1
Selenof	0.0205078	-0.147458	0.086	0.188	1
Shisa4	0.0205341	-0.148097	0.123	0.235	1
Rpl27a	0.0205897	-0.175305	0.235	0.371	1
Gm20646	0.020672	0.124279	0.198	0.115	1
Pcsk2	0.0206768	-0.203781	0.753	0.828	1
Rps6	0.0207103	-0.133438	0.062	0.156	1
Scmh1	0.0207963	-0.164579	0.148	0.269	1
Nme7	0.0208983	-0.166007	0.198	0.328	1
Pabpc1	0.0209734	-0.125146	0.037	0.121	1
Ndufa10	0.0210195	-0.139902	0.099	0.203	1
App	0.0210526	-0.185465	0.617	0.702	1
Nbas	0.0211403	-0.157318	0.074	0.169	1
Aplp2	0.0212888	-0.157223	0.222	0.36	1
Ppme1	0.0213212	-0.206143	0.235	0.345	1
Golga4	0.0213692	-0.134209	0.111	0.225	1
Ap2b1	0.0214714	-0.186023	0.173	0.29	1
Egr1	0.0215777	-0.257243	0.198	0.304	1
Ndufa8	0.021606	-0.102098	0.062	0.158	1
Cep19	0.0216952	-0.111393	0.037	0.122	1
Pdcd7	0.0217188	0.103763	0.16	0.088	1
Klf6	0.0217469	-0.118044	0.025	0.102	1
Ifrd1	0.0217562	-0.160529	0.099	0.201	1
Kdm6a	0.0217631	-0.105816	0.074	0.177	1
Pantr2	0.0217692	0.105367	0.123	0.062	1
Tubb4b	0.0218937	-0.165626	0.111	0.215	1
Eif4h	0.0219617	-0.157134	0.123	0.233	1
Ndufb2	0.0220077	-0.147739	0.086	0.186	1
Syp	0.0220161	-0.183864	0.21	0.334	1
Exoc2	0.0220908	-0.106794	0.049	0.141	1
U2surp	0.0221225	-0.1896	0.185	0.303	1
Cdc42ep3	0.0222438	-0.11958	0.025	0.101	1
Nr1d2	0.0222544	-0.134261	0.111	0.222	1
Lsamp	0.022428	0.216859	0.988	0.922	1
Sycp2	0.0224838	0.110036	0.235	0.143	1
Lrrc4c	0.0225166	0.233762	0.975	0.967	1
Synj2	0.0226445	0.152546	0.198	0.119	1
Sarnp	0.0226593	-0.115808	0.074	0.173	1
Ago2	0.0226848	-0.111092	0.037	0.121	1
Lemd3	0.0227161	-0.138466	0.062	0.152	1
Hsp90b1	0.0228737	-0.159374	0.111	0.215	1
Ctxn1	0.0229184	-0.126958	0.037	0.119	1
Fbxw2	0.022934	-0.140984	0.086	0.186	1
Nsg2	0.0229708	-0.172461	0.21	0.334	1
Rpl37	0.0232102	-0.198313	0.198	0.311	1
Ogdh	0.0233813	-0.173407	0.111	0.211	1
Rnpc3	0.0234206	0.124946	0.185	0.108	1
Pex3	0.0235286	-0.111575	0.025	0.1	1
Gabra1	0.0235291	-0.177697	0.296	0.441	1
Cst3	0.0235563	-0.129371	0.198	0.326	1
Sertad2	0.0236121	-0.168877	0.111	0.213	1
Mier1	0.0236177	-0.142541	0.074	0.169	1
Rab6b	0.0236583	-0.116472	0.333	0.497	1
Kcnq1ot1	0.023803	-0.127576	0.272	0.439	1
Psmb3	0.0238309	-0.141679	0.062	0.151	1
Fut9	0.0238705	-0.180948	0.395	0.516	1
4930532I03Rik	0.0239047	0.139238	0.198	0.117	1
Zmym2	0.0239422	-0.135685	0.136	0.245	1
Sar1b	0.023944	-0.144303	0.062	0.151	1
Cbl	0.0240888	-0.142554	0.062	0.151	1
9530059O14Rik	0.0241737	-0.171652	0.198	0.317	1
Med14	0.024296	-0.139927	0.062	0.151	1
Git2	0.0243145	-0.114043	0.025	0.1	1
Dock4	0.0243525	-0.171789	0.296	0.455	1
Pcsk1	0.0246609	-0.190044	0.074	0.164	1
Arhgap32	0.024723	-0.16485	0.37	0.516	1
Shank3	0.0249045	-0.154462	0.086	0.181	1
Gm16351	0.0250523	0.240993	0.346	0.245	1
Polr2g	0.0253987	-0.127881	0.049	0.134	1
Dnm1	0.0255769	-0.158331	0.309	0.448	1
Ptpn3	0.0257124	-0.143134	0.148	0.261	1
Diras2	0.0257229	-0.129371	0.062	0.152	1
Nedd4	0.0258101	-0.188917	0.247	0.357	1
Dcaf8	0.0258412	-0.14988	0.074	0.165	1
Dscam	0.0258447	-0.166846	0.407	0.565	1
Gspt1	0.0258449	-0.126838	0.086	0.186	1
Lrp11	0.0258488	-0.132244	0.074	0.168	1
Rcor3	0.0260606	0.126947	0.16	0.091	1
Kbtbd11	0.026331	-0.130808	0.074	0.167	1
Rps24	0.0264074	-0.159524	0.198	0.318	1
Mapk4	0.0264467	-0.177777	0.235	0.355	1
Pdzd8	0.0264862	-0.106561	0.037	0.118	1
Prag1	0.0265464	-0.123029	0.037	0.116	1
Lin7a	0.0266532	-0.217237	0.272	0.379	1
Kif5b	0.0266711	-0.162987	0.148	0.258	1
Araf	0.0267048	-0.127168	0.099	0.2	1
Uqcr11	0.026776	-0.108761	0.111	0.216	1
2022-09-08	0.0267793	-0.172121	0.123	0.222	1
Rpl12	0.0267835	-0.157466	0.111	0.211	1
Armc9	0.0267952	-0.169256	0.123	0.224	1
Eif4e	0.0269256	-0.158091	0.099	0.194	1
Bicd1	0.02704	-0.168315	0.235	0.353	1
A330102I10Rik	0.0270414	0.148646	0.259	0.169	1
Actr1b	0.0270458	-0.154462	0.148	0.259	1
Slc16a2	0.027078	-0.145468	0.062	0.148	1
Vcp	0.0271176	-0.155555	0.111	0.211	1
Clta	0.0271558	-0.163409	0.16	0.272	1
Zfp644	0.0272245	-0.154462	0.16	0.277	1
Serbp1	0.027363	-0.152998	0.185	0.304	1
Vkorc1l1	0.0273702	-0.13294	0.049	0.132	1
Epn1	0.0274404	-0.126688	0.049	0.132	1
Sirpa	0.027601	-0.114982	0.148	0.264	1
Zc3h15	0.0277083	-0.128571	0.123	0.234	1
Prmt8	0.0277524	-0.164727	0.173	0.287	1
Mphosph8	0.027783	-0.139355	0.136	0.248	1
Grm5	0.027929	-0.160858	0.815	0.888	1
Tubb3	0.0280281	-0.13607	0.148	0.262	1
Gm10419	0.0280338	-0.145413	0.111	0.211	1
Mapk6	0.0280398	-0.122424	0.037	0.115	1
Ski	0.0282143	-0.129946	0.074	0.166	1
Mlip	0.0282501	-0.215729	0.383	0.489	1
Dynll2	0.0282763	-0.177205	0.21	0.325	1
Ptpra	0.0283352	-0.131501	0.123	0.23	1
Dgke	0.0285235	-0.124599	0.049	0.131	1
Ttr	0.0286877	-0.127068	0.148	0.265	1
Setd5	0.0288971	-0.15101	0.173	0.289	1
Matr3	0.0289039	-0.144478	0.136	0.244	1
Hectd4	0.0289613	-0.169688	0.21	0.329	1
Gm20404	0.0289677	0.120417	0.16	0.09	1
Luc7l2	0.0291365	0.163044	0.753	0.672	1
Esco1	0.0291697	-0.143364	0.099	0.195	1
Rnf216	0.0291725	-0.13215	0.099	0.198	1
Cyb5a	0.0292919	-0.128179	0.049	0.131	1
Zbtb18	0.0293599	-0.161432	0.099	0.192	1
Megf9	0.0294007	-0.174375	0.185	0.293	1
Atp5mpl	0.029483	-0.135331	0.086	0.18	1
Ranbp1	0.0297417	-0.125495	0.049	0.131	1
Cd47	0.029845	-0.188825	0.235	0.343	1
Ccnt2	0.0298939	0.194919	0.309	0.223	1
Rpl30	0.0299988	-0.16936	0.173	0.282	1
Armc1	0.0300485	-0.12639	0.049	0.13	1
Ppp2r5c	0.0300901	-0.143833	0.173	0.293	1
Zfp451	0.0301843	-0.131317	0.099	0.197	1
D430041D05Rik	0.0302262	-0.207316	0.457	0.561	1
Zmynd8	0.030263	0.184873	0.494	0.394	1
Gnptg	0.0303617	-0.113093	0.049	0.132	1
Ppp1r37	0.0304229	-0.126092	0.049	0.13	1
Spcs2	0.0304344	-0.121202	0.062	0.149	1
Ep300	0.0304365	-0.139073	0.099	0.196	1
Cyld	0.0304396	-0.135947	0.136	0.246	1
Rspry1	0.0305155	-0.10232	0.037	0.115	1
Rnf11	0.0306073	-0.13136	0.086	0.18	1
Ankrd28	0.0308676	0.183331	0.346	0.251	1
Ndufb8	0.0308772	-0.151785	0.123	0.225	1
Cox6b1	0.030902	-0.119721	0.16	0.274	1
Gcc2	0.0309304	-0.153166	0.148	0.255	1
Gm28379	0.0310064	0.130095	0.21	0.13	1
Arhgef11	0.0310423	-0.121309	0.049	0.13	1
Cul2	0.0311048	-0.137295	0.062	0.145	1
Pin1	0.0311072	-0.129371	0.062	0.146	1
Slc12a5	0.0311512	-0.14688	0.321	0.462	1
Marcks	0.0312528	-0.132605	0.062	0.146	1
Elavl1	0.0316654	-0.108919	0.049	0.131	1
Gm12353	0.0318248	0.100041	0.21	0.128	1
Tcf12	0.0319644	-0.169688	0.198	0.313	1
Actr10	0.0321274	-0.126492	0.074	0.163	1
Tnks2	0.0322317	-0.165386	0.136	0.234	1
Atp5d	0.0322464	-0.145269	0.136	0.241	1
Arid5b	0.0322565	-0.147927	0.185	0.3	1
Nsf	0.0323694	-0.130404	0.383	0.559	1
Epc1	0.0324076	-0.127465	0.111	0.21	1
Camk2n2	0.0326272	-0.127423	0.099	0.196	1
Hagh	0.0327258	-0.131076	0.086	0.178	1
Rc3h2	0.0327871	0.124473	0.321	0.218	1
Rps26	0.0327941	-0.135467	0.074	0.16	1
Eif3c	0.0328775	-0.151813	0.136	0.238	1
Pomp	0.0329171	-0.135825	0.099	0.193	1
Atp6v1a	0.0330772	-0.188965	0.235	0.343	1
Cyb5b	0.0330854	0.135017	0.198	0.122	1
Ehbp1	0.0334872	0.220225	0.432	0.339	1
Rgs4	0.0336735	-0.140289	0.136	0.245	1
Camkv	0.033692	-0.167616	0.16	0.262	1
Capzb	0.033705	-0.105333	0.049	0.13	1
Rasgrp1	0.0340676	-0.161619	0.21	0.323	1
Prpf4b	0.0341777	-0.196182	0.296	0.405	1
Syn3	0.0342398	-0.189673	0.16	0.262	1
Rps10	0.0343091	-0.148729	0.173	0.286	1
Gstm5	0.0343239	-0.111483	0.037	0.111	1
Acox1	0.0343551	-0.124897	0.049	0.127	1
Rpl37a	0.0350606	-0.156613	0.21	0.323	1
Stmn1	0.0354018	-0.21733	0.42	0.529	1
Selenok	0.0354508	-0.123792	0.16	0.274	1
Ndufs2	0.035461	-0.12274	0.074	0.161	1
Snhg14	0.0355467	-0.188	0.691	0.754	1
Ncl	0.0357161	-0.17939	0.136	0.228	1
Ubr1	0.035757	0.179117	0.272	0.188	1
Rasgrf2	0.035929	-0.101806	0.296	0.427	1
Rpl23a	0.0359331	-0.13143	0.062	0.143	1
Gdi2	0.0359844	-0.120909	0.086	0.178	1
Kpna6	0.0361352	0.123212	0.16	0.094	1
Glg1	0.0361478	-0.1677	0.198	0.306	1
Nmnat2	0.0361617	-0.172998	0.21	0.323	1
Psma7	0.0361904	-0.155003	0.123	0.218	1
Ptges3	0.0362073	-0.128193	0.062	0.143	1
Rnf187	0.0362159	-0.131254	0.123	0.222	1
Zbtb7a	0.0362463	-0.152224	0.099	0.187	1
Gng3	0.0362814	-0.116944	0.086	0.179	1
Phactr3	0.0363079	-0.16098	0.173	0.28	1
Ncam2	0.0363787	0.18315	0.667	0.566	1
Nckap1	0.0365963	-0.17542	0.321	0.442	1
Cdadc1	0.0366093	-0.121009	0.049	0.126	1
D8Ertd738e	0.0366451	-0.113007	0.037	0.109	1
Zfp236	0.0367683	-0.110567	0.037	0.109	1
Tmed2	0.0368504	-0.110567	0.037	0.109	1
Dapk1	0.0368969	-0.133297	0.185	0.298	1
Cdh2	0.0369467	0.282783	0.432	0.348	1
Ttc7b	0.0370145	0.168413	0.457	0.363	1
Mpv17l	0.0370535	-0.105931	0.049	0.128	1
Map2k2	0.0371132	-0.119211	0.049	0.126	1
Tapt1	0.0371154	0.138942	0.16	0.095	1
Cisd1	0.0371858	-0.109902	0.074	0.163	1
Setd2	0.0372206	-0.122308	0.148	0.249	1
Abhd17a	0.0373058	-0.102937	0.049	0.128	1
9130024F11Rik	0.037423	-0.159782	0.173	0.277	1
Pam16	0.0375845	-0.113312	0.037	0.109	1
Snf8	0.0376112	-0.104435	0.049	0.128	1
Sf3b5	0.0376475	-0.112093	0.037	0.109	1
Nmt2	0.0376663	-0.130986	0.123	0.224	1
Fam171b	0.0376872	-0.198381	0.296	0.397	1
Maged1	0.0377604	-0.108214	0.111	0.21	1
Abhd12	0.0378382	-0.165271	0.148	0.244	1
Agpat3	0.0378875	-0.115808	0.086	0.178	1
B230209E15Rik	0.037905	-0.133944	0.198	0.318	1
Phip	0.0380312	-0.134184	0.185	0.302	1
6720427I07Rik	0.0381791	-0.102637	0.049	0.128	1
Cbx6	0.0383208	-0.171663	0.136	0.227	1
Tpi1	0.0384318	-0.125975	0.148	0.252	1
Srp9	0.0386372	-0.123768	0.062	0.141	1
Traf3ip2	0.0391092	0.113556	0.148	0.084	1
Ube2g1	0.0391322	-0.173184	0.185	0.287	1
Pus7	0.0391781	-0.107511	0.037	0.108	1
Stx12	0.0391992	-0.119269	0.074	0.159	1
Ttc9b	0.0392827	-0.124516	0.123	0.221	1
Pak7	0.0393065	-0.179272	0.531	0.646	1
Tbc1d9b	0.0393566	-0.111483	0.037	0.108	1
Cfap36	0.0394602	-0.143038	0.136	0.234	1
Swi5	0.0395327	-0.109325	0.074	0.161	1
Camk2a	0.0397301	0.151052	0.852	0.845	1
Atp6v0b	0.0397686	-0.177892	0.432	0.553	1
Uqcc2	0.0399273	-0.124635	0.099	0.191	1
Mapk8	0.040108	-0.150672	0.123	0.216	1
Syt7	0.0402002	-0.186394	0.235	0.337	1
Cystm1	0.0404153	-0.105632	0.049	0.126	1
Scn2b	0.0408659	-0.134252	0.086	0.171	1
1700109K24Rik	0.0409907	0.138452	0.259	0.173	1
Ago3	0.0410331	-0.16073	0.173	0.276	1
Puf60	0.0411366	-0.105368	0.037	0.107	1
Rps8	0.0413409	-0.152297	0.284	0.408	1
Agap3	0.0415922	-0.114672	0.086	0.175	1
Atp6v1f	0.0416135	-0.127505	0.136	0.233	1
Sort1	0.0416571	-0.178192	0.247	0.346	1
Rrp1	0.0418162	-0.134533	0.123	0.219	1
Ddx3x	0.0418364	-0.129953	0.074	0.155	1
Foxp1	0.0418618	0.163528	0.728	0.62	1
Copg2	0.0419666	-0.137342	0.136	0.235	1
Dnaja2	0.0420056	-0.131355	0.185	0.296	1
Efhd2	0.0421715	-0.137116	0.086	0.17	1
Spag9	0.0422549	-0.17095	0.37	0.505	1
Esf1	0.0424738	-0.115424	0.111	0.207	1
Wrap73	0.0425034	0.113395	0.111	0.059	1
B4galt6	0.0425771	-0.124064	0.062	0.139	1
Crk	0.0426011	-0.100068	0.074	0.16	1
Gm48742	0.0426753	0.121506	0.21	0.134	1
Kansl1l	0.0428617	0.155506	0.407	0.308	1
Rab1a	0.0428781	-0.1129	0.049	0.123	1
Celf4	0.0429472	-0.196485	0.358	0.465	1
Selenow	0.042985	-0.156807	0.235	0.343	1
Exoc4	0.0430293	-0.115849	0.309	0.439	1
Neo1	0.0432335	-0.147887	0.111	0.2	1
Pld3	0.0437338	-0.126341	0.111	0.204	1
Arl6ip5	0.0437951	-0.139349	0.111	0.2	1
Rpl34	0.0440165	-0.118943	0.123	0.223	1
Gpi1	0.0440249	-0.111063	0.136	0.235	1
Miga1	0.0441057	-0.115499	0.074	0.156	1
Psmd6	0.0444399	-0.105368	0.037	0.106	1
Nsg1	0.0445362	-0.146928	0.16	0.258	1
Atp6v0e2	0.0445864	-0.102098	0.074	0.159	1
Arih2	0.0447698	-0.102388	0.074	0.158	1
Ldha	0.0447932	-0.1129	0.049	0.122	1
Tbcb	0.0448375	-0.101137	0.049	0.124	1
Rpl3	0.0448991	-0.178445	0.272	0.371	1
Reps2	0.0450246	-0.147273	0.235	0.357	1
Nol4	0.0451458	-0.176179	0.383	0.502	1
Ints6l	0.0451634	-0.109614	0.074	0.158	1
Rasl11b	0.0452367	-0.109815	0.049	0.124	1
Gm13269	0.0453911	0.115933	0.222	0.143	1
Psmb4	0.0455299	0.148062	0.235	0.159	1
Usp14	0.0455526	-0.164117	0.16	0.253	1
Hk1	0.045614	-0.135331	0.099	0.183	1
Cep83	0.0457057	-0.146147	0.111	0.197	1
Sobp	0.0457462	-0.196998	0.346	0.458	1
Rapgef5	0.0457708	-0.184341	0.395	0.502	1
Atp6v1g1	0.0458944	-0.11695	0.074	0.155	1
Mcc	0.0459369	-0.101492	0.062	0.14	1
Ube2l3	0.0460076	-0.120515	0.062	0.138	1
Tnks	0.0461541	-0.112867	0.099	0.188	1
Canx	0.0461815	-0.140369	0.136	0.23	1
Gm15886	0.0462274	0.12593	0.111	0.06	1
Phf21a	0.046293	0.165554	0.407	0.309	1
Bptf	0.0463664	-0.16123	0.185	0.284	1
Asns	0.0466498	-0.102915	0.037	0.105	1
Timm17a	0.046715	-0.114337	0.074	0.155	1
Gm49336	0.0467375	-0.115175	0.062	0.138	1
Cul5	0.0467392	-0.163357	0.136	0.223	1
Bex2	0.0467913	-0.171393	0.272	0.381	1
Spata7	0.0469457	0.125531	0.272	0.187	1
Tcf25	0.0469607	-0.210225	0.407	0.495	1
Arf5	0.0470426	-0.14776	0.136	0.227	1
Lmbrd2	0.0471391	-0.115081	0.086	0.171	1
Pgp	0.04714	-0.135331	0.099	0.183	1
Zdhhc14	0.0471865	-0.128588	0.136	0.23	1
Ankrd12	0.0472731	-0.129371	0.346	0.466	1
Nlgn1	0.047278	0.228062	1	0.993	1
2610037D02Rik	0.0472911	-0.125584	0.074	0.153	1
Arpc3	0.0473827	-0.138382	0.16	0.262	1
Psma4	0.0474315	-0.108566	0.062	0.139	1
Rtn4	0.0475956	-0.136394	0.457	0.572	1
Tmtc1	0.0477997	-0.139369	0.247	0.364	1
Ncald	0.0480139	-0.177256	0.358	0.476	1
Psmd2	0.0480449	-0.115007	0.049	0.121	1
Cycs	0.0480968	-0.106498	0.062	0.139	1
Gfra2	0.048234	-0.110262	0.037	0.104	1
Ppip5k2	0.0482553	-0.122244	0.086	0.169	1
Rpl5	0.0483171	-0.110989	0.136	0.238	1
Nr4a1	0.0484342	-0.159118	0.136	0.231	1
Nlgn2	0.0484378	-0.100237	0.049	0.122	1
A830082K12Rik	0.0485086	-0.144381	0.21	0.32	1
Pura	0.0485314	-0.14661	0.247	0.357	1
E130308A19Rik	0.0485318	-0.107206	0.037	0.104	1
Chchd6	0.0485545	-0.146953	0.136	0.226	1
Ppm1b	0.0486611	-0.130521	0.086	0.167	1
Mrpl42	0.0488565	-0.102609	0.037	0.104	1
Spata2	0.0492389	-0.104756	0.037	0.104	1
Cers4	0.0493182	-0.11753	0.074	0.154	1
Pias1	0.0494093	-0.16036	0.198	0.297	1
Tspan5	0.0495145	-0.158693	0.383	0.504	1
Zfp207	0.049552	-0.109835	0.086	0.171	1
Glce	0.0496671	-0.107976	0.062	0.138	1
Frmd6	0.0497484	-0.168542	0.247	0.356	1
Lmo3	0.0501165	0.177425	0.123	0.07	1
Arpc2	0.0501333	-0.169407	0.21	0.307	1
Rab7	0.0501692	-0.110333	0.099	0.186	1
Prpf40b	0.0502361	-0.109885	0.049	0.12	1
Ube2o	0.0502735	-0.127144	0.111	0.198	1
Kirrel3	0.0503294	-0.177362	0.247	0.365	1
Zfp106	0.0503576	-0.116388	0.123	0.218	1
Srsf6	0.0504498	0.151696	0.16	0.1	1
Diaph1	0.0505137	-0.102302	0.037	0.103	1
Zdhhc20	0.0505153	0.147573	0.296	0.209	1
Shank2	0.0505956	0.211211	0.444	0.361	1
Stmn2	0.0507852	-0.190044	0.321	0.426	1
Gsk3b	0.0510887	-0.136835	0.272	0.386	1
Gars	0.0512375	-0.113174	0.074	0.153	1
Greb1l	0.0512975	0.126298	0.272	0.189	1
Ndufb7	0.0513999	-0.101286	0.086	0.173	1
Rtn4r	0.0514319	-0.143364	0.111	0.194	1
Gtf2h5	0.0514418	-0.118237	0.086	0.168	1
Eef1a1	0.0515383	-0.187477	0.272	0.368	1
Dnajc8	0.0517128	-0.127068	0.086	0.166	1
Csnk1e	0.0517174	-0.116066	0.062	0.135	1
Gm30382	0.051953	0.110685	0.173	0.106	1
Gm1976	0.0520592	-0.146559	0.198	0.295	1
Rragd	0.0520744	-0.108271	0.062	0.137	1
Tomm22	0.0521566	-0.106561	0.049	0.119	1
Dad1	0.0522121	-0.118524	0.086	0.168	1
Taf15	0.0523995	-0.121541	0.123	0.216	1
Madd	0.0524756	-0.153138	0.148	0.237	1
Srsf11	0.0525752	-0.164875	0.309	0.422	1
Dpy19l1	0.0527094	-0.130792	0.086	0.167	1
Fermt2	0.052805	-0.119922	0.062	0.135	1
Cct8	0.0531113	-0.116957	0.062	0.135	1
Ankib1	0.0532335	-0.143521	0.099	0.179	1
Ttl	0.0534186	-0.114283	0.062	0.135	1
Ephx4	0.053465	-0.1062	0.148	0.244	1
Pcnx2	0.0536149	-0.125452	0.148	0.246	1
Gfm2	0.0536614	-0.108375	0.049	0.118	1
Brk1	0.0536643	-0.10439	0.111	0.199	1
2022-09-11	0.0537849	0.16546	0.383	0.299	1
Ran	0.0538643	-0.104402	0.099	0.185	1
Map1a	0.0542638	-0.112726	0.185	0.296	1
Golga7b	0.0543236	-0.113093	0.062	0.134	1
Zfp445	0.0543492	-0.116791	0.148	0.243	1
Far1os	0.0543772	0.207802	0.272	0.195	1
Nme1	0.0544118	-0.125492	0.16	0.26	1
Gtf2a1	0.0545102	-0.105316	0.062	0.136	1
Ogfrl1	0.0545772	-0.108979	0.086	0.169	1
Psmb5	0.0548229	-0.127068	0.086	0.164	1
Prkd1	0.0548998	-0.102623	0.037	0.103	1
Dzip1l	0.0550515	0.109857	0.111	0.061	1
Acbd6	0.0554964	-0.128596	0.16	0.255	1
Nceh1	0.0555189	-0.132867	0.136	0.226	1
Tsix	0.0555624	-0.17158	0.111	0.192	1
Sgk3	0.0557201	-0.104756	0.037	0.101	1
4930415C11Rik	0.0558589	0.304187	0.272	0.209	1
Clstn3	0.0558766	-0.137178	0.16	0.255	1
Rpl22l1	0.0560368	-0.133673	0.136	0.226	1
Tspan7	0.0560852	-0.107596	0.333	0.464	1
Clcn3	0.0564783	-0.141488	0.222	0.322	1
Eloc	0.0565458	-0.114438	0.111	0.198	1
Miat	0.0566805	0.185375	0.457	0.384	1
Psmb7	0.0567066	-0.101168	0.062	0.135	1
Osbpl1a	0.0568906	-0.159285	0.407	0.54	1
Dnajb6	0.0570453	-0.119508	0.198	0.302	1
Id2	0.0570539	-0.105795	0.099	0.185	1
Wnk2	0.0570727	-0.104586	0.185	0.289	1
Orc4	0.0570842	0.121621	0.272	0.19	1
Ubxn1	0.0571874	-0.101073	0.037	0.1	1
Tsc22d1	0.0572395	-0.134937	0.296	0.407	1
Amph	0.0572499	-0.149169	0.259	0.374	1
Kat6a	0.0574204	-0.115175	0.062	0.133	1
Kcnip4	0.0575029	-0.195561	1	0.99	1
Bri3	0.057505	-0.141692	0.111	0.192	1
Snap25	0.0575925	-0.117541	0.951	0.952	1
Fndc3a	0.0581556	-0.117475	0.123	0.211	1
Mif	0.0581886	-0.140806	0.16	0.253	1
Fem1b	0.0582457	-0.112795	0.062	0.133	1
Gm48383	0.0582703	0.175057	0.284	0.209	1
Bsg	0.0583013	-0.144684	0.173	0.265	1
Svop	0.0583436	0.126542	0.346	0.257	1
Dlg4	0.0583953	-0.103005	0.111	0.2	1
Hsbp1	0.0587266	-0.120324	0.074	0.148	1
Cct7	0.0589991	-0.114219	0.086	0.165	1
Pfn2	0.0591376	-0.125275	0.173	0.271	1
Setbp1	0.0591635	-0.180572	0.42	0.514	1
Camk4	0.0592564	-0.176278	0.358	0.469	1
D1Ertd622e	0.0594018	-0.125915	0.086	0.163	1
Ndufc2	0.059428	-0.13332	0.148	0.24	1
Mpp6	0.0595712	-0.125876	0.074	0.147	1
Msl1	0.0596042	-0.105048	0.049	0.116	1
Son	0.0596351	0.190873	0.654	0.618	1
Tm9sf3	0.0599337	-0.118169	0.123	0.211	1
Rps15	0.060059	-0.152873	0.16	0.245	1
Opa1	0.0600891	-0.129909	0.136	0.224	1
Ndufs3	0.0600919	-0.144037	0.123	0.205	1
Kcnb1	0.0602726	-0.172421	0.333	0.426	1
Prkce	0.0605112	0.240288	0.593	0.515	1
Sf3b2	0.0605556	-0.115719	0.136	0.227	1
Adk	0.0605713	-0.144262	0.123	0.208	1
Ndufa11	0.0605887	-0.135959	0.123	0.207	1
Kcnj4	0.0607592	-0.114877	0.062	0.132	1
Lncpint	0.0608395	0.145864	0.753	0.655	1
Kpna1	0.0610102	-0.139152	0.173	0.262	1
Kcnq3	0.0613834	0.143763	0.802	0.754	1
Nedd8	0.061464	-0.139676	0.136	0.22	1
Dynll1	0.0620994	-0.103612	0.272	0.378	1
Hectd1	0.0621987	-0.137783	0.136	0.22	1
Gm45159	0.0622589	-0.105956	0.049	0.115	1
Klhl2	0.0623667	-0.145256	0.198	0.297	1
Nnat	0.0625678	0.12259	0.148	0.09	1
Sec62	0.0626555	-0.166524	0.309	0.404	1
Gde1	0.0628693	-0.121758	0.173	0.272	1
Senp7	0.0629311	-0.115029	0.123	0.212	1
Etv6	0.0630355	-0.118979	0.074	0.148	1
Chchd2	0.0631256	-0.131855	0.272	0.373	1
Smc5	0.0633123	0.118557	0.259	0.181	1
Rps12	0.0633356	-0.111178	0.099	0.18	1
Scg5	0.0636835	0.202421	0.519	0.452	1
Gria1	0.0637298	0.174316	0.605	0.507	1
Sipa1l1	0.064177	-0.184693	0.494	0.585	1
Nkain2	0.0642118	0.17704	0.877	0.822	1
Usp8	0.0645656	-0.101409	0.049	0.115	1
Trio	0.0649785	-0.138781	0.333	0.45	1
Gabra4	0.0650779	-0.121658	0.185	0.284	1
Fbxo9	0.0652926	-0.102016	0.049	0.114	1
Atp5g2	0.0653108	-0.122529	0.099	0.176	1
Aopep	0.0655391	0.195213	0.593	0.561	1
Map4k4	0.0661312	-0.107166	0.049	0.114	1
Ube2ql1	0.0664231	-0.114457	0.074	0.145	1
Zfp950	0.0665708	-0.119052	0.148	0.238	1
Sez6l2	0.0669905	-0.132005	0.16	0.249	1
Prkacb	0.0670426	-0.160493	0.247	0.34	1
Supt16	0.0672071	-0.119559	0.086	0.16	1
Stx1b	0.0672334	-0.138797	0.123	0.202	1
Tiam2	0.0674679	-0.108024	0.062	0.13	1
Zfp704	0.0676394	-0.103299	0.136	0.224	1
Cd2ap	0.0677715	-0.126374	0.123	0.206	1
Ndrg3	0.0677956	-0.183469	0.346	0.434	1
Ftx	0.0680795	0.148479	0.432	0.353	1
Prkaca	0.068205	-0.105632	0.062	0.129	1
Ubac2	0.0682066	0.132611	0.185	0.123	1
Dennd4a	0.0684693	-0.131877	0.247	0.357	1
Ndufab1	0.0684809	-0.135075	0.136	0.218	1
Mapre3	0.0685001	-0.119777	0.099	0.176	1
Ppp1r1a	0.0686164	-0.12006	0.099	0.176	1
Dnajc6	0.0686827	-0.13873	0.321	0.443	1
Cnnm1	0.0686873	0.104031	0.259	0.179	1
Ro60	0.0686905	-0.120427	0.086	0.159	1
Dnajc5	0.0687404	-0.15552	0.16	0.241	1
Atp6v0e	0.0687887	0.11091	0.173	0.109	1
Ndufa5	0.0688648	-0.121083	0.16	0.253	1
Serpini1	0.0689001	-0.148583	0.235	0.326	1
2022-09-07	0.0689895	-0.105786	0.333	0.467	1
Clpx	0.0690615	-0.105333	0.062	0.129	1
Klhl29	0.0692098	0.190986	0.506	0.431	1
Nr2f1	0.0693509	-0.106027	0.123	0.21	1
Samd4	0.0693523	0.142562	0.173	0.113	1
Relch	0.0694841	-0.121083	0.16	0.249	1
Atxn7l3b	0.0695276	-0.124715	0.16	0.252	1
Uhrf1bp1l	0.0695823	-0.123101	0.099	0.174	1
Syt13	0.0697218	-0.121705	0.148	0.237	1
Ttc19	0.0701797	0.125699	0.457	0.362	1
Kif1bp	0.0701923	-0.106439	0.086	0.161	1
Psmd7	0.0703147	-0.124635	0.111	0.19	1
Gpm6a	0.0706329	-0.188248	0.593	0.711	1
Kif3c	0.0706882	-0.116092	0.099	0.175	1
Eef1b2	0.0709428	-0.104993	0.086	0.161	1
Fry	0.0710784	-0.114294	0.358	0.487	1
Dennd1b	0.0714966	0.142862	0.222	0.156	1
Tm9sf2	0.0716056	-0.111809	0.074	0.144	1
Tppp	0.071677	-0.142384	0.123	0.2	1
Adgrb1	0.0719017	-0.146823	0.272	0.371	1
Vps35	0.0721176	-0.11811	0.086	0.158	1
Snca	0.0721639	-0.142988	0.259	0.353	1
Timm9	0.0725136	-0.100648	0.086	0.161	1
Ncan	0.0725955	-0.115045	0.074	0.143	1
Ptprn	0.0727169	-0.124971	0.309	0.415	1
Cdc40	0.0733545	-0.126863	0.198	0.288	1
Syn1	0.0733721	-0.181345	0.296	0.38	1
Atp6v1d	0.0734349	-0.150975	0.21	0.296	1
Pkd1	0.0735396	-0.122833	0.16	0.249	1
Mtch1	0.0738173	-0.102805	0.173	0.262	1
Macrod2	0.0743566	0.137389	0.889	0.865	1
Wasf1	0.0746421	-0.119792	0.272	0.375	1
Frmpd4	0.0751017	-0.156605	0.765	0.828	1
Pnmal2	0.0751752	-0.139073	0.123	0.199	1
Papola	0.0753555	-0.149478	0.235	0.327	1
Ccdc148	0.0754128	-0.111514	0.074	0.142	1
Pdp1	0.0756195	-0.12137	0.123	0.203	1
Sntg1	0.0756309	0.119377	0.901	0.83	1
Pkp4	0.0756868	-0.108439	0.123	0.209	1
Dcbld2	0.0761047	0.130568	0.148	0.093	1
Gucy1b1	0.0761592	-0.106924	0.173	0.265	1
Depdc5	0.0763177	0.113556	0.21	0.141	1
Larp1	0.0765326	-0.150981	0.148	0.225	1
Naa20	0.0770496	-0.114104	0.099	0.173	1
Fam126b	0.0771209	-0.129371	0.222	0.321	1
Gucy1a1	0.0773476	-0.107751	0.099	0.177	1
Pgr	0.0774074	-0.105931	0.062	0.127	1
Cntnap2	0.077557	0.109101	0.901	0.885	1
Herc6	0.0776933	0.105094	0.198	0.132	1
Slc8a1	0.0780965	0.265214	0.679	0.635	1
Pcnx	0.0784021	-0.139073	0.123	0.198	1
Chd8	0.0787328	-0.119883	0.111	0.187	1
Clstn1	0.0787449	-0.17728	0.494	0.571	1
Tulp4	0.0791313	-0.104586	0.185	0.278	1
Pakap	0.0792789	-0.114627	0.074	0.142	1
Hspa4l	0.0796202	-0.112131	0.148	0.234	1
Psma1	0.0797183	-0.11881	0.099	0.171	1
Cpne4	0.0799167	-0.149886	0.16	0.243	1
Pdia6	0.0802919	0.106037	0.173	0.113	1
Dbn1	0.0803742	-0.109366	0.123	0.204	1
Dpp6	0.0803757	-0.121577	0.333	0.438	1
Scd2	0.0804533	-0.136399	0.173	0.256	1
Mras	0.0806387	-0.138734	0.185	0.267	1
Tnik	0.0809584	-0.161103	0.444	0.553	1
Slc38a1	0.0809825	-0.103257	0.086	0.158	1
Slc35f1	0.0810912	0.133121	0.247	0.175	1
Pid1	0.081231	0.13883	0.222	0.153	1
Rps17	0.0812605	-0.109549	0.099	0.172	1
9930021J03Rik	0.0813719	-0.138545	0.185	0.27	1
Trpm3	0.0815393	-0.170394	0.284	0.374	1
Kmt2c	0.0817448	0.233783	0.333	0.269	1
Hecw1	0.08182	-0.100106	0.457	0.622	1
Rsf1	0.082158	-0.140289	0.173	0.255	1
Gnai1	0.0821603	-0.131415	0.185	0.271	1
Tpm1	0.0821723	-0.156998	0.198	0.276	1
Rab11fip3	0.0824397	-0.104601	0.173	0.262	1
Huwe1	0.0829778	-0.107024	0.259	0.364	1
Ppib	0.083041	-0.111063	0.148	0.233	1
Slc1a2	0.083168	-0.214464	0.481	0.564	1
Ggnbp2	0.0832926	-0.118161	0.198	0.291	1
Ndufb11	0.083478	-0.105316	0.074	0.14	1
Tnrc6a	0.0840361	0.228935	0.321	0.255	1
Lnpk	0.0843815	-0.134985	0.185	0.27	1
Bmp1	0.0845779	0.102677	0.148	0.094	1
Tmem234	0.0846632	-0.134091	0.123	0.196	1
Lyst	0.0848407	-0.14567	0.235	0.32	1
Pdxdc1	0.0850042	-0.106794	0.074	0.14	1
Btbd10	0.0851095	-0.129125	0.21	0.302	1
Hnrnpa3	0.0851922	-0.123824	0.16	0.242	1
Ip6k1	0.085301	-0.118896	0.16	0.245	1
4930590L20Rik	0.085311	0.159199	0.272	0.201	1
Atp6v0a1	0.0853725	-0.152271	0.358	0.458	1
Ccser1	0.0867624	0.155133	0.802	0.744	1
Cep170b	0.086833	-0.103243	0.074	0.14	1
Copg1	0.0869923	-0.11201	0.086	0.154	1
Cntn4	0.0870877	0.117305	0.802	0.709	1
Gm17171	0.087139	0.113047	0.16	0.104	1
Thoc1	0.0873803	0.117454	0.272	0.199	1
Ogfod1	0.0880522	-0.107385	0.074	0.139	1
Ddrgk1	0.0882458	-0.110631	0.074	0.139	1
Exph5	0.0885581	-0.119156	0.123	0.198	1
Sec61g	0.088899	-0.101437	0.062	0.123	1
Cds2	0.0892702	-0.141448	0.173	0.25	1
Dync1i1	0.0893422	-0.151864	0.296	0.386	1
Dnajc7	0.0894829	-0.104667	0.123	0.201	1
Sf3b3	0.0894944	-0.102337	0.062	0.123	1
Gm28905	0.0897157	-0.170157	0.136	0.207	1
Gm17106	0.0898611	0.139209	0.235	0.168	1
Rpl24	0.0902825	-0.124911	0.247	0.341	1
Eif2s3y	0.0903477	0.120326	0.198	0.135	1
Rnf169	0.0904465	-0.120202	0.235	0.33	1
Rnf38	0.0910313	-0.134369	0.123	0.195	1
Gnal	0.0913789	0.137681	0.222	0.158	1
Kif3a	0.0913873	-0.101444	0.148	0.233	1
Smpd3	0.0915969	-0.112682	0.099	0.169	1
Mat2a	0.0916466	-0.13209	0.136	0.21	1
Hspa4	0.0917396	-0.1432	0.21	0.294	1
Socs7	0.0922388	-0.100872	0.074	0.138	1
B230219D22Rik	0.0923931	-0.126274	0.111	0.18	1
Cobl	0.0934381	-0.128061	0.284	0.39	1
Cux1	0.0936362	-0.117952	0.407	0.577	1
Pcm1	0.0936594	-0.139507	0.247	0.332	1
Cpne9	0.0941386	-0.121812	0.136	0.212	1
Sorbs1	0.0945777	0.144175	0.296	0.224	1
Rpl6	0.0948282	-0.108843	0.259	0.358	1
Kif2a	0.0952499	-0.10071	0.16	0.245	1
Cdh8	0.0952656	-0.108799	0.247	0.333	1
Rnasek	0.095486	-0.12198	0.21	0.299	1
Ipo8	0.0958438	0.116105	0.16	0.105	1
Uchl1	0.0968372	-0.120269	0.235	0.324	1
Cd81	0.0970287	-0.111864	0.148	0.228	1
Grm8	0.0973263	-0.122353	0.111	0.186	1
Akap9	0.0976168	-0.140434	0.185	0.263	1
Pcdh15	0.0976926	-0.109933	0.296	0.418	1
Napb	0.0978077	-0.153026	0.247	0.326	1
Rpl39	0.0978134	-0.127701	0.123	0.193	1
Bzw2	0.0983904	-0.104421	0.086	0.151	1
Ntrk2	0.0992627	-0.129371	0.605	0.679	1
Rsf1os1	0.0993847	0.127925	0.198	0.138	1
Rpl35a	0.0996139	-0.118851	0.185	0.268	1
R3hdm4	0.0998198	-0.112206	0.099	0.165	1
Acvr2a	0.100013	-0.120242	0.099	0.165	1
Mycbp	0.100155	0.125509	0.21	0.15	1
Mapkap1	0.10026	0.111831	0.259	0.19	1
Gm26954	0.100524	0.136274	0.148	0.097	1
Smyd3	0.100615	0.174618	0.358	0.286	1
Mat2b	0.100732	-0.117361	0.123	0.193	1
Psd	0.100987	-0.108076	0.111	0.181	1
Rev1	0.101005	0.17696	0.272	0.215	1
G3bp2	0.101321	-0.127144	0.123	0.192	1
Aff4	0.101334	-0.148819	0.247	0.325	1
Mrpl3	0.101682	0.102855	0.185	0.127	1
Smim14	0.102093	-0.115586	0.235	0.325	1
Fam131a	0.102123	-0.12964	0.148	0.221	1
Foxn3	0.102544	-0.113357	0.086	0.151	1
Smc6	0.102693	-0.119603	0.123	0.193	1
Ccdc47	0.103483	-0.118361	0.111	0.178	1
Slc35f4	0.103696	-0.153549	0.247	0.329	1
Rbm5	0.104298	-0.143729	0.247	0.329	1
Kdm7a	0.104451	-0.133583	0.16	0.232	1
Spin1	0.104674	-0.101761	0.074	0.135	1
Ube2b	0.10473	-0.121714	0.296	0.387	1
Gpr158	0.104913	-0.161605	0.642	0.702	1
Acap2	0.105423	-0.112465	0.346	0.45	1
Gm26917	0.105475	0.24355	0.272	0.216	1
Lmtk2	0.105576	-0.102998	0.333	0.431	1
Sv2b	0.106571	-0.142621	0.42	0.511	1
Ndufa12	0.106603	-0.131021	0.136	0.204	1
Shisa9	0.107391	0.128883	0.259	0.191	1
Rit2	0.107499	-0.114551	0.198	0.285	1
Abhd6	0.107535	-0.102957	0.086	0.149	1
Rasa3	0.108219	0.101308	0.16	0.107	1
Dlg2	0.10829	0.137995	1	1	1
Synj1	0.1084	-0.133542	0.222	0.303	1
Arhgef12	0.109432	-0.114303	0.198	0.284	1
Nrxn3	0.109538	0.189881	0.988	0.993	1
Tanc2	0.109582	0.159619	0.84	0.757	1
Enc1	0.109755	-0.144001	0.222	0.303	1
Arhgap21	0.109782	-0.12466	0.284	0.369	1
Ergic1	0.109944	-0.102986	0.111	0.179	1
Rp9	0.110397	-0.120909	0.136	0.206	1
Gm17227	0.11078	0.101399	0.198	0.138	1
Nell2	0.110784	-0.130008	0.481	0.592	1
Carmil1	0.110825	0.132954	0.235	0.173	1
Sptbn1	0.110831	-0.126838	0.457	0.561	1
Cdc42se2	0.111261	-0.135947	0.173	0.244	1
Usp32	0.111334	-0.117588	0.259	0.349	1
Oprm1	0.111734	0.15393	0.333	0.256	1
Ap3m2	0.112355	-0.102058	0.074	0.133	1
Vps13c	0.112452	-0.104091	0.185	0.266	1
Gm43376	0.11269	0.183507	0.259	0.2	1
Macrod2os1	0.113347	0.123188	0.21	0.149	1
Klf9	0.113358	-0.168473	0.272	0.338	1
B3galt1	0.11344	0.158807	0.642	0.557	1
Kif13b	0.113746	-0.10502	0.074	0.133	1
Sez6l	0.114238	-0.111896	0.198	0.281	1
Cdc42bpb	0.11426	-0.109037	0.099	0.162	1
Rpl36	0.115024	-0.112488	0.148	0.221	1
Cuedc2	0.115109	-0.106074	0.123	0.192	1
A230057D06Rik	0.115115	-0.126487	0.309	0.406	1
Thy1	0.115702	-0.126786	0.185	0.26	1
Mtpn	0.11575	-0.108813	0.136	0.206	1
Cx3cl1	0.11615	-0.106611	0.198	0.279	1
Gls	0.116254	0.250259	0.593	0.581	1
Sorl1	0.116619	-0.112564	0.21	0.29	1
Ldlrad4	0.116935	-0.129558	0.383	0.487	1
Vdac1	0.11716	-0.105336	0.21	0.287	1
Ypel3	0.117263	-0.127345	0.198	0.274	1
Slc16a7	0.117361	-0.13185	0.222	0.299	1
Gabrb1	0.117368	0.160411	0.642	0.623	1
Sncb	0.117406	-0.117844	0.173	0.247	1
Eif5a	0.117598	-0.100818	0.136	0.208	1
Vps50	0.118072	-0.110193	0.136	0.205	1
Cpeb2	0.118339	-0.118361	0.111	0.174	1
Neto1	0.118464	-0.104367	0.148	0.222	1
Thra	0.119078	-0.105505	0.235	0.32	1
Gm13684	0.119903	0.100041	0.185	0.128	1
Ubr5	0.120385	-0.140178	0.235	0.312	1
Ube2k	0.120535	-0.126657	0.284	0.368	1
Cap2	0.121094	-0.139879	0.407	0.493	1
Apba2	0.121148	-0.105201	0.358	0.47	1
Rangap1	0.121193	-0.104993	0.099	0.161	1
Drg1	0.121941	0.115167	0.383	0.301	1
Supt20	0.122263	-0.102371	0.086	0.146	1
Satb2	0.122805	0.173946	0.494	0.436	1
Micos10	0.123644	-0.100151	0.111	0.176	1
Kdm5b	0.123682	0.154422	0.259	0.203	1
Adcy1	0.123946	-0.116149	0.185	0.262	1
Atrx	0.124191	-0.127668	0.321	0.41	1
Ndufv2	0.124541	-0.101367	0.136	0.206	1
Fbxo11	0.124716	-0.103107	0.222	0.307	1
Mir99ahg	0.125189	0.169541	0.494	0.43	1
Acaca	0.125566	-0.102289	0.173	0.249	1
Rab3c	0.125596	-0.134144	0.111	0.172	1
Rorb	0.125701	-0.25499	0.444	0.501	1
Lamp1	0.125761	-0.112212	0.123	0.189	1
Akt3	0.125805	0.172596	0.58	0.573	1
Rian	0.125806	0.164509	0.667	0.647	1
Ppp1r9a	0.126031	-0.127303	0.457	0.549	1
Rapgef2	0.126282	0.226691	0.432	0.383	1
Ilkap	0.126934	0.10764	0.136	0.09	1
3110021N24Rik	0.127623	0.168022	0.321	0.257	1
Cpsf7	0.127797	0.123027	0.185	0.131	1
Ndufs4	0.128683	-0.110327	0.185	0.257	1
Rps5	0.128861	-0.114835	0.123	0.187	1
Zc3h6	0.12905	-0.122121	0.123	0.186	1
Gm37679	0.129272	0.157689	0.284	0.223	1
Hmgcr	0.12929	-0.106947	0.111	0.175	1
Phf3	0.131561	0.222061	0.333	0.283	1
Eno1	0.131786	-0.100648	0.099	0.159	1
2010300C02Rik	0.13268	-0.126704	0.296	0.376	1
Kif1b	0.132796	-0.115099	0.605	0.673	1
Xkr6	0.132899	-0.105586	0.185	0.265	1
Asb3	0.133164	0.109568	0.272	0.208	1
Dzip3	0.133665	-0.107511	0.173	0.243	1
Col19a1	0.133809	-0.104361	0.16	0.229	1
Eif4g3	0.134237	0.137591	0.519	0.449	1
Rps29	0.134353	-0.117676	0.284	0.367	1
Rnf112	0.134405	0.131534	0.296	0.232	1
Tmsb10	0.134549	-0.10641	0.111	0.172	1
Cadm2	0.134657	0.120808	0.988	0.996	1
Sorcs1	0.134693	-0.150736	0.321	0.41	1
Scfd2	0.134811	-0.100151	0.111	0.174	1
Nos1ap	0.135574	-0.111773	0.321	0.411	1
Agtpbp1	0.135656	-0.119161	0.222	0.292	1
Tifa	0.137703	0.109314	0.111	0.07	1
Slc6a6	0.138231	0.138474	0.309	0.243	1
Meis2	0.138523	-0.132943	0.111	0.172	1
Gas7	0.139209	-0.105567	0.296	0.393	1
Tuba1a	0.140426	-0.136944	0.296	0.359	1
Ccdc73	0.140598	0.105957	0.123	0.08	1
A230006K03Rik	0.141636	-0.148184	0.395	0.48	1
Myo18a	0.142583	-0.106436	0.185	0.257	1
Mapk10	0.143319	0.146258	0.827	0.752	1
Gigyf2	0.143639	-0.116528	0.173	0.24	1
Herc1	0.143994	-0.114029	0.407	0.502	1
Tbc1d5	0.144216	-0.102597	0.198	0.278	1
Gm15584	0.144396	0.111703	0.21	0.153	1
Nfasc	0.144844	0.155992	0.333	0.269	1
Fus	0.144916	0.137067	0.42	0.352	1
Vapa	0.144972	-0.126077	0.21	0.278	1
Garnl3	0.146351	-0.106433	0.222	0.303	1
Zeb2	0.147667	0.125312	0.568	0.485	1
Mapk1	0.147948	-0.103406	0.309	0.404	1
Rps2	0.148069	-0.115356	0.185	0.253	1
Usp9x	0.148246	-0.129815	0.296	0.378	1
Nrcam	0.149696	-0.112859	0.642	0.701	1
Stau2	0.149945	-0.119258	0.247	0.326	1
Cpeb1	0.150261	-0.122012	0.198	0.266	1
Atp5k	0.150611	-0.107402	0.198	0.271	1
Rps23	0.150665	-0.100772	0.198	0.272	1
Hivep3	0.15073	-0.101613	0.272	0.358	1
Tnrc6b	0.151148	0.189875	0.531	0.477	1
Vps13b	0.151324	0.170963	0.469	0.396	1
Adgrb3	0.151348	0.131525	0.988	0.97	1
Gm42439	0.151836	0.1524	0.333	0.275	1
Arhgef3	0.152008	-0.109425	0.123	0.184	1
Pde7b	0.15232	0.127525	0.506	0.463	1
Gprasp1	0.152522	-0.164789	0.296	0.353	1
Rapgef4os1	0.153428	0.112724	0.247	0.187	1
Atp5a1	0.153801	-0.109899	0.235	0.309	1
Smg6	0.154067	-0.119433	0.296	0.372	1
Kcnd2	0.154167	0.145222	0.975	0.974	1
Ext2	0.154312	0.119158	0.173	0.126	1
Lrrtm4	0.154392	-0.146015	0.852	0.866	1
Cux2	0.154764	-0.105385	0.383	0.48	1
Gpatch8	0.15542	0.218552	0.568	0.538	1
Frmd5	0.15546	0.180403	0.679	0.619	1
Prrc2c	0.155503	-0.152178	0.296	0.358	1
Gm11659	0.15582	0.139118	0.21	0.16	1
Prkg1	0.156651	-0.161272	0.642	0.719	1
Hnrnpa2b1	0.156726	-0.101073	0.259	0.34	1
Serp2	0.157108	-0.123538	0.21	0.275	1
Larp4b	0.15718	-0.106327	0.136	0.197	1
Atp2c1	0.157967	-0.126899	0.358	0.432	1
Grin2a	0.158522	-0.124477	0.938	0.934	1
Fip1l1	0.159179	0.140064	0.222	0.172	1
Camk1	0.159822	0.113507	0.185	0.135	1
Mark1	0.16139	-0.127804	0.185	0.246	1
Mxi1	0.161948	-0.112867	0.123	0.18	1
Fstl4	0.163118	0.128941	0.654	0.58	1
Eif2s2	0.163295	-0.105675	0.185	0.248	1
Tomm20	0.163387	-0.100225	0.198	0.267	1
Satb1	0.164294	0.21266	0.321	0.268	1
Mllt10	0.16531	-0.115216	0.296	0.371	1
Rpl15	0.166708	-0.130845	0.235	0.299	1
Ptchd4	0.167984	-0.129893	0.16	0.222	1
Eef1a2	0.168038	-0.113731	0.173	0.234	1
Ckb	0.168257	-0.117354	0.531	0.678	1
Zmat2	0.169868	-0.10242	0.123	0.18	1
Synj2bp	0.170074	0.110992	0.247	0.191	1
1810026B05Rik	0.170186	0.110248	0.185	0.137	1
Robo1	0.170981	-0.149954	0.173	0.24	1
Emc7	0.171312	-0.106354	0.136	0.193	1
Mpc1	0.172516	-0.101764	0.284	0.36	1
Jakmip2	0.172519	-0.114337	0.272	0.342	1
Cdh6	0.172651	-0.108041	0.21	0.28	1
Rundc3b	0.173192	-0.11102	0.148	0.205	1
Mir124a-1hg	0.1746	0.155082	0.395	0.345	1
Adgrl3	0.174779	0.128539	0.864	0.844	1
Ttll5	0.175287	0.112788	0.21	0.158	1
Gria4	0.175566	-0.141687	0.741	0.75	1
Rapgef4	0.176376	0.132715	0.519	0.469	1
Pcmt1	0.177833	-0.12171	0.259	0.322	1
Slc22a23	0.178054	-0.113941	0.148	0.205	1
Cbfa2t2	0.178182	-0.100151	0.173	0.237	1
Ate1	0.178244	-0.105191	0.16	0.22	1
Rab40c	0.178872	-0.109487	0.123	0.177	1
Ddhd2	0.180724	-0.112574	0.173	0.233	1
Itm2c	0.180824	-0.108375	0.21	0.277	1
Chm	0.182364	-0.100684	0.111	0.164	1
Ksr2	0.183326	-0.134553	0.333	0.401	1
Galnt17	0.183484	-0.115048	0.185	0.249	1
Taok1	0.183702	-0.105779	0.235	0.305	1
Rsrc2	0.18465	-0.120209	0.185	0.243	1
Srrm4	0.185172	0.133917	0.321	0.259	1
Cdk5r1	0.185616	-0.125275	0.21	0.267	1
Plcb4	0.186076	-0.105156	0.284	0.361	1
Rims3	0.187285	-0.108813	0.148	0.203	1
Flrt2	0.187322	-0.148518	0.407	0.472	1
Syne1	0.190266	-0.110573	0.691	0.747	1
Brd4	0.1914	-0.126268	0.198	0.253	1
Rab40b	0.191446	-0.101916	0.148	0.205	1
Atp6v0d1	0.191581	-0.105191	0.16	0.217	1
Ube2d2a	0.192355	-0.101994	0.185	0.246	1
Eprs	0.192628	-0.101853	0.123	0.176	1
Prickle2	0.192676	-0.139393	0.519	0.562	1
Gm3764	0.194256	0.103204	0.284	0.224	1
Stmn4	0.194721	-0.107794	0.235	0.299	1
Atp5l	0.194784	-0.101853	0.222	0.29	1
Epha10	0.195879	-0.10688	0.136	0.19	1
Zfp292	0.196655	0.181539	0.284	0.241	1
Dnajc19	0.196859	0.139025	0.198	0.15	1
Vgf	0.197815	-0.113774	0.148	0.201	1
Cacng3	0.198955	-0.112769	0.296	0.371	1
Mrtfb	0.19897	-0.110172	0.444	0.524	1
Nsd1	0.199872	-0.107078	0.358	0.445	1
Sik2	0.200382	-0.116139	0.16	0.22	1
Gm15577	0.200981	0.123167	0.247	0.193	1
Jakmip3	0.203042	0.105291	0.235	0.181	1
Mmaa	0.203504	0.125251	0.148	0.108	1
Gsdme	0.203559	0.128338	0.247	0.198	1
Gm14858	0.203683	0.115429	0.123	0.086	1
Agbl4	0.205401	0.157638	0.617	0.583	1
Pld5	0.208642	-0.102703	0.086	0.134	1
Cdh4	0.208692	0.151081	0.136	0.097	1
Lrrtm3	0.209313	-0.10982	0.272	0.34	1
Dclk1	0.209901	0.102935	0.827	0.822	1
Chgb	0.216098	-0.107267	0.333	0.4	1
Adam23	0.216952	-0.110483	0.296	0.367	1
Chd2	0.218356	-0.109633	0.21	0.268	1
Apod	0.222362	0.127856	0.21	0.167	1
Unc79	0.226111	0.19667	0.432	0.411	1
Cacna1a	0.228545	0.140323	0.827	0.782	1
Ncoa1	0.229282	-0.114433	0.259	0.321	1
Ttc3	0.231304	-0.107002	0.84	0.837	1
Galnt13	0.232891	0.17925	0.37	0.312	1
Gm37240	0.233058	0.143536	0.42	0.373	1
Mapt	0.234071	-0.107914	0.593	0.625	1
Sh3kbp1	0.234092	0.11385	0.185	0.144	1
Oga	0.238049	0.105232	0.333	0.284	1
Vps13a	0.240478	0.14037	0.444	0.41	1
Celf1	0.241768	-0.12079	0.469	0.534	1
Fbxw7	0.248701	-0.103031	0.407	0.459	1
Pds5a	0.249092	0.121839	0.247	0.206	1
Tmem132d	0.25358	-0.120593	0.568	0.663	1
Tmem108	0.254168	0.152141	0.37	0.33	1
Khdrbs3	0.256188	0.132835	0.531	0.5	1
4930587E11Rik	0.25636	0.248609	0.321	0.292	1
Ttll11	0.258371	0.146096	0.296	0.258	1
Ppp1r12b	0.258942	-0.106042	0.247	0.301	1
Ube2q2	0.263765	0.108764	0.21	0.169	1
AW554918	0.2677	0.116007	0.21	0.169	1
Lrp1b	0.267888	0.146354	0.951	0.909	1
Plxna4	0.268524	0.17242	0.519	0.483	1
Rps19	0.268587	-0.104107	0.173	0.218	1
Mical2	0.27098	0.124141	0.494	0.447	1
Gtf2i	0.273119	0.148679	0.309	0.269	1
Ccdc174	0.274751	0.13081	0.16	0.126	1
Ak5	0.275548	0.187982	0.432	0.389	1
Rpl23	0.278134	-0.140082	0.346	0.383	1
Sh3bp5	0.28012	0.115554	0.16	0.128	1
Ppig	0.280871	-0.10115	0.185	0.229	1
Hs6st3	0.280946	-0.141143	0.877	0.89	1
Rbm33	0.282529	0.134768	0.235	0.198	1
Gria3	0.282542	-0.17515	0.605	0.602	1
Syt1	0.283411	0.137739	1	0.998	1
Mical3	0.284715	0.276098	0.494	0.483	1
Higd1a	0.286234	0.106931	0.198	0.16	1
Egfem1	0.289605	-0.15373	0.333	0.378	1
Gnas	0.290748	-0.101508	0.494	0.538	1
Sybu	0.291008	0.101182	0.457	0.408	1
Cdk8	0.29511	0.126218	0.296	0.253	1
Tra2a	0.30096	0.155128	0.37	0.342	1
Otud7a	0.301932	0.130813	0.543	0.511	1
Ppfia2	0.30509	-0.104737	0.679	0.709	1
Unc5c	0.312566	0.184114	0.333	0.302	1
Fbxw8	0.318577	0.106898	0.111	0.084	1
4933424G05Rik	0.32241	0.188643	0.358	0.322	1
Lrtm1	0.324823	0.130844	0.247	0.208	1
4932438A13Rik	0.326499	0.122962	0.333	0.296	1
Fmn2	0.329765	0.136875	0.42	0.394	1
Trim9	0.332088	0.175638	0.407	0.393	1
Tmeff2	0.33898	0.106378	0.457	0.399	1
Dennd1a	0.343909	0.126886	0.469	0.451	1
Emsy	0.352168	0.105414	0.222	0.192	1
Cadm1	0.353033	0.113199	0.519	0.502	1
Pbx1	0.355734	0.1892	0.457	0.448	1
Dalrd3	0.357517	0.105094	0.16	0.131	1
Ank	0.360896	0.116939	0.37	0.343	1
Pde4d	0.370213	0.180789	0.84	0.779	1
Kcnip2	0.372694	0.129204	0.16	0.132	1
Tafa1	0.376763	-0.157256	0.432	0.513	1
Atp1b3	0.377026	0.110856	0.235	0.201	1
Nob1	0.378264	0.10126	0.111	0.088	1
Ctnnd2	0.379069	0.12409	0.914	0.855	1
Cdh11	0.383244	0.133912	0.296	0.277	1
Tjp1	0.399358	0.109916	0.531	0.507	1
Lrif1	0.403282	0.108776	0.136	0.11	1
A830018L16Rik	0.405828	0.11679	0.272	0.244	1
Frmd4a	0.410725	0.140017	0.679	0.653	1
1700111E14Rik	0.413212	0.200778	0.309	0.294	1
Csmd2	0.415258	0.123188	0.42	0.413	1
Slit3	0.420222	0.146114	0.568	0.548	1
Eml5	0.421414	0.136797	0.346	0.332	1
Fam155a	0.421826	-0.121376	0.877	0.892	1
Rsrp1	0.422441	0.100246	0.556	0.531	1
Gm12709	0.425122	0.104751	0.185	0.163	1
Trpc6	0.433395	0.144472	0.198	0.173	1
Prkca	0.437972	0.164845	0.531	0.57	1
Msra	0.438085	0.106666	0.444	0.424	1
Ptprs	0.439148	0.102574	0.457	0.437	1
Gm15398	0.443819	0.133791	0.235	0.206	1
Ift88	0.444507	0.119432	0.173	0.15	1
Wwox	0.44587	0.111122	0.321	0.293	1
Snrnp70	0.452174	0.127221	0.519	0.52	1
Tacc1	0.465855	0.134279	0.444	0.443	1
R3hdm2	0.468339	0.107862	0.58	0.58	1
Cmip	0.469024	0.103156	0.383	0.36	1
Rabgap1l	0.469501	0.130766	0.568	0.565	1
Ankrd13c	0.473503	0.109913	0.185	0.163	1
Cspp1	0.477905	0.116987	0.37	0.362	1
Sclt1	0.489447	0.103238	0.309	0.289	1
Klf12	0.507954	0.125839	0.272	0.258	1
Kcnq2	0.536984	0.103211	0.259	0.24	1
AY036118	0.540815	0.146282	0.889	0.932	1
Astn2	0.542465	-0.131015	0.58	0.616	1
Nell1	0.571855	0.11619	0.358	0.428	1
Rsrc1	0.603569	0.111393	0.235	0.229	1
Med12l	0.605118	0.116537	0.296	0.276	1
Nrg1	0.617876	-0.121786	0.975	0.987	1
Galntl6	0.632666	-0.220884	0.222	0.232	1
Adcy9	0.635209	0.129595	0.247	0.292	1
Unc13b	0.639594	0.108404	0.296	0.282	1
Plp1	0.653793	0.115076	0.358	0.358	1
Enox1	0.658331	0.144356	0.333	0.333	1
Pcmtd1	0.7005	0.111122	0.321	0.32	1
Sbf2	0.705451	0.109545	0.358	0.356	1
Trps1	0.723615	0.125359	0.284	0.284	1
Large1	0.742032	0.149535	0.63	0.633	1
Trim35	0.755595	0.102302	0.247	0.243	1
Lrrc4	0.776244	0.124718	0.296	0.347	1
Naaladl2	0.776384	0.109649	0.407	0.421	1
Fubp1	0.820305	0.130163	0.321	0.339	1
Rimbp2	0.855633	0.116569	0.358	0.381	1
Cadps2	0.876043	0.120753	0.432	0.458	1

## Sheet: S1f_DEGene_Cluster15vsOtherOlig
gene	p_val	avg_log2FC	pct.1	pct.2	p_val_adj
Pde4b	0	-0.733006	1	1	0
Nrgn	0	0.931124	0.627	0.268	0
Nkain2	0	-0.728913	1	1	0
Ubb	0	0.892998	0.766	0.444	0
Calm1	0	0.939609	0.988	0.839	0
Pcdh9	0	-0.660757	1	1	0
Gm42418	0	1.2523	1	0.999	0
AY036118	0	1.00657	1	0.974	0
Calm2	0	0.912618	0.855	0.569	0
Malat1	0	-0.461098	1	1	0
Tmsb4x	0	0.89814	0.804	0.481	0
Cox6c	8.80163e-299	0.810315	0.545	0.227	2.27874e-294
Ndufa4	1.38801e-297	0.780589	0.563	0.24	3.59356e-293
Snap25	4.1601e-284	0.69991	0.998	0.916	1.07705e-279
Camk1d	1.66145e-282	0.749113	0.846	0.566	4.3015e-278
Ppia	1.10126e-281	0.808425	0.616	0.3	2.85115e-277
Cox8a	7.77799e-269	0.760505	0.535	0.232	2.01372e-264
St18	4.83692e-264	-0.821752	0.606	0.848	1.25228e-259
Cck	1.31613e-251	0.778619	0.597	0.298	3.40747e-247
Magi2	2.4765e-248	-0.601536	1	1	6.41167e-244
Slc24a2	1.10009e-243	-0.60898	1	1	2.84812e-239
Cox4i1	7.06692e-236	0.772825	0.591	0.303	1.82963e-231
Mbp	1.92569e-229	-0.635396	0.805	0.934	4.98561e-225
Rtn1	3.43437e-218	0.654332	0.842	0.624	8.89159e-214
Aldoa	2.76646e-214	0.676034	0.527	0.253	7.16235e-210
Chchd10	9.63591e-214	0.637157	0.445	0.187	2.49474e-209
Lrp1b	1.36114e-212	-0.578708	1	1	3.52398e-208
Fth1	2.51339e-212	0.613236	0.943	0.803	6.50718e-208
Hspa8	7.23222e-210	0.717137	0.657	0.393	1.87242e-205
Ptprd	3.88658e-208	-0.534217	1	1	1.00624e-203
Atp6v0c	3.30454e-205	0.700711	0.662	0.404	8.55544e-201
Pcp4	5.27051e-203	0.693442	0.559	0.288	1.36454e-198
Cox7c	4.74155e-198	0.607857	0.423	0.178	1.22759e-193
Rplp1	5.16576e-198	0.639594	0.492	0.234	1.33742e-193
Prr5l	2.50809e-196	-0.711591	0.564	0.799	6.49344e-192
Rnf220	6.24763e-195	-0.802622	0.435	0.711	1.61751e-190
Xist	1.70326e-193	-1.05123	0.025	0.315	4.40975e-189
Cox7a2	3.39136e-193	0.569546	0.378	0.148	8.78024e-189
Atp5md	5.7037e-192	0.563501	0.36	0.136	1.47669e-187
Rpl38	1.81273e-189	0.600844	0.411	0.175	4.69317e-185
Tmeff2	5.04334e-189	-0.660252	0.968	0.967	1.30572e-184
Frmd5	2.24243e-181	-0.602906	0.972	0.976	5.80566e-177
Phlpp1	3.67347e-178	-0.66475	0.55	0.785	9.51061e-174
Atp5h	8.16461e-174	0.571554	0.431	0.196	2.11382e-169
Atp5k	2.85843e-171	0.512674	0.311	0.113	7.40046e-167
Stmn3	4.76853e-168	0.633212	0.522	0.279	1.23457e-163
Cox6b1	4.94046e-168	0.492828	0.31	0.113	1.27908e-163
Ywhah	7.33885e-168	0.571179	0.399	0.177	1.90003e-163
Atpif1	1.25739e-167	0.548715	0.362	0.148	3.2554e-163
Rps29	1.00414e-166	0.558322	0.414	0.187	2.59973e-162
Gapdh	2.90626e-164	0.558511	0.438	0.206	7.5243e-160
Cox7b	9.27145e-164	0.521884	0.34	0.135	2.40038e-159
Mef2c	1.31932e-162	0.410169	0.959	0.785	3.41571e-158
Rpl37	3.85319e-159	0.528775	0.359	0.151	9.9759e-155
Tpt1	1.4991e-155	0.584288	0.483	0.254	3.88116e-151
Mif	2.9977e-155	0.469544	0.303	0.114	7.76106e-151
Edil3	7.2688e-155	-0.557545	0.835	0.918	1.88189e-150
Ndufs5	2.30724e-154	0.491558	0.323	0.128	5.97344e-150
Basp1	2.74488e-154	0.589976	0.4	0.183	7.10649e-150
Stmn1	3.29681e-153	0.602994	0.554	0.324	8.53545e-149
Mdh1	3.66938e-153	0.581764	0.44	0.216	9.50003e-149
Actb	2.47488e-152	0.61848	0.64	0.42	6.40748e-148
Fnbp1	1.57446e-150	-0.590354	0.552	0.775	4.07629e-146
Atp5l	6.41813e-149	0.493237	0.331	0.136	1.66165e-144
Uqcrh	7.26027e-149	0.479818	0.326	0.132	1.87969e-144
Ndufa13	1.53844e-147	0.513778	0.358	0.157	3.98302e-143
Rpl23	1.7962e-146	0.512635	0.387	0.179	4.65036e-142
Hsp90aa1	9.89087e-146	0.597679	0.527	0.302	2.56074e-141
Prnp	1.08497e-145	0.576221	0.489	0.265	2.80899e-141
Chchd2	1.90293e-141	0.525563	0.394	0.189	4.92669e-137
Qk	2.36722e-141	-0.51862	0.773	0.897	6.12872e-137
Camk2n1	1.01564e-140	0.516609	0.368	0.167	2.62949e-136
Cox5a	1.0305e-140	0.483936	0.356	0.157	2.66795e-136
Rps8	2.0432e-140	0.546075	0.423	0.212	5.28985e-136
Rpl41	3.1084e-140	0.50427	0.356	0.16	8.04764e-136
Rps21	9.51489e-140	0.490875	0.348	0.153	2.4634e-135
Rpl19	1.03888e-139	0.525867	0.408	0.201	2.68967e-135
Dock10	2.84464e-139	-0.57745	0.579	0.778	7.36478e-135
Uqcr11	2.21779e-138	0.417324	0.249	0.087	5.74186e-134
Bex2	1.88224e-137	0.458942	0.314	0.129	4.87311e-133
Hsp90ab1	6.38519e-137	0.58662	0.608	0.396	1.65313e-132
Uqcr10	3.03763e-134	0.420418	0.256	0.094	7.86441e-130
Elob	3.61388e-134	0.44293	0.28	0.109	9.35634e-130
Ndufa5	1.86415e-133	0.424321	0.26	0.096	4.82628e-129
Fau	2.61906e-133	0.51304	0.39	0.191	6.78075e-129
Atp5b	6.0808e-131	0.501067	0.36	0.168	1.57432e-126
Rps3a1	6.65172e-130	0.488706	0.352	0.162	1.72213e-125
Atp5g1	1.831e-128	0.458835	0.313	0.133	4.74045e-124
Zfp536	3.91414e-128	-0.587696	0.525	0.729	1.01337e-123
Cmss1	3.9949e-127	0.504013	0.753	0.567	1.03428e-122
Ndufa11	7.38982e-127	0.407878	0.261	0.099	1.91322e-122
Ckb	1.14001e-126	0.564763	0.648	0.456	2.95147e-122
Rpl24	1.81424e-125	0.464061	0.352	0.163	4.69706e-121
Rpl13	9.56145e-125	0.51356	0.437	0.233	2.47546e-120
Vsnl1	1.29288e-123	0.530191	0.331	0.15	3.34728e-119
Sox2ot	3.28374e-123	-0.565817	0.485	0.7	8.50159e-119
Eif1	1.63608e-122	0.548559	0.478	0.275	4.23582e-118
Rps24	2.05753e-122	0.474081	0.368	0.179	5.32694e-118
Ank2	3.35386e-122	-0.433674	0.999	0.998	8.68315e-118
Ndufb4	4.16096e-122	0.382548	0.228	0.081	1.07727e-117
Atp5e	1.73831e-121	0.397161	0.249	0.094	4.50049e-117
Atp5g3	7.30896e-119	0.414842	0.279	0.115	1.89229e-114
Ndufb9	1.6869e-118	0.425883	0.29	0.123	4.36738e-114
Uqcrb	2.0609e-118	0.395653	0.253	0.098	5.33566e-114
Zeb2	2.67303e-118	-0.499307	0.867	0.898	6.92049e-114
Atp5f1	1.87951e-116	0.474586	0.354	0.172	4.86606e-112
Calm3	4.31506e-116	0.431813	0.309	0.138	1.11717e-111
Rpl37a	6.69353e-116	0.449326	0.319	0.145	1.73295e-111
Ano4	9.5222e-116	-0.554571	0.422	0.656	2.4653e-111
Cox5b	1.24013e-115	0.396788	0.269	0.109	3.21071e-111
Rps11	4.00926e-115	0.40996	0.286	0.121	1.038e-110
Dynll1	6.927e-115	0.443378	0.341	0.162	1.7934e-110
Gpm6a	1.71694e-113	0.502809	0.532	0.332	4.44515e-109
Grm3	5.66125e-113	-0.598535	0.365	0.596	1.4657e-108
Rpl3	2.42181e-110	0.453495	0.379	0.196	6.27006e-106
Rps27a	3.39738e-110	0.468164	0.355	0.177	8.79583e-106
Fkbp3	7.71627e-110	0.398649	0.256	0.104	1.99774e-105
Gnas	5.05159e-109	0.523419	0.424	0.236	1.30786e-104
Uqcrq	7.47544e-109	0.396341	0.252	0.102	1.93539e-104
Rpl35a	1.11607e-107	0.419745	0.292	0.131	2.88951e-103
Nrg3os	1.19049e-105	0.186915	0.855	0.623	3.08217e-101
Hint1	1.81639e-105	0.436435	0.312	0.147	4.70262e-101
Rpl36	6.47339e-105	0.387979	0.256	0.107	1.67596e-100
Rps28	1.15377e-104	0.387333	0.247	0.101	2.98712e-100
Atp5j	2.27237e-104	0.426763	0.286	0.128	5.88317e-100
Slc25a4	4.56402e-104	0.490967	0.448	0.261	1.18163e-99
Rps10	3.56098e-103	0.426924	0.324	0.157	9.21936e-99
Mapt	2.81256e-102	-0.418848	0.949	0.947	7.28172e-98
Syt1	2.93115e-102	0.310168	1	0.966	7.58875e-98
Rpl6	6.07636e-102	0.429697	0.348	0.175	1.57317e-97
Rpl36al	2.01944e-100	0.318438	0.2	0.073	5.22833e-96
Ldhb	2.1092e-100	0.418882	0.306	0.145	5.46071e-96
Ndufc1	6.91251e-100	0.330347	0.186	0.064	1.78965e-95
Atp1b1	3.40083e-99	0.519926	0.497	0.318	8.80474e-95
Rpl32	5.39977e-99	0.399594	0.284	0.13	1.398e-94
Human-MAPT	1.27411e-98	0.334082	0.211	0.08	3.29867e-94
Rpl9	1.56584e-98	0.430084	0.348	0.18	4.05396e-94
Fmnl2	4.26037e-98	-0.568407	0.22	0.44	1.10301e-93
Rpl30	6.14706e-98	0.415048	0.306	0.148	1.59147e-93
Rpl17	9.4135e-98	0.407917	0.312	0.152	2.43715e-93
Ndufb5	4.19291e-97	0.369005	0.245	0.104	1.08554e-92
Rab3a	8.11201e-97	0.394728	0.294	0.138	2.1002e-92
Atp5o	2.32995e-96	0.371063	0.242	0.102	6.03224e-92
Gabrb3	6.02865e-96	0.207603	0.894	0.68	1.56082e-91
Camk2a	1.02048e-95	0.230374	0.808	0.585	2.64201e-91
Ndufb1-ps	3.18554e-95	0.383539	0.241	0.102	8.24736e-91
Timm8b	4.06323e-95	0.312788	0.197	0.073	1.05197e-90
Dnm3	2.17195e-94	-0.48822	0.43	0.644	5.62318e-90
Ptprn2	1.08235e-93	0.193894	0.787	0.561	2.8022e-89
Rpl15	1.40838e-93	0.393471	0.301	0.145	3.6463e-89
H2afz	1.6633e-93	0.389589	0.275	0.127	4.30628e-89
Ndufa2	2.78712e-93	0.331421	0.19	0.07	7.21586e-89
St6galnac3	6.00699e-93	-0.492532	0.58	0.748	1.55521e-88
Ndufb7	1.67202e-92	0.323389	0.193	0.072	4.32885e-88
Arhgap23	1.73994e-92	-0.47157	0.413	0.621	4.50471e-88
Rpl21	4.82801e-92	0.415709	0.305	0.151	1.24997e-87
Fgfr2	5.06894e-92	-0.39779	0.987	0.97	1.31235e-87
Rpl28	9.37619e-92	0.384186	0.295	0.143	2.42749e-87
Myt1l	1.17638e-91	0.228742	0.794	0.572	3.04565e-87
Rpl8	8.92264e-91	0.396186	0.298	0.147	2.31007e-86
Rplp2	1.4743e-90	0.374619	0.265	0.122	3.81697e-86
Pcsk2	2.01046e-90	0.24068	0.893	0.684	5.20509e-86
Rps7	3.14159e-90	0.391374	0.316	0.159	8.13358e-86
Rpl27a	3.93861e-90	0.420106	0.357	0.193	1.01971e-85
Mapk10	7.60181e-90	0.227372	0.814	0.598	1.96811e-85
Tcf12	2.71043e-89	-0.492625	0.284	0.507	7.0173e-85
Zbtb20	4.6285e-88	-0.491965	0.42	0.627	1.19832e-83
Atp5j2	5.19168e-88	0.361596	0.25	0.112	1.34413e-83
Nme1	2.2291e-87	0.332998	0.231	0.099	5.77114e-83
Rab31	3.19304e-87	-0.498744	0.269	0.475	8.26678e-83
Sub1	4.3294e-87	0.357309	0.247	0.111	1.12088e-82
Ndufb8	4.52831e-87	0.344797	0.232	0.101	1.17238e-82
D7Ertd443e	1.81408e-86	-0.464522	0.291	0.506	4.69665e-82
Gria3	9.08121e-86	0.224771	0.822	0.608	2.35113e-81
Rps13	1.19808e-85	0.397642	0.302	0.153	3.10182e-81
Rnasek	4.77082e-85	0.371373	0.289	0.142	1.23517e-80
Rps14	5.54085e-85	0.390824	0.301	0.153	1.43453e-80
Actg1	1.35229e-84	0.383997	0.333	0.177	3.50108e-80
Ndufc2	1.62037e-84	0.358781	0.26	0.122	4.19513e-80
Mt3	5.92999e-84	0.348627	0.242	0.109	1.53528e-79
Tuba4a	7.30404e-84	0.332557	0.224	0.097	1.89102e-79
Cdk19	3.42135e-83	-0.483191	0.358	0.554	8.85788e-79
Ryr2	3.91047e-83	0.174574	0.888	0.68	1.01242e-78
Plxdc2	9.83288e-83	-0.465446	0.35	0.553	2.54573e-78
Rps25	3.38919e-82	0.329612	0.22	0.095	8.77462e-78
Cdh20	5.32231e-82	-0.500338	0.255	0.456	1.37795e-77
Stmn2	1.60907e-81	0.400411	0.303	0.155	4.16589e-77
Pebp1	1.93499e-81	0.405675	0.35	0.194	5.00968e-77
Agbl4	6.78904e-81	0.182028	0.764	0.546	1.75768e-76
Ctnna3	1.08464e-80	-0.446043	0.985	0.953	2.80814e-76
Cdc37l1	2.29102e-80	-0.456954	0.422	0.612	5.93146e-76
Plcl1	2.29973e-80	-0.41439	0.799	0.896	5.95399e-76
Map7	5.22665e-80	-0.442043	0.563	0.725	1.35318e-75
Ptprk	9.13967e-80	-0.479622	0.316	0.52	2.36626e-75
Uchl1	1.58463e-79	0.365776	0.273	0.135	4.10262e-75
Ndufa1	3.28071e-79	0.260808	0.152	0.053	8.49375e-75
Rpl39	4.35916e-79	0.317096	0.211	0.09	1.12859e-74
Ndufa12	8.94066e-79	0.317195	0.205	0.087	2.31474e-74
Ndufs6	1.19501e-78	0.236222	0.141	0.047	3.09389e-74
Clasp2	1.21857e-78	-0.45119	0.359	0.568	3.15487e-74
C030029H02Rik	1.28329e-78	-0.461276	0.259	0.458	3.32244e-74
Ndufb10	1.36211e-78	0.324281	0.227	0.102	3.52651e-74
Rps16	4.17496e-78	0.348147	0.243	0.114	1.0809e-73
Lrfn5	5.79596e-78	0.147395	0.924	0.728	1.50057e-73
Rps23	6.33534e-78	0.371167	0.284	0.145	1.64022e-73
Tpi1	7.83858e-78	0.316969	0.217	0.095	2.02941e-73
Brinp1	9.39912e-78	0.24665	0.651	0.455	2.43343e-73
Rian	9.91617e-78	0.200133	0.754	0.539	2.5673e-73
Atp5d	1.58092e-77	0.316029	0.213	0.093	4.093e-73
Mobp	2.18848e-77	-0.457342	0.427	0.608	5.66597e-73
Rpl11	3.20691e-77	0.378363	0.31	0.165	8.30269e-73
Cntn4	5.79183e-77	0.162362	0.928	0.735	1.4995e-72
Tmem160	5.5186e-76	0.256492	0.14	0.048	1.42877e-71
Ubl5	8.22453e-76	0.335811	0.229	0.105	2.12933e-71
Cnksr2	8.80539e-76	0.1882	0.861	0.651	2.27972e-71
Rpl34	8.87282e-76	0.334849	0.235	0.109	2.29717e-71
Uqcc2	1.32841e-75	0.286575	0.178	0.071	3.43926e-71
Ndufab1	1.63083e-75	0.309507	0.218	0.097	4.22222e-71
Ppp1r16b	4.86609e-75	-0.4583	0.363	0.553	1.25983e-70
Shtn1	8.28304e-75	-0.429659	0.212	0.405	2.14448e-70
Rps3	1.28361e-74	0.32367	0.238	0.113	3.32327e-70
Gria1	3.5236e-74	0.1736	0.896	0.695	9.1226e-70
Rpl14	4.34454e-74	0.33156	0.235	0.111	1.1248e-69
Mog	4.74059e-74	-0.412017	0.399	0.593	1.22734e-69
Rpl22l1	6.81245e-74	0.314116	0.211	0.094	1.76374e-69
Serinc1	1.00762e-73	0.392587	0.34	0.194	2.60872e-69
Npas3	1.6561e-73	-0.471878	0.232	0.42	4.28764e-69
Erbb4	3.60397e-73	-0.50903	0.357	0.547	9.33067e-69
Rps15a	1.134e-72	0.304439	0.214	0.096	2.93592e-68
Gm16168	3.56853e-72	-0.490799	0.305	0.492	9.23891e-68
Unc5c	3.7186e-72	-0.487911	0.357	0.546	9.62746e-68
Nrn1	4.99426e-72	0.280977	0.168	0.066	1.29301e-67
Zwint	6.23178e-72	0.364802	0.279	0.144	1.61341e-67
Sorcs1	1.70272e-71	-0.453373	0.251	0.448	4.40835e-67
Wnk1	3.37571e-71	-0.421138	0.248	0.44	8.73972e-67
Sik3	3.88651e-71	-0.445804	0.4	0.593	1.00622e-66
Pfdn5	5.79723e-71	0.306112	0.216	0.099	1.5009e-66
Rpl18a	6.3468e-71	0.310298	0.235	0.112	1.64319e-66
Sntg1	7.35941e-71	0.122726	0.945	0.762	1.90535e-66
Pde10a	3.34181e-70	0.133333	0.939	0.752	8.65195e-66
Frmd4b	4.15111e-70	-0.405912	0.267	0.458	1.07472e-65
Olfm1	7.48575e-70	0.367252	0.294	0.158	1.93806e-65
Gm1673	8.29482e-70	0.256449	0.156	0.06	2.14753e-65
Etl4	2.02598e-69	0.124434	0.963	0.793	5.24525e-65
Ndufb3	3.75972e-69	0.302411	0.198	0.088	9.73393e-65
Sst	3.85802e-69	0.341624	0.284	0.152	9.98842e-65
Hs6st3	4.29935e-69	0.115617	0.938	0.749	1.1131e-64
Pcsk1n	9.14517e-69	0.362266	0.324	0.184	2.36768e-64
Rps20	9.65034e-69	0.309006	0.222	0.105	2.49847e-64
Nme2	1.1417e-68	0.264516	0.167	0.067	2.95586e-64
Csmd3	1.9191e-68	-0.361492	0.997	0.981	4.96856e-64
Slc25a5	2.26146e-68	0.276361	0.181	0.077	5.85493e-64
Atp5mpl	8.35479e-68	0.276673	0.173	0.072	2.16306e-63
Myl6	9.51531e-68	0.3314	0.264	0.136	2.46351e-63
Pomp	1.16749e-67	0.280349	0.176	0.074	3.02263e-63
Prdx5	2.11981e-67	0.298448	0.207	0.095	5.4882e-63
Ndufb2	5.84758e-67	0.262597	0.178	0.075	1.51394e-62
Rps15	5.91341e-67	0.321635	0.23	0.112	1.53098e-62
Ppp2r2b	7.39267e-67	0.215486	0.62	0.432	1.91396e-62
Arpp19	1.19952e-66	0.321284	0.239	0.118	3.10556e-62
Prickle2	1.33185e-66	-0.393233	0.847	0.854	3.44816e-62
Ttc9b	2.12196e-66	0.249966	0.154	0.06	5.49374e-62
Pacrg	5.73383e-66	-0.4932	0.506	0.662	1.48449e-61
Rps17	6.11151e-66	0.29477	0.191	0.085	1.58227e-61
Ywhab	8.47495e-66	0.306992	0.228	0.111	2.19417e-61
Dclk1	2.91211e-65	0.182729	0.959	0.796	7.53945e-61
Naca	3.76053e-65	0.308924	0.24	0.121	9.73602e-61
Bcl2l1	5.03434e-65	-0.383967	0.156	0.327	1.30339e-60
Pcdh7	5.08294e-65	0.15145	0.902	0.714	1.31597e-60
Cacna2d3	1.36025e-64	0.156651	0.792	0.585	3.52169e-60
Map1lc3a	1.47145e-64	0.290259	0.2	0.092	3.80958e-60
4930419G24Rik	1.61588e-64	-0.474643	0.326	0.508	4.18351e-60
Rgs7	8.46449e-64	0.187889	0.612	0.427	2.19146e-59
Dscaml1	1.24692e-63	-0.451627	0.373	0.543	3.22828e-59
Dlg2	1.25673e-63	-0.304053	1	0.997	3.25368e-59
Atp8a1	2.98283e-63	-0.418032	0.326	0.513	7.72254e-59
Ank3	4.4938e-63	-0.339032	1	0.996	1.16344e-58
Pak7	5.96753e-63	-0.43347	0.299	0.486	1.54499e-58
Dctn3	6.57819e-63	0.258343	0.178	0.077	1.70309e-58
Mast3	8.48848e-63	-0.415438	0.286	0.456	2.19767e-58
Zdhhc14	1.02352e-62	-0.402879	0.226	0.402	2.64988e-58
Prkar1b	1.23425e-62	0.260526	0.16	0.066	3.19546e-58
Ndufb11	2.87928e-62	0.259585	0.173	0.074	7.45445e-58
Limch1	3.76069e-62	-0.400486	0.32	0.498	9.73642e-58
Pgam1	4.87939e-62	0.301201	0.231	0.116	1.26327e-57
Otud7b	5.7743e-62	-0.367703	0.198	0.373	1.49497e-57
Adipor2	8.3266e-62	-0.444756	0.308	0.478	2.15576e-57
Pex5l	1.03065e-61	-0.443046	0.966	0.948	2.66836e-57
Sec14l5	1.25107e-61	-0.359408	0.277	0.46	3.23901e-57
Ntrk2	1.40854e-61	0.204648	0.65	0.466	3.64672e-57
Dab1	1.7632e-61	0.11391	0.964	0.795	4.56491e-57
Psma7	2.84483e-61	0.276321	0.199	0.093	7.36526e-57
Rps18	2.90685e-61	0.311265	0.232	0.118	7.52585e-57
Exoc6b	2.99522e-61	-0.395663	0.308	0.492	7.75463e-57
Snrpd2	3.59001e-61	0.212517	0.128	0.047	9.29453e-57
Sorbs2	5.29939e-61	0.165559	0.656	0.468	1.37201e-56
Atxn1	5.74681e-61	0.141985	0.883	0.683	1.48785e-56
Cfl1	8.5306e-61	0.300289	0.239	0.123	2.20857e-56
Mast4	9.64015e-61	-0.341119	0.978	0.967	2.49583e-56
Snhg14	1.08066e-60	0.131646	0.909	0.721	2.79783e-56
Naaladl2	1.38822e-60	-0.435175	0.186	0.354	3.5941e-56
1110008P14Rik	1.77318e-60	0.260636	0.167	0.072	4.59077e-56
Ndfip1	1.95005e-60	0.430383	0.445	0.313	5.04867e-56
Npy	2.09482e-60	0.30691	0.224	0.113	5.42349e-56
Stard13	3.24452e-60	-0.350282	0.157	0.324	8.40007e-56
Eef1a1	3.26463e-60	0.378607	0.367	0.233	8.45213e-56
Rps26	4.80082e-60	0.276882	0.189	0.087	1.24293e-55
Arpc3	5.23773e-60	0.287082	0.212	0.103	1.35605e-55
Rps19	7.41669e-60	0.2856	0.217	0.107	1.92018e-55
Adamtsl1	1.61045e-59	-0.346958	0.125	0.282	4.16946e-55
Spock3	2.35091e-59	-0.426071	0.214	0.383	6.08651e-55
Psmb4	3.89724e-59	0.259481	0.171	0.076	1.009e-54
Atp1a1	4.2365e-59	0.319804	0.264	0.143	1.09683e-54
Rpl23a	7.00684e-59	0.245589	0.165	0.071	1.81407e-54
Ncam1	1.6655e-58	-0.35092	0.683	0.775	4.31197e-54
Gpx4	2.07026e-58	0.309357	0.253	0.136	5.35989e-54
Tubb4b	2.26583e-58	0.263886	0.181	0.083	5.86623e-54
Phldb1	2.68195e-58	-0.345709	0.267	0.446	6.94356e-54
Kif13b	4.65577e-58	-0.356026	0.3	0.477	1.20538e-53
Tuba1a	7.25818e-58	0.357799	0.345	0.214	1.87914e-53
Robo1	8.27451e-58	-0.4766	0.113	0.259	2.14227e-53
Mgst3	1.24461e-57	0.214982	0.122	0.045	3.22229e-53
Rps9	1.55516e-57	0.264752	0.198	0.095	4.0263e-53
Gm20642	1.87347e-57	0.165097	0.563	0.388	4.85042e-53
Atp2b2	2.22103e-57	0.251356	0.672	0.499	5.75024e-53
Mir100hg	3.15718e-57	-0.401287	0.328	0.502	8.17395e-53
Large1	3.85287e-57	0.142831	0.866	0.666	9.97508e-53
Arl6ip1	5.07761e-57	0.297007	0.245	0.13	1.31459e-52
Ttc3	5.34408e-57	0.259963	0.955	0.814	1.38358e-52
Park7	6.11544e-57	0.269112	0.186	0.087	1.58329e-52
Tagln3	6.18981e-57	0.240906	0.143	0.058	1.60254e-52
Arpp21	6.72033e-57	0.201313	0.993	0.889	1.73989e-52
Nrxn3	7.71291e-57	0.150096	1	0.967	1.99687e-52
Mrps33	1.0689e-56	0.245941	0.158	0.068	2.76738e-52
Atp5a1	1.78834e-56	0.319258	0.273	0.153	4.63002e-52
Daam2	2.36956e-56	-0.362133	0.234	0.403	6.13479e-52
Atp6v1f	3.72126e-56	0.259492	0.182	0.085	9.63433e-52
Tmsb10	5.24879e-56	0.256547	0.17	0.077	1.35891e-51
Chgb	5.6386e-56	0.329712	0.266	0.149	1.45983e-51
Rtn3	6.14777e-56	0.242762	0.86	0.688	1.59166e-51
Rpl12	7.27411e-56	0.29316	0.213	0.108	1.88327e-51
Tomm7	8.17645e-56	0.217322	0.133	0.053	2.11688e-51
Ncam2	1.49604e-55	-0.366521	0.95	0.907	3.87325e-51
Rps6	1.79436e-55	0.262459	0.184	0.087	4.64559e-51
Pde8a	2.08653e-55	-0.359287	0.28	0.449	5.40203e-51
Rims2	2.0952e-55	0.113835	0.948	0.769	5.42447e-51
Nrxn1	2.19104e-55	0.184928	1	0.97	5.67259e-51
Rpsa	3.37532e-55	0.315678	0.259	0.145	8.7387e-51
Tmcc1	4.14952e-55	-0.375467	0.287	0.462	1.07431e-50
Cntn5	4.34419e-55	0.151332	0.614	0.434	1.12471e-50
Mpc2	7.94133e-55	0.283039	0.195	0.095	2.05601e-50
Ypel2	9.55531e-55	-0.352784	0.29	0.461	2.47387e-50
Ndufa6	1.40945e-54	0.248294	0.169	0.077	3.64906e-50
Ctnna2	1.82151e-54	-0.375284	0.997	0.979	4.71589e-50
Rpl27	2.32021e-54	0.239163	0.159	0.07	6.00702e-50
Ap2m1	2.80356e-54	0.227715	0.139	0.057	7.25843e-50
Rps4x	4.30024e-54	0.275157	0.213	0.109	1.11333e-49
A330015K06Rik	5.63261e-54	-0.390858	0.195	0.356	1.45828e-49
Agap1	5.88086e-54	-0.377961	0.378	0.537	1.52256e-49
Tbc1d5	1.0707e-53	-0.37218	0.38	0.548	2.77205e-49
Prkcb	1.13557e-53	0.213981	0.835	0.653	2.93998e-49
Prkce	1.66798e-53	0.1977	0.591	0.421	4.31841e-49
Zdhhc20	1.80314e-53	-0.380632	0.288	0.45	4.66833e-49
Ndufa7	1.86048e-53	0.250072	0.168	0.077	4.81678e-49
Enox1	1.94958e-53	-0.383937	0.265	0.436	5.04747e-49
Rcbtb1	4.18198e-53	-0.303431	0.15	0.306	1.08272e-48
Pakap	4.21966e-53	-0.418428	0.327	0.488	1.09247e-48
Dynlrb1	1.46471e-52	0.215121	0.139	0.058	3.79213e-48
Tmem178b	1.85781e-52	-0.333764	0.895	0.864	4.80987e-48
Nptn	2.31737e-52	0.271324	0.611	0.452	5.99967e-48
Lrrc4c	2.32166e-52	-0.359949	0.999	0.987	6.01077e-48
Ninj2	3.1571e-52	-0.328583	0.143	0.292	8.17374e-48
Rhou	3.30145e-52	-0.324997	0.169	0.324	8.54744e-48
Rpl36a	3.59026e-52	0.220302	0.139	0.058	9.29518e-48
Sncb	3.59898e-52	0.238517	0.158	0.071	9.31775e-48
Tenm4	5.22253e-52	0.153527	0.617	0.442	1.35211e-47
Stxbp5l	5.22674e-52	0.156235	0.603	0.43	1.3532e-47
Rpl7	6.80136e-52	0.271961	0.201	0.102	1.76087e-47
Kcnh7	1.54214e-51	0.118592	0.981	0.847	3.99259e-47
Rpl5	2.05589e-51	0.28377	0.221	0.117	5.32271e-47
2900097C17Rik	5.37231e-51	0.290887	0.265	0.152	1.39089e-46
Mdga2	8.77607e-51	-0.337493	0.998	0.986	2.27212e-46
Plekhh1	1.57591e-50	-0.30839	0.218	0.379	4.08002e-46
Acaca	1.58675e-50	-0.373738	0.181	0.331	4.10809e-46
Chn1	2.73556e-50	0.325542	0.221	0.118	7.08237e-46
Ubc	2.84599e-50	0.314267	0.312	0.194	7.36826e-46
Ephb1	5.0188e-50	-0.334958	0.158	0.305	1.29937e-45
Scn1b	7.75859e-50	0.299126	0.22	0.118	2.0087e-45
Cycs	1.03395e-49	0.216098	0.138	0.059	2.67688e-45
Mrpl20	1.2997e-49	0.213483	0.128	0.053	3.36492e-45
Bin1	1.97043e-49	-0.335515	0.383	0.54	5.10145e-45
Selenow	2.19064e-49	0.303125	0.257	0.148	5.67158e-45
Slc25a3	2.57685e-49	0.311449	0.282	0.167	6.67146e-45
Cpe	3.16941e-49	0.338377	0.266	0.156	8.20559e-45
Fabp3	3.27349e-49	0.216379	0.139	0.06	8.47507e-45
Dynll2	3.51893e-49	0.264618	0.201	0.104	9.1105e-45
Nfasc	4.02154e-49	-0.357411	0.294	0.456	1.04118e-44
Eef1a2	4.90148e-49	0.205784	0.133	0.056	1.26899e-44
Car10	6.31942e-49	0.167292	0.535	0.375	1.6361e-44
Erbin	7.01637e-49	-0.328789	0.353	0.516	1.81654e-44
Tomm6	9.72607e-49	0.214253	0.136	0.058	2.51808e-44
Dnaja1	1.30623e-48	0.288011	0.243	0.137	3.38182e-44
Atp6v1e1	1.70535e-48	0.296358	0.25	0.143	4.41516e-44
Baz2b	1.71434e-48	-0.338004	0.263	0.427	4.43844e-44
Kif21a	2.04165e-48	-0.339153	0.386	0.541	5.28583e-44
Rps2	2.12422e-48	0.258124	0.204	0.106	5.4996e-44
Ndufs7	2.86271e-48	0.240172	0.171	0.083	7.41156e-44
Rbfox1	3.09809e-48	0.106687	1	0.967	8.02094e-44
Gabrb1	4.243e-48	0.164883	0.554	0.392	1.09851e-43
Atp6v1g2	5.34101e-48	0.208474	0.132	0.056	1.38279e-43
Atp6v1g1	6.51356e-48	0.214791	0.145	0.065	1.68636e-43
Cox6a1	7.29522e-48	0.226139	0.151	0.069	1.88873e-43
Rps27	9.26886e-48	0.301011	0.243	0.139	2.39971e-43
Neat1	1.11277e-47	-0.348453	0.588	0.718	2.88095e-43
Rps5	1.29056e-47	0.252013	0.191	0.097	3.34126e-43
Nrcam	1.96595e-47	0.191991	0.52	0.368	5.08984e-43
Prdx2	6.24549e-47	0.236501	0.165	0.079	1.61696e-42
Lmo4	6.69626e-47	0.215213	0.136	0.059	1.73366e-42
Thy1	8.16181e-47	0.248851	0.168	0.081	2.11309e-42
4930511M06Rik	1.09199e-46	-0.27504	0.157	0.304	2.82715e-42
Eif4a2	1.26422e-46	0.290485	0.237	0.135	3.27307e-42
Pgk1	1.48349e-46	0.217194	0.147	0.067	3.84076e-42
Foxn3	1.75001e-46	-0.333062	0.25	0.402	4.53077e-42
Kcnab1	1.80763e-46	-0.382479	0.271	0.424	4.67995e-42
Fbxw15	2.97935e-46	-0.261442	0.059	0.173	7.71354e-42
Plekhg1	4.14548e-46	-0.286844	0.17	0.318	1.07326e-41
Lars2	4.98309e-46	0.290161	0.23	0.13	1.29012e-41
Pard3	6.44571e-46	-0.305549	0.151	0.29	1.66879e-41
Nbas	7.54967e-46	-0.313273	0.217	0.367	1.95461e-41
Psmb5	7.74497e-46	0.233331	0.159	0.076	2.00517e-41
Samd12	8.51388e-46	0.146991	0.542	0.383	2.20424e-41
Smad7	8.95644e-46	-0.291135	0.181	0.33	2.31882e-41
Gm19500	9.69257e-46	-0.248642	0.09	0.215	2.50941e-41
Enpp2	1.32523e-45	-0.318626	0.464	0.61	3.43102e-41
Usp54	1.36691e-45	-0.294328	0.198	0.347	3.53894e-41
Hmgb1	1.85801e-45	0.277441	0.215	0.119	4.81038e-41
Slc13a1	1.90708e-45	-0.323001	0.097	0.221	4.93742e-41
Dlg1	2.04875e-45	-0.335395	0.251	0.409	5.3042e-41
Grcc10	2.07276e-45	0.193686	0.124	0.052	5.36637e-41
Psmb6	2.51754e-45	0.221087	0.15	0.07	6.51791e-41
Nedd8	3.0447e-45	0.243155	0.176	0.089	7.88274e-41
Atp2b1	4.22949e-45	0.221701	0.966	0.839	1.09502e-40
Atp5c1	4.923e-45	0.262508	0.21	0.115	1.27456e-40
Ndufa8	5.46628e-45	0.219793	0.145	0.067	1.41522e-40
Ppp3ca	5.58455e-45	0.283967	0.998	0.959	1.44584e-40
Btf3	6.05332e-45	0.221459	0.155	0.073	1.5672e-40
Atp1a3	6.52709e-45	0.297357	0.232	0.131	1.68986e-40
Sod1	7.02847e-45	0.196502	0.123	0.052	1.81967e-40
Dip2b	7.09777e-45	-0.327816	0.277	0.434	1.83761e-40
Apbb2	7.13939e-45	-0.329285	0.17	0.312	1.84839e-40
Snu13	9.94728e-45	0.202657	0.139	0.063	2.57535e-40
Bcas1	1.26047e-44	-0.302235	0.245	0.398	3.26336e-40
Itsn2	1.6003e-44	-0.336983	0.201	0.344	4.14317e-40
Ppp2r3a	1.66162e-44	-0.326754	0.234	0.379	4.30194e-40
Micos13	2.72713e-44	0.190405	0.126	0.054	7.06055e-40
Ndrg4	2.80977e-44	0.283807	0.241	0.138	7.27448e-40
Ran	4.21845e-44	0.212318	0.151	0.072	1.09216e-39
Galntl6	4.47316e-44	0.14367	0.564	0.403	1.1581e-39
Dock9	5.90256e-44	-0.322682	0.213	0.357	1.52817e-39
Psmc5	7.1569e-44	0.219338	0.154	0.073	1.85292e-39
Sec61g	8.28959e-44	0.192444	0.115	0.047	2.14617e-39
Nfia	8.48848e-44	-0.320427	0.246	0.393	2.19767e-39
Gabarapl1	8.86605e-44	0.243108	0.17	0.085	2.29542e-39
H3f3b	1.30669e-43	0.288403	0.269	0.162	3.38301e-39
Mdh2	2.00758e-43	0.252201	0.196	0.105	5.19763e-39
Nsg2	2.06264e-43	0.246025	0.179	0.092	5.34018e-39
Gng3	2.14724e-43	0.207699	0.136	0.062	5.55921e-39
Coa3	2.37776e-43	0.177239	0.108	0.043	6.15603e-39
Tubb5	3.71599e-43	0.230685	0.162	0.08	9.62071e-39
Psmb1	4.98255e-43	0.243812	0.177	0.092	1.28998e-38
Plcb1	7.05528e-43	0.125514	0.994	0.894	1.82661e-38
Cox17	9.91565e-43	0.203707	0.131	0.058	2.56716e-38
Myo1d	1.21066e-42	-0.29028	0.192	0.333	3.13439e-38
Ndn	1.25998e-42	0.205628	0.132	0.06	3.26208e-38
Iqsec1	1.61395e-42	-0.315186	0.163	0.299	4.17852e-38
Gabra1	1.93428e-42	0.237697	0.171	0.086	5.00784e-38
4930402H24Rik	2.3097e-42	-0.322852	0.259	0.407	5.97982e-38
Sult4a1	2.36507e-42	0.183696	0.112	0.047	6.12318e-38
Lrrtm3	2.46396e-42	-0.381988	0.206	0.345	6.3792e-38
Myo6	2.54722e-42	-0.288915	0.212	0.356	6.59475e-38
Anln	2.60085e-42	-0.305042	0.207	0.351	6.7336e-38
Ywhae	2.81882e-42	0.313904	0.308	0.2	7.29794e-38
Dpp10	2.86335e-42	0.10809	0.999	0.953	7.41321e-38
Nkain1	3.02729e-42	-0.249656	0.13	0.261	7.83765e-38
Ttll5	3.25595e-42	-0.2695	0.121	0.248	8.42966e-38
Frmd4a	4.00491e-42	0.104955	0.919	0.746	1.03687e-37
Srgap1	4.41419e-42	-0.27058	0.094	0.214	1.14283e-37
Snrpn	5.05658e-42	0.262091	0.199	0.109	1.30915e-37
Grik2	5.14066e-42	-0.302256	0.981	0.931	1.33092e-37
9330111N05Rik	5.70996e-42	-0.453372	0.063	0.168	1.47831e-37
Caly	5.97255e-42	0.254844	0.205	0.113	1.54629e-37
Timm13	6.64281e-42	0.204652	0.135	0.062	1.71982e-37
Rnf227	7.22761e-42	0.211812	0.139	0.065	1.87123e-37
Celf2	8.40091e-42	0.119251	1	0.973	2.17499e-37
2022-03-01	1.11618e-41	-0.363919	0.742	0.748	2.88979e-37
Rpl31	1.50322e-41	0.201118	0.131	0.059	3.89184e-37
Pkm	1.55488e-41	0.280835	0.276	0.173	4.02558e-37
A330049N07Rik	1.65606e-41	-0.270205	0.143	0.275	4.28754e-37
Ssh2	1.70508e-41	-0.322054	0.267	0.415	4.41445e-37
Dnm1	1.86306e-41	0.252033	0.182	0.095	4.82345e-37
Serp2	2.43739e-41	0.199247	0.134	0.061	6.31039e-37
Arhgef10	2.9311e-41	-0.264625	0.183	0.324	7.58863e-37
Hivep2	3.03646e-41	0.101224	0.936	0.762	7.86139e-37
Psmc3	3.04448e-41	0.209418	0.14	0.066	7.88215e-37
Mrfap1	4.20202e-41	0.230634	0.184	0.098	1.0879e-36
Tmtc2	7.54045e-41	-0.306356	0.17	0.302	1.95222e-36
Trim2	8.62457e-41	-0.314069	0.275	0.424	2.2329e-36
Hspe1	9.21876e-41	0.192129	0.13	0.059	2.38674e-36
Cuedc2	1.30481e-40	0.211099	0.144	0.069	3.37814e-36
Atp6v1d	1.43617e-40	0.231973	0.176	0.092	3.71824e-36
Cdh2	1.98622e-40	-0.308533	0.218	0.361	5.14233e-36
Kirrel3	2.29983e-40	-0.64158	0.343	0.454	5.95425e-36
Fa2h	2.33196e-40	-0.275676	0.269	0.418	6.03745e-36
Ntm	4.1241e-40	0.120273	0.994	0.892	1.06773e-35
Dock1	4.25929e-40	-0.271866	0.224	0.368	1.10273e-35
Stxbp1	8.48712e-40	0.237809	0.164	0.083	2.19731e-35
Auts2	8.62583e-40	-0.279707	0.999	0.973	2.23323e-35
Slc25a27	8.76498e-40	-0.243744	0.074	0.182	2.26925e-35
Tubb2a	9.38253e-40	0.245341	0.222	0.128	2.42914e-35
Mbnl2	9.53181e-40	-0.287922	0.644	0.722	2.46778e-35
Tmcc3	1.08523e-39	-0.279379	0.193	0.329	2.80967e-35
Kcnq3	1.20259e-39	-0.289687	0.964	0.916	3.11349e-35
Klhl2	1.28537e-39	-0.310328	0.333	0.476	3.32782e-35
Rabac1	1.38491e-39	0.256851	0.243	0.146	3.58552e-35
Sh3d19	1.48725e-39	-0.281477	0.203	0.34	3.85049e-35
Hipk2	1.48972e-39	-0.290701	0.24	0.379	3.85689e-35
Rpl18	2.03012e-39	0.234076	0.184	0.099	5.25598e-35
Cdc42bpa	2.8994e-39	-0.321054	0.665	0.733	7.50654e-35
Selenok	3.07316e-39	0.264249	0.238	0.143	7.95642e-35
Got1	3.3214e-39	0.231015	0.178	0.095	8.59912e-35
Ppp3r1	3.32175e-39	0.23697	0.182	0.098	8.60002e-35
Ankrd28	5.85444e-39	-0.289971	0.243	0.382	1.51571e-34
Rab6a	5.92717e-39	0.257252	0.226	0.132	1.53454e-34
Arhgap39	9.96989e-39	-0.266846	0.12	0.239	2.5812e-34
Slc12a2	1.00009e-38	-0.294213	0.257	0.395	2.58923e-34
Aspa	1.05289e-38	-0.289311	0.415	0.556	2.72593e-34
Gnao1	1.66423e-38	-0.320641	0.431	0.575	4.30869e-34
Smdt1	2.719e-38	0.212546	0.148	0.074	7.03948e-34
Egr1	2.94577e-38	0.17597	0.114	0.05	7.62661e-34
Ghitm	4.25641e-38	0.191626	0.132	0.062	1.10198e-33
Vdac2	4.50522e-38	0.233093	0.191	0.106	1.1664e-33
Arhgap21	6.28604e-38	-0.262802	0.122	0.241	1.62745e-33
Rcan2	6.55075e-38	-0.299612	0.18	0.307	1.69599e-33
Clta	7.2707e-38	0.252119	0.203	0.116	1.88238e-33
Prkca	7.91243e-38	-0.311325	0.19	0.322	2.04853e-33
Abhd17b	9.54268e-38	-0.250503	0.156	0.284	2.4706e-33
Tspan2	9.64256e-38	-0.264998	0.215	0.352	2.49646e-33
Ttll7	1.54919e-37	-0.294309	0.36	0.499	4.01086e-33
Itpk1	1.74247e-37	-0.263451	0.177	0.306	4.51125e-33
Nefl	2.71142e-37	0.216002	0.16	0.083	7.01986e-33
Eid1	3.78341e-37	0.253077	0.238	0.145	9.79526e-33
Ttr	3.90429e-37	0.285763	0.333	0.228	1.01082e-32
Gjc3	6.13323e-37	-0.259553	0.244	0.386	1.58789e-32
Lamtor2	6.851e-37	0.164341	0.102	0.043	1.77372e-32
Gm4258	7.18584e-37	-0.283416	0.25	0.386	1.86041e-32
Pop5	7.47444e-37	0.183322	0.119	0.054	1.93513e-32
Serf2	7.72964e-37	0.227844	0.171	0.092	2.0012e-32
Eif5a	8.59876e-37	0.198157	0.134	0.065	2.22622e-32
Cipc	1.00381e-36	-0.252197	0.183	0.314	2.59886e-32
Eif3k	1.06818e-36	0.174754	0.119	0.054	2.76553e-32
Pam16	1.33036e-36	0.165151	0.102	0.043	3.4443e-32
Ptms	1.41083e-36	0.218703	0.17	0.091	3.65264e-32
Syne1	2.03588e-36	0.142764	0.636	0.478	5.2709e-32
Gm42756	2.14779e-36	-0.197904	0.041	0.129	5.56062e-32
Psmb3	2.16376e-36	0.203393	0.151	0.078	5.60197e-32
Kif13a	2.33213e-36	-0.279406	0.258	0.395	6.03787e-32
Hras	2.65966e-36	0.20068	0.14	0.069	6.88586e-32
Pstpip2	3.48513e-36	-0.268742	0.212	0.345	9.02299e-32
Rpl7a	5.25278e-36	0.202023	0.154	0.079	1.35995e-31
St6gal1	5.30616e-36	-0.247015	0.165	0.291	1.37376e-31
Grid2	6.00544e-36	-0.332522	0.843	0.803	1.55481e-31
Atp6v1a	6.1691e-36	0.23721	0.187	0.105	1.59718e-31
Rpl35	9.73849e-36	0.170437	0.112	0.05	2.5213e-31
Fryl	9.73914e-36	-0.258606	0.167	0.29	2.52146e-31
Tceal9	1.15546e-35	0.15465	0.105	0.045	2.99149e-31
Zbtb16	1.36909e-35	-0.333369	0.166	0.283	3.54457e-31
Nkiras1	1.43227e-35	0.194042	0.134	0.066	3.70815e-31
Ablim2	1.4455e-35	-0.261832	0.11	0.221	3.7424e-31
Nsg1	1.55055e-35	0.208664	0.158	0.083	4.01436e-31
Map1lc3b	1.68834e-35	0.198365	0.144	0.073	4.3711e-31
Edf1	1.88491e-35	0.184013	0.137	0.068	4.88003e-31
Gm11149	2.076e-35	-0.270539	0.227	0.359	5.37475e-31
Ncoa2	2.6208e-35	-0.261453	0.133	0.25	6.78524e-31
Fkbp2	4.18522e-35	0.222071	0.176	0.097	1.08355e-30
Bsg	4.71801e-35	0.253398	0.247	0.156	1.22149e-30
Rpl13a	4.93023e-35	0.243574	0.209	0.124	1.27644e-30
Rpl10a	7.07576e-35	0.199802	0.153	0.079	1.83191e-30
Pkp4	9.59821e-35	-0.271055	0.239	0.371	2.48498e-30
Il33	1.08198e-34	-0.273467	0.186	0.31	2.80126e-30
Ywhag	1.13736e-34	0.252924	0.233	0.143	2.94463e-30
Tmem117	1.3725e-34	-0.249499	0.101	0.207	3.55341e-30
Gm36855	1.37862e-34	-0.198258	0.051	0.141	3.56926e-30
Gria2	1.44968e-34	0.22325	0.998	0.946	3.75323e-30
Gm48742	1.77437e-34	-0.259889	0.117	0.227	4.59385e-30
Gpr158	1.8066e-34	0.137699	0.518	0.38	4.67728e-30
Ttyh2	2.06788e-34	-0.226904	0.161	0.284	5.35375e-30
Fabp5	2.0884e-34	0.204098	0.157	0.083	5.40686e-30
Cacna2d1	2.72437e-34	0.123325	0.738	0.57	7.05339e-30
Sh3bgrl3	3.10355e-34	0.188091	0.135	0.067	8.03508e-30
Epn2	3.28849e-34	-0.250161	0.181	0.304	8.51391e-30
Dlgap1	4.05406e-34	0.142603	0.998	0.938	1.0496e-29
Ralgps1	4.74659e-34	-0.273526	0.163	0.282	1.22889e-29
Dleu2	5.03615e-34	-0.280071	0.217	0.343	1.30386e-29
C1qtnf4	5.22181e-34	0.234566	0.217	0.13	1.35193e-29
5031439G07Rik	5.73227e-34	-0.24072	0.186	0.311	1.48408e-29
Snap47	6.07764e-34	0.206738	0.163	0.088	1.5735e-29
Kmt2c	7.00843e-34	-0.245808	0.131	0.244	1.81448e-29
Kalrn	9.12734e-34	0.119126	0.997	0.913	2.36307e-29
Rpl26	1.13195e-33	0.239872	0.242	0.153	2.93061e-29
Npm1	1.4163e-33	0.212988	0.172	0.096	3.6668e-29
Lama2	1.4862e-33	-0.235754	0.101	0.207	3.84777e-29
Pdap1	1.53517e-33	0.171344	0.116	0.055	3.97456e-29
Ly6h	1.61196e-33	0.227517	0.207	0.122	4.17336e-29
Maged1	1.66109e-33	0.186607	0.138	0.07	4.30056e-29
Slc44a1	1.69777e-33	-0.269096	0.257	0.385	4.39553e-29
Nsf	1.75219e-33	0.271369	0.224	0.138	4.53643e-29
Aopep	1.84806e-33	-0.2632	0.145	0.262	4.78462e-29
Cdh10	1.90149e-33	-0.300183	0.183	0.304	4.92295e-29
Tuba1b	1.91062e-33	0.1693	0.116	0.055	4.94659e-29
Fam172a	2.29673e-33	-0.250214	0.118	0.228	5.94624e-29
Sem1	3.61502e-33	0.200484	0.149	0.078	9.35929e-29
Rab6b	4.52252e-33	0.254796	0.232	0.144	1.17088e-28
Il1rap	4.92744e-33	-0.26571	0.208	0.331	1.27571e-28
Tmod2	5.16712e-33	-0.28438	0.294	0.421	1.33777e-28
Nenf	5.37944e-33	0.177016	0.128	0.063	1.39274e-28
Polr3e	5.55382e-33	-0.208294	0.085	0.185	1.43788e-28
Rbfox3	5.86626e-33	0.18391	0.358	0.248	1.51877e-28
2610035D17Rik	5.94413e-33	-0.2214	0.115	0.224	1.53894e-28
4930420G21Rik	7.86781e-33	-0.219993	0.085	0.184	2.03698e-28
Vmp1	8.45495e-33	-0.27288	0.429	0.566	2.18899e-28
Arid5b	1.20121e-32	-0.236208	0.103	0.207	3.10992e-28
2022-09-04	1.41873e-32	-0.242043	0.284	0.418	3.67308e-28
Cyth1	1.50272e-32	-0.223698	0.145	0.26	3.89054e-28
Kcnk13	1.88936e-32	-0.22223	0.113	0.22	4.89155e-28
Pip4k2a	2.00211e-32	-0.266925	0.273	0.4	5.18346e-28
Tra2a	2.26129e-32	-0.242019	0.123	0.232	5.85449e-28
6330403K07Rik	2.26152e-32	0.19213	0.139	0.072	5.85509e-28
Arrdc3	2.62925e-32	-0.205023	0.104	0.208	6.80712e-28
Scand1	2.68477e-32	0.168813	0.115	0.054	6.95086e-28
Higd1a	2.7658e-32	0.179799	0.125	0.062	7.16067e-28
Apod	2.77544e-32	-0.418419	0.333	0.456	7.18561e-28
Psma2	2.828e-32	0.194501	0.148	0.079	7.32169e-28
Tmeff1	2.95958e-32	-0.230652	0.141	0.254	7.66235e-28
Daam1	2.99549e-32	-0.24976	0.22	0.345	7.75532e-28
Nbea	3.26529e-32	-0.219293	0.99	0.949	8.45384e-28
Ubash3b	3.78337e-32	-0.233334	0.13	0.239	9.79515e-28
Rffl	4.15694e-32	-0.219816	0.16	0.278	1.07623e-27
Clmn	4.243e-32	-0.258159	0.232	0.356	1.09851e-27
Dip2a	5.62851e-32	-0.225505	0.165	0.284	1.45722e-27
Tomm20	5.8731e-32	0.219527	0.183	0.106	1.52055e-27
Psap	6.14887e-32	0.266328	0.302	0.209	1.59194e-27
Elmo1	7.74016e-32	-0.291437	0.443	0.571	2.00393e-27
Suclg1	8.36228e-32	0.183801	0.136	0.07	2.16499e-27
Rpl4	9.41121e-32	0.179009	0.136	0.07	2.43656e-27
Eef1b2	1.17605e-31	0.200402	0.159	0.088	3.0448e-27
Gm28376	3.12272e-31	-0.307164	0.218	0.339	8.08473e-27
Vamp2	3.21089e-31	0.209377	0.161	0.09	8.31299e-27
Syp	5.2438e-31	0.212909	0.175	0.1	1.35762e-26
Kdm6a	6.21218e-31	-0.210162	0.09	0.186	1.60833e-26
Phf21a	1.02765e-30	-0.228389	0.104	0.206	2.66058e-26
Sh3kbp1	1.43046e-30	-0.219347	0.104	0.204	3.70346e-26
Dtna	1.57431e-30	-0.236648	0.141	0.248	4.07588e-26
Bcas3	1.68619e-30	-0.249695	0.173	0.287	4.36555e-26
Arl1	1.77806e-30	0.16699	0.114	0.056	4.6034e-26
Clstn1	2.05627e-30	0.265774	0.256	0.169	5.32367e-26
Tma7	2.12708e-30	0.191847	0.137	0.073	5.507e-26
Vps8	2.25519e-30	-0.204136	0.125	0.232	5.83868e-26
A230001M10Rik	2.27546e-30	-0.241195	0.224	0.347	5.89116e-26
Ccdc85b	2.63915e-30	0.177361	0.122	0.062	6.83276e-26
Cacybp	3.00532e-30	0.16588	0.114	0.055	7.78077e-26
Eif2s2	3.08384e-30	0.21407	0.178	0.103	7.98406e-26
Swi5	3.43925e-30	0.175111	0.13	0.067	8.90421e-26
Nap1l1	4.25911e-30	0.189072	0.147	0.079	1.10268e-25
Zfp532	6.50159e-30	-0.214615	0.124	0.228	1.68326e-25
Plekha1	8.57521e-30	-0.258266	0.18	0.292	2.22012e-25
Arpc5l	8.78668e-30	0.170908	0.121	0.061	2.27487e-25
Mt1	8.80304e-30	0.211745	0.184	0.109	2.27911e-25
Stxbp6	9.06075e-30	-0.241282	0.176	0.289	2.34583e-25
Gm48678	1.12258e-29	-0.281619	0.287	0.411	2.90636e-25
Rab40c	1.25497e-29	-0.218665	0.127	0.23	3.24911e-25
Aatk	1.59871e-29	-0.244891	0.287	0.409	4.13907e-25
Prkar1a	1.69371e-29	0.195491	0.158	0.089	4.38502e-25
Cobll1	1.70163e-29	-0.189054	0.116	0.22	4.40552e-25
Ppfibp2	1.89437e-29	-0.200045	0.147	0.258	4.90453e-25
Dis3l2	1.92338e-29	-0.213307	0.111	0.211	4.97962e-25
Dpyd	1.95533e-29	-0.237332	0.093	0.186	5.06235e-25
Cisd1	2.57249e-29	0.184534	0.142	0.077	6.66019e-25
Hecw2	3.48286e-29	-0.253003	0.869	0.839	9.01712e-25
Rftn1	4.1588e-29	-0.179292	0.079	0.169	1.07671e-24
Cst3	4.65589e-29	0.249209	0.377	0.28	1.20541e-24
Hapln2	7.23021e-29	-0.216157	0.201	0.319	1.8719e-24
Lpgat1	1.1443e-28	-0.245109	0.243	0.361	2.9626e-24
Bach2	1.24698e-28	-0.193983	0.066	0.15	3.22843e-24
Pak1	1.52703e-28	-0.25246	0.398	0.522	3.95348e-24
Nf1	1.68541e-28	-0.217345	0.131	0.234	4.36354e-24
Tubb3	2.50385e-28	0.20583	0.178	0.106	6.48248e-24
Myo9a	2.58463e-28	-0.227123	0.123	0.223	6.69162e-24
Bex3	2.72178e-28	0.176899	0.133	0.071	7.0467e-24
Clasrp	3.05988e-28	-0.172126	0.065	0.149	7.92202e-24
Mllt11	3.55193e-28	0.176739	0.125	0.065	9.19595e-24
Ywhaz	6.0686e-28	0.232285	0.208	0.131	1.57116e-23
Chd7	9.53821e-28	-0.179524	0.107	0.204	2.46944e-23
Wipf1	9.69739e-28	-0.181434	0.119	0.22	2.51065e-23
Acap2	9.77209e-28	-0.229253	0.158	0.267	2.52999e-23
Rasgrp3	1.29965e-27	-0.166685	0.066	0.148	3.36479e-23
Robo2	1.51231e-27	0.11999	0.398	0.286	3.91538e-23
Morf4l1	1.66566e-27	0.247068	0.258	0.176	4.31238e-23
Eif1b	1.79664e-27	0.187011	0.149	0.084	4.65151e-23
Ddx17	1.88125e-27	-0.230636	0.191	0.301	4.87054e-23
Gad1	2.37379e-27	0.157199	0.109	0.054	6.14575e-23
Ago3	2.42509e-27	-0.209886	0.099	0.19	6.27856e-23
Slco3a1	3.38168e-27	-0.22094	0.136	0.236	8.75516e-23
Gap43	3.86745e-27	0.16478	0.115	0.059	1.00128e-22
Dgki	3.97348e-27	-0.236702	0.952	0.909	1.02873e-22
Wwox	4.80993e-27	-0.270214	0.159	0.262	1.24529e-22
Apba1	6.22042e-27	-0.220883	0.149	0.251	1.61047e-22
Pdcd5	6.44674e-27	0.145947	0.106	0.052	1.66906e-22
Stag1	6.44773e-27	-0.226255	0.129	0.229	1.66932e-22
Gabarapl2	6.59727e-27	0.194923	0.156	0.09	1.70803e-22
Car2	7.23965e-27	-0.243722	0.381	0.5	1.87435e-22
Syn2	7.74494e-27	0.196522	0.126	0.067	2.00517e-22
Fmn1	7.82436e-27	-0.209282	0.077	0.16	2.02573e-22
Arsg	8.49314e-27	-0.148257	0.071	0.155	2.19888e-22
Zmynd8	1.00616e-26	-0.215985	0.12	0.216	2.60495e-22
Pgm2l1	1.01612e-26	0.163281	0.112	0.057	2.63073e-22
Dock5	1.04855e-26	-0.170361	0.109	0.204	2.7147e-22
Hook3	1.09586e-26	-0.200295	0.128	0.225	2.83718e-22
Ankib1	1.14619e-26	-0.203144	0.138	0.238	2.96749e-22
Itm2b	1.28399e-26	0.264294	0.42	0.33	3.32424e-22
Slc17a7	1.48157e-26	0.2025	0.167	0.099	3.83579e-22
Gtf2h5	1.77684e-26	0.158997	0.113	0.058	4.60025e-22
Ccdc50	2.1475e-26	-0.183552	0.116	0.212	5.55988e-22
Retreg1	2.28844e-26	-0.190733	0.137	0.238	5.92477e-22
Synj2	2.38606e-26	-0.180374	0.122	0.22	6.17751e-22
Samd4	2.40623e-26	-0.190874	0.104	0.195	6.22974e-22
Ndufa10	2.48306e-26	0.176118	0.136	0.076	6.42864e-22
Fbxo7	2.52087e-26	-0.155518	0.065	0.145	6.52654e-22
Arhgef28	2.53161e-26	-0.182576	0.115	0.209	6.55433e-22
Tom1l2	2.60442e-26	-0.212325	0.137	0.236	6.74283e-22
Tmem132d	2.95501e-26	-0.237676	0.082	0.166	7.65052e-22
Dnajc1	2.99271e-26	-0.188864	0.083	0.168	7.74812e-22
Itch	3.07482e-26	-0.223309	0.217	0.327	7.9607e-22
Cox7a2l	3.56309e-26	0.168137	0.123	0.066	9.22485e-22
Ubn2	3.65613e-26	-0.221102	0.136	0.236	9.46572e-22
Nsd1	4.27999e-26	-0.238579	0.179	0.285	1.10809e-21
Abcc5	4.53393e-26	-0.201175	0.099	0.188	1.17383e-21
Ambra1	6.11659e-26	-0.209243	0.117	0.211	1.58359e-21
Tulp4	6.42419e-26	-0.222838	0.309	0.428	1.66322e-21
Ankrd13a	6.54149e-26	-0.142358	0.051	0.125	1.69359e-21
Ctsb	6.84791e-26	0.184417	0.172	0.104	1.77292e-21
Dad1	7.10729e-26	0.178618	0.145	0.083	1.84008e-21
Creb5	8.33898e-26	-0.200116	0.16	0.263	2.15896e-21
Srp14	8.42891e-26	0.160484	0.131	0.071	2.18225e-21
Phactr3	8.77064e-26	-0.210285	0.117	0.209	2.27072e-21
Zfp280d	8.96433e-26	-0.193651	0.101	0.19	2.32087e-21
Arpc2	1.06826e-25	0.183977	0.158	0.092	2.76573e-21
Mob3b	1.16303e-25	-0.153897	0.049	0.121	3.0111e-21
AW554918	1.25803e-25	-0.166448	0.06	0.136	3.25704e-21
Dennd1a	1.39095e-25	-0.222657	0.143	0.243	3.60117e-21
Zfp280c	1.49252e-25	-0.18384	0.119	0.214	3.86413e-21
Kctd3	1.59665e-25	-0.183042	0.123	0.218	4.13372e-21
Kcnq1ot1	1.76928e-25	-0.206777	0.08	0.162	4.58067e-21
Apc	1.80747e-25	-0.206858	0.173	0.28	4.67954e-21
Trim35	1.86712e-25	-0.211252	0.199	0.307	4.83397e-21
Cyc1	2.0597e-25	0.164021	0.126	0.068	5.33255e-21
Atp6v1b2	2.09923e-25	0.199033	0.168	0.101	5.4349e-21
Bicd1	2.35955e-25	-0.21045	0.107	0.196	6.10888e-21
Sema6d	2.60979e-25	-0.223528	0.139	0.234	6.75675e-21
AI593442	2.68196e-25	0.142942	0.101	0.05	6.94361e-21
Vdac1	2.95137e-25	0.20223	0.182	0.113	7.6411e-21
Ptpn11	3.06342e-25	-0.184159	0.132	0.229	7.93118e-21
Pmm1	3.26409e-25	0.145853	0.102	0.051	8.45072e-21
Tjp1	3.3606e-25	-0.21909	0.115	0.206	8.7006e-21
Dock4	3.72613e-25	-0.214451	0.111	0.203	9.64696e-21
Lrch3	3.94562e-25	-0.192207	0.138	0.234	1.02152e-20
Pakap.1	5.5573e-25	-0.20628	0.125	0.217	1.43878e-20
Tspyl4	6.9346e-25	0.189384	0.153	0.09	1.79537e-20
Ndufv1	7.07421e-25	0.159346	0.115	0.061	1.83151e-20
Rps6ka5	7.1346e-25	-0.18193	0.105	0.194	1.84715e-20
Rrp1	7.50283e-25	0.173179	0.139	0.079	1.94248e-20
Cdk5rap2	8.28778e-25	-0.140308	0.054	0.127	2.14571e-20
Inpp5f	8.7764e-25	-0.180595	0.127	0.221	2.27221e-20
Sgk1	8.83673e-25	-0.220697	0.158	0.254	2.28783e-20
Rbm25	1.25596e-24	-0.211772	0.163	0.264	3.25167e-20
Igsf11	1.3556e-24	-0.163354	0.077	0.157	3.50964e-20
Rnf13	1.44281e-24	-0.20102	0.187	0.291	3.73543e-20
Serbp1	1.74476e-24	0.199094	0.194	0.123	4.5172e-20
Nrbp2	2.24494e-24	-0.164697	0.119	0.213	5.81214e-20
Nudc	2.29606e-24	0.158542	0.122	0.067	5.94449e-20
Ptma	2.58612e-24	0.246152	0.308	0.229	6.69547e-20
Rabgap1	2.59334e-24	-0.191161	0.092	0.176	6.71416e-20
Vdac3	2.65364e-24	0.186068	0.146	0.086	6.87027e-20
Srcin1	2.70789e-24	-0.209734	0.202	0.307	7.01072e-20
Cend1	2.85993e-24	0.148795	0.109	0.057	7.40437e-20
Crppa	3.63809e-24	-0.155144	0.068	0.144	9.41902e-20
Plekha5	3.65433e-24	-0.220408	0.153	0.244	9.46105e-20
Zcchc18	4.31003e-24	0.179029	0.144	0.083	1.11587e-19
Eml1	4.42907e-24	-0.170783	0.083	0.164	1.14669e-19
Picalm	4.57945e-24	-0.185958	0.171	0.272	1.18562e-19
Kif6	4.98402e-24	-0.151016	0.062	0.135	1.29036e-19
Map4k4	5.37163e-24	-0.185814	0.179	0.282	1.39072e-19
Got2	6.03956e-24	0.150885	0.105	0.054	1.56364e-19
Dixdc1	6.2396e-24	-0.192059	0.152	0.249	1.61543e-19
Rack1	6.30709e-24	0.152736	0.122	0.067	1.63291e-19
Clic4	6.66274e-24	-0.176337	0.14	0.235	1.72498e-19
Gde1	6.71717e-24	0.201023	0.203	0.133	1.73907e-19
Slc20a2	7.01141e-24	-0.159911	0.092	0.176	1.81525e-19
Atp6ap2	7.50109e-24	0.22186	0.231	0.158	1.94203e-19
Epb41l3	7.65193e-24	-0.19707	0.154	0.251	1.98108e-19
Map2k5	7.87467e-24	-0.159315	0.068	0.144	2.03875e-19
Cdk12	7.8912e-24	-0.179484	0.096	0.179	2.04303e-19
Gab2	8.54393e-24	-0.157904	0.058	0.131	2.21202e-19
Neo1	9.85353e-24	-0.203288	0.17	0.267	2.55108e-19
Cep97	9.97247e-24	-0.149095	0.077	0.157	2.58187e-19
Mir99ahg	1.0222e-23	-0.224424	0.125	0.215	2.64648e-19
Mpzl1	1.04063e-23	-0.138762	0.056	0.128	2.69419e-19
Pik3c2b	1.05581e-23	-0.172089	0.129	0.222	2.73349e-19
Zfp638	1.12719e-23	-0.23727	0.237	0.344	2.91829e-19
Asxl3	1.18862e-23	-0.131168	0.045	0.113	3.07733e-19
Gab1	1.315e-23	-0.200505	0.248	0.361	3.40454e-19
Igf1r	1.31916e-23	-0.183442	0.11	0.197	3.41531e-19
Kat2b	1.38324e-23	-0.153874	0.094	0.179	3.58121e-19
Jpx	1.96007e-23	-0.143701	0.041	0.105	5.07461e-19
Luc7l3	1.97424e-23	-0.192868	0.128	0.22	5.1113e-19
Eif5	2.00839e-23	0.186671	0.162	0.099	5.19973e-19
Emc7	2.14319e-23	0.181496	0.152	0.091	5.54872e-19
Cpeb2	2.25316e-23	-0.167326	0.107	0.194	5.83344e-19
Uqcrc2	2.3942e-23	0.180525	0.139	0.081	6.19859e-19
Zfp704	2.40882e-23	-0.166426	0.083	0.162	6.23644e-19
Map4k5	2.59055e-23	-0.180965	0.131	0.222	6.70694e-19
Gm48370	2.90123e-23	-0.167402	0.094	0.177	7.51129e-19
Kcnma1	3.21325e-23	0.103452	0.996	0.909	8.31911e-19
Eno2	3.23036e-23	0.158254	0.111	0.059	8.36339e-19
Ndufs3	3.23433e-23	0.158913	0.125	0.07	8.37367e-19
Wdfy2	3.48315e-23	-0.139879	0.058	0.13	9.01787e-19
Mtmr2	4.22096e-23	-0.146698	0.085	0.165	1.09281e-18
Mpc1	4.37218e-23	0.221441	0.232	0.159	1.13196e-18
4732471J01Rik	5.17609e-23	-0.145839	0.054	0.123	1.34009e-18
Gm10863	5.50654e-23	-0.158404	0.085	0.165	1.42564e-18
Ccdc88a	5.68387e-23	-0.214932	0.21	0.316	1.47155e-18
Ndufv2	5.72072e-23	0.188598	0.156	0.095	1.4811e-18
Hip1	6.11357e-23	-0.175202	0.117	0.204	1.5828e-18
Errfi1	6.39742e-23	-0.131694	0.046	0.112	1.65629e-18
Tsc22d1	7.01583e-23	0.161085	0.128	0.072	1.8164e-18
Gm42413	7.13342e-23	-0.194188	0.205	0.309	1.84684e-18
Abca8a	7.81254e-23	-0.150051	0.066	0.139	2.02267e-18
Gatm	8.83397e-23	-0.19283	0.285	0.398	2.28711e-18
Tasor	8.94418e-23	-0.163119	0.108	0.193	2.31565e-18
Rif1	1.01696e-22	-0.144247	0.073	0.148	2.6329e-18
Pgrmc1	1.08887e-22	0.180497	0.153	0.093	2.81909e-18
Nme7	1.18373e-22	0.187262	0.162	0.1	3.06467e-18
Gm15478	1.2516e-22	-0.164698	0.093	0.173	3.24039e-18
Fign	1.29972e-22	-0.162505	0.112	0.198	3.36499e-18
Frrs1l	1.33754e-22	0.168252	0.128	0.073	3.4629e-18
Trps1	1.36506e-22	-0.18121	0.093	0.172	3.53414e-18
Ptpra	1.42992e-22	-0.185053	0.142	0.233	3.70207e-18
Mtch1	1.56653e-22	0.18642	0.157	0.096	4.05575e-18
Galnt7	1.7548e-22	-0.16293	0.089	0.168	4.54318e-18
Mag	1.91311e-22	-0.205657	0.387	0.501	4.95305e-18
Tecr	1.92228e-22	0.211584	0.268	0.191	4.97679e-18
2022-03-08	1.97125e-22	-0.141366	0.071	0.146	5.10357e-18
Ube2e2	2.43084e-22	-0.225844	0.964	0.905	6.29346e-18
Snx29	2.72181e-22	-0.15727	0.095	0.176	7.04676e-18
Cpeb3	2.82611e-22	-0.194728	0.114	0.199	7.3168e-18
Slc25a13	2.91639e-22	-0.173269	0.139	0.23	7.55052e-18
Gm13905	3.47367e-22	-0.131556	0.072	0.146	8.99333e-18
Dmxl1	3.51147e-22	-0.178858	0.111	0.194	9.0912e-18
Napb	3.52244e-22	0.167692	0.141	0.083	9.1196e-18
Capza2	3.63858e-22	0.174721	0.151	0.091	9.42028e-18
Trf	3.99236e-22	-0.235541	0.493	0.588	1.03362e-17
Setd5	4.05755e-22	-0.179769	0.102	0.182	1.0505e-17
A230057D06Rik	4.46935e-22	-0.176199	0.052	0.119	1.15712e-17
Camk2b	4.4745e-22	0.167015	0.13	0.074	1.15845e-17
Grb14	4.49433e-22	-0.183017	0.193	0.293	1.16358e-17
Rnf216	4.74325e-22	-0.150276	0.07	0.142	1.22803e-17
Tmbim1	4.74939e-22	-0.147288	0.1	0.182	1.22962e-17
Ubr2	5.08618e-22	-0.164074	0.11	0.193	1.31681e-17
Trpm7	5.35095e-22	-0.184858	0.128	0.215	1.38536e-17
Ssu72	5.54718e-22	0.162503	0.13	0.075	1.43616e-17
Cct7	5.71382e-22	0.152113	0.119	0.067	1.47931e-17
Vgll4	7.17544e-22	-0.15464	0.084	0.161	1.85772e-17
Micu2	8.06842e-22	-0.138359	0.056	0.124	2.08891e-17
Mlf2	8.83032e-22	0.152167	0.122	0.069	2.28617e-17
Hsbp1	9.55966e-22	0.152571	0.117	0.066	2.475e-17
Ncdn	1.07684e-21	0.164657	0.131	0.076	2.78794e-17
Zmat2	1.13035e-21	0.15176	0.117	0.065	2.92648e-17
Tubb4a	1.38335e-21	-0.218692	0.385	0.489	3.58149e-17
Nktr	1.38394e-21	-0.182145	0.126	0.212	3.58303e-17
Rnf187	1.41272e-21	0.147003	0.115	0.064	3.65753e-17
Gm11659	1.46177e-21	-0.162939	0.113	0.196	3.78452e-17
Klf13	1.47901e-21	-0.186586	0.211	0.311	3.82915e-17
Mink1	1.54539e-21	-0.171179	0.127	0.213	4.00101e-17
Rpl22	1.86695e-21	0.140076	0.104	0.056	4.83354e-17
Fbxl5	1.90725e-21	-0.164523	0.1	0.179	4.93786e-17
Oaz1	1.91983e-21	0.219279	0.228	0.159	4.97043e-17
Atp5g2	2.06112e-21	0.168842	0.138	0.082	5.33624e-17
Add3	2.0727e-21	-0.183414	0.131	0.217	5.36622e-17
Cdc42	2.10091e-21	0.210546	0.224	0.155	5.43924e-17
Krit1	2.29951e-21	-0.165739	0.092	0.169	5.95343e-17
Tanc1	2.57232e-21	-0.148251	0.09	0.167	6.65975e-17
Lrba	2.77506e-21	-0.167355	0.09	0.166	7.18462e-17
1700111E14Rik	2.77924e-21	-0.194262	0.126	0.21	7.19544e-17
Map4	3.12383e-21	-0.196769	0.239	0.341	8.0876e-17
N4bp2l2	3.13936e-21	-0.148446	0.068	0.137	8.1278e-17
Rprml	3.18063e-21	0.138469	0.106	0.057	8.23465e-17
Rbx1	3.58485e-21	0.170983	0.144	0.087	9.28117e-17
Epc1	3.9279e-21	-0.151111	0.093	0.17	1.01693e-16
Prrc2c	4.30686e-21	-0.179315	0.151	0.242	1.11505e-16
Emc4	4.33882e-21	0.13759	0.102	0.055	1.12332e-16
Phf14	4.64631e-21	-0.159491	0.086	0.161	1.20293e-16
Dbndd2	6.41191e-21	-0.187886	0.256	0.361	1.66004e-16
Chmp2a	6.56386e-21	0.139681	0.1	0.054	1.69938e-16
Rbm6	7.36624e-21	-0.175949	0.143	0.233	1.90712e-16
Olfml1	7.51109e-21	-0.136304	0.084	0.158	1.94462e-16
Gstm5	8.33903e-21	0.148257	0.123	0.071	2.15898e-16
Ralgapa1	8.72775e-21	-0.168788	0.13	0.217	2.25961e-16
Slain1	9.55126e-21	-0.178692	0.214	0.313	2.47282e-16
Rb1	9.8199e-21	-0.148237	0.096	0.174	2.54237e-16
Npepps	1.22044e-20	-0.186508	0.167	0.258	3.15972e-16
Pfn2	1.24065e-20	0.167967	0.149	0.092	3.21203e-16
Selenof	1.30147e-20	0.160382	0.135	0.081	3.36951e-16
Set	1.32004e-20	0.153404	0.128	0.075	3.41757e-16
Pacs2	1.55697e-20	-0.155378	0.153	0.245	4.03101e-16
Ehbp1	1.57175e-20	-0.174964	0.094	0.169	4.06926e-16
Ftl1	1.77635e-20	0.166778	0.152	0.095	4.59897e-16
Nap1l5	1.9127e-20	0.191088	0.196	0.132	4.95198e-16
Cuedc1	2.0019e-20	-0.127286	0.074	0.145	5.18293e-16
Megf10	2.03912e-20	-0.135591	0.095	0.172	5.27927e-16
Stxbp3	2.16837e-20	-0.132544	0.097	0.175	5.61391e-16
Exoc4	2.39413e-20	-0.206858	0.195	0.291	6.19841e-16
Scg2	2.44028e-20	0.159062	0.13	0.078	6.31789e-16
Grm7	2.48888e-20	-0.343031	0.996	0.949	6.44371e-16
Nipbl	2.66822e-20	-0.167054	0.13	0.214	6.90803e-16
Tnrc6b	2.74467e-20	-0.186054	0.173	0.267	7.10596e-16
Brk1	2.75808e-20	0.163447	0.134	0.08	7.14067e-16
Pcdh11x	3.11903e-20	-0.172902	0.067	0.133	8.07516e-16
Dennd5b	3.20908e-20	-0.192381	0.121	0.2	8.3083e-16
2210016L21Rik	3.35583e-20	0.140814	0.108	0.06	8.68825e-16
Jakmip3	3.50284e-20	-0.161314	0.129	0.213	9.06886e-16
Micos10	3.63593e-20	0.147788	0.122	0.071	9.41343e-16
Josd2	3.73308e-20	-0.131258	0.078	0.15	9.66494e-16
Nfat5	3.75401e-20	-0.177513	0.102	0.178	9.71913e-16
Atp6v0e2	3.80547e-20	0.140989	0.104	0.058	9.85236e-16
Cct8	3.87357e-20	0.142482	0.109	0.061	1.00287e-15
Kazn	4.03706e-20	-0.141106	0.109	0.19	1.04519e-15
Heg1	4.141e-20	-0.145352	0.1	0.177	1.07211e-15
Jam3	4.20163e-20	-0.168406	0.145	0.23	1.0878e-15
Camkmt	4.50423e-20	-0.168272	0.091	0.164	1.16614e-15
Fkbp1a	4.52785e-20	0.201522	0.203	0.139	1.17226e-15
Fam214a	4.85314e-20	-0.154609	0.06	0.124	1.25648e-15
Arf1	4.97952e-20	0.170604	0.143	0.088	1.2892e-15
Rps12	5.6569e-20	0.182147	0.159	0.102	1.46457e-15
Fto	6.3704e-20	-0.16876	0.14	0.224	1.6493e-15
Cldn11	6.37264e-20	-0.162417	0.207	0.306	1.64988e-15
Faf1	6.41055e-20	-0.159599	0.085	0.157	1.65969e-15
Fbxl17	6.57252e-20	-0.179035	0.104	0.182	1.70163e-15
Rpl10	6.79853e-20	0.156685	0.138	0.084	1.76014e-15
Sumo2	6.87237e-20	0.182551	0.187	0.125	1.77926e-15
Myl12b	8.07258e-20	0.154071	0.129	0.077	2.08999e-15
Mitf	8.26457e-20	-0.126897	0.061	0.126	2.1397e-15
Mbd5	8.94102e-20	-0.182155	0.121	0.203	2.31483e-15
Aig1	9.22646e-20	-0.181348	0.156	0.242	2.38873e-15
Acyp2	1.05183e-19	-0.176422	0.11	0.186	2.72318e-15
Plekhg3	1.07599e-19	-0.122795	0.086	0.159	2.78574e-15
Rplp0	1.31029e-19	0.146027	0.113	0.065	3.39235e-15
Folh1	1.33905e-19	-0.112128	0.045	0.104	3.4668e-15
Hnrnpk	1.34285e-19	0.175316	0.182	0.121	3.47664e-15
Nav1	1.36408e-19	-0.167227	0.102	0.176	3.5316e-15
Fam102a	1.51893e-19	-0.128166	0.09	0.164	3.93252e-15
Sec62	1.70245e-19	0.213864	0.284	0.212	4.40763e-15
Atg4c	1.78717e-19	-0.136183	0.079	0.149	4.62699e-15
Scd3	1.99968e-19	-0.112363	0.044	0.102	5.17718e-15
Crebzf	2.00992e-19	-0.142951	0.076	0.144	5.20367e-15
Setd7	2.02905e-19	-0.137954	0.079	0.148	5.25321e-15
Gm20275	2.02918e-19	-0.171606	0.088	0.16	5.25354e-15
Myo1e	2.03516e-19	-0.135496	0.081	0.15	5.26904e-15
Eml6	2.08278e-19	-0.175845	0.087	0.157	5.39232e-15
Leng8	2.17008e-19	-0.127531	0.053	0.113	5.61833e-15
Dpysl2	2.35305e-19	-0.182337	0.222	0.314	6.09205e-15
Tacc1	2.65735e-19	-0.182027	0.136	0.217	6.87989e-15
Pde1c	2.72753e-19	-0.15734	0.094	0.167	7.06158e-15
Gm26936	2.77021e-19	-0.150644	0.112	0.189	7.17208e-15
Dnmt3a	2.7917e-19	-0.164749	0.097	0.171	7.22771e-15
Vps29	2.79815e-19	0.136105	0.116	0.067	7.24441e-15
Rsrc1	2.93434e-19	-0.158399	0.11	0.186	7.59701e-15
Kansl1l	3.03954e-19	-0.187678	0.156	0.241	7.86937e-15
Specc1	3.07399e-19	-0.170966	0.112	0.189	7.95855e-15
Ppp1r13b	3.10129e-19	-0.141716	0.064	0.128	8.02924e-15
Kif1b	3.14103e-19	-0.177297	0.856	0.839	8.13213e-15
Myo18a	3.619e-19	-0.175312	0.146	0.228	9.36958e-15
Strn	3.7366e-19	-0.137383	0.068	0.133	9.67407e-15
Smg6	3.95465e-19	-0.164852	0.098	0.17	1.02386e-14
Immp2l	4.04626e-19	-0.17051	0.069	0.134	1.04758e-14
Ncald	4.12016e-19	0.228668	0.256	0.19	1.06671e-14
Kmt2e	4.23392e-19	-0.163167	0.141	0.226	1.09616e-14
Tns3	4.46687e-19	-0.114533	0.055	0.116	1.15647e-14
Wdr20	5.32097e-19	-0.133699	0.093	0.166	1.3776e-14
Bri3	6.12743e-19	0.135443	0.113	0.065	1.58639e-14
Nsmce2	6.53191e-19	-0.158727	0.089	0.159	1.69111e-14
Bmyc	6.54682e-19	0.138942	0.114	0.066	1.69497e-14
Pla2g3	6.89478e-19	-0.136112	0.079	0.148	1.78506e-14
Srgap3	7.49399e-19	-0.15298	0.078	0.146	1.94019e-14
Snx30	8.02159e-19	-0.140243	0.111	0.188	2.07679e-14
Lrrc28	8.33899e-19	-0.118141	0.049	0.107	2.15897e-14
Dpp6	8.61945e-19	0.102628	0.305	0.223	2.23157e-14
4632427E13Rik	8.76134e-19	-0.123285	0.057	0.118	2.26831e-14
9330117O12Rik	9.42005e-19	-0.10654	0.045	0.103	2.43885e-14
Rbm26	9.77445e-19	-0.179658	0.141	0.223	2.53061e-14
Agpat4	1.09118e-18	-0.140197	0.119	0.198	2.82507e-14
Magi1	1.12858e-18	-0.190391	0.191	0.282	2.9219e-14
Grina	1.14909e-18	0.15449	0.142	0.089	2.97499e-14
Bcas1os2	1.20684e-18	-0.132533	0.11	0.187	3.12452e-14
Ccp110	1.21925e-18	-0.142671	0.137	0.219	3.15663e-14
Slc12a5	1.37743e-18	0.144535	0.119	0.07	3.56615e-14
Micall1	1.38118e-18	-0.116005	0.075	0.142	3.57588e-14
Ndufs2	1.42249e-18	0.146863	0.122	0.073	3.68283e-14
Cryab	1.42424e-18	0.212256	0.272	0.206	3.68737e-14
B430010I23Rik	1.50822e-18	-0.125904	0.062	0.124	3.90479e-14
Sgk3	1.54336e-18	-0.13982	0.068	0.132	3.99576e-14
Ogt	1.61251e-18	-0.164253	0.127	0.207	4.17478e-14
Dnm2	1.6619e-18	-0.145558	0.105	0.179	4.30267e-14
Tmem63a	1.68323e-18	-0.123661	0.092	0.163	4.35788e-14
H3f3a	1.75375e-18	0.184773	0.226	0.162	4.54045e-14
Xrn1	1.84693e-18	-0.131789	0.08	0.147	4.78171e-14
Bicra	1.95195e-18	-0.114001	0.047	0.103	5.05359e-14
Fam234a	1.95528e-18	-0.109211	0.044	0.1	5.06223e-14
Lrmda	2.0642e-18	-0.182849	0.119	0.194	5.34421e-14
Add1	2.07797e-18	-0.174467	0.156	0.238	5.37987e-14
Mettl7a1	2.11817e-18	-0.128312	0.083	0.152	5.48395e-14
Cog5	2.20122e-18	-0.15069	0.107	0.181	5.69895e-14
Fsd1l	2.34945e-18	-0.133098	0.086	0.155	6.08272e-14
Gm19522	2.36378e-18	-0.123501	0.072	0.137	6.11984e-14
Mllt10	2.39765e-18	-0.162725	0.117	0.193	6.20752e-14
Tcp1	2.40035e-18	0.137085	0.107	0.061	6.21451e-14
Ccnl2	2.43765e-18	-0.142551	0.091	0.161	6.31107e-14
Atp8b1	2.59623e-18	-0.123831	0.064	0.126	6.72163e-14
Nbeal1	2.66964e-18	-0.139426	0.08	0.147	6.9117e-14
4930512B01Rik	3.18054e-18	-0.115669	0.048	0.105	8.23443e-14
Gm28375	3.73033e-18	-0.141625	0.07	0.133	9.65782e-14
Litaf	4.39239e-18	-0.136945	0.146	0.229	1.13719e-13
Rab11fip3	4.47259e-18	-0.131827	0.062	0.122	1.15795e-13
Arl6ip5	4.7483e-18	0.136919	0.106	0.061	1.22934e-13
Sltm	4.81299e-18	-0.15551	0.147	0.229	1.24608e-13
Gna12	4.87799e-18	-0.149756	0.146	0.228	1.26291e-13
Mapre2	5.33123e-18	-0.164059	0.13	0.206	1.38025e-13
Csrp1	5.42231e-18	-0.157334	0.212	0.307	1.40384e-13
Arglu1	6.43185e-18	-0.155195	0.16	0.245	1.66521e-13
Birc6	6.55873e-18	-0.170928	0.125	0.201	1.69806e-13
Cab39l	7.5737e-18	-0.128918	0.065	0.126	1.96083e-13
Rheb	7.72153e-18	0.164949	0.166	0.11	1.9991e-13
Gse1	8.2968e-18	-0.14357	0.077	0.141	2.14804e-13
Atf7ip	8.35969e-18	-0.137858	0.107	0.179	2.16432e-13
Dstn	9.66002e-18	0.142533	0.112	0.066	2.50098e-13
Otulin	1.01085e-17	-0.147082	0.104	0.174	2.61708e-13
Zfp182	1.07972e-17	-0.112017	0.062	0.122	2.7954e-13
Wdfy3	1.10653e-17	-0.155694	0.12	0.195	2.86482e-13
Numb	1.11792e-17	-0.137983	0.064	0.124	2.8943e-13
Arid1b	1.12788e-17	-0.165656	0.141	0.219	2.92009e-13
Rab14	1.17166e-17	0.189036	0.221	0.159	3.03342e-13
Rtkn2	1.17902e-17	-0.108756	0.049	0.105	3.05248e-13
Atad2b	1.18602e-17	-0.151565	0.116	0.19	3.07061e-13
mt-Co3	1.24736e-17	0.150362	0.155	0.101	3.22942e-13
Amph	1.27056e-17	-0.165798	0.113	0.185	3.28947e-13
Chd6	1.2929e-17	-0.158034	0.134	0.212	3.34733e-13
Rbm5	1.5097e-17	-0.154678	0.121	0.195	3.90862e-13
Ncl	1.60609e-17	0.174752	0.16	0.106	4.15816e-13
Rapgef6	1.95899e-17	-0.149494	0.081	0.145	5.07183e-13
Pcm1	2.23961e-17	-0.14949	0.123	0.198	5.79834e-13
Pvt1	2.27665e-17	-0.142682	0.095	0.163	5.89426e-13
Kctd13	2.27776e-17	-0.142079	0.162	0.247	5.89712e-13
Gm44866	2.34511e-17	-0.126992	0.066	0.126	6.07148e-13
Dop1b	2.57205e-17	-0.122663	0.071	0.133	6.65905e-13
Prkn	2.68152e-17	-0.249156	0.515	0.546	6.94245e-13
Atp2a2	2.70913e-17	0.230046	0.271	0.207	7.01395e-13
Abl1	2.72665e-17	-0.127415	0.094	0.163	7.05929e-13
Ankub1	2.77851e-17	-0.104647	0.058	0.116	7.19356e-13
Babam2	2.85646e-17	-0.129545	0.091	0.159	7.39539e-13
Setbp1	2.92438e-17	-0.146622	0.064	0.123	7.57121e-13
Mycbp2	2.96785e-17	-0.169125	0.981	0.919	7.68375e-13
Ap3b1	3.07995e-17	-0.116431	0.071	0.134	7.97398e-13
Hepacam	3.34053e-17	-0.138644	0.153	0.234	8.64864e-13
Cdkal1	3.45171e-17	-0.131839	0.086	0.152	8.93647e-13
Hspd1	3.45543e-17	0.129367	0.104	0.06	8.94612e-13
Fnip2	3.5708e-17	-0.121746	0.066	0.127	9.2448e-13
Btbd9	3.82688e-17	-0.151715	0.076	0.139	9.9078e-13
Sytl2	3.96938e-17	-0.159933	0.166	0.248	1.02767e-12
Cmtm5	4.55725e-17	-0.110247	0.063	0.123	1.17987e-12
Pan3	4.73734e-17	-0.14007	0.086	0.151	1.2265e-12
Slc6a1	4.81961e-17	-0.132166	0.111	0.184	1.2478e-12
Pcyt2	6.01232e-17	-0.143707	0.113	0.185	1.55659e-12
Slc22a23	7.36641e-17	-0.152127	0.114	0.184	1.90716e-12
Parg	7.4579e-17	-0.115089	0.06	0.118	1.93085e-12
Vps13b	7.54587e-17	-0.15044	0.113	0.185	1.95362e-12
Vti1a	7.67679e-17	-0.155313	0.107	0.176	1.98752e-12
Ppp1r12a	8.31072e-17	-0.138367	0.132	0.209	2.15165e-12
Mat2a	8.41998e-17	-0.166437	0.2	0.284	2.17993e-12
Fam53b	8.50159e-17	-0.114787	0.068	0.128	2.20106e-12
Usp34	8.6448e-17	-0.159219	0.167	0.252	2.23814e-12
Gm12353	8.73083e-17	-0.121895	0.066	0.126	2.26041e-12
Nars	9.17539e-17	0.145384	0.124	0.077	2.37551e-12
Pls1	1.02132e-16	-0.141674	0.149	0.228	2.6442e-12
Kmt2a	1.10835e-16	-0.144323	0.09	0.154	2.86952e-12
Slc6a6	1.11677e-16	-0.133243	0.089	0.154	2.89133e-12
Txndc16	1.1525e-16	-0.128156	0.118	0.191	2.98383e-12
Zfp608	1.15345e-16	-0.121386	0.07	0.13	2.98629e-12
Il1rapl1	1.182e-16	-0.217337	1	0.978	3.06019e-12
Itm2c	1.20101e-16	0.170737	0.192	0.135	3.1094e-12
Zfhx2	1.20926e-16	-0.121615	0.073	0.134	3.13076e-12
Sash1	1.25287e-16	-0.114129	0.074	0.136	3.24369e-12
Nfib	1.29234e-16	-0.152732	0.117	0.188	3.34586e-12
Fam168a	1.41192e-16	-0.146388	0.122	0.195	3.65547e-12
Smg1	1.41647e-16	-0.121738	0.061	0.119	3.66725e-12
Ppp2r2a	1.44672e-16	-0.144986	0.177	0.259	3.74557e-12
Hpca	1.45679e-16	0.1251	0.104	0.061	3.77163e-12
Gpi1	1.55086e-16	0.153284	0.138	0.089	4.01517e-12
Dst	1.66093e-16	-0.188423	0.767	0.756	4.30016e-12
Scaper	1.70703e-16	-0.144803	0.088	0.152	4.41949e-12
Akap8l	2.16983e-16	-0.136538	0.086	0.15	5.61769e-12
Map1b	2.29215e-16	0.200903	0.252	0.189	5.93438e-12
Mical3	2.3759e-16	-0.138429	0.081	0.144	6.15121e-12
Jmjd1c	2.3844e-16	-0.152886	0.128	0.203	6.1732e-12
Ppip5k2	2.42996e-16	-0.101308	0.047	0.1	6.29116e-12
Ttc14	2.64227e-16	-0.14857	0.127	0.202	6.84083e-12
Wwp1	2.72336e-16	-0.125102	0.087	0.15	7.05078e-12
E130308A19Rik	3.01535e-16	-0.12637	0.1	0.167	7.80675e-12
Mta3	3.07549e-16	-0.118615	0.084	0.147	7.96246e-12
Git2	3.3018e-16	-0.104888	0.051	0.104	8.54835e-12
Fis1	4.36468e-16	0.126392	0.111	0.067	1.13002e-11
Cplx2	4.73409e-16	0.131529	0.101	0.059	1.22566e-11
Diaph2	4.89843e-16	-0.131226	0.065	0.123	1.2682e-11
Ascc3	5.42856e-16	-0.133406	0.083	0.145	1.40546e-11
Pfdn1	5.4794e-16	0.130651	0.105	0.062	1.41862e-11
Snx1	5.51438e-16	-0.118373	0.081	0.143	1.42767e-11
Hsph1	5.71761e-16	0.127203	0.104	0.062	1.48029e-11
Gnaq	5.83925e-16	-0.147405	0.151	0.229	1.51178e-11
Gbf1	5.88151e-16	-0.124735	0.084	0.146	1.52272e-11
Tbcd	5.88539e-16	-0.115779	0.072	0.131	1.52373e-11
Slc38a9	5.94559e-16	-0.110006	0.055	0.109	1.53931e-11
Sparcl1	6.39552e-16	0.141268	0.125	0.078	1.6558e-11
Ash1l	6.77098e-16	-0.148719	0.124	0.195	1.75301e-11
Hdac8	6.86973e-16	-0.130345	0.06	0.115	1.77857e-11
Rnf144a	7.24208e-16	-0.102905	0.059	0.114	1.87498e-11
Arid4b	8.01587e-16	-0.144769	0.188	0.27	2.07531e-11
St3gal3	8.33176e-16	-0.166712	0.163	0.239	2.15709e-11
Gm35188	8.70959e-16	-0.172223	0.179	0.257	2.25491e-11
Arf3	8.77282e-16	0.139751	0.118	0.073	2.27128e-11
Jph1	9.43575e-16	-0.133712	0.095	0.159	2.44292e-11
Snca	9.4507e-16	0.164329	0.193	0.136	2.44679e-11
Sbf2	1.02081e-15	-0.150046	0.125	0.196	2.64288e-11
Flnb	1.03065e-15	-0.126781	0.069	0.126	2.66835e-11
Faim2	1.07398e-15	0.150582	0.145	0.095	2.78052e-11
Angptl2	1.08334e-15	-0.101611	0.052	0.105	2.80476e-11
Atp11a	1.09805e-15	-0.114305	0.088	0.151	2.84284e-11
Ldlrad4	1.23011e-15	-0.135038	0.083	0.145	3.18476e-11
Slc8a1	1.2497e-15	-0.197678	0.962	0.908	3.23547e-11
Khdrbs3	1.42672e-15	0.162052	0.112	0.069	3.69378e-11
Gnb2	1.63291e-15	0.150194	0.13	0.084	4.22759e-11
1110004F10Rik	1.79225e-15	0.129116	0.11	0.067	4.64014e-11
Bicc1	1.81195e-15	-0.102379	0.049	0.101	4.69115e-11
Stk39	1.82344e-15	-0.127605	0.106	0.172	4.72089e-11
Itgav	1.89979e-15	-0.109743	0.068	0.124	4.91855e-11
Fcho2	2.10547e-15	-0.12152	0.073	0.131	5.45107e-11
Bmp2k	2.16712e-15	-0.115648	0.082	0.142	5.61068e-11
Scmh1	2.37137e-15	-0.12856	0.063	0.117	6.13948e-11
Rock1	2.65053e-15	-0.13768	0.105	0.17	6.86221e-11
Sik2	2.68573e-15	-0.106813	0.068	0.124	6.95336e-11
Cpsf6	2.69414e-15	-0.118494	0.077	0.136	6.97514e-11
Eloc	2.8809e-15	0.133852	0.111	0.068	7.45865e-11
Tbcb	3.34468e-15	0.123682	0.102	0.061	8.65937e-11
Elf2	3.40714e-15	-0.10611	0.084	0.145	8.82108e-11
Sema6a	3.42742e-15	-0.140312	0.145	0.218	8.8736e-11
Cobl	3.64406e-15	-0.140699	0.081	0.139	9.43448e-11
Spag9	4.70134e-15	-0.153095	0.211	0.297	1.21718e-10
Mdm4	4.74137e-15	-0.123502	0.09	0.151	1.22754e-10
Gigyf2	4.76266e-15	-0.12311	0.076	0.133	1.23305e-10
B3galt5	4.87867e-15	-0.112338	0.083	0.143	1.26309e-10
Gm48512	5.67745e-15	-0.134407	0.092	0.152	1.46989e-10
Srrm1	5.97347e-15	-0.118717	0.102	0.167	1.54653e-10
Gm17106	6.1026e-15	-0.127662	0.093	0.154	1.57996e-10
Ehmt1	6.3401e-15	-0.112852	0.077	0.135	1.64145e-10
Lingo1	6.3639e-15	0.118653	0.1	0.06	1.64761e-10
Snrnp70	7.01687e-15	-0.173779	0.395	0.464	1.81667e-10
Slc9a9	7.10497e-15	-0.136026	0.092	0.153	1.83948e-10
Tsc1	7.21602e-15	-0.107722	0.063	0.117	1.86823e-10
Msi2	7.53545e-15	-0.130104	0.08	0.138	1.95093e-10
Fam13b	7.67832e-15	-0.119116	0.086	0.146	1.98792e-10
Prkcq	7.74769e-15	-0.100021	0.072	0.129	2.00588e-10
Gmds	8.03603e-15	-0.107788	0.051	0.101	2.08053e-10
Immp1l	8.8259e-15	-0.141331	0.141	0.211	2.28502e-10
Smyd3	9.53304e-15	-0.141665	0.08	0.138	2.4681e-10
Ube2h	9.86666e-15	-0.121609	0.08	0.138	2.55448e-10
9330159F19Rik	1.02593e-14	-0.134491	0.129	0.198	2.65614e-10
Elovl7	1.06155e-14	-0.114911	0.097	0.159	2.74835e-10
Pcca	1.09238e-14	-0.1187	0.077	0.134	2.82818e-10
Senp7	1.10878e-14	-0.111844	0.058	0.109	2.87063e-10
Cadm2	1.18548e-14	-0.19431	1	0.991	3.0692e-10
Cct6a	1.18565e-14	0.121277	0.106	0.065	3.06964e-10
Gng7	1.39388e-14	-0.101385	0.064	0.118	3.60874e-10
Chd9	1.43534e-14	-0.136812	0.113	0.178	3.7161e-10
Srek1	1.4688e-14	-0.134338	0.11	0.174	3.80272e-10
Mtmr3	1.47098e-14	-0.119283	0.087	0.146	3.80837e-10
Csmd2	1.58832e-14	-0.119403	0.054	0.104	4.11217e-10
Hprt	1.61454e-14	0.132299	0.115	0.072	4.18003e-10
Elavl3	1.6357e-14	-0.141853	0.175	0.253	4.23483e-10
Srsf11	1.64118e-14	-0.138981	0.124	0.192	4.24902e-10
Cadm1	1.69415e-14	-0.169118	0.177	0.247	4.38614e-10
Nr2c2	1.71643e-14	-0.112673	0.075	0.132	4.44383e-10
Zfand3	1.79757e-14	-0.117273	0.082	0.14	4.65392e-10
Psmb7	1.83717e-14	0.129178	0.116	0.074	4.75644e-10
Fubp1	1.83741e-14	-0.129673	0.117	0.183	4.75704e-10
Ctif	1.88098e-14	-0.109133	0.059	0.111	4.86986e-10
Tnrc6a	1.90914e-14	-0.1289	0.148	0.22	4.94276e-10
Zzz3	2.26283e-14	-0.104054	0.064	0.116	5.85846e-10
E130307A14Rik	2.40078e-14	-0.108817	0.066	0.119	6.21561e-10
Pcdh15	2.40366e-14	-0.168761	0.094	0.153	6.22308e-10
Pik3r1	2.4784e-14	-0.133691	0.165	0.239	6.41658e-10
Eef2	2.51835e-14	0.122116	0.106	0.066	6.52001e-10
Eif3c	2.621e-14	0.147707	0.137	0.091	6.78576e-10
Efr3b	2.64069e-14	-0.104276	0.052	0.101	6.83675e-10
Rab11fip2	2.66946e-14	-0.111544	0.095	0.156	6.91123e-10
Slc38a2	2.83676e-14	-0.150061	0.204	0.281	7.34437e-10
Sppl3	3.05047e-14	-0.101497	0.059	0.111	7.89767e-10
Phf20	3.49976e-14	-0.110231	0.087	0.146	9.06087e-10
Clk1	3.76971e-14	-0.12938	0.115	0.178	9.75978e-10
Akap9	3.8077e-14	-0.127859	0.121	0.186	9.85813e-10
Elp4	4.00982e-14	-0.10378	0.061	0.113	1.03814e-09
Tmem108	4.24057e-14	-0.115259	0.056	0.106	1.09788e-09
Hnrnpl	4.40611e-14	-0.102438	0.063	0.115	1.14074e-09
Crebbp	4.4103e-14	-0.134442	0.14	0.209	1.14183e-09
Selenom	4.418e-14	0.149458	0.142	0.096	1.14382e-09
Ppp1r21	4.44928e-14	-0.103449	0.088	0.148	1.15192e-09
U2surp	4.66515e-14	-0.121698	0.112	0.175	1.20781e-09
Adk	4.67656e-14	-0.119439	0.082	0.139	1.21076e-09
Ppp1r12b	4.67738e-14	-0.107288	0.064	0.116	1.21097e-09
Eif4g2	4.77457e-14	0.151931	0.149	0.103	1.23614e-09
Rasa1	5.01061e-14	-0.111632	0.071	0.125	1.29725e-09
Mapkap1	5.09292e-14	-0.11807	0.086	0.143	1.31856e-09
Rngtt	5.21827e-14	-0.108909	0.057	0.106	1.35101e-09
Ptprm	5.92912e-14	-0.106317	0.053	0.102	1.53505e-09
Crebrf	6.89192e-14	-0.108457	0.087	0.146	1.78432e-09
Atp2c1	7.89646e-14	-0.131193	0.122	0.187	2.04439e-09
Rev3l	8.23879e-14	-0.123853	0.098	0.157	2.13302e-09
Srsf7	8.45264e-14	-0.122082	0.109	0.172	2.18839e-09
Ptk2	8.50436e-14	-0.18622	0.575	0.602	2.20178e-09
Nipa1	8.85909e-14	-0.104045	0.082	0.139	2.29362e-09
Rnf130	9.0348e-14	-0.120723	0.109	0.171	2.33911e-09
Tfdp2	9.09986e-14	-0.120173	0.092	0.15	2.35595e-09
Ankhd1	9.36856e-14	-0.134059	0.115	0.177	2.42552e-09
Tut4	1.00872e-13	-0.124022	0.079	0.134	2.61158e-09
Cspg5	1.01934e-13	0.118913	0.116	0.074	2.63906e-09
Insyn2a	1.06048e-13	-0.103527	0.09	0.148	2.74559e-09
Usp31	1.25028e-13	-0.121671	0.113	0.176	3.23699e-09
9930021J03Rik	1.30564e-13	-0.111999	0.072	0.125	3.38031e-09
Brd4	1.41448e-13	-0.108145	0.09	0.148	3.66209e-09
Cnbp	1.41999e-13	0.127862	0.119	0.077	3.67635e-09
Rsf1	1.44916e-13	-0.108085	0.084	0.141	3.75189e-09
Aimp1	1.50343e-13	0.116452	0.103	0.064	3.89239e-09
Reep5	1.62672e-13	0.161368	0.224	0.169	4.21157e-09
Ubr5	1.63599e-13	-0.108375	0.071	0.124	4.23558e-09
Gm32036	1.66805e-13	-0.106764	0.082	0.137	4.31859e-09
Ncor1	1.69148e-13	-0.133075	0.168	0.243	4.37925e-09
Sod2	1.86694e-13	0.112565	0.102	0.064	4.83351e-09
Cd81	1.88482e-13	0.174143	0.244	0.19	4.8798e-09
Btrc	1.89978e-13	-0.112753	0.073	0.126	4.91854e-09
Brwd1	1.91145e-13	-0.112885	0.092	0.15	4.94876e-09
Mbtd1	2.24928e-13	-0.110793	0.075	0.128	5.8234e-09
Xrcc6	2.33249e-13	-0.147609	0.174	0.243	6.0388e-09
Ankrd12	2.37577e-13	-0.140525	0.166	0.238	6.15087e-09
Afdn	2.43172e-13	-0.119396	0.082	0.136	6.29572e-09
Atf7	2.78246e-13	-0.118835	0.094	0.151	7.20378e-09
Phip	2.91293e-13	-0.128625	0.102	0.16	7.54158e-09
Ank	3.1515e-13	-0.13864	0.162	0.232	8.15924e-09
Fnip1	3.51017e-13	-0.107983	0.094	0.152	9.08783e-09
Dusp11	3.86621e-13	-0.101583	0.078	0.131	1.00096e-08
Eef1g	3.98145e-13	0.130216	0.112	0.072	1.0308e-08
Nr3c2	4.04931e-13	-0.109679	0.059	0.107	1.04837e-08
Akr1a1	4.10187e-13	0.134169	0.126	0.084	1.06197e-08
Polb	4.2742e-13	-0.105815	0.07	0.122	1.10659e-08
Rere	4.36012e-13	-0.165701	0.895	0.827	1.12883e-08
Pibf1	4.75347e-13	-0.104831	0.077	0.13	1.23067e-08
Scg5	4.81384e-13	0.174296	0.28	0.221	1.2463e-08
2210408I21Rik	5.56912e-13	-0.116841	0.064	0.112	1.44184e-08
Atrn	5.77131e-13	-0.122037	0.136	0.201	1.49419e-08
C2cd5	5.93161e-13	-0.110288	0.064	0.114	1.53569e-08
Arnt2	6.29224e-13	-0.116699	0.128	0.191	1.62906e-08
Nsd3	6.66851e-13	-0.13075	0.125	0.188	1.72648e-08
Ddr1	6.94485e-13	-0.116975	0.138	0.203	1.79802e-08
Ensa	7.16612e-13	0.131683	0.136	0.093	1.85531e-08
Uvrag	7.9568e-13	-0.104631	0.068	0.118	2.06001e-08
Psd3	8.96801e-13	-0.134422	0.131	0.195	2.32182e-08
Cspp1	9.79963e-13	-0.107024	0.066	0.115	2.53713e-08
Tspan5	9.91509e-13	-0.17583	0.362	0.428	2.56702e-08
B3galt1	1.03047e-12	-0.212021	0.825	0.756	2.66788e-08
Hagh	1.06227e-12	0.119487	0.109	0.07	2.75022e-08
Gphn	1.14905e-12	-0.14866	0.927	0.866	2.97489e-08
Strn3	1.16383e-12	-0.129762	0.137	0.201	3.01315e-08
Eif4a1	1.236e-12	0.121546	0.119	0.078	3.2e-08
Saraf	1.2403e-12	0.132193	0.133	0.09	3.21113e-08
4932438A13Rik	1.35539e-12	-0.117465	0.104	0.161	3.5091e-08
Ptprj	1.41686e-12	-0.115353	0.062	0.109	3.66825e-08
Reps2	1.53743e-12	-0.117819	0.094	0.148	3.9804e-08
Wdr33	1.7119e-12	-0.113173	0.103	0.161	4.43212e-08
Sv2a	1.99021e-12	0.145006	0.178	0.131	5.15266e-08
Ino80	1.99697e-12	-0.101236	0.066	0.115	5.17015e-08
Snrnp48	2.16646e-12	-0.101753	0.081	0.133	5.60898e-08
Adam22	2.24308e-12	-0.111446	0.1	0.157	5.80733e-08
Nalcn	2.39921e-12	-0.108226	0.062	0.108	6.21157e-08
Zmym4	2.44487e-12	-0.118779	0.094	0.148	6.32976e-08
Cntn3	2.55084e-12	-0.136137	0.08	0.132	6.60413e-08
Clock	2.85767e-12	-0.112078	0.105	0.162	7.39851e-08
Trip11	2.93701e-12	-0.101385	0.088	0.142	7.60392e-08
Tspan7	3.02944e-12	0.18314	0.2	0.152	7.84322e-08
Gm37459	3.27722e-12	-0.175392	0.291	0.362	8.48473e-08
Huwe1	3.34967e-12	-0.129795	0.145	0.209	8.67229e-08
Rmdn1	3.34992e-12	-0.111525	0.075	0.125	8.67295e-08
Plp1	3.42367e-12	-0.128117	0.861	0.898	8.86389e-08
Slc1a2	3.51717e-12	0.145813	0.147	0.103	9.10595e-08
Tcf20	3.56688e-12	-0.110585	0.079	0.13	9.23464e-08
Dync1li2	3.67152e-12	-0.104401	0.138	0.202	9.50557e-08
Zfand5	3.76879e-12	0.144962	0.189	0.141	9.7574e-08
Klf7	3.8511e-12	-0.112767	0.134	0.196	9.97051e-08
Pcmt1	3.8686e-12	0.136963	0.165	0.119	1.00158e-07
Sulf2	3.92199e-12	-0.103537	0.111	0.17	1.0154e-07
Syt4	4.03209e-12	0.121225	0.113	0.074	1.04391e-07
Slc12a6	4.05278e-12	-0.100682	0.08	0.131	1.04926e-07
Dennd4a	4.12666e-12	-0.107705	0.085	0.137	1.06839e-07
Lrpap1	4.42316e-12	0.131425	0.12	0.081	1.14516e-07
Tia1	4.64546e-12	-0.107718	0.075	0.125	1.20271e-07
Ppp1cb	4.71599e-12	0.147424	0.151	0.108	1.22097e-07
Tmem30a	5.00132e-12	0.154762	0.163	0.119	1.29484e-07
Htra1	5.18338e-12	-0.102059	0.089	0.142	1.34198e-07
G3bp2	5.54788e-12	0.119071	0.107	0.069	1.43635e-07
Gm46367	5.7599e-12	-0.1016	0.063	0.109	1.49124e-07
Phf3	5.87323e-12	-0.117303	0.116	0.173	1.52058e-07
Atxn2	5.96987e-12	-0.104091	0.098	0.153	1.5456e-07
Mrtfb	7.80404e-12	-0.115233	0.085	0.137	2.02046e-07
Arhgef12	7.96404e-12	-0.112089	0.127	0.188	2.06189e-07
Pnn	8.15797e-12	-0.104622	0.098	0.152	2.1121e-07
Rap1a	8.35976e-12	-0.114752	0.157	0.222	2.16434e-07
Snx24	8.75661e-12	-0.104653	0.095	0.149	2.26709e-07
Sfr1	9.24579e-12	0.114868	0.117	0.078	2.39373e-07
Srsf2	1.15707e-11	-0.106104	0.11	0.166	2.99566e-07
Lysmd4	1.21124e-11	-0.100027	0.064	0.11	3.1359e-07
Ube2d1	1.22381e-11	-0.106309	0.162	0.228	3.16844e-07
Ankrd11	1.23597e-11	-0.116196	0.117	0.174	3.19992e-07
Anks1b	1.23716e-11	-0.152539	0.998	0.971	3.203e-07
Mkln1	1.34983e-11	-0.113938	0.115	0.172	3.49471e-07
Arhgap5	1.51203e-11	-0.12221	0.142	0.202	3.91464e-07
Gm36975	1.70354e-11	-0.126577	0.112	0.168	4.41046e-07
Pias1	1.87845e-11	-0.10383	0.088	0.139	4.8633e-07
Spire1	2.05275e-11	-0.10306	0.081	0.131	5.31456e-07
Enah	2.24266e-11	-0.104796	0.078	0.127	5.80625e-07
Rfx7	2.27479e-11	-0.102095	0.069	0.115	5.88944e-07
Sptbn1	2.73793e-11	-0.12821	0.222	0.296	7.08851e-07
H2afj	2.96972e-11	0.130725	0.122	0.084	7.6886e-07
Cntn2	3.27429e-11	-0.106185	0.178	0.246	8.47714e-07
Zcrb1	3.39361e-11	0.123708	0.116	0.079	8.78605e-07
Sfpq	4.84207e-11	-0.100076	0.105	0.158	1.25361e-06
Tmed9	5.11544e-11	0.124903	0.135	0.095	1.32439e-06
Tpm1	5.52878e-11	0.11604	0.108	0.072	1.4314e-06
Taf15	5.66308e-11	-0.101354	0.092	0.142	1.46617e-06
1110051M20Rik	5.80684e-11	-0.101617	0.094	0.145	1.50339e-06
Cfap36	5.82711e-11	0.121418	0.115	0.079	1.50864e-06
Cerk	6.2544e-11	-0.10751	0.122	0.178	1.61926e-06
Ulk2	6.72165e-11	-0.111133	0.106	0.159	1.74024e-06
Cnot4	7.45419e-11	-0.106386	0.115	0.169	1.92989e-06
Stub1	7.85103e-11	0.110704	0.109	0.073	2.03263e-06
Ugt8a	8.04919e-11	-0.12447	0.282	0.36	2.08394e-06
Kifap3	9.28524e-11	0.153973	0.18	0.136	2.40395e-06
Prpf4b	1.21058e-10	-0.112651	0.173	0.237	3.1342e-06
Kidins220	1.3399e-10	-0.114927	0.129	0.185	3.469e-06
Cdh19	1.46166e-10	-0.122243	0.196	0.263	3.78424e-06
Nrd1	1.64767e-10	-0.102751	0.121	0.175	4.26583e-06
Cyfip2	1.92889e-10	0.121523	0.122	0.085	4.9939e-06
Pja2	2.08356e-10	0.142967	0.181	0.136	5.39433e-06
Atrx	2.08956e-10	-0.110626	0.155	0.215	5.40988e-06
Nr6a1	2.30762e-10	-0.103157	0.066	0.109	5.97443e-06
Fus	3.22114e-10	-0.111178	0.143	0.201	8.33953e-06
Nell2	3.48661e-10	0.1401	0.125	0.088	9.02683e-06
Ola1	3.7175e-10	0.111215	0.117	0.081	9.6246e-06
Gm37240	3.97697e-10	-0.118683	0.114	0.166	1.02964e-05
Dbi	4.00557e-10	0.132538	0.179	0.136	1.03704e-05
Otud7a	4.01504e-10	-0.199828	0.558	0.574	1.03949e-05
Arih1	4.12821e-10	-0.112823	0.16	0.219	1.06879e-05
Ndrg3	4.93518e-10	0.131346	0.135	0.097	1.27772e-05
Ncoa1	5.14314e-10	-0.10074	0.124	0.178	1.33156e-05
Tle5	5.1489e-10	0.121173	0.122	0.086	1.33305e-05
Gm47271	6.35716e-10	-0.122496	0.145	0.2	1.64587e-05
Syt11	6.424e-10	0.168455	0.35	0.304	1.66317e-05
Luc7l2	7.66413e-10	-0.131772	0.948	0.881	1.98424e-05
Stox2	8.33652e-10	-0.109231	0.126	0.179	2.15832e-05
Ptprn	9.7504e-10	0.133807	0.143	0.104	2.52438e-05
Zcchc7	1.11508e-09	-0.147313	0.579	0.594	2.88695e-05
Rabgap1l	1.22655e-09	-0.15001	0.367	0.419	3.17554e-05
Gas7	1.29061e-09	-0.110969	0.168	0.226	3.3414e-05
Sf3b6	1.38438e-09	0.110677	0.122	0.087	3.58415e-05
Mef2a	1.46725e-09	-0.102524	0.118	0.168	3.79871e-05
Ctsd	1.47128e-09	0.107085	0.106	0.073	3.80915e-05
Akt3	1.66212e-09	-0.1243	0.15	0.199	4.30322e-05
Purb	1.85181e-09	0.118876	0.128	0.093	4.79433e-05
Jund	2.47257e-09	0.11015	0.115	0.082	6.40148e-05
Kansl1	2.81011e-09	-0.153575	0.32	0.369	7.27537e-05
Anp32a	3.00569e-09	0.110378	0.108	0.076	7.78172e-05
Ptges3	3.02226e-09	0.107488	0.109	0.077	7.82462e-05
Gpm6b	3.28e-09	-0.125606	0.876	0.844	8.49191e-05
Scn2a	3.40447e-09	0.137737	0.129	0.094	8.81416e-05
Vapa	3.50781e-09	0.125906	0.153	0.115	9.08173e-05
Tspan3	3.64884e-09	0.107235	0.121	0.086	9.44686e-05
Atxn7l3b	6.02853e-09	0.123287	0.136	0.101	0.000156079
Nucks1	7.23628e-09	0.12183	0.149	0.112	0.000187347
Ndufs4	8.91867e-09	0.106071	0.128	0.093	0.000230904
Ddx24	1.15163e-08	0.152871	0.233	0.192	0.000298157
Psma3	1.43029e-08	0.14037	0.195	0.156	0.000370301
Gtdc1	1.82578e-08	-0.101685	0.092	0.133	0.000472695
Arap2	2.12439e-08	-0.102988	0.186	0.241	0.000550004
BC031181	2.31368e-08	0.117775	0.126	0.093	0.000599012
Psmd4	2.64281e-08	0.11706	0.138	0.104	0.000684225
Cntn1	2.94296e-08	0.120011	0.102	0.072	0.000761934
Pgp	3.70358e-08	0.10424	0.111	0.081	0.000958856
Spock1	4.70402e-08	-0.193557	0.561	0.584	0.00121787
Ypel3	4.93442e-08	0.118755	0.146	0.112	0.00127752
Emc10	5.39863e-08	0.113581	0.139	0.105	0.00139771
Sh3gl2	6.50596e-08	0.125201	0.11	0.08	0.00168439
Ptn	9.72714e-08	0.121837	0.425	0.379	0.00251836
Gpatch8	9.88654e-08	-0.151785	0.51	0.52	0.00255963
Dnajb6	1.4556e-07	0.130702	0.187	0.152	0.00376855
Tcf4	1.89937e-07	-0.1015	0.984	0.929	0.00491747
Hsp90b1	2.47311e-07	0.106274	0.148	0.115	0.00640288
Atp6v0b	9.16674e-07	0.152315	0.301	0.269	0.0237327
Prdx1	1.37395e-06	0.112871	0.157	0.127	0.0355715
Rsrp1	1.38611e-06	-0.108884	0.513	0.549	0.0358864
Pitpna	2.22804e-06	0.106105	0.13	0.102	0.0576839
Ppp2ca	5.54969e-06	0.110336	0.158	0.13	0.143682
Cltc	8.22721e-06	0.103338	0.137	0.11	0.213002
Matr3	9.49427e-06	0.101206	0.133	0.106	0.245807
Abhd12	1.16919e-05	0.102284	0.133	0.106	0.302704
Gabbr1	1.39063e-05	0.112008	0.225	0.194	0.360033
Scd2	1.90713e-05	0.136447	0.376	0.353	0.493757
Lamp1	2.04258e-05	0.100564	0.168	0.141	0.528824
Eif4h	2.12551e-05	0.102835	0.141	0.116	0.550295
Arpc1a	2.39772e-05	0.108361	0.157	0.131	0.620768
Macf1	5.85428e-05	-0.10779	0.937	0.847	1
Phactr1	6.75558e-05	-0.123188	0.999	0.985	1
Pnisr	8.30441e-05	-0.120068	0.834	0.752	1
Cnp	0.000127643	0.108498	0.258	0.232	1
Canx	0.000176483	0.10249	0.14	0.118	1
Pde4d	0.179186	-0.145516	0.988	0.884	1
Nlgn1	0.734383	-0.103054	0.999	0.974	1

## Sheet: S1g_DEGene_Clust15_E4SynCrevsE4
gene	p_val	avg_log2FC	pct.1	pct.2	p_val_adj
Apoc1	7.88015e-56	0.275634	0.105	0	2.04017e-51
Rxra	3.50569e-25	0.268299	0.158	0.003	9.07622e-21
Acaa2	1.5533e-14	0.204778	0.105	0.003	4.0215e-10
Steap2	4.68504e-13	0.269519	0.105	0.003	1.21296e-08
Gm41609	4.90794e-13	0.268299	0.105	0.003	1.27067e-08
7630403G23Rik	8.83469e-13	0.373429	0.158	0.007	2.2873e-08
Dera	9.23724e-12	0.202949	0.105	0.003	2.39152e-07
P3h1	9.53097e-12	0.200514	0.105	0.003	2.46757e-07
AC149090.1	1.79809e-11	0.672986	0.947	0.924	4.65526e-07
Sema4c	3.29597e-11	0.374636	0.158	0.008	8.53327e-07
4930558K02Rik	8.96628e-11	0.265253	0.105	0.004	2.32137e-06
Adcyap1r1	1.30525e-10	0.251326	0.158	0.009	3.37929e-06
Kif5a	2.3401e-10	0.752209	0.421	0.063	6.05852e-06
Vcl	2.88754e-10	0.312726	0.158	0.009	7.47585e-06
Gpd1	5.05341e-10	0.51289	0.316	0.037	1.30833e-05
Ccdc84	5.94199e-10	0.37162	0.158	0.01	1.53838e-05
Mmp24	6.81135e-10	0.199298	0.105	0.004	1.76346e-05
Zfp82	6.9301e-10	0.199298	0.105	0.004	1.7942e-05
Nabp1	3.92037e-09	0.130969	0.105	0.005	0.000101498
Slc39a6	5.61619e-09	0.401928	0.211	0.019	0.000145403
Gm44649	1.35984e-08	0.261607	0.105	0.005	0.000352061
Tefm	1.35984e-08	0.261607	0.105	0.005	0.000352061
Srbd1	1.40465e-08	0.422456	0.263	0.03	0.000363664
AV039307	4.82661e-08	0.198691	0.105	0.006	0.00124961
Gucy1a2	4.85987e-08	0.258575	0.105	0.006	0.00125822
Shc1	5.09966e-08	0.196263	0.105	0.006	0.0013203
Carns1	5.10312e-08	0.37206	0.263	0.032	0.0013212
Neurl1a	1.23814e-07	0.381294	0.105	0.006	0.00320555
A930017K11Rik	1.30397e-07	0.261607	0.105	0.006	0.00337598
Gm50196	1.32098e-07	0.261	0.105	0.006	0.00342001
Ybey	1.43669e-07	0.19687	0.105	0.006	0.00371959
Scarb1	1.44834e-07	0.298335	0.158	0.013	0.00374975
Slc46a2	1.46468e-07	0.196263	0.105	0.006	0.00379207
Coro6	1.46468e-07	0.196263	0.105	0.006	0.00379207
Tsga10	2.76643e-07	0.387796	0.211	0.024	0.00716229
Cluh	3.44918e-07	0.300724	0.158	0.014	0.00892992
Gm2415	3.76741e-07	0.195657	0.105	0.006	0.00975383
Phf7	3.85961e-07	0.194445	0.105	0.006	0.00999252
Neto2	4.1423e-07	0.438147	0.211	0.025	0.0107244
Klhl20	4.62231e-07	0.35902	0.158	0.014	0.0119672
Pitpnm1	8.065e-07	0.258575	0.105	0.007	0.0208803
Lyn	8.53932e-07	0.254946	0.105	0.007	0.0221083
Zfp677	8.93941e-07	0.193839	0.105	0.007	0.0231441
2810454H06Rik	9.14528e-07	0.192629	0.105	0.007	0.0236771
Pacsin3	1.01842e-06	0.357826	0.158	0.015	0.0263668
Mgat4c	1.02262e-06	0.45283	0.158	0.015	0.0264757
Nrip2	1.74988e-06	0.256759	0.105	0.007	0.0453044
Sirt5	1.76888e-06	0.256155	0.105	0.007	0.0457964
Fpgs	1.87748e-06	0.193839	0.105	0.007	0.0486079
Sv2c	1.93916e-06	0.192024	0.105	0.007	0.0502049
Snrk	2.81289e-06	0.37264	0.211	0.028	0.0728257
Thsd1	3.44639e-06	0.256155	0.105	0.008	0.089227
Abca8b	3.47269e-06	0.441218	0.263	0.042	0.0899079
Chuk	3.47269e-06	0.440654	0.263	0.042	0.0899079
Znrd1as	3.85782e-06	0.190816	0.105	0.008	0.0998789
Mirg	6.62338e-06	0.253135	0.105	0.008	0.171479
Cmss1	6.67815e-06	1.01239	1	0.754	0.172897
Acer2	6.75388e-06	0.251928	0.105	0.008	0.174858
Rbms2	6.98913e-06	0.19142	0.105	0.008	0.180949
Gtpbp10	7.16114e-06	0.189608	0.105	0.008	0.185402
Man2b1	9.27973e-06	0.288228	0.158	0.018	0.240252
Efcab5	1.12508e-05	0.254342	0.105	0.008	0.291284
Hopx	1.13554e-05	0.253738	0.105	0.008	0.293991
Lcp1	1.15681e-05	0.252531	0.105	0.008	0.299499
4930408O17Rik	1.16758e-05	0.251928	0.105	0.008	0.302287
AY036118	1.20294e-05	0.693942	1	1	0.311441
Tmed5	1.21522e-05	0.474346	0.211	0.032	0.314621
Mxra7	1.24615e-05	0.189608	0.105	0.008	0.322628
Ints4	1.70591e-05	0.368009	0.211	0.032	0.44166
Sycp2	1.75174e-05	0.565815	0.211	0.033	0.453525
Gm13748	1.90953e-05	0.252531	0.105	0.009	0.494378
Csk	1.96107e-05	0.250121	0.105	0.009	0.507721
Slc9a1	2.10667e-05	0.284677	0.158	0.019	0.545416
Zfp292	2.14723e-05	0.427788	0.316	0.065	0.555917
Pram1	2.4413e-05	0.340029	0.158	0.02	0.632053
Gm27017	2.63396e-05	0.285268	0.158	0.02	0.681931
Ahsa2	2.6817e-05	0.284086	0.158	0.02	0.694291
Glp2r	2.87452e-05	0.311521	0.105	0.009	0.744213
Gm16278	2.94461e-05	0.225643	0.158	0.02	0.762361
Tamm41	3.10361e-05	0.250723	0.105	0.009	0.803524
Ankrd28	3.24089e-05	0.772867	0.632	0.24	0.839066
Tmem41b	3.26449e-05	0.28586	0.158	0.02	0.845177
Golph3l	3.2918e-05	0.397792	0.158	0.02	0.852247
Gm20457	3.40729e-05	0.186593	0.105	0.009	0.882147
Shtn1	3.40796e-05	0.833615	0.579	0.205	0.882321
Bmp1	3.4531e-05	0.27819	0.158	0.02	0.894007
Nup205	3.70877e-05	0.341209	0.158	0.02	0.9602
Fam222b	3.99463e-05	0.357642	0.211	0.034	1
Tut7	4.1897e-05	0.354203	0.211	0.034	1
Rnf185	4.7292e-05	0.223276	0.158	0.02	1
Hgsnat	5.19293e-05	0.282905	0.158	0.021	1
Nop9	5.24577e-05	0.185991	0.105	0.01	1
AV356131	5.33126e-05	0.184787	0.105	0.01	1
Zfp266	5.38767e-05	0.458909	0.263	0.052	1
Chd9	5.6039e-05	0.557794	0.421	0.112	1
Sh3glb2	5.7206e-05	0.36634	0.263	0.051	1
Elfn2	5.80413e-05	0.118274	0.105	0.01	1
Arhgef18	6.63694e-05	0.278779	0.158	0.021	1
Ero1lb	7.17409e-05	0.248917	0.105	0.01	1
8030442B05Rik	7.8788e-05	0.184787	0.105	0.01	1
AW549877	8.4988e-05	0.356495	0.211	0.037	1
Ttll5	9.43568e-05	0.477729	0.421	0.116	1
Arf2	0.000102048	0.337084	0.158	0.023	1
Fat3	0.00010319	0.425929	0.158	0.023	1
Snapc3	0.000106589	0.506163	0.263	0.057	1
Grip1	0.000107003	0.297739	0.105	0.011	1
Slc43a2	0.00012215	0.403507	0.211	0.038	1
Vps9d1	0.000122249	0.274078	0.158	0.023	1
Apod	0.000128563	0.787729	0.684	0.317	1
Cbwd1	0.000148252	0.334145	0.158	0.023	1
Tsr1	0.000162006	0.182983	0.105	0.011	1
Trf	0.000165658	0.854939	0.789	0.48	1
Limk1	0.000167919	0.179982	0.105	0.011	1
Dcaf5	0.000178097	0.395543	0.211	0.04	1
Trim59	0.000204735	0.572319	0.368	0.106	1
Zdhhc21	0.00021456	0.291335	0.211	0.039	1
Gabpa	0.000226323	0.181182	0.105	0.011	1
Ube2a	0.000232288	0.275251	0.158	0.024	1
AW554918	0.000240833	0.396739	0.263	0.059	1
Fam114a2	0.000242564	0.271147	0.158	0.024	1
Resf1	0.000245492	0.330041	0.158	0.025	1
Tasor	0.000245608	0.511536	0.368	0.105	1
Gm15446	0.000249067	0.269392	0.158	0.024	1
Pik3r4	0.00027783	0.244712	0.105	0.012	1
Gm11944	0.000279715	0.244112	0.105	0.012	1
Seh1l	0.000279937	0.272319	0.158	0.025	1
Dlx1as	0.000281582	0.243513	0.105	0.012	1
Elac1	0.000281598	0.242913	0.105	0.012	1
Gm26879	0.000283475	0.242913	0.105	0.012	1
Mpi	0.000311407	0.178783	0.105	0.012	1
Nfia	0.000311451	0.691548	0.579	0.238	1
Dpy19l1	0.000321999	0.490649	0.421	0.13	1
Ptpn5	0.000354709	0.337695	0.211	0.042	1
Oxld1	0.000367685	0.244112	0.105	0.012	1
Shld2	0.000372504	0.242913	0.105	0.012	1
B430010I23Rik	0.000376693	0.287635	0.263	0.059	1
Arid4a	0.00039001	0.387461	0.263	0.061	1
Dock5	0.00039549	0.429915	0.368	0.106	1
Xbp1	0.000398825	0.388186	0.211	0.043	1
Mrgbp	0.000403991	0.179982	0.105	0.012	1
Mrpl37	0.000406605	0.179382	0.105	0.012	1
Fut8	0.000419618	0.419512	0.316	0.083	1
Fan1	0.000436033	0.328285	0.158	0.026	1
Speg	0.000455136	0.110471	0.105	0.012	1
Gas7	0.000459689	0.526706	0.474	0.163	1
Mis12	0.00049051	0.241117	0.105	0.013	1
Gm15787	0.000493657	0.302518	0.105	0.013	1
Get4	0.00049735	0.269977	0.158	0.026	1
Rtn4rl1	0.000499798	0.239323	0.105	0.013	1
Cdk8	0.000503655	0.514424	0.368	0.112	1
Gm33594	0.000515887	0.180582	0.105	0.013	1
Rnf113a2	0.000530591	0.178184	0.105	0.013	1
Tob2	0.000563068	0.326532	0.158	0.027	1
Prrc2c	0.000621545	0.606742	0.421	0.147	1
Fbxo10	0.000627827	0.240519	0.105	0.013	1
Prima1	0.000631081	0.440265	0.263	0.067	1
Ubb	0.000634414	-0.857529	0.368	0.771	1
Zfp961	0.000635519	0.239323	0.105	0.013	1
Syvn1	0.000639398	0.239323	0.105	0.013	1
Cebpd	0.000673346	0.178783	0.105	0.013	1
Gpr37	0.000685828	0.464742	0.316	0.09	1
Vegfa	0.000693967	0.175791	0.105	0.013	1
3110040N11Rik	0.000698157	0.175193	0.105	0.013	1
Slc13a1	0.000717489	0.497644	0.316	0.09	1
Mrpl47	0.000735826	0.300724	0.105	0.014	1
2810410L24Rik	0.000742093	0.267054	0.158	0.028	1
Nbea	0.000785417	0.430735	1	0.993	1
Prkcq	0.000791842	0.431574	0.263	0.068	1
Gm49417	0.000791926	0.316057	0.158	0.028	1
Mafg	0.000793071	0.200409	0.158	0.027	1
Gm47271	0.000806503	0.456411	0.421	0.139	1
Zc3h13	0.000836808	0.379865	0.263	0.066	1
Prpf8	0.000852679	0.321285	0.158	0.028	1
Slc25a51	0.000857643	0.328668	0.211	0.046	1
Cdc42se1	0.000860433	0.176987	0.105	0.014	1
Arl6ip6	0.000875649	0.175193	0.105	0.014	1
Zfpm1	0.000875649	0.175193	0.105	0.014	1
Per1	0.000895212	0.259484	0.158	0.028	1
Pde1c	0.000905937	0.456987	0.316	0.092	1
Ddx41	0.000921246	0.298932	0.105	0.014	1
Fcho2	0.000930106	0.508958	0.263	0.07	1
Akap7	0.00093796	0.378623	0.211	0.047	1
Phkb	0.000952175	0.42773	0.211	0.047	1
Fbxl5	0.000973522	0.616688	0.316	0.098	1
Akap17b	0.0010041	0.236935	0.105	0.014	1
Aldh3a2	0.00101559	0.236338	0.105	0.014	1
4930445B16Rik	0.0010272	0.23455	0.105	0.014	1
Zfp385b	0.00103042	0.286451	0.105	0.014	1
Olig1	0.00103666	0.380948	0.263	0.068	1
Mtus2	0.00103917	0.232764	0.105	0.014	1
Gm28376	0.00106998	0.764639	0.526	0.216	1
Tmem199	0.00112848	0.257163	0.158	0.029	1
Hist1h4d	0.00119091	0.107481	0.105	0.014	1
Tmpo	0.00120251	0.262973	0.158	0.029	1
Gm26724	0.00122858	0.320815	0.211	0.048	1
Cttn	0.00123401	0.316057	0.158	0.03	1
Unc13b	0.00124234	0.235742	0.105	0.014	1
Rlim	0.00125818	0.258323	0.158	0.029	1
Tox	0.00127007	0.233359	0.105	0.014	1
Cdk5	0.00130303	0.325235	0.263	0.068	1
Ier5l	0.00131808	0.193445	0.158	0.029	1
Gm26672	0.00144012	0.254266	0.158	0.03	1
Gigyf2	0.00146313	0.413277	0.263	0.072	1
Ccdc85a	0.00154452	0.233359	0.105	0.015	1
Gfra1	0.00159856	0.309115	0.158	0.031	1
Nmt1	0.00162385	0.54783	0.263	0.076	1
Smco3	0.00163455	0.173401	0.105	0.015	1
Acd	0.00163455	0.173401	0.105	0.015	1
Knop1	0.00165804	0.41992	0.211	0.051	1
Prps2	0.00166092	0.171611	0.105	0.015	1
Dtwd2	0.00166992	0.17042	0.105	0.015	1
Sppl2b	0.00168766	0.169824	0.105	0.015	1
Casc3	0.00171014	0.366896	0.211	0.051	1
Atp8a2	0.00178379	0.287043	0.105	0.015	1
Tarsl2	0.00179403	0.252531	0.158	0.031	1
Kctd17	0.00181085	0.313004	0.211	0.05	1
Rassf2	0.00184511	0.369082	0.263	0.073	1
Tmbim1	0.00184646	0.403507	0.316	0.097	1
Nrgn	0.00191472	-0.826326	0.316	0.638	1
Rusc2	0.00193127	0.319696	0.211	0.051	1
Calm1	0.00193227	-0.602805	0.895	0.991	1
Aplp2	0.0020811	0.556794	0.474	0.192	1
Sgcz	0.00213187	-0.118789	0.895	0.994	1
1500015L24Rik	0.00217403	0.194603	0.158	0.031	1
Numbl	0.00217413	0.23455	0.105	0.016	1
Sesn3	0.00221435	0.249068	0.158	0.031	1
Lurap1l	0.00221869	0.232169	0.105	0.016	1
Crtac1	0.00231504	0.307385	0.158	0.032	1
Efcab14	0.00232957	0.311254	0.263	0.073	1
Fam98b	0.00235974	0.252531	0.158	0.032	1
Use1	0.00236462	0.258091	0.211	0.051	1
Zfp942	0.00237069	0.171015	0.105	0.016	1
Slc11a2	0.00237661	0.171015	0.105	0.016	1
Dync1i1	0.00237938	0.456472	0.263	0.076	1
Mbtps1	0.00238927	0.250798	0.158	0.032	1
Cwc25	0.00240684	0.169229	0.105	0.016	1
Col4a2	0.00242499	0.168634	0.105	0.016	1
Cep295	0.00242866	0.249068	0.158	0.032	1
Rftn1	0.00243452	0.363186	0.263	0.075	1
Nasp	0.00253225	0.307385	0.158	0.033	1
Nexmif	0.0026375	0.230386	0.105	0.016	1
Cdk5rap2	0.00265778	0.259205	0.211	0.051	1
Farsb	0.00266996	0.308006	0.211	0.052	1
Fau	0.00272091	-0.844227	0.053	0.393	1
Mag	0.00272853	0.59031	0.684	0.379	1
Nbeal1	0.00289286	0.397853	0.263	0.078	1
Fdx1	0.0029114	0.165069	0.105	0.016	1
4632427E13Rik	0.00291337	0.358025	0.211	0.054	1
Secisbp2	0.00293627	0.247339	0.158	0.033	1
Hjurp	0.00305021	0.232169	0.105	0.017	1
Lpin1	0.00305021	0.232169	0.105	0.017	1
Elp5	0.00307986	0.230386	0.105	0.017	1
Ttc7b	0.00308703	0.39893	0.211	0.054	1
Tspan9	0.00313439	0.247339	0.158	0.033	1
Akr7a5	0.00314896	0.100925	0.105	0.016	1
Gm19710	0.00316494	0.403874	0.211	0.054	1
Tug1	0.00317726	0.246763	0.158	0.033	1
Jdp2	0.00322568	0.245612	0.158	0.033	1
Dst	0.00324882	0.474293	0.895	0.768	1
Gnl3	0.00325366	0.244462	0.158	0.033	1
Arfgef1	0.00327517	0.343001	0.263	0.076	1
Ppp1r15b	0.00328729	0.17042	0.105	0.017	1
Peli2	0.00332612	0.290599	0.105	0.017	1
Fgfbp3	0.00333482	0.168634	0.105	0.017	1
Tom1l2	0.00335704	0.48933	0.368	0.134	1
4931406P16Rik	0.00359309	0.345112	0.263	0.078	1
Chp1	0.00360394	0.407731	0.211	0.057	1
Pan2	0.00364345	0.101519	0.105	0.017	1
Eea1	0.00367485	0.550165	0.211	0.057	1
Calm2	0.00368346	-0.65568	0.632	0.864	1
Afdn	0.0036958	0.333013	0.263	0.077	1
Zfp148	0.00370018	0.382069	0.263	0.079	1
Nkx6-2	0.00372282	0.251977	0.211	0.054	1
Gm42418	0.00378704	0.274973	1	1	1
Gm15952	0.00382963	0.244462	0.158	0.034	1
Rhog	0.00392229	0.16685	0.105	0.017	1
Fry	0.00392372	0.563182	0.263	0.083	1
Agl	0.00393156	0.166256	0.105	0.017	1
Dpp3	0.003936	0.28586	0.105	0.017	1
Srsf9	0.00399617	0.163289	0.105	0.017	1
Zfp383	0.00409372	0.231575	0.105	0.017	1
St6galnac3	0.00412321	0.534735	0.842	0.578	1
Colgalt1	0.00413157	0.229792	0.105	0.017	1
Hps4	0.00420757	0.228012	0.105	0.017	1
B4galnt4	0.00420757	0.228012	0.105	0.017	1
Snhg11	0.00424722	0.441542	1	1	1
Rims1	0.00427613	-0.139492	0.895	0.994	1
Jph3	0.00442917	0.289413	0.105	0.018	1
Cdh20	0.00451017	0.52976	0.526	0.251	1
Pabpc4	0.00456921	0.164475	0.105	0.017	1
Meg3	0.00470931	0.698915	1	1	1
Rbck1	0.00477084	0.229199	0.105	0.018	1
Clic4	0.00480797	0.449507	0.368	0.134	1
Prrg1	0.00481303	0.296959	0.211	0.056	1
Arrb1	0.00483506	0.22742	0.105	0.018	1
Gm26917	0.00485003	0.430455	0.263	0.082	1
Syne1	0.00488931	-0.372959	0.316	0.652	1
Dlgap3	0.0049	0.225643	0.105	0.018	1
Galntl6	0.00494941	-0.383163	0.263	0.581	1
Slc25a36	0.00500664	0.343724	0.211	0.058	1
Rictor	0.00502764	0.29421	0.211	0.056	1
Myh10	0.0051367	0.295331	0.158	0.036	1
Syt11	0.00516031	0.491933	0.684	0.347	1
Elp4	0.00520644	0.397286	0.211	0.058	1
Ddit3	0.00522326	0.242739	0.158	0.036	1
Inpp5k	0.00528663	0.163882	0.105	0.018	1
Soga1	0.00532445	0.239298	0.158	0.036	1
Dpy19l4	0.00552302	0.293617	0.158	0.037	1
Dimt1	0.00552306	0.226827	0.105	0.018	1
Phtf2	0.00557159	0.225643	0.105	0.018	1
Taf6	0.00557159	0.225643	0.105	0.018	1
Nup93	0.0055955	0.225051	0.105	0.018	1
Sfswap	0.00561661	0.289824	0.211	0.057	1
Ap3m1	0.0057311	0.239871	0.158	0.036	1
Slc27a1	0.00584558	0.28586	0.105	0.019	1
Ndufa8	0.00589818	0.420881	0.368	0.143	1
Clk1	0.00595221	0.364506	0.316	0.11	1
Xpr1	0.00595235	0.292476	0.158	0.037	1
Neurl4	0.00603926	0.163289	0.105	0.018	1
Scyl3	0.00605252	0.162697	0.105	0.018	1
Traf7	0.00606536	0.162697	0.105	0.018	1
Rhbdd2	0.00607867	0.162104	0.105	0.018	1
Sgk2	0.00607908	0.161512	0.105	0.018	1
Acss2	0.00615139	0.34621	0.158	0.038	1
Stxbp5l	0.00617532	-0.34642	0.316	0.62	1
Slitrk4	0.0061905	0.237581	0.158	0.037	1
Sybu	0.00619871	0.470667	0.263	0.086	1
Ppp1r12b	0.0062311	0.565492	0.211	0.062	1
Calcoco1	0.00630051	0.225643	0.105	0.019	1
Bcl6	0.00630084	0.225643	0.105	0.019	1
Thrb	0.00631016	0.378623	0.158	0.038	1
Dedd	0.00632765	0.224459	0.105	0.019	1
Xaf1	0.00635695	0.181912	0.158	0.036	1
1810034E14Rik	0.00640992	0.219735	0.105	0.019	1
App	0.006569	0.401062	1	0.9	1
Ntm	0.00659569	-0.257565	0.895	0.997	1
Luc7l2	0.00659977	0.361742	0.895	0.957	1
Cck	0.00661732	-0.761274	0.316	0.599	1
Cdkn1b	0.00666927	0.295903	0.158	0.038	1
Mapk6	0.00669857	0.295331	0.158	0.038	1
Snhg9	0.00674078	0.296475	0.158	0.038	1
9330111N05Rik	0.00675239	0.690354	0.211	0.062	1
Mindy2	0.00688443	0.290196	0.158	0.038	1
Slc48a1	0.00691179	0.401356	0.316	0.115	1
Epb41	0.00705089	0.158555	0.105	0.019	1
Atg10	0.007091	0.343366	0.158	0.039	1
Gm48370	0.00709336	0.506405	0.263	0.092	1
Atp6v0c	0.00714423	-0.695566	0.368	0.661	1
Gxylt1	0.00720909	0.28586	0.105	0.019	1
Ptprs	0.00735309	0.346406	0.263	0.084	1
Rasgef1b	0.0074841	0.217967	0.105	0.019	1
Trip12	0.00756521	0.493539	0.316	0.121	1
Retreg3	0.00770177	0.239275	0.211	0.059	1
Lncppara	0.0077879	0.232442	0.158	0.038	1
Ell2	0.00781057	0.237627	0.211	0.059	1
Enpp2	0.00781785	0.527772	0.789	0.455	1
Gpt2	0.00784958	0.159737	0.105	0.019	1
Mink1	0.00788025	0.510028	0.316	0.124	1
Acp2	0.00793941	0.225643	0.105	0.02	1
Arl6	0.00800455	0.224459	0.105	0.02	1
Cyp2j12	0.00801384	0.182032	0.211	0.058	1
Cog6	0.00803672	0.223868	0.105	0.02	1
Ankrd12	0.0080687	0.601008	0.368	0.164	1
Ubqln4	0.00806937	0.223276	0.105	0.02	1
Fxyd1	0.00812001	0.224459	0.105	0.02	1
Spred1	0.00819625	0.380406	0.211	0.063	1
Ranbp9	0.00869372	0.365937	0.263	0.087	1
Flot1	0.00870775	0.235295	0.158	0.039	1
Atp2a2	0.00875824	0.640266	0.526	0.271	1
Ccnjl	0.00882442	0.159146	0.105	0.02	1
4921504A21Rik	0.00888814	0.224459	0.105	0.02	1
Vsnl1	0.00891877	-0.819933	0.053	0.335	1
Carnmt1	0.00892299	0.224459	0.105	0.02	1
Cacna1b	0.00896846	0.155604	0.105	0.02	1
Pdia6	0.0089731	0.339898	0.211	0.063	1
Cntn4	0.00906686	-0.229277	0.789	0.938	1
Sphkap	0.00908872	0.394409	0.158	0.04	1
Yod1	0.00910184	0.221504	0.105	0.02	1
Cnnm1	0.00913796	0.220324	0.105	0.02	1
H13	0.0093374	0.281725	0.105	0.02	1
Cacna2d1	0.00944858	-0.336433	0.474	0.752	1
Il33	0.00961009	0.363595	0.421	0.176	1
Mctp1	0.00984755	0.272905	0.105	0.02	1
Rab14	0.0100128	0.430648	0.474	0.217	1
Mapk8ip1	0.0100189	0.321534	0.263	0.089	1
Ankrd40	0.0101269	0.288488	0.158	0.04	1
Gm14798	0.0101386	0.220914	0.105	0.02	1
Usp19	0.0101838	0.230164	0.158	0.04	1
B3galnt1	0.0102979	0.217967	0.105	0.02	1
Hivep1	0.0102984	0.21679	0.105	0.02	1
Kdm5a	0.0104755	0.280002	0.211	0.063	1
Gabra2	0.0105593	0.334732	0.105	0.021	1
Car10	0.0105616	-0.366325	0.263	0.552	1
Plpp3	0.0105969	0.231872	0.158	0.04	1
Sel1l	0.0106976	0.32848	0.211	0.065	1
Scap	0.0107164	0.230164	0.158	0.04	1
Aldoa	0.0107342	-0.706471	0.263	0.53	1
Ints8	0.0108229	0.227321	0.158	0.04	1
Mfsd14a	0.0109044	0.229413	0.211	0.062	1
Samd4b	0.0109806	0.158555	0.105	0.02	1
Rpl23	0.0110157	-0.682708	0.105	0.39	1
Aco1	0.0110438	0.157965	0.105	0.02	1
4930453N24Rik	0.0110863	0.157374	0.105	0.02	1
Nkain1	0.0110896	0.463549	0.316	0.126	1
Sat1	0.0111289	0.156784	0.105	0.02	1
Rsl24d1	0.0111936	0.155604	0.105	0.02	1
Gramd1a	0.0112059	0.220914	0.105	0.021	1
Ash2l	0.0112486	0.220324	0.105	0.021	1
Cdk12	0.0113148	0.343856	0.263	0.091	1
Rnmt	0.011515	0.227321	0.158	0.04	1
Grin2a	0.0116945	0.129392	1	0.997	1
Fam155a	0.012192	0.191131	1	0.997	1
Kcnq5	0.0121966	0.124798	0.947	0.987	1
Smarcc2	0.0122989	0.278915	0.211	0.065	1
Atp1a2	0.0122996	0.156784	0.105	0.021	1
Cavin4	0.0123239	0.155604	0.105	0.021	1
Firre	0.0123765	0.22335	0.158	0.041	1
Polr2g	0.0126044	0.269587	0.263	0.09	1
Selenoh	0.0126177	0.217378	0.105	0.021	1
Gtf2ird1	0.0128556	0.213851	0.105	0.021	1
Taf15	0.0128815	0.265952	0.263	0.089	1
Pkd2	0.0129947	0.333739	0.158	0.043	1
Avpi1	0.0131809	0.164217	0.158	0.04	1
Prox1	0.013466	0.36232	0.263	0.096	1
Aldh6a1	0.0135892	0.220324	0.105	0.022	1
Neu1	0.0135945	0.226753	0.158	0.042	1
Ppcdc	0.0136886	0.219145	0.105	0.022	1
Kat2b	0.0137657	0.310661	0.263	0.093	1
Rpl38	0.013779	-0.697782	0.158	0.413	1
Chpf2	0.0137886	0.217967	0.105	0.022	1
Adamtsl1	0.0138456	0.423541	0.316	0.122	1
Gm20404	0.0139253	0.277155	0.158	0.042	1
Edrf1	0.0139413	0.216202	0.105	0.022	1
Adssl1	0.013973	0.339394	0.158	0.044	1
Ak6	0.0140436	0.214438	0.105	0.022	1
Clk4	0.0141036	0.310146	0.263	0.093	1
Tenm4	0.0145349	-0.302965	0.368	0.635	1
Prag1	0.0145725	0.223917	0.158	0.042	1
Erbin	0.0147151	0.408329	0.632	0.352	1
Pabpc1	0.0147271	0.221652	0.158	0.042	1
Naa60	0.0148626	0.219145	0.105	0.022	1
Nrcam	0.014863	-0.397231	0.263	0.534	1
Tafa1	0.0149164	0.265887	0.105	0.022	1
Frmd5	0.0149357	0.342019	1	0.973	1
Snx19	0.0149683	0.219145	0.105	0.022	1
Zfp386	0.0150227	0.155015	0.105	0.022	1
Plp1	0.0150599	0.405421	0.947	0.856	1
Kpna6	0.0152954	0.152071	0.105	0.022	1
Gm49969	0.0155558	0.274664	0.105	0.023	1
Synj2bp	0.0156287	0.274899	0.158	0.043	1
Med14	0.015877	0.332046	0.158	0.045	1
Atp11b	0.0159406	0.384804	0.158	0.045	1
Plekhb2	0.0159425	0.27998	0.158	0.044	1
Glul	0.0159813	0.488802	0.421	0.204	1
Ankrd13b	0.0163685	0.155604	0.105	0.022	1
Gm19522	0.0168484	0.316615	0.211	0.07	1
Pou6f1	0.0168978	0.212677	0.105	0.023	1
Adora1	0.0169524	0.27772	0.158	0.044	1
Gpm6a	0.0172766	-0.618716	0.263	0.539	1
Zfhx2	0.0173385	0.271868	0.211	0.068	1
Rplp1	0.0173904	0.467703	0.684	0.491	1
Jakmip2	0.0175423	0.314118	0.158	0.045	1
Laptm4a	0.0179383	0.264317	0.211	0.068	1
Mia3	0.0179768	0.313396	0.211	0.07	1
Caln1	0.0181268	0.201573	0.105	0.023	1
Eif2s3x	0.0181884	0.150895	0.105	0.023	1
Elovl7	0.0181998	0.261809	0.263	0.095	1
Dnm3	0.0183906	0.45195	0.684	0.421	1
Spin1	0.0184701	0.27772	0.158	0.045	1
Fam184a	0.0184788	0.21209	0.105	0.023	1
Cwc22	0.0184826	0.211504	0.105	0.023	1
Srsf5	0.0184861	0.516316	0.368	0.163	1
Ogdh	0.0186304	0.31286	0.211	0.071	1
Cep164	0.0187358	0.209747	0.105	0.023	1
Osbpl8	0.0190035	0.303781	0.211	0.07	1
Nlgn2	0.0197464	0.214438	0.105	0.023	1
Pik3c2b	0.0199305	0.321673	0.316	0.129	1
Zcchc7	0.0199466	-0.487601	0.316	0.587	1
Med17	0.0200815	0.211504	0.105	0.023	1
Dnajb11	0.0200967	0.218826	0.158	0.045	1
Gnpat	0.0201499	0.210918	0.105	0.023	1
Car2	0.0201862	0.414762	0.632	0.37	1
Trpm7	0.0201982	0.297619	0.316	0.124	1
Proser1	0.0202164	0.210332	0.105	0.023	1
Cblb	0.0202368	0.269275	0.158	0.045	1
Zbtb4	0.0202375	0.145616	0.105	0.023	1
Ralgps1	0.0203012	0.338261	0.368	0.157	1
Fth1	0.0203844	0.820307	0.947	0.944	1
Gm20642	0.020592	-0.277001	0.316	0.578	1
Usp46	0.020855	0.373585	0.158	0.047	1
Fyttd1	0.0211793	0.306446	0.211	0.072	1
Riok2	0.0212647	0.215026	0.105	0.024	1
Fbxo34	0.0213406	0.267592	0.158	0.046	1
Lrrc28	0.0214196	0.266471	0.158	0.046	1
Ciapin1	0.021482	0.151483	0.105	0.023	1
Pde4b	0.021513	0.407887	1	1	1
Spock1	0.0215182	-0.242669	0.263	0.568	1
Rbbp5	0.0216211	0.211504	0.105	0.024	1
Phykpl	0.0216219	0.211504	0.105	0.024	1
Zfhx2os	0.0216509	0.157425	0.158	0.044	1
0610043K17Rik	0.0216906	0.211504	0.105	0.024	1
Ssx2ip	0.0216925	0.210918	0.105	0.024	1
Tor2a	0.0217609	0.210918	0.105	0.024	1
Gnai2	0.0218099	0.156297	0.158	0.044	1
Cdk9	0.0219067	0.209161	0.105	0.024	1
Fgfr2	0.0220053	0.337332	1	0.989	1
Tspyl5	0.0220246	0.144446	0.105	0.023	1
Samd4	0.0222766	0.280546	0.263	0.099	1
Dmtf1	0.0223331	0.266471	0.158	0.046	1
Hpca	0.0224284	0.337246	0.263	0.102	1
9930021J03Rik	0.0226936	0.302185	0.211	0.073	1
Mff	0.0228121	0.330162	0.263	0.102	1
Scd2	0.0228491	0.397443	0.632	0.37	1
Gal3st1	0.0230021	0.319841	0.211	0.072	1
Cacna1a	0.0230374	-0.165054	0.789	0.926	1
Derl2	0.0233261	0.150895	0.105	0.024	1
Ctsd	0.0233863	0.386663	0.263	0.104	1
Hsd17b11	0.0234412	0.149134	0.105	0.024	1
Fads6	0.0234864	0.213851	0.105	0.024	1
Ythdc1	0.0235691	0.28662	0.263	0.1	1
Arhgap26	0.0238716	0.194603	0.105	0.024	1
Zcchc24	0.0239394	0.272647	0.158	0.047	1
Xpo1	0.0239518	0.270398	0.158	0.047	1
Ubac2	0.0239614	0.210942	0.158	0.046	1
Sos2	0.0241375	0.20982	0.158	0.046	1
Mir100hg	0.024258	0.466678	0.579	0.324	1
Rpl22l1	0.0245129	-0.545616	0	0.212	1
Cox4i1	0.0247076	-0.634629	0.368	0.593	1
Unc80	0.0247958	0.29476	0.158	0.047	1
Rnf4	0.0248015	0.213851	0.105	0.025	1
R3hdm1	0.0248621	-0.266942	0.895	0.993	1
Suco	0.025187	0.266471	0.158	0.048	1
Phf21a	0.0252611	0.33679	0.263	0.102	1
Fbxl17	0.0253111	0.368978	0.263	0.103	1
Higd2a	0.0254308	0.245868	0.263	0.099	1
Fam20b	0.025523	0.207991	0.105	0.025	1
Heatr3	0.0256253	0.151228	0.158	0.045	1
Mthfs	0.0256304	0.146202	0.105	0.024	1
P2rx4	0.0256943	0.265304	0.105	0.025	1
Rpl29	0.0257545	0.254667	0.211	0.073	1
Dcun1d1	0.025821	0.270398	0.158	0.048	1
Cdc42bpb	0.025855	0.37191	0.158	0.049	1
Preb	0.0262631	0.210942	0.158	0.047	1
Arrdc3	0.0262721	0.242292	0.263	0.099	1
Tmem178b	0.0263578	0.384216	0.947	0.902	1
Rph3a	0.0266711	0.206457	0.158	0.047	1
Sav1	0.0267428	0.306446	0.211	0.076	1
Cyhr1	0.0267763	0.255736	0.211	0.073	1
Cox7a2	0.0268398	-0.612448	0.158	0.384	1
Cyth1	0.027004	0.414282	0.316	0.141	1
Retreg1	0.0272121	0.301441	0.316	0.133	1
Slc4a10	0.0272942	0.349984	0.211	0.075	1
Smc5	0.0273173	0.20982	0.158	0.047	1
Atp5md	0.0273687	-0.638185	0.158	0.366	1
Mdh1	0.0274395	-0.638378	0.211	0.443	1
Snap25	0.0274649	-0.509054	0.947	0.999	1
Zfp672	0.0275357	0.206238	0.105	0.025	1
Rpl22	0.0276175	0.285099	0.263	0.103	1
Atg4b	0.0276215	0.206822	0.105	0.025	1
Mrps11	0.0276316	0.146788	0.105	0.025	1
Basp1	0.0276795	-0.656066	0.158	0.404	1
Atg4d	0.0277627	0.145616	0.105	0.025	1
Wnk1	0.0280228	0.406265	0.474	0.245	1
Cntln	0.02824	0.260879	0.158	0.048	1
Ndufb3	0.0289587	-0.522336	0	0.202	1
Rpl36al	0.0290104	-0.501707	0	0.202	1
Tpgs2	0.0290968	0.209161	0.105	0.025	1
Twf1	0.0293591	0.14796	0.105	0.025	1
Dram2	0.0295858	0.146788	0.105	0.025	1
Susd4	0.0299063	0.204487	0.105	0.025	1
Rbks	0.0300448	0.143276	0.105	0.025	1
Zmym6	0.0302299	0.142692	0.105	0.025	1
Acaca	0.0303626	0.423324	0.368	0.176	1
Miat	0.0304148	0.257163	0.105	0.026	1
Cend1	0.0307375	0.325626	0.263	0.108	1
Qk	0.0310034	0.397315	0.947	0.768	1
2022-03-02	0.0311343	0.14898	0.158	0.047	1
Pigyl	0.0311541	0.321374	0.158	0.05	1
Ist1	0.0313502	0.207991	0.105	0.026	1
Abraxas2	0.031446	0.206822	0.105	0.026	1
Myo1e	0.0315031	0.301654	0.211	0.078	1
Aopep	0.0315658	0.390729	0.316	0.139	1
Lpar1	0.0317132	0.429409	0.158	0.051	1
Sorbs3	0.031755	0.146202	0.105	0.025	1
H2-K1	0.0318274	0.20507	0.105	0.026	1
Patz1	0.0318513	0.145616	0.105	0.025	1
Slc7a4	0.0321416	0.143861	0.105	0.025	1
Serbp1	0.0321935	-0.506029	0	0.196	1
Fbxo21	0.0326447	0.207017	0.158	0.049	1
Kcnma1	0.032693	-0.242045	0.895	0.997	1
Psma3	0.0328753	-0.544356	0	0.195	1
Gabrg3	0.032884	-0.299018	0.105	0.336	1
Akr1b3	0.0330045	0.36851	0.263	0.109	1
Shprh	0.0333703	0.202543	0.158	0.049	1
B3galt2	0.0335984	0.200312	0.158	0.049	1
Dock4	0.0337213	0.475332	0.263	0.109	1
Pigq	0.0338043	0.205654	0.105	0.026	1
Insyn1	0.0341111	0.145031	0.105	0.026	1
Hdac9	0.0341137	0.189975	0.105	0.026	1
Tmem131	0.0342021	0.41992	0.158	0.052	1
Invs	0.0342085	0.20332	0.105	0.026	1
Tiprl	0.0343207	0.203102	0.158	0.049	1
G2e3	0.0343645	0.143861	0.105	0.026	1
Ldah	0.0345796	0.202543	0.158	0.049	1
A230057D06Rik	0.0347375	0.221788	0.158	0.048	1
Adamtsl4	0.0347841	0.207577	0.158	0.05	1
Tbc1d19	0.03488	0.140356	0.105	0.026	1
Rgs3	0.03488	0.139773	0.105	0.026	1
Plekhm3	0.0348833	0.200312	0.158	0.049	1
Mia2	0.0357368	0.24455	0.211	0.077	1
Tpst1	0.0359166	0.256977	0.158	0.051	1
Tmbim6	0.0360554	0.247206	0.211	0.077	1
Phf12	0.0361423	0.256421	0.158	0.051	1
Smg5	0.0362594	0.203903	0.105	0.027	1
Gapdh	0.0362944	-0.521604	0.211	0.442	1
Atrnl1	0.0364315	0.246187	0.105	0.027	1
Hs6st3	0.0364509	-0.102311	0.842	0.949	1
U2surp	0.0366017	0.295745	0.263	0.108	1
Gdpd5	0.036687	0.202737	0.105	0.027	1
Nsg2	0.0367166	0.320967	0.368	0.178	1
Dlg1	0.0369479	0.372309	0.474	0.248	1
Clip2	0.0371498	0.256977	0.158	0.051	1
Mrs2	0.0371531	0.14094	0.105	0.026	1
Trim13	0.0372084	0.140356	0.105	0.026	1
9530059O14Rik	0.0372331	0.303931	0.105	0.028	1
Emc3	0.0374996	0.254753	0.158	0.051	1
Rab39b	0.0378314	0.207406	0.105	0.027	1
Atad1	0.0381085	0.24976	0.158	0.051	1
Ppia	0.0383437	-0.519923	0.474	0.621	1
Tab2	0.0386398	0.253642	0.158	0.052	1
Cmpk1	0.0386432	0.256421	0.158	0.052	1
Gm16552	0.038706	0.201573	0.105	0.027	1
Hgs	0.038706	0.202737	0.105	0.027	1
Cobl	0.0387306	0.238197	0.211	0.078	1
Nsmf	0.0387534	0.256421	0.158	0.052	1
Pus7	0.0388144	0.202155	0.105	0.027	1
Gm28198	0.0388182	0.201573	0.105	0.027	1
Vdac1	0.0389107	-0.483412	0	0.184	1
Unk	0.0391528	0.200409	0.105	0.027	1
Abcb10	0.0391656	0.142692	0.105	0.027	1
Agpat4	0.0392224	0.350582	0.263	0.115	1
Vps11	0.0392642	0.199246	0.105	0.027	1
Nfx1	0.0393917	0.355263	0.158	0.053	1
Prickle1	0.0394376	-0.311827	0.737	0.851	1
Itgb1	0.039961	0.137442	0.105	0.027	1
Srek1ip1	0.0400166	0.137442	0.105	0.027	1
Dusp1	0.0400166	0.137442	0.105	0.027	1
Arhgap21	0.040398	0.443736	0.263	0.117	1
Prkce	0.0405781	-0.315896	0.368	0.608	1
Angptl2	0.0409014	0.196415	0.158	0.051	1
Pnpla7	0.0410079	0.202737	0.105	0.028	1
Ranbp3	0.0412384	0.201573	0.105	0.028	1
Mrps26	0.041277	0.289479	0.211	0.082	1
Gabrb1	0.0413328	-0.265452	0.316	0.57	1
Uqcc2	0.0415766	-0.461325	0	0.181	1
Klc2	0.0415859	0.199827	0.105	0.028	1
Znrf3	0.041825	0.197503	0.105	0.028	1
Nr4a1	0.0419379	0.197503	0.105	0.028	1
Drosha	0.04194	0.198084	0.105	0.028	1
Sqle	0.0421657	0.139773	0.105	0.027	1
Vipas39	0.0424645	0.137442	0.105	0.027	1
Atad2b	0.0426811	0.305141	0.263	0.113	1
Copz1	0.0428851	0.135697	0.105	0.027	1
Mapk8	0.0430483	0.192528	0.158	0.051	1
Lgi3	0.0432909	0.351572	0.263	0.119	1
Pcp4	0.0432954	-0.542218	0.368	0.557	1
Tmem62	0.0439787	0.199827	0.105	0.028	1
Pde8b	0.044001	0.186514	0.105	0.028	1
Itsn1	0.0443404	0.198084	0.105	0.028	1
Fam49b	0.0444931	0.285573	0.316	0.141	1
Schip1	0.0446208	0.380986	0.895	0.886	1
Chtop	0.0449629	0.364673	0.158	0.055	1
Ascc3	0.0458497	0.263361	0.211	0.081	1
Ccdc167	0.0459361	0.201573	0.105	0.028	1
Eif1	0.0462533	-0.582304	0.263	0.476	1
Hspa4	0.0463114	0.209508	0.263	0.108	1
Rhoq	0.0463171	0.200409	0.105	0.028	1
Gramd1b	0.0463242	0.224527	0.211	0.08	1
Mtmr3	0.0467433	0.272188	0.211	0.082	1
Ckap5	0.0467528	0.252531	0.263	0.111	1
Slc9a8	0.0468185	0.198084	0.105	0.028	1
Pde4a	0.0470674	0.196922	0.105	0.028	1
Serf2	0.0473392	-0.450153	0	0.172	1
Ndufa7	0.0474769	-0.447908	0	0.172	1
Ptpa	0.0475877	0.193083	0.158	0.053	1
H3f3a	0.0477143	0.315311	0.421	0.222	1
Rpl35a	0.0477581	0.41529	0.474	0.288	1
Rnf181	0.0478402	0.13686	0.105	0.028	1
Leng8	0.0479292	0.191974	0.158	0.053	1
Adam15	0.0479704	0.135697	0.105	0.028	1
Unc13a	0.0483625	0.133953	0.105	0.028	1
Lamp1	0.0484359	0.382195	0.316	0.162	1
Nrn1	0.0486793	-0.451498	0	0.171	1
Casp8ap2	0.0486928	0.131632	0.105	0.028	1
Ndufaf2	0.0487065	0.23082	0.211	0.082	1
Tcf25	0.0487097	-0.553691	0.053	0.245	1
Spred2	0.0487606	0.131052	0.105	0.028	1
Sulf2	0.0490849	0.214503	0.263	0.11	1
BC004004	0.0490925	0.199246	0.105	0.029	1
Mau2	0.049204	0.251977	0.158	0.055	1
Map3k12	0.0492214	0.198665	0.105	0.029	1
Pebp1	0.049377	-0.434715	0.105	0.351	1
Cdc73	0.0493886	0.193638	0.158	0.053	1
Myo9b	0.049616	0.196922	0.105	0.029	1
D430042O09Rik	0.0496185	0.196922	0.105	0.029	1
Ndufv1	0.0497058	0.257991	0.263	0.113	1
Malat1	0.0498598	-0.201672	1	1	1
Pcbp4	0.050281	0.182142	0.211	0.08	1
Gng12	0.050535	0.246441	0.158	0.055	1
Hint3	0.0508574	0.134534	0.105	0.028	1
Ldhb	0.0508958	-0.512152	0.105	0.31	1
Ganab	0.0509238	0.135115	0.105	0.028	1
Prkcb	0.050937	-0.328727	0.737	0.85	1
Thada	0.0509699	0.244232	0.158	0.055	1
Rtkn	0.0515133	0.239254	0.211	0.083	1
Mvb12b	0.0515183	0.274795	0.211	0.085	1
Txlna	0.05155	0.199246	0.105	0.029	1
Trmt11	0.0516837	0.199246	0.105	0.029	1
Tle4	0.052329	0.183684	0.158	0.054	1
Bcl11a	0.0523541	0.184211	0.105	0.029	1
Bhlhb9	0.052366	0.196342	0.105	0.029	1
Abr	0.0524509	0.229413	0.158	0.054	1
Npas3	0.0524618	-0.588513	0.053	0.229	1
D130040H23Rik	0.0525058	0.195762	0.105	0.029	1
Ap3s2	0.0525083	0.195183	0.105	0.029	1
Chsy3	0.0530611	0.17847	0.105	0.029	1
Snf8	0.0531107	0.227146	0.211	0.083	1
Tmem256	0.053636	0.180558	0.211	0.081	1
Zfp638	0.0537349	-0.566478	0.053	0.238	1
Elp3	0.053901	0.133953	0.105	0.029	1
Fam210a	0.0539702	0.133373	0.105	0.029	1
Egr1	0.054376	0.2565	0.263	0.116	1
Rtn1	0.0544555	-0.418523	0.684	0.85	1
Myo18a	0.0548283	0.222237	0.316	0.143	1
Kcnc2	0.0552076	0.184787	0.105	0.029	1
Phactr3	0.0553169	0.231872	0.263	0.113	1
Glod4	0.0553658	0.244784	0.158	0.056	1
Zdhhc14	0.0555039	0.405088	0.421	0.223	1
Actb	0.0556971	-0.407693	0.368	0.638	1
Pias1	0.0560664	0.317901	0.211	0.086	1
Ddx17	0.0563083	0.306571	0.368	0.187	1
Rhot1	0.0563121	0.243129	0.158	0.056	1
Nos1ap	0.0568101	0.243823	0.211	0.082	1
Rragc	0.0570593	0.199246	0.105	0.03	1
Brinp3	0.0571251	0.171611	0.105	0.029	1
Ago2	0.0574804	0.129893	0.105	0.029	1
Kif6	0.0575104	0.299713	0.158	0.058	1
Senp7	0.0577156	0.243129	0.158	0.056	1
Eif5	0.0577809	0.332293	0.316	0.16	1
Samd12	0.0578034	-0.221955	0.316	0.557	1
Gm47283	0.0580034	0.127	0.105	0.029	1
Gm15564	0.0582452	0.194024	0.105	0.03	1
Etl4	0.0582984	-0.112221	0.895	0.971	1
Cand1	0.0583839	0.194024	0.105	0.03	1
Cmtr1	0.0583839	0.193445	0.105	0.03	1
Dab1	0.058427	-0.116106	0.895	0.971	1
Tspan3	0.0584841	0.253523	0.263	0.117	1
Cox5a	0.0585234	-0.486652	0.158	0.361	1
Specc1l	0.0585322	0.192866	0.105	0.03	1
Btg2	0.058535	0.193445	0.105	0.03	1
Fam13c	0.058543	0.209949	0.211	0.084	1
Ppp4r2	0.058554	0.239825	0.158	0.056	1
Gm49336	0.0586808	0.192287	0.105	0.03	1
Rars2	0.0588326	0.191709	0.105	0.03	1
Rap1a	0.0590727	0.297989	0.316	0.155	1
Pcmtd1	0.0593296	0.272763	0.263	0.119	1
Bcl11b	0.059431	0.188821	0.105	0.03	1
Cops8	0.0600701	0.29421	0.158	0.059	1
Pcdh9	0.0602317	0.302838	1	1	1
Pik3ip1	0.0602948	0.197503	0.105	0.031	1
Cyfip2	0.0607329	0.402224	0.263	0.122	1
Rpl5	0.0608127	-0.494939	0.053	0.221	1
Snx2	0.0608176	0.131128	0.158	0.054	1
Sdhc	0.060903	0.194603	0.105	0.031	1
Nf1	0.0609929	0.458292	0.263	0.126	1
Stk16	0.0612114	0.194024	0.105	0.031	1
Rnf121	0.0615184	0.192287	0.105	0.031	1
Dusp8	0.0619447	0.256004	0.105	0.031	1
Tnrc6c	0.0621319	0.394635	0.632	0.525	1
Ric3	0.0621358	0.189975	0.105	0.031	1
Wwox	0.0623013	-0.515063	0	0.156	1
Rps9	0.0625462	0.307804	0.368	0.197	1
Galnt1	0.0628453	0.233788	0.158	0.057	1
Vps13d	0.063101	0.123386	0.158	0.054	1
Sorl1	0.0634211	0.261292	0.211	0.088	1
Cramp1l	0.0636617	0.128736	0.105	0.03	1
Btf3l4	0.0637756	0.195183	0.105	0.031	1
Cyp20a1	0.0637781	0.195183	0.105	0.031	1
Rpl7a	0.0638948	-0.390156	0	0.154	1
Phf14	0.0641239	0.200655	0.211	0.085	1
Herc1	0.0643536	0.250142	0.263	0.114	1
Rusc1	0.0644107	0.192287	0.105	0.031	1
Gtdc1	0.0645665	0.341819	0.211	0.09	1
Kif5b	0.0645707	0.321188	0.263	0.126	1
Psmd3	0.0647709	0.240926	0.158	0.058	1
Mtss1	0.0650563	0.295859	0.158	0.06	1
Itgb4	0.0651978	0.256004	0.105	0.032	1
Mcam	0.0656737	0.252531	0.105	0.032	1
Ppig	0.0657472	0.209949	0.211	0.086	1
Chchd10	0.0662288	-0.414197	0.211	0.45	1
Prkaca	0.0662556	0.177635	0.158	0.056	1
Ggnbp2	0.0667471	0.408135	0.211	0.092	1
Thoc2	0.0671319	0.210467	0.211	0.086	1
Cdkn1a	0.0671587	0.12469	0.105	0.031	1
Bcl2l1	0.0673734	-0.400408	0	0.15	1
Vps35l	0.0674759	0.183684	0.158	0.057	1
Riok3	0.0679418	0.288729	0.158	0.06	1
Lage3	0.0680219	0.190553	0.105	0.031	1
Brd9	0.0682071	0.253559	0.211	0.088	1
Sarnp	0.0683079	0.220347	0.211	0.087	1
Smarcb1	0.0685611	0.177087	0.158	0.057	1
Rad23a	0.0687486	0.308538	0.105	0.032	1
Camkmt	0.0689335	0.251504	0.211	0.089	1
Rps24	0.0689907	0.299963	0.579	0.367	1
Wdr20	0.0690073	0.265433	0.211	0.09	1
Dgki	0.0691315	-0.386681	0.895	0.96	1
Fam214a	0.0694515	0.180382	0.158	0.057	1
Naca	0.0697114	-0.400176	0.053	0.243	1
Chrm1	0.0702214	0.128736	0.105	0.031	1
Gm30054	0.070392	0.128736	0.105	0.031	1
Slc20a2	0.0706854	0.216179	0.211	0.088	1
Wasf1	0.0708536	0.349473	0.211	0.093	1
Scamp5	0.0709765	0.232849	0.263	0.12	1
Fam133b	0.0713729	0.204262	0.211	0.087	1
Keap1	0.0713976	0.189398	0.105	0.032	1
Igf2bp3	0.071684	0.123537	0.105	0.031	1
Birc6	0.0718852	0.296189	0.263	0.124	1
Rpl21	0.0724725	-0.455005	0.105	0.305	1
Csrp1	0.0726825	0.509177	0.368	0.208	1
Tpd52	0.0727459	0.232693	0.158	0.059	1
Atp1a3	0.0734206	0.275056	0.421	0.228	1
Cep170b	0.0734405	0.129314	0.105	0.031	1
Llgl1	0.0736165	0.128736	0.105	0.031	1
Spag9	0.0736552	0.476052	0.368	0.208	1
Frmpd4	0.0737561	0.100627	0.947	0.988	1
Ino80d	0.0743506	0.179282	0.158	0.058	1
Map6d1	0.0743598	0.184787	0.158	0.059	1
Kdm4b	0.0745056	0.124113	0.105	0.031	1
Ndufa12	0.0748017	-0.461926	0.053	0.209	1
Tnni1	0.0753651	0.178184	0.158	0.059	1
Lrp6	0.0753703	0.186514	0.105	0.032	1
A930015D03Rik	0.0755618	0.183636	0.105	0.032	1
Klhl24	0.0768177	0.177087	0.158	0.059	1
Rtcb	0.0770854	0.127579	0.105	0.032	1
Myef2	0.0771106	0.231052	0.158	0.06	1
Pnn	0.0775902	0.338261	0.211	0.094	1
Dusp16	0.0778113	0.236529	0.158	0.061	1
Lamc1	0.0778148	0.125845	0.105	0.032	1
Prr5l	0.0779311	0.32231	0.737	0.558	1
Gns	0.0779979	0.12469	0.105	0.032	1
Adap1	0.0780969	0.27034	0.263	0.126	1
Otud7a	0.0781391	-0.351693	0.368	0.568	1
Snu13	0.0781545	-0.358478	0	0.141	1
Nkap	0.0781909	0.12296	0.105	0.032	1
Camta2	0.0783722	0.18709	0.105	0.033	1
Fat1	0.078663	0.188244	0.105	0.033	1
Rbmx	0.078736	0.185938	0.105	0.033	1
Psd3	0.0788516	0.31471	0.263	0.128	1
Lmo3	0.0789291	0.183061	0.105	0.033	1
Mtdh	0.0791798	-0.392026	0	0.14	1
Dusp12	0.0792878	0.184211	0.105	0.033	1
C4b	0.0799527	0.406591	0.211	0.093	1
Zbtb18	0.0799843	0.179282	0.158	0.059	1
Stox2	0.0803322	0.275369	0.263	0.125	1
Sirt2	0.0805585	0.159595	0.211	0.088	1
Cox5b	0.0806379	-0.462194	0.105	0.271	1
Rrp1	0.0806789	-0.364203	0	0.139	1
Tpi1	0.0811401	-0.405418	0.053	0.218	1
Dusp10	0.0814844	0.123537	0.105	0.032	1
Rogdi	0.0815676	0.124113	0.105	0.032	1
Gm12145	0.0815725	0.124113	0.105	0.032	1
Pank2	0.0816646	0.123537	0.105	0.032	1
Smad7	0.0817012	0.333807	0.316	0.174	1
Paxbp1	0.0817457	0.252531	0.211	0.093	1
Ralgapa1	0.0821303	0.421131	0.263	0.129	1
Aqr	0.0821625	0.185362	0.105	0.033	1
Parp8	0.0821731	0.184211	0.105	0.033	1
Kctd3	0.0822092	0.186258	0.263	0.12	1
Rpl12	0.0825102	-0.415431	0.053	0.217	1
Prpf38b	0.0825187	0.243887	0.105	0.034	1
Zwint	0.0826514	-0.459369	0.105	0.282	1
Ctcf	0.0826714	0.33445	0.158	0.063	1
Stmn3	0.0827678	-0.396223	0.316	0.525	1
Gpi1	0.0828348	-0.369906	0	0.137	1
Dnaja2	0.083331	-0.374168	0	0.137	1
Ptbp2	0.0835639	0.252018	0.211	0.093	1
Nol7	0.0840062	0.259742	0.211	0.094	1
Cdh2	0.0840132	0.428625	0.368	0.212	1
Capn15	0.084105	0.173799	0.158	0.06	1
Ahi1	0.0843504	-0.168426	0.895	0.981	1
Thra	0.0844854	-0.450041	0.053	0.202	1
Wdr7	0.0847219	0.218532	0.158	0.061	1
Zeb2	0.0847522	0.31709	0.895	0.87	1
Cul2	0.0850756	0.185938	0.105	0.034	1
Dbi	0.0851778	0.356217	0.316	0.173	1
Nploc4	0.0852745	0.185938	0.105	0.034	1
Strn4	0.0854579	0.166701	0.158	0.06	1
Trmt6	0.08546	0.184787	0.105	0.034	1
Lamtor4	0.0858159	0.173252	0.158	0.06	1
2022-09-04	0.0859144	-0.447908	0.105	0.279	1
Slc3a2	0.0861585	0.22614	0.158	0.062	1
Cdc42bpa	0.0864145	-0.320337	0.421	0.671	1
Prdm5	0.0874315	0.189398	0.105	0.034	1
Sox2ot	0.0882132	0.270729	0.684	0.476	1
Sh3bgrl	0.0886219	0.124113	0.105	0.033	1
Laptm4b	0.0888218	0.123537	0.105	0.033	1
Nav2	0.0893576	-0.143598	0.789	0.921	1
Gls	0.0895879	-0.435273	0	0.133	1
5031425E22Rik	0.0901321	0.220159	0.158	0.062	1
Unc50	0.0905509	0.225595	0.158	0.063	1
Ntrk3	0.0910867	0.157425	0.105	0.033	1
Atp5c1	0.0913321	-0.395757	0.053	0.211	1
Rock2	0.0913382	-0.419779	0	0.131	1
Ghitm	0.0915066	-0.336805	0	0.131	1
Atg12	0.0918146	0.185362	0.105	0.034	1
Serinc3	0.0918704	0.112398	0.158	0.059	1
Ubap2l	0.0919107	0.339785	0.211	0.099	1
Brk1	0.0921074	0.260686	0.263	0.13	1
5033421B08Rik	0.0921239	0.415954	0.158	0.067	1
Desi2	0.0921823	0.327939	0.158	0.065	1
Sox2	0.0921828	0.12469	0.105	0.034	1
2410004B18Rik	0.092498	0.12296	0.105	0.034	1
Cd82	0.0925984	0.12296	0.105	0.034	1
Phactr2	0.0927037	0.121808	0.105	0.034	1
Atp5a1	0.0927631	-0.42923	0.105	0.276	1
Timm8b	0.0928646	-0.421634	0.053	0.197	1
Ttll7	0.0928895	0.388822	0.526	0.354	1
Gdpd1	0.0932145	0.221245	0.158	0.063	1
Rian	0.093261	-0.21469	0.632	0.769	1
Prpf18	0.0934296	0.181912	0.105	0.034	1
Fbxo38	0.0934296	0.181912	0.105	0.034	1
Iqch	0.0934499	0.184211	0.105	0.034	1
Neurod2	0.0935243	0.120656	0.105	0.034	1
Tspan7	0.0935506	-0.468893	0.053	0.205	1
Mapk8ip2	0.0938383	0.119506	0.105	0.034	1
Frrs1l	0.0938739	-0.356086	0	0.129	1
Camk2b	0.0940265	-0.368957	0	0.129	1
Ocrl	0.0942623	0.17847	0.105	0.034	1
Chd4	0.0951501	-0.35369	0	0.128	1
Tsg101	0.0955851	0.171611	0.158	0.062	1
Set	0.0958159	-0.335834	0	0.128	1
S100b	0.09589	0.22723	0.158	0.064	1
C1qb	0.0959171	0.122384	0.105	0.034	1
Mtm1	0.0960748	0.184211	0.105	0.035	1
Gm48678	0.0965383	0.302603	0.474	0.281	1
Rasal2	0.0967148	-0.234381	0.158	0.35	1
Capn7	0.0977573	0.179617	0.105	0.035	1
Tmem181a	0.0977573	0.177898	0.105	0.035	1
Gm13684	0.0979724	0.177898	0.105	0.035	1
Diaph2	0.0984617	0.24137	0.158	0.064	1
Adcy5	0.098469	0.220159	0.158	0.064	1
Gnai1	0.0985061	-0.431597	0.053	0.193	1
Egln2	0.0987304	0.186514	0.105	0.035	1
Rbm25	0.0989328	0.228127	0.316	0.158	1
Cplane1	0.0989987	0.355185	0.158	0.065	1
Cyc1	0.0990378	-0.332431	0	0.126	1
Il18	0.0995549	0.171611	0.158	0.063	1
Chchd2	0.099838	-0.435969	0.211	0.397	1
Adam23	0.100344	0.253065	0.158	0.065	1
Epha5	0.100479	-0.293147	0.105	0.268	1
Cryab	0.100713	0.389966	0.421	0.268	1
Ccnl2	0.100757	0.146647	0.211	0.091	1
Nsd1	0.100954	0.428985	0.316	0.172	1
Mrps7	0.100978	0.114041	0.158	0.061	1
Tgfa	0.101222	0.117782	0.105	0.034	1
Zfp131	0.101305	0.179044	0.105	0.035	1
Gm38304	0.101525	0.177898	0.105	0.035	1
Atl3	0.101729	0.167246	0.158	0.063	1
Galnt6	0.101781	0.277828	0.158	0.067	1
Srp14	0.102096	0.225537	0.263	0.13	1
Rnf208	0.102543	0.114913	0.105	0.034	1
Cct4	0.102825	0.108572	0.158	0.061	1
Ssbp2	0.10322	0.18956	0.158	0.062	1
Myo5a	0.103266	-0.367057	0	0.123	1
Gde1	0.10332	-0.3741	0.053	0.203	1
Uhmk1	0.103776	0.299338	0.105	0.037	1
Myo6	0.103847	0.258429	0.368	0.209	1
Vstm2a	0.104207	0.238726	0.105	0.037	1
Flot2	0.104235	0.180764	0.105	0.036	1
Map1a	0.104312	-0.333891	0	0.122	1
Cntn5	0.10434	-0.121263	0.421	0.631	1
Dscam	0.104354	-0.254159	0.105	0.268	1
Pld1	0.105028	0.229959	0.158	0.066	1
Srsf7	0.105064	0.350582	0.211	0.103	1
Mobp	0.105109	0.208576	0.684	0.421	1
Map4k5	0.105736	0.211023	0.263	0.13	1
Kif13b	0.105891	0.269626	0.474	0.298	1
Gnb5	0.106261	0.216366	0.158	0.065	1
Srcin1	0.10674	-0.418754	0.053	0.199	1
Peg3	0.10675	0.198618	0.158	0.064	1
Snrpn	0.106788	-0.391959	0.053	0.201	1
Wipf1	0.107164	-0.325112	0	0.121	1
Acaa1a	0.107227	0.123537	0.105	0.035	1
Lars2	0.107257	0.19001	0.421	0.23	1
C030029H02Rik	0.107429	-0.45449	0.105	0.253	1
Zfp280d	0.107508	0.231112	0.211	0.095	1
Ppib	0.107705	-0.321192	0	0.12	1
Zfp664	0.107761	0.238726	0.105	0.037	1
Ddr1	0.108031	0.221167	0.263	0.132	1
Cnih4	0.108363	0.120081	0.105	0.035	1
Glg1	0.108502	0.325626	0.211	0.102	1
Echs1	0.108702	0.120081	0.105	0.035	1
Disp2	0.108982	0.17847	0.105	0.036	1
Bcl9	0.109118	0.165069	0.158	0.064	1
Slc12a5	0.109148	-0.329508	0	0.119	1
Psmc6	0.109148	-0.324622	0	0.119	1
Psmb2	0.109156	-0.318738	0	0.119	1
Lias	0.109217	0.176753	0.105	0.036	1
Rplp2	0.10947	-0.396911	0.105	0.266	1
Med13	0.109742	0.265932	0.158	0.068	1
Epha6	0.110035	-0.227885	0.105	0.266	1
Osbpl1a	0.110269	-0.426046	0.105	0.274	1
Dnajc15	0.11049	0.162351	0.158	0.064	1
Slc30a5	0.110546	0.113767	0.105	0.035	1
Ap2a1	0.110846	0.269707	0.158	0.068	1
3222401L13Rik	0.111752	0.180764	0.105	0.037	1
Adgrv1	0.112097	0.222218	0.105	0.037	1
Hs3st4	0.112224	0.150104	0.105	0.035	1
Napb	0.112263	0.285268	0.263	0.141	1
Mbd3	0.112446	0.17847	0.105	0.037	1
Nrd1	0.112855	-0.330483	0	0.117	1
Mrpl53	0.11287	0.104212	0.158	0.063	1
Sorbs2	0.112978	-0.123132	0.474	0.673	1
Nfib	0.113168	-0.371328	0	0.117	1
Rps10	0.113276	-0.412651	0.158	0.323	1
Yipf5	0.113369	0.17618	0.105	0.037	1
Cabp1	0.11343	0.20881	0.158	0.066	1
Echdc1	0.113512	0.117208	0.105	0.036	1
Ano4	0.113766	0.490318	0.526	0.416	1
Arl8a	0.113792	0.216907	0.158	0.067	1
Phyhipl	0.114071	0.139446	0.211	0.094	1
Hprt	0.114249	-0.307887	0	0.116	1
Sf3b2	0.114249	-0.315786	0	0.116	1
Pdap1	0.11433	-0.30392	0	0.116	1
Mef2a	0.114417	-0.334863	0	0.116	1
Slc49a4	0.114461	0.113767	0.105	0.036	1
Fem1b	0.114568	0.115487	0.105	0.036	1
Ppp1cc	0.114807	0.140986	0.211	0.094	1
Gtf3c1	0.114927	0.113767	0.105	0.036	1
Vps29	0.115035	-0.298449	0	0.116	1
Arl1	0.115035	-0.300939	0	0.116	1
Gap43	0.115042	-0.312336	0	0.116	1
Rpl3	0.115505	-0.373779	0.211	0.379	1
Nisch	0.115677	-0.314801	0	0.116	1
Rps16	0.116704	-0.424042	0.105	0.249	1
Ncam1	0.116852	0.299885	0.842	0.687	1
Cspg5	0.117164	-0.301436	0	0.115	1
Ndufb7	0.117334	-0.360344	0.053	0.195	1
P2rx7	0.117376	0.175037	0.105	0.037	1
Mbip	0.11759	0.175609	0.105	0.037	1
Bdp1	0.117605	0.175037	0.105	0.037	1
Erbb3	0.117695	0.117208	0.105	0.036	1
Cpeb2	0.118009	0.325626	0.211	0.105	1
Pcyt2	0.11806	-0.319229	0	0.114	1
Gtf2h5	0.118068	-0.300441	0	0.114	1
Zc3h6	0.118323	0.172752	0.105	0.037	1
Snx14	0.118332	0.172752	0.105	0.037	1
2022-03-05	0.118778	0.214744	0.158	0.068	1
Kxd1	0.118908	0.112622	0.105	0.036	1
Brd7	0.119026	0.113195	0.105	0.036	1
Pcbp2	0.119563	-0.314308	0	0.113	1
Sema4d	0.119603	0.211504	0.158	0.068	1
Atpif1	0.119643	-0.439028	0.211	0.37	1
Ppp2r2b	0.119908	-0.170805	0.421	0.635	1
Pcsk2	0.11993	-0.251057	0.842	0.906	1
Ppp2r2a	0.12116	0.23077	0.316	0.174	1
Daam2	0.121554	0.168336	0.421	0.229	1
Bbs9	0.122623	0.172752	0.105	0.037	1
Oip5os1	0.122735	-0.307887	0	0.112	1
Atp5o	0.1228	-0.41494	0.105	0.246	1
Ndufa2	0.122877	-0.361208	0.053	0.192	1
1600020E01Rik	0.123366	0.169902	0.105	0.037	1
Asxl1	0.124619	0.205584	0.158	0.068	1
Nbas	0.125153	0.235814	0.368	0.214	1
Ubl3	0.125208	-0.295955	0	0.11	1
Gna12	0.125257	0.334467	0.263	0.146	1
Ncoa5	0.125979	0.173894	0.105	0.038	1
Ilf3	0.125979	0.173894	0.105	0.038	1
Adam9	0.125995	0.172752	0.105	0.038	1
Gas5	0.126015	0.286113	0.211	0.103	1
Pacsin1	0.126334	-0.347442	0	0.11	1
Rfx3	0.126451	0.144007	0.158	0.066	1
Braf	0.126685	0.207515	0.211	0.099	1
Uxs1	0.126723	0.172182	0.105	0.038	1
Arl3	0.126764	-0.294457	0	0.11	1
Anp32a	0.126847	-0.292957	0	0.11	1
Romo1	0.127368	0.19142	0.211	0.1	1
Gpatch8	0.12743	-0.258106	0.316	0.522	1
Psmd14	0.127543	-0.295955	0	0.109	1
Tcp1	0.127645	-0.287444	0	0.109	1
Slc7a15	0.128023	0.110335	0.105	0.037	1
Spns2	0.128128	0.209348	0.158	0.069	1
Sf3b3	0.128141	0.108622	0.105	0.037	1
Nop58	0.128538	0.231872	0.105	0.039	1
Taok1	0.128663	0.317097	0.211	0.106	1
Pou3f3	0.128798	0.231872	0.105	0.039	1
Bicral	0.129212	0.173631	0.211	0.099	1
Tpm1	0.129262	-0.294956	0	0.108	1
Fam76b	0.129878	0.173894	0.105	0.038	1
Ttc17	0.130895	0.171041	0.105	0.038	1
Tgs1	0.13244	0.166488	0.105	0.038	1
Chmp5	0.132796	0.208272	0.158	0.07	1
Slc24a5	0.132871	0.150455	0.158	0.067	1
Vdac2	0.133639	-0.338583	0.053	0.187	1
Sypl	0.133876	0.159639	0.158	0.068	1
Bin1	0.134007	0.311265	0.526	0.376	1
Lrrtm4	0.134491	0.132502	1	0.997	1
Exoc5	0.135104	0.152071	0.158	0.068	1
Xpo7	0.135189	0.413277	0.158	0.072	1
Rnf112	0.135892	0.168194	0.105	0.039	1
Magee1	0.135924	0.112622	0.105	0.038	1
Ssr2	0.136187	0.11205	0.105	0.038	1
Unc5d	0.136278	0.134458	0.105	0.037	1
Olfm1	0.136901	-0.442206	0.158	0.293	1
Pam16	0.137179	-0.275848	0	0.105	1
Exosc4	0.137529	0.174465	0.105	0.039	1
Slc12a2	0.1378	-0.316545	0.105	0.254	1
Epn1	0.137881	0.150993	0.158	0.068	1
Amy1	0.137918	0.106911	0.105	0.038	1
Aff4	0.137937	0.171611	0.211	0.101	1
Wdr33	0.138096	-0.304913	0	0.104	1
Atpaf1	0.138168	0.107481	0.105	0.038	1
Trir	0.138411	0.20881	0.158	0.071	1
Gpcpd1	0.138571	0.105771	0.105	0.038	1
Ndufb11	0.138645	-0.368055	0.053	0.173	1
Nfe2l3	0.13897	-0.272807	0	0.104	1
Tbcb	0.13972	-0.273821	0	0.103	1
Sod2	0.139743	-0.270777	0	0.103	1
Ppp3r1	0.139886	-0.331991	0.053	0.184	1
Rsrp1	0.140547	0.448797	0.579	0.517	1
Sfpq	0.140565	0.214503	0.211	0.105	1
Atp6v1f	0.14066	-0.327137	0.053	0.184	1
Ext1	0.140877	-0.28947	0.316	0.479	1
Tprkb	0.140987	0.230733	0.105	0.04	1
Tmem87a	0.141073	0.110335	0.105	0.038	1
Usp9x	0.14122	0.330919	0.263	0.15	1
Rab1a	0.141412	0.207734	0.158	0.071	1
Cacna1e	0.141841	0.200312	0.105	0.039	1
Ndufb6	0.142606	-0.262115	0	0.102	1
Mrpl36	0.142615	0.172182	0.105	0.04	1
Ten1	0.142702	0.105202	0.105	0.038	1
Bcas1os2	0.14274	0.226564	0.211	0.106	1
Washc4	0.142842	0.104633	0.105	0.038	1
Sorcs1	0.14305	-0.447908	0.105	0.249	1
1810026B05Rik	0.143223	0.203437	0.158	0.071	1
Ttr	0.143376	0.164382	0.158	0.329	1
Arid5b	0.143468	-0.287444	0	0.102	1
Zranb1	0.143503	0.202901	0.158	0.071	1
Pip4k2a	0.143807	0.469343	0.368	0.273	1
Ptms	0.143963	-0.370759	0.053	0.171	1
Zfp14	0.144403	0.231872	0.105	0.041	1
Tmem117	0.144415	-0.281909	0	0.101	1
Cd47	0.144734	0.36332	0.263	0.143	1
Ube3a	0.14484	0.14073	0.947	0.997	1
Atp6v1c1	0.14526	-0.268743	0	0.101	1
D830024N08Rik	0.145298	0.165352	0.105	0.04	1
Phip	0.145347	-0.281405	0	0.101	1
Chmp2a	0.145424	-0.271285	0	0.101	1
Pnisr	0.145635	0.288688	0.842	0.842	1
Rbm8a	0.14576	0.109193	0.105	0.039	1
Rnf20	0.146122	0.172752	0.105	0.04	1
Nap1l5	0.146185	0.325759	0.316	0.197	1
Ppa1	0.146243	-0.263647	0	0.1	1
1810037I17Rik	0.146285	-0.261604	0	0.1	1
Acap2	0.146485	0.363595	0.263	0.153	1
Acadsb	0.146995	0.107481	0.105	0.039	1
Bag1	0.147171	0.206121	0.158	0.072	1
Celf4	0.147558	-0.340682	0	0.1	1
Dek	0.147994	0.15261	0.158	0.07	1
Nme2	0.149298	-0.357642	0.053	0.169	1
Mfn2	0.149426	0.168194	0.105	0.04	1
Lsm6	0.149806	0.109764	0.105	0.039	1
Fkbp3	0.149995	-0.328959	0.105	0.26	1
Ppp5c	0.150482	0.172752	0.105	0.04	1
Pspc1	0.150521	0.146153	0.158	0.07	1
Hltf	0.150536	0.163083	0.105	0.04	1
Ndufb1-ps	0.150893	-0.365424	0.105	0.245	1
Mast4	0.150988	0.206761	1	0.981	1
Eif4h	0.151157	0.1881	0.263	0.139	1
Fopnl	0.151582	0.170471	0.105	0.04	1
Phlda3	0.152189	0.105202	0.105	0.039	1
Arf5	0.15236	0.179198	0.211	0.105	1
Qdpr	0.15242	0.23494	0.263	0.146	1
Slc38a1	0.152754	0.102926	0.105	0.039	1
Tmod2	0.152833	0.181571	0.474	0.292	1
Plcb4	0.153091	0.198084	0.158	0.072	1
Stx18	0.153535	0.166488	0.105	0.04	1
Srrm2	0.153755	0.236349	0.842	0.83	1
1190005I06Rik	0.153875	0.109764	0.105	0.04	1
Med1	0.15398	0.226753	0.105	0.04	1
Commd4	0.154393	0.164785	0.105	0.04	1
Cuedc1	0.154643	0.141329	0.158	0.07	1
Suds3	0.15468	0.162516	0.105	0.04	1
Rpl23a	0.155246	-0.349439	0.053	0.167	1
Ndufa5	0.155359	-0.260765	0.105	0.261	1
Mydgf	0.155716	0.107481	0.105	0.04	1
2810468N07Rik	0.156028	0.168763	0.105	0.041	1
Tet3	0.156238	0.197015	0.158	0.073	1
Urm1	0.156285	0.169332	0.105	0.041	1
Tmem179	0.157145	0.167625	0.105	0.041	1
Nudt21	0.157297	0.104064	0.105	0.04	1
Kcnj9	0.157445	0.103495	0.105	0.04	1
Cdc42	0.157495	0.243583	0.368	0.221	1
Rps19	0.158035	-0.405418	0.105	0.218	1
Gphn	0.158444	0.245612	0.895	0.935	1
Stk3	0.158565	0.164785	0.105	0.041	1
G3bp2	0.159209	0.170099	0.211	0.105	1
Syp	0.159412	-0.314707	0.053	0.175	1
Tomm70a	0.159681	0.201293	0.158	0.073	1
Zc3h12b	0.159727	0.159686	0.105	0.041	1
Ndufs7	0.159805	-0.304866	0.053	0.176	1
Ctsz	0.159842	0.108051	0.105	0.04	1
Map3k2	0.159988	0.278284	0.105	0.042	1
Stxbp1	0.16014	-0.395757	0.053	0.164	1
Atp5l	0.1613	-0.281333	0.158	0.336	1
Cnot3	0.161881	0.104064	0.105	0.04	1
Ndufb4	0.161905	0.220932	0.368	0.227	1
Mrps10	0.16365	0.163083	0.105	0.041	1
Kif3c	0.164359	0.187967	0.158	0.073	1
Pla2g3	0.164431	0.301654	0.158	0.076	1
Sh3kbp1	0.164996	0.116542	0.211	0.102	1
Nsd2	0.165834	0.193283	0.158	0.074	1
Zmiz2	0.166433	0.165352	0.105	0.042	1
Camk4	0.166531	0.149542	0.105	0.041	1
Hnrnph3	0.16655	0.303249	0.158	0.077	1
Bag6	0.167102	0.102926	0.105	0.04	1
Mapt	0.167162	-0.256482	0.895	0.955	1
1110008P14Rik	0.16739	-0.30172	0.053	0.172	1
Ncam2	0.167848	0.191634	0.947	0.957	1
Iqsec1	0.168282	0.389639	0.263	0.156	1
Slc6a9	0.169227	0.106341	0.105	0.041	1
Mtf2	0.169615	0.216569	0.105	0.043	1
Hnrnpr	0.170286	0.160556	0.211	0.106	1
Edil3	0.170439	0.192261	0.895	0.836	1
Paip2	0.170506	-0.327137	0.053	0.17	1
Ccar1	0.170685	0.13919	0.158	0.072	1
Cadm3	0.171239	0.147227	0.158	0.073	1
Cnot4	0.171283	0.235784	0.211	0.112	1
Ptprf	0.171322	0.164785	0.105	0.042	1
Fez1	0.171403	-0.376316	0.105	0.224	1
Psmb4	0.17205	-0.2936	0.053	0.171	1
Ndufa6	0.172263	-0.292242	0.053	0.171	1
Abce1	0.172501	0.162516	0.105	0.042	1
Zmiz1	0.173094	0.161383	0.105	0.042	1
Atxn10	0.173583	0.168804	0.263	0.143	1
Eid1	0.174121	-0.319507	0.105	0.237	1
Ncapd3	0.174619	0.156861	0.105	0.042	1
Hipk2	0.174652	-0.33885	0.105	0.235	1
Pura	0.174755	0.244134	0.211	0.115	1
Pigk	0.175515	0.147297	0.105	0.042	1
Gna11	0.175908	0.100087	0.105	0.041	1
Pfdn5	0.176105	0.161913	0.368	0.215	1
Pard3	0.176421	0.210575	0.263	0.149	1
Kif2a	0.176425	0.188498	0.158	0.075	1
Dusp11	0.176607	0.193283	0.158	0.076	1
Bcas1	0.176844	0.270478	0.368	0.238	1
Gm16599	0.177392	0.151228	0.105	0.042	1
Gtpbp4	0.177746	0.160252	0.105	0.042	1
Sgce	0.178031	0.160252	0.105	0.042	1
Ubl5	0.178429	-0.326791	0.105	0.235	1
Map2k4	0.178666	0.231346	0.158	0.077	1
Nrxn3	0.178667	-0.107387	1	1	1
Camk1d	0.179913	0.189205	0.895	0.858	1
Plekha1	0.179914	-0.270592	0.053	0.178	1
Dcc	0.1805	-0.147612	0.421	0.624	1
Sra1	0.180792	0.10179	0.105	0.042	1
5330438D12Rik	0.181513	-0.349756	0.211	0.353	1
Ipo7	0.182043	0.100087	0.105	0.042	1
Bod1l	0.182299	0.134389	0.158	0.073	1
Rdx	0.182408	0.253027	0.211	0.117	1
Paip1	0.182717	0.158555	0.105	0.043	1
2022-09-07	0.182817	-0.434615	0.474	0.535	1
Ube2d1	0.183445	0.243772	0.263	0.156	1
Fam171b	0.18353	0.438398	0.263	0.163	1
Usp7	0.183633	0.15799	0.105	0.043	1
Naaladl2	0.183669	0.169564	0.316	0.182	1
Rc3h1	0.183833	0.187967	0.158	0.076	1
Bsg	0.183901	-0.28782	0.105	0.247	1
Prkn	0.184152	-0.317365	0.368	0.524	1
mt-Nd4	0.1846	0.164217	0.105	0.043	1
Hnrnpm	0.185129	0.137588	0.158	0.074	1
Mapk14	0.185204	0.154042	0.105	0.043	1
Gnas	0.185213	-0.422883	0.316	0.423	1
Nsrp1	0.185243	0.160252	0.105	0.043	1
Chrm3	0.185386	-0.147348	0.158	0.313	1
Atrx	0.185513	0.303715	0.263	0.152	1
Camk2g	0.186151	0.185316	0.158	0.076	1
Srebf2	0.18629	0.191686	0.158	0.077	1
Secisbp2l	0.186841	0.206519	0.211	0.113	1
Lcor	0.186933	0.14067	0.211	0.107	1
Mettl7a1	0.187068	0.240841	0.158	0.079	1
Tet1	0.187751	0.156861	0.105	0.043	1
Txlng	0.188022	0.327543	0.105	0.045	1
Prpf6	0.188053	0.160252	0.105	0.043	1
Tbl1xr1	0.18874	0.182142	0.158	0.076	1
Zbtb20	0.18875	0.408563	0.526	0.414	1
Baz1b	0.189244	0.134922	0.158	0.074	1
Atp5j	0.189268	-0.357733	0.158	0.289	1
Fnbp1	0.189404	0.193215	0.789	0.541	1
Sys1	0.18941	0.18956	0.158	0.077	1
Dnajc6	0.189559	0.198974	0.263	0.148	1
Trim36	0.189632	0.163083	0.105	0.044	1
Gapvd1	0.190705	0.180558	0.158	0.077	1
Dnajb4	0.190875	0.160817	0.105	0.044	1
Nrip1	0.190875	0.160252	0.105	0.044	1
Hmgcl	0.191205	0.159686	0.105	0.044	1
Jph4	0.191509	0.15912	0.105	0.044	1
Scd3	0.191864	0.15799	0.105	0.044	1
Smarcad1	0.192989	0.212628	0.105	0.045	1
Tut4	0.193269	0.170038	0.158	0.076	1
Ephb1	0.193357	0.277811	0.263	0.158	1
Virma	0.193442	0.156297	0.105	0.044	1
Tsc22d2	0.193449	0.155169	0.105	0.044	1
Clasp1	0.193463	0.268152	0.105	0.045	1
8030462N17Rik	0.193747	0.155169	0.105	0.044	1
Tcerg1	0.194403	0.153478	0.105	0.044	1
Gm48742	0.19447	0.190681	0.211	0.114	1
Eef1d	0.195001	0.160817	0.105	0.044	1
4930511M06Rik	0.195356	0.191649	0.263	0.152	1
Ermn	0.195871	-0.378372	0.105	0.206	1
Adgrb3	0.196256	-0.128865	1	0.999	1
Lpgat1	0.196306	-0.157101	0.105	0.243	1
Itgb3bp	0.197585	0.155169	0.105	0.044	1
Srsf3	0.198619	0.161057	0.211	0.111	1
Lin52	0.19867	0.26591	0.105	0.045	1
Scrn1	0.198769	0.13226	0.158	0.076	1
St3gal3	0.198864	-0.284068	0.053	0.161	1
Fut9	0.199081	0.29476	0.158	0.081	1
Dstyk	0.19922	0.183728	0.158	0.078	1
Pcnx	0.199531	0.15179	0.105	0.044	1
4833420G17Rik	0.199539	0.151228	0.105	0.044	1
Psmb5	0.199568	-0.27172	0.053	0.161	1
Ctnna2	0.200594	0.200155	1	0.998	1
Uchl1	0.200817	0.219391	0.421	0.273	1
Ube2e2	0.20142	-0.256058	0.895	0.97	1
Bri3	0.201675	0.158055	0.211	0.112	1
Rps11	0.201845	-0.313815	0.158	0.287	1
Tbc1d5	0.201866	0.205207	0.579	0.377	1
Mfsd6	0.202391	0.182671	0.158	0.079	1
Prickle2	0.202803	-0.137401	0.684	0.855	1
Hibadh	0.203047	0.154605	0.105	0.045	1
Tada2a	0.203061	0.152915	0.105	0.045	1
Mindy3	0.203368	0.154605	0.105	0.045	1
Uso1	0.20368	0.154042	0.105	0.045	1
Ncl	0.203856	-0.281789	0.053	0.159	1
Pak2	0.204393	0.185316	0.158	0.079	1
A230001M10Rik	0.204846	-0.316257	0.105	0.225	1
Elovl5	0.205037	0.217697	0.105	0.046	1
Sec62	0.205112	-0.354093	0.158	0.282	1
Slc1a3	0.205383	0.151228	0.105	0.045	1
Pak7	0.207569	0.265516	0.474	0.298	1
Tmem59l	0.207927	0.183199	0.158	0.079	1
Arpp21	0.208257	-0.159196	0.947	0.995	1
Tasor2	0.208321	0.208137	0.105	0.046	1
Kcna1	0.208871	-0.335371	0.105	0.212	1
Cst3	0.209084	-0.363795	0.263	0.372	1
Dennd4c	0.209223	0.15179	0.105	0.045	1
Iffo1	0.209246	0.151228	0.105	0.045	1
Myo1d	0.209286	0.21368	0.316	0.19	1
Cdh8	0.209785	0.140026	0.105	0.045	1
Rps25	0.210373	-0.289996	0.105	0.224	1
Chgb	0.210559	-0.368581	0.158	0.268	1
Dlgap1	0.210563	-0.132184	1	0.998	1
Tjp1	0.210796	0.194272	0.211	0.113	1
Zfp532	0.211075	0.281034	0.211	0.121	1
Hif1a	0.212119	0.154042	0.105	0.045	1
Cnp	0.21262	0.112193	0.421	0.252	1
Mical3	0.212979	0.20117	0.158	0.08	1
Med31	0.213486	0.15179	0.105	0.045	1
Pcdh7	0.213518	-0.161928	0.842	0.915	1
Astn2	0.213921	-0.218384	0.105	0.22	1
Csnk1g1	0.214027	0.142819	0.105	0.045	1
Zfp326	0.215152	0.14898	0.105	0.045	1
Lrpap1	0.21531	0.189205	0.211	0.117	1
Tmcc3	0.215686	0.156823	0.316	0.189	1
Tenm2	0.21599	-0.106644	1	0.998	1
Faf1	0.216115	0.297824	0.158	0.084	1
Fam172a	0.216169	0.198084	0.211	0.117	1
Atp6v0d1	0.216305	0.139683	0.211	0.113	1
Nr3c1	0.216442	0.144131	0.211	0.113	1
Son	0.216643	0.278229	0.737	0.773	1
Slc23a2	0.21686	0.145616	0.105	0.045	1
Rps20	0.217298	0.314897	0.316	0.223	1
Ahcyl2	0.217499	0.133347	0.105	0.045	1
Tagln3	0.217718	-0.313347	0.053	0.146	1
Epha4	0.219022	0.207177	0.211	0.118	1
Plppr4	0.219117	0.22767	0.158	0.08	1
Fabp5	0.21945	-0.255554	0.053	0.155	1
Ptprk	0.219556	-0.160446	0.158	0.315	1
Cnot7	0.219761	0.147297	0.105	0.046	1
Zfp236	0.220097	0.147858	0.105	0.046	1
Sh3d19	0.222243	0.226327	0.316	0.198	1
Frmd4b	0.223639	0.229595	0.368	0.263	1
Sec61g	0.223809	0.145616	0.211	0.115	1
Rbfox3	0.223839	-0.140192	0.211	0.368	1
Jam3	0.224148	-0.304417	0.053	0.144	1
Lrp1b	0.22439	0.121122	1	1	1
Sox8	0.224454	0.156297	0.105	0.047	1
Ski	0.225037	0.148419	0.105	0.046	1
Atp5g1	0.225194	-0.354668	0.211	0.318	1
Saraf	0.225223	0.318281	0.211	0.129	1
9330175M20Rik	0.226165	0.143937	0.105	0.046	1
Mkln1	0.226263	0.135249	0.211	0.114	1
Ssb	0.226761	0.236274	0.211	0.119	1
Clip1	0.226802	0.145616	0.105	0.046	1
Ndufa1	0.226938	-0.248103	0.053	0.153	1
Zdhhc17	0.227022	0.123248	0.158	0.079	1
Psmb3	0.227222	-0.249969	0.053	0.153	1
Eif4g2	0.228181	-0.254624	0.053	0.152	1
Polr2i	0.228316	0.150665	0.105	0.047	1
Atp6v0b	0.228455	-0.229589	0.158	0.298	1
Slc1a2	0.228488	-0.303518	0.053	0.149	1
Rps13	0.229028	-0.381883	0.211	0.302	1
Exoc4	0.229244	0.192024	0.316	0.192	1
Ran	0.229587	-0.241551	0.053	0.152	1
Nipsnap2	0.230378	0.210381	0.105	0.047	1
Kif21a	0.23063	-0.202614	0.211	0.383	1
Kpna1	0.230807	0.171087	0.158	0.082	1
Tspan14	0.231122	0.146737	0.105	0.047	1
Magi2	0.231448	-0.27758	1	1	1
Cnksr2	0.232118	-0.131247	0.789	0.876	1
Nrg3	0.232771	0.29781	1	1	1
Ube2h	0.232865	0.119027	0.158	0.079	1
Tcea1	0.233224	0.222436	0.158	0.082	1
Rpl10a	0.233338	-0.246701	0.053	0.151	1
Dnajc1	0.233523	0.140986	0.158	0.08	1
Ppp1cb	0.23357	-0.260191	0.053	0.15	1
Pfn2	0.23401	-0.250901	0.053	0.15	1
1700047M11Rik	0.234183	-0.300554	0.105	0.207	1
Eif3k	0.235502	0.151574	0.211	0.118	1
Ythdc2	0.235776	0.145056	0.105	0.047	1
Adar	0.236116	0.145056	0.105	0.047	1
Dzank1	0.236124	0.144496	0.105	0.047	1
Mal	0.236328	0.331455	0.421	0.308	1
Map7d2	0.23716	-0.265275	0.053	0.149	1
Ubxn4	0.237383	0.168467	0.158	0.082	1
Akap9	0.237686	0.130829	0.211	0.116	1
Sem1	0.23774	-0.244363	0.053	0.15	1
Chn1	0.238019	-0.288488	0.105	0.223	1
Fermt2	0.238177	0.174763	0.158	0.083	1
Tmem258	0.238309	0.176867	0.158	0.083	1
Cul1	0.238908	0.273248	0.211	0.126	1
Ndufa11	0.238923	-0.318492	0.158	0.263	1
Akt3	0.239119	-0.205458	0.053	0.152	1
6330403K07Rik	0.239322	-0.294007	0.053	0.14	1
Gm42413	0.239465	0.263502	0.316	0.202	1
Sparcl1	0.240509	0.182338	0.211	0.121	1
Orc4	0.240788	0.145616	0.105	0.048	1
Vwa8	0.241157	0.145616	0.105	0.048	1
Spcs3	0.241174	0.143378	0.105	0.048	1
Atp5d	0.24183	-0.26788	0.105	0.215	1
Tubb4a	0.242369	0.10905	0.579	0.379	1
Otud7b	0.243065	0.145616	0.316	0.193	1
Vdac3	0.2435	-0.248103	0.053	0.147	1
Ldlrad4	0.243697	0.178184	0.158	0.082	1
Kcnj10	0.244437	0.146737	0.105	0.048	1
Ncor1	0.244468	0.284838	0.263	0.164	1
Aig1	0.244694	0.12824	0.263	0.153	1
Dennd5a	0.244796	0.181848	0.211	0.122	1
Zranb2	0.245057	-0.191498	0.211	0.347	1
Fsd1l	0.245336	0.170563	0.158	0.084	1
Oxct1	0.245737	-0.288615	0.053	0.144	1
Aatf	0.246246	0.144496	0.105	0.048	1
Gprc5b	0.246539	0.178448	0.158	0.085	1
Vezt	0.246607	0.316904	0.105	0.05	1
Enox2	0.246641	0.142819	0.105	0.048	1
Ndufa4	0.247256	-0.329654	0.474	0.569	1
Sox10	0.247687	0.146076	0.263	0.157	1
Uty	0.248229	0.200312	0.105	0.05	1
Erg28	0.248772	0.147858	0.105	0.048	1
Zmynd8	0.250363	0.146571	0.211	0.117	1
Ncoa1	0.25051	0.18526	0.211	0.121	1
Suclg1	0.250836	-0.280649	0.053	0.137	1
Rnf146	0.250955	0.145056	0.105	0.048	1
Vmp1	0.25116	-0.341387	0.316	0.429	1
Human-MAPT	0.25123	-0.255634	0.105	0.213	1
Camk2n1	0.251556	-0.337207	0.263	0.37	1
Nsf	0.251877	-0.28658	0.105	0.225	1
Rbx1	0.252149	-0.241082	0.053	0.145	1
Impact	0.252343	-0.243426	0.053	0.145	1
Slc25a46	0.252453	0.141701	0.105	0.048	1
Tmem132b	0.252464	0.132319	0.211	0.115	1
Suz12	0.253183	0.141143	0.105	0.048	1
Rnf214	0.253469	0.147858	0.105	0.049	1
Nptn	0.253674	-0.159324	0.421	0.624	1
Rpl10	0.25372	-0.27873	0.053	0.136	1
Ube4a	0.25394	0.138354	0.105	0.048	1
Faim2	0.256254	-0.233084	0.053	0.144	1
Psip1	0.25639	-0.308511	0.105	0.206	1
Wdr26	0.25786	0.10905	0.158	0.082	1
Tmem59	0.258439	0.172969	0.263	0.163	1
Dgkd	0.258791	0.254197	0.105	0.051	1
Pkp4	0.259042	0.172769	0.368	0.238	1
Amd1	0.259241	0.170038	0.158	0.085	1
Appl1	0.259504	0.115343	0.158	0.082	1
Nlgn1	0.259721	0.353577	1	1	1
Dock3	0.259897	0.300816	0.842	0.908	1
Bex3	0.260182	-0.274885	0.053	0.135	1
Dpm3	0.260854	0.143378	0.105	0.049	1
Rbl2	0.261206	0.142819	0.105	0.049	1
Fam102a	0.261228	0.219825	0.158	0.089	1
Srp72	0.261589	0.14226	0.105	0.049	1
Atp9b	0.26199	0.148195	0.158	0.084	1
Mapk8ip3	0.262315	0.163764	0.158	0.085	1
Soga3	0.262397	0.191931	0.158	0.087	1
Pdcd10	0.26279	0.111145	0.158	0.082	1
Cipc	0.262841	0.274811	0.263	0.177	1
Mdh2	0.262928	-0.296681	0.105	0.198	1
Uri1	0.263855	0.137797	0.105	0.049	1
Cisd1	0.263866	-0.229778	0.053	0.142	1
Polr2f	0.264371	0.171087	0.158	0.086	1
Dynlrb1	0.26597	-0.217908	0.053	0.142	1
Atp5h	0.266038	-0.311472	0.316	0.433	1
Nono	0.267863	0.140584	0.105	0.05	1
Cnr1	0.268252	0.140026	0.105	0.05	1
Rab28	0.268285	0.13724	0.105	0.05	1
Rpl19	0.268488	-0.263775	0.316	0.407	1
Uqcrc2	0.268845	-0.23497	0.053	0.141	1
Cacna1c	0.269839	-0.12226	0.316	0.452	1
4930420G21Rik	0.270924	0.114292	0.158	0.084	1
Ndufs6	0.271732	-0.205939	0.053	0.141	1
Coq2	0.272297	0.139469	0.105	0.05	1
A330049N07Rik	0.272601	-0.234027	0.053	0.14	1
Rcn2	0.27268	0.140026	0.105	0.05	1
Sqstm1	0.273219	0.159595	0.158	0.086	1
Psmc3	0.273407	-0.223143	0.053	0.14	1
4930419G24Rik	0.273539	0.302072	0.474	0.32	1
Gpr162	0.273821	0.138911	0.105	0.05	1
Kif16b	0.273839	0.138911	0.105	0.05	1
Caml	0.273856	0.138354	0.105	0.05	1
Myo9a	0.274991	0.137054	0.211	0.119	1
Tma7	0.275132	-0.226464	0.053	0.139	1
Eapp	0.275569	0.143378	0.105	0.051	1
Fmnl2	0.27597	0.227386	0.316	0.219	1
Lmo4	0.275989	-0.229305	0.053	0.139	1
Pafah1b1	0.276018	0.281412	0.474	0.361	1
Zfp329	0.276158	0.133903	0.105	0.05	1
Pwwp2a	0.276167	0.134458	0.105	0.05	1
Arid1b	0.276237	-0.262504	0.053	0.137	1
Eif4a2	0.27761	-0.345639	0.158	0.239	1
Mrps16	0.278409	0.146176	0.105	0.051	1
Lrrtm3	0.279698	-0.33166	0.105	0.203	1
Swi5	0.279941	-0.262319	0.053	0.13	1
Mrpl20	0.280056	-0.271031	0.053	0.13	1
Ralgds	0.280373	0.142819	0.105	0.051	1
Oaz1	0.280756	0.245612	0.316	0.225	1
Dscaml1	0.281125	-0.323735	0.263	0.374	1
Scn2a	0.281479	0.26274	0.211	0.126	1
Rpl24	0.282746	-0.313481	0.263	0.352	1
Gmds	0.283766	0.130573	0.105	0.051	1
Rps17	0.284465	-0.291501	0.105	0.192	1
Kcnc1	0.285014	0.13724	0.105	0.051	1
Ccnt1	0.285043	0.136683	0.105	0.051	1
Slc25a5	0.28543	0.209259	0.263	0.176	1
Pdhb	0.285844	0.133347	0.105	0.051	1
Ppp2r5e	0.286506	0.100182	0.158	0.085	1
Vps8	0.286877	0.158555	0.211	0.127	1
Opalin	0.287	0.174327	0.263	0.169	1
Edf1	0.287402	-0.20257	0.053	0.137	1
Zfp950	0.287416	0.131682	0.105	0.051	1
Ep400	0.287477	0.187547	0.105	0.053	1
Igsf8	0.28748	0.102263	0.158	0.085	1
Slc24a2	0.28793	0.198575	1	1	1
Mtus1	0.287938	0.198084	0.105	0.053	1
Ypel3	0.287963	-0.17068	0.053	0.146	1
Itsn2	0.288043	-0.287924	0.105	0.2	1
Slc24a3	0.289812	0.127805	0.105	0.051	1
Csnk1a1	0.290479	-0.301955	0.105	0.195	1
Csnk2a1	0.290904	-0.215522	0.053	0.136	1
Plxdc2	0.291603	0.242245	0.474	0.345	1
Kmt2a	0.292407	0.143557	0.158	0.087	1
Atp6v1a	0.292528	-0.291501	0.105	0.189	1
Slc25a11	0.292768	0.138911	0.105	0.052	1
Rps27	0.292885	0.11771	0.368	0.24	1
Usp34	0.293023	0.171611	0.263	0.165	1
Micu2	0.293114	0.130573	0.105	0.051	1
Ppp1r16b	0.29342	0.17693	0.474	0.355	1
C130071C03Rik	0.293437	0.178184	0.105	0.053	1
Sytl2	0.294059	0.125969	0.263	0.164	1
Ncoa2	0.295192	0.177243	0.211	0.129	1
Hs3st1	0.295418	0.191974	0.105	0.054	1
Ptprd	0.295717	0.148109	1	1	1
Tomm7	0.296183	-0.203052	0.053	0.135	1
Slc22a17	0.297308	0.244499	0.263	0.178	1
Trps1	0.297943	0.388695	0.158	0.093	1
Supt20	0.298362	0.130573	0.105	0.052	1
Ndufs3	0.298874	0.124468	0.211	0.125	1
Sdf2	0.299211	0.13724	0.105	0.052	1
BC031181	0.300121	-0.266681	0.053	0.125	1
Camta1	0.300583	-0.280877	0.053	0.129	1
Tmsb10	0.301287	0.167547	0.263	0.172	1
Dnmt3a	0.301429	0.267972	0.158	0.094	1
Cadm4	0.301583	0.160636	0.158	0.09	1
Mdm4	0.302211	0.154921	0.158	0.09	1
Zer1	0.30243	0.132237	0.105	0.052	1
Ntan1	0.302716	0.104348	0.158	0.087	1
Slc6a17	0.302823	0.130019	0.105	0.052	1
Ube2d2a	0.303256	-0.265229	0.053	0.124	1
Krit1	0.303263	0.145616	0.158	0.089	1
Nars	0.303971	-0.256482	0.053	0.124	1
Matr3	0.304393	-0.210259	0.053	0.133	1
Enox1	0.305107	0.241547	0.368	0.258	1
Pcyt1b	0.305722	0.13557	0.105	0.053	1
Cdc42se2	0.306449	-0.113586	0.053	0.141	1
Nudc	0.306943	-0.247682	0.053	0.124	1
Ilf2	0.307315	0.131682	0.105	0.053	1
Mpc2	0.307379	-0.244566	0.105	0.197	1
Dip2b	0.307709	0.141792	0.421	0.275	1
Dipk1b	0.30774	0.131128	0.105	0.053	1
Etnk1	0.307817	0.13043	0.211	0.125	1
Gm19500	0.307914	0.10905	0.158	0.088	1
Tanc1	0.309117	0.100702	0.158	0.087	1
Aatk	0.309864	0.223539	0.368	0.279	1
Akap10	0.31018	0.126146	0.105	0.053	1
Atp6v1g2	0.312006	-0.197743	0.053	0.131	1
Tfeb	0.313456	0.13724	0.105	0.054	1
Txn2	0.313841	0.131128	0.105	0.053	1
Cox17	0.314336	-0.200641	0.053	0.131	1
Slc25a13	0.315582	0.201905	0.211	0.137	1
Syn2	0.31627	-0.256018	0.053	0.126	1
Kmt2c	0.31648	0.137054	0.211	0.128	1
Tmed9	0.317122	0.155189	0.211	0.131	1
Sumo2	0.317408	-0.276285	0.105	0.184	1
Synj1	0.318056	0.246891	0.158	0.095	1
Syt1	0.318098	0.179982	1	1	1
Gm37459	0.318262	0.405025	0.368	0.288	1
Dennd1a	0.318456	0.304164	0.211	0.14	1
Tsc22d1	0.318992	-0.210259	0.053	0.129	1
Ubr3	0.319185	-0.237794	0.053	0.127	1
Fbxw15	0.320029	0.180382	0.105	0.055	1
Tmeff2	0.320061	-0.218874	0.842	0.972	1
Cox16	0.320553	-0.234027	0.053	0.127	1
Atp6v1b2	0.32086	0.113767	0.263	0.166	1
Senp2	0.320882	0.126146	0.105	0.054	1
Thoc1	0.321692	0.125042	0.105	0.054	1
Phldb1	0.321928	0.209964	0.368	0.259	1
Atp8a1	0.322208	0.233622	0.421	0.323	1
Vti1b	0.322492	-0.197743	0.053	0.129	1
Prkd3	0.322905	0.130573	0.105	0.054	1
Nipbl	0.324188	-0.222192	0.053	0.127	1
Bcas3	0.324409	0.152503	0.263	0.172	1
Uqcrq	0.324659	-0.252578	0.158	0.253	1
Pcdh15	0.325288	0.139683	0.158	0.09	1
Kif1a	0.325604	0.30865	0.211	0.143	1
Eml2	0.325784	0.148195	0.158	0.092	1
Klf13	0.326118	0.160233	0.316	0.209	1
Cfl2	0.326162	-0.243262	0.053	0.12	1
Tmx3	0.326308	0.244784	0.105	0.056	1
Rex1bd	0.326438	0.107481	0.158	0.09	1
Rufy1	0.326732	0.24368	0.105	0.056	1
Brwd1	0.326789	0.192443	0.158	0.092	1
Ndufb9	0.326799	-0.282859	0.211	0.293	1
Smim7	0.327497	0.123938	0.105	0.054	1
Tor1aip1	0.328211	0.130019	0.105	0.054	1
Clta	0.328493	-0.139152	0.105	0.205	1
Chd8	0.32861	0.130019	0.105	0.054	1
Smim4	0.328637	0.130573	0.105	0.054	1
Npy	0.328884	0.170792	0.316	0.224	1
Sbf2	0.328977	-0.24202	0.053	0.124	1
Ppp2r2c	0.331883	0.143557	0.158	0.093	1
Zbtb11	0.332419	0.122835	0.105	0.054	1
Rab2a	0.333082	-0.236853	0.105	0.191	1
Slc8a1	0.333419	-0.212129	0.842	0.969	1
Sez6l2	0.334565	-0.229099	0.105	0.191	1
Higd1a	0.334967	-0.186093	0.053	0.127	1
Klc1	0.33512	-0.274098	0.105	0.181	1
Mmd	0.335261	0.127805	0.105	0.055	1
Hnrnpu	0.335263	0.178822	0.263	0.173	1
Bloc1s2	0.336105	0.125042	0.105	0.055	1
Klhl2	0.33623	-0.322832	0.263	0.336	1
Nsd3	0.336268	-0.227412	0.053	0.124	1
Tuba1b	0.336831	-0.226938	0.053	0.119	1
Tacc1	0.336879	0.161343	0.211	0.134	1
Grcc10	0.336977	-0.183166	0.053	0.126	1
Kif5c	0.337715	-0.262319	0.053	0.118	1
Pik3c2a	0.338634	0.123386	0.105	0.055	1
Sub1	0.339276	-0.238828	0.158	0.249	1
Ehbp1	0.339593	0.118563	0.158	0.091	1
Herc4	0.339705	0.244845	0.158	0.097	1
Ccp110	0.341352	0.14896	0.211	0.134	1
Aco2	0.342202	0.137908	0.158	0.093	1
Crk	0.342737	0.125042	0.105	0.055	1
Snx24	0.3433	0.137908	0.158	0.093	1
Nlk	0.344567	-0.247636	0.053	0.121	1
Atp5k	0.345319	-0.238969	0.211	0.315	1
Aplp1	0.345958	0.266796	0.474	0.358	1
Ash1l	0.346069	-0.223143	0.053	0.122	1
Ggact	0.34753	0.113493	0.105	0.055	1
Gmps	0.347726	0.184787	0.105	0.058	1
Micos13	0.348244	-0.176803	0.053	0.124	1
Ndfip1	0.348353	0.21776	0.579	0.442	1
Lmtk2	0.348381	0.114041	0.105	0.055	1
Ndn	0.348681	0.108446	0.211	0.131	1
Oxr1	0.348681	-0.17676	0.895	0.971	1
Map1b	0.350856	-0.223106	0.158	0.253	1
H2afj	0.35164	-0.188528	0.053	0.123	1
Mlf2	0.351855	-0.174839	0.053	0.123	1
Rngtt	0.352204	0.125594	0.105	0.056	1
Sdcbp	0.352225	0.126146	0.105	0.056	1
Cox7a2l	0.352538	-0.181211	0.053	0.123	1
Psap	0.352843	-0.257926	0.211	0.3	1
Asphd1	0.353407	0.183133	0.105	0.058	1
Hdlbp	0.353948	0.123386	0.105	0.056	1
Clip3	0.354489	0.140473	0.158	0.095	1
Ccl27a	0.355053	0.145101	0.158	0.096	1
Far1os	0.356563	0.118981	0.105	0.056	1
Dync1li2	0.356824	0.187152	0.211	0.136	1
Ubn2	0.356852	0.175687	0.211	0.137	1
Bex2	0.358709	-0.221955	0.211	0.316	1
Synpr	0.359713	0.106936	0.105	0.056	1
Cox8a	0.360218	-0.15484	0.421	0.542	1
Ccdc85b	0.360908	-0.180232	0.053	0.121	1
Reps2	0.360981	0.117047	0.158	0.093	1
Synj2	0.361008	-0.180232	0.053	0.121	1
Lmbrd1	0.361192	-0.18658	0.053	0.121	1
Actr2	0.361483	-0.187554	0.053	0.121	1
Gnao1	0.361852	0.240801	0.579	0.426	1
Tesk2	0.362212	0.122835	0.105	0.057	1
Pbx1	0.362353	-0.128539	0.211	0.329	1
Nme1	0.363808	-0.247519	0.158	0.233	1
Tmeff1	0.364533	0.136106	0.211	0.136	1
Mrps17	0.36479	0.121733	0.105	0.057	1
Usp47	0.365217	0.120631	0.105	0.057	1
Kcmf1	0.366112	0.118981	0.105	0.057	1
Ctnnd2	0.366255	0.126558	0.895	0.996	1
Arpc5l	0.367968	-0.166958	0.053	0.12	1
Itfg1	0.368987	-0.179743	0.053	0.119	1
Gfod1	0.370085	0.113493	0.105	0.057	1
0610012G03Rik	0.372471	0.140473	0.158	0.097	1
Snca	0.37284	-0.125553	0.105	0.195	1
Ywhah	0.373339	-0.268616	0.316	0.404	1
Cdk19	0.374363	-0.283203	0.263	0.354	1
Eif4g3	0.374479	-0.215044	0.053	0.116	1
Sema6d	0.374622	0.140106	0.211	0.138	1
Sec11c	0.375608	-0.191909	0.105	0.184	1
Heg1	0.375623	0.137396	0.158	0.097	1
Sec61b	0.375752	0.125042	0.105	0.058	1
Bax	0.376518	0.119531	0.105	0.058	1
Calm3	0.376575	-0.167401	0.211	0.314	1
E130308A19Rik	0.376781	0.133814	0.158	0.097	1
Iscu	0.37793	0.123938	0.105	0.058	1
Ambra1	0.378436	-0.21361	0.053	0.116	1
Rps6	0.378631	-0.131837	0.105	0.184	1
Rps28	0.37864	-0.223751	0.158	0.241	1
Ssr4	0.379439	0.136883	0.158	0.098	1
Serinc5	0.380174	0.120631	0.105	0.058	1
Setx	0.381329	0.23324	0.105	0.06	1
Fgfr1op2	0.383308	0.117333	0.105	0.058	1
Phf3	0.384057	-0.173365	0.053	0.116	1
Mt3	0.384105	-0.165571	0.158	0.243	1
Tubb4b	0.384214	-0.188803	0.105	0.183	1
Zfp280c	0.3856	-0.174348	0.053	0.116	1
Lrrc8b	0.386195	0.457616	0.158	0.107	1
Rpl4	0.386273	0.107481	0.211	0.136	1
Hdac8	0.386437	0.112946	0.105	0.058	1
Ugp2	0.386495	0.119531	0.105	0.059	1
Mef2d	0.386907	0.165069	0.105	0.06	1
Micu3	0.387278	-0.175821	0.053	0.116	1
Ankrd11	0.387339	-0.20257	0.053	0.114	1
Mphosph8	0.38736	-0.175821	0.053	0.116	1
Rps5	0.387504	-0.151191	0.105	0.192	1
Fis1	0.389401	-0.207405	0.053	0.109	1
Dnajb2	0.390332	0.137054	0.211	0.141	1
Cntn1	0.390661	0.175016	0.158	0.1	1
Map4k4	0.391654	-0.202067	0.105	0.179	1
Trappc6b	0.392306	-0.162011	0.053	0.116	1
Gtf2a2	0.393289	0.116235	0.105	0.059	1
Csmd1	0.393826	0.132237	1	1	1
Btaf1	0.394584	-0.214447	0.053	0.108	1
Rcan2	0.395298	-0.22	0.105	0.177	1
Rab3a	0.395457	-0.223248	0.211	0.293	1
Rc3h2	0.395512	0.115138	0.105	0.059	1
Rac1	0.396087	-0.155553	0.053	0.115	1
Fxr1	0.396383	-0.177783	0.053	0.114	1
Dynll1	0.396908	-0.240937	0.263	0.342	1
Grb14	0.397615	0.160289	0.263	0.191	1
Fbxo11	0.397624	0.117047	0.158	0.098	1
Esyt2	0.397891	0.103124	0.105	0.059	1
Coa3	0.398317	-0.2069	0.053	0.108	1
Cog5	0.399105	-0.220956	0.053	0.107	1
Efnb3	0.399601	0.196653	0.211	0.137	1
Wac	0.399665	-0.127725	0.053	0.121	1
Eif4a1	0.399719	-0.149567	0.053	0.115	1
Prpf39	0.400074	0.115138	0.105	0.059	1
Cmtm5	0.400979	0.121182	0.105	0.06	1
Tmod1	0.401732	-0.169919	0.053	0.113	1
H2afz	0.401822	-0.257981	0.211	0.278	1
Ice1	0.402818	0.109664	0.105	0.059	1
Ndufb10	0.403554	-0.234381	0.158	0.226	1
Pgam1	0.404528	0.129912	0.316	0.229	1
Fmr1	0.404638	0.114589	0.105	0.06	1
Scn2b	0.404638	0.115138	0.105	0.06	1
Sult4a1	0.404652	-0.154557	0.053	0.113	1
Cdip1	0.405177	-0.162506	0.053	0.113	1
Grm3	0.405306	0.326824	0.421	0.359	1
Gstm5	0.405639	-0.102311	0.053	0.121	1
Neat1	0.405959	0.401775	0.579	0.587	1
Alcam	0.40669	0.228945	0.158	0.11	1
Ndufb2	0.407099	-0.170925	0.105	0.179	1
Sv2a	0.407319	-0.181232	0.105	0.177	1
2610035D17Rik	0.407348	-0.163497	0.053	0.113	1
Parg	0.408732	0.111304	0.105	0.06	1
Atp6v1d	0.4095	-0.183909	0.105	0.177	1
Cfdp1	0.409859	-0.153062	0.053	0.113	1
Sema6a	0.409883	0.126187	0.211	0.142	1
D7Ertd443e	0.409976	-0.245974	0.211	0.286	1
Dctn3	0.410233	-0.168225	0.105	0.178	1
Specc1	0.410379	-0.185118	0.053	0.111	1
Nrf1	0.411086	0.106936	0.105	0.06	1
Ppp3cb	0.411343	-0.15804	0.053	0.112	1
Hdgfl3	0.412753	0.118058	0.158	0.1	1
Erlec1	0.413296	0.108572	0.105	0.06	1
Syt4	0.413762	-0.156051	0.053	0.112	1
Rbm6	0.413959	0.121438	0.211	0.14	1
Atxn1	0.414077	-0.108625	0.842	0.897	1
Nedd8	0.414218	-0.179892	0.105	0.176	1
Rps2	0.41542	0.233154	0.263	0.205	1
2210408I21Rik	0.415431	0.159097	0.105	0.06	1
Fdps	0.415542	0.114589	0.105	0.061	1
Mitf	0.415655	0.106391	0.105	0.06	1
Cmip	0.415677	-0.181211	0.053	0.11	1
Jund	0.416307	-0.146064	0.053	0.112	1
Usp14	0.416697	-0.154557	0.053	0.111	1
Maco1	0.417008	0.104212	0.105	0.06	1
Lrrc7	0.417851	0.165662	0.895	0.994	1
Dmxl1	0.418949	-0.178763	0.053	0.11	1
Lama2	0.419194	0.116037	0.158	0.101	1
Hlf	0.41941	0.161266	0.105	0.063	1
Rps15	0.419427	-0.202049	0.158	0.233	1
Agpat3	0.420149	0.106936	0.105	0.061	1
Ppp1r9a	0.420506	0.307367	0.211	0.155	1
Eef1g	0.420685	-0.155055	0.053	0.11	1
Rb1cc1	0.421118	-0.161019	0.053	0.11	1
Rap1gds1	0.421461	-0.130629	0.053	0.116	1
Stub1	0.422001	-0.142049	0.053	0.111	1
Setbp1	0.423681	0.129604	0.105	0.061	1
Emc6	0.42377	0.110757	0.105	0.061	1
Tmem234	0.424028	-0.155055	0.053	0.11	1
Emc4	0.425056	-0.196776	0.053	0.104	1
Ddx6	0.425403	-0.206396	0.053	0.103	1
Scmh1	0.427318	0.156391	0.105	0.063	1
Dctn4	0.427517	0.118563	0.158	0.102	1
Tmem191c	0.427539	0.220159	0.105	0.064	1
Pakap	0.427694	-0.275848	0.263	0.325	1
Bicd1	0.42956	-0.185118	0.053	0.107	1
Ndufb8	0.429797	0.162215	0.316	0.234	1
Numb	0.430203	0.202365	0.105	0.063	1
Pclo	0.430849	0.256776	0.421	0.398	1
Fbxw7	0.43142	-0.160027	0.053	0.108	1
Rab21	0.432369	0.111304	0.105	0.062	1
Cntn2	0.432403	-0.161903	0.105	0.174	1
Tuba1a	0.432783	0.166911	0.421	0.344	1
Rps8	0.43335	-0.276722	0.368	0.421	1
Mrpl15	0.433777	0.111304	0.105	0.062	1
Timm23	0.433861	-0.199821	0.053	0.102	1
Rtn3	0.433934	-0.153694	0.842	0.871	1
Dync1i2	0.434419	-0.178273	0.053	0.107	1
Clmn	0.434586	-0.197182	0.158	0.23	1
Csde1	0.434631	-0.149067	0.053	0.108	1
Rpsa	0.434985	-0.145841	0.158	0.255	1
Lingo1	0.435622	-0.204376	0.053	0.102	1
Clstn1	0.436005	0.208511	0.316	0.254	1
Kat6a	0.436561	0.108572	0.105	0.062	1
4932438A13Rik	0.436618	0.106979	0.158	0.102	1
Sh3gl2	0.438102	-0.152223	0.053	0.112	1
Rbm39	0.439819	-0.107725	0.579	0.777	1
Man1a2	0.439852	0.10258	0.105	0.062	1
Napg	0.439876	-0.136511	0.053	0.108	1
Ptges3	0.439897	-0.139534	0.053	0.108	1
Pbrm1	0.44138	0.109992	0.158	0.103	1
Grid2	0.442774	0.170622	0.842	0.852	1
Hnrnpl	0.442963	0.104756	0.105	0.062	1
2210016L21Rik	0.443155	-0.138023	0.053	0.107	1
Rprml	0.443263	-0.136006	0.053	0.107	1
Rnf38	0.443444	0.104756	0.105	0.062	1
Rnf130	0.443525	-0.152064	0.053	0.107	1
Fbxo32	0.44392	0.164525	0.105	0.065	1
Ankrd17	0.444017	-0.171396	0.053	0.105	1
Kalrn	0.444062	0.1304	1	0.998	1
Rnf220	0.444526	0.264094	0.474	0.427	1
Got2	0.444775	-0.143054	0.053	0.107	1
Atp6v0e2	0.44497	-0.138527	0.053	0.107	1
Kcna6	0.445401	0.171611	0.158	0.109	1
Npm1	0.445526	-0.164616	0.105	0.171	1
Tmx4	0.445672	0.114523	0.158	0.104	1
Rpl6	0.445772	-0.17065	0.263	0.351	1
BC005624	0.446082	0.107481	0.105	0.063	1
Kpna4	0.44649	-0.141547	0.053	0.107	1
Usp25	0.446542	0.108027	0.105	0.063	1
Psma2	0.446611	0.125717	0.211	0.148	1
Eno2	0.446633	0.199569	0.158	0.112	1
Hsp90aa1	0.446683	0.237778	0.579	0.529	1
Stmn1	0.447051	-0.216726	0.474	0.558	1
Golgb1	0.448505	0.15315	0.105	0.065	1
Sec63	0.450351	0.102037	0.105	0.063	1
Nav3	0.45066	-0.101818	1	0.997	1
Vti1a	0.451678	-0.166958	0.053	0.105	1
Ablim2	0.454565	0.137218	0.158	0.106	1
Arl6ip5	0.455035	-0.137015	0.053	0.105	1
Sltm	0.455133	0.11647	0.211	0.147	1
Mib1	0.455357	0.102037	0.105	0.063	1
Camkv	0.456295	0.100951	0.105	0.063	1
Ino80	0.456306	0.101494	0.105	0.063	1
Araf	0.456345	-0.140038	0.053	0.105	1
Tmem151a	0.457895	0.122896	0.211	0.149	1
Picalm	0.458509	-0.173621	0.105	0.168	1
Rps6ka5	0.459469	-0.139031	0.053	0.105	1
Prpf4b	0.459682	-0.18402	0.105	0.171	1
Chd7	0.460019	0.116037	0.158	0.105	1
Ttc9b	0.460053	0.160878	0.211	0.156	1
Rpl32	0.460307	-0.106047	0.211	0.284	1
Clasrp	0.461797	0.100408	0.105	0.064	1
Pfdn1	0.463021	0.110495	0.158	0.105	1
Rab7	0.463719	-0.133987	0.053	0.104	1
Tulp4	0.465249	-0.303069	0.263	0.305	1
Hspd1	0.465524	-0.128417	0.053	0.104	1
Rcbtb1	0.467674	0.118207	0.211	0.15	1
Lamtor2	0.468393	-0.126895	0.053	0.104	1
Mrps33	0.46847	-0.202307	0.105	0.158	1
Phf20l1	0.46938	0.132301	0.158	0.107	1
Ktn1	0.46965	-0.119992	0.105	0.173	1
Hapln2	0.470292	0.192063	0.263	0.195	1
Ckb	0.471078	0.150388	0.789	0.64	1
Mycbp2	0.472393	0.137201	0.947	0.985	1
Fktn	0.472893	0.209887	0.105	0.067	1
Nfat5	0.472982	-0.160523	0.053	0.101	1
2022-03-01	0.473098	0.111753	0.579	0.751	1
Anln	0.473899	0.14354	0.263	0.206	1
Gabarapl2	0.474304	-0.204146	0.105	0.157	1
Tmem30a	0.474898	-0.163712	0.105	0.165	1
Nap1l1	0.475145	-0.249503	0.105	0.149	1
Dclk1	0.475556	0.197549	0.947	0.966	1
Sst	0.475668	-0.186201	0.211	0.279	1
Cope	0.47579	0.102037	0.105	0.065	1
Otulin	0.476494	-0.137015	0.053	0.102	1
Thy1	0.478575	-0.160998	0.105	0.165	1
Pum1	0.480653	-0.131964	0.053	0.102	1
Rabac1	0.481151	0.146421	0.316	0.241	1
Pmm1	0.481217	-0.121808	0.053	0.102	1
Amph	0.481931	0.232849	0.158	0.11	1
Pink1	0.483229	0.103668	0.105	0.065	1
Slc22a23	0.484131	0.151076	0.158	0.112	1
Nav1	0.484212	-0.127402	0.053	0.101	1
Srrm1	0.484494	-0.136006	0.053	0.101	1
Gm36975	0.484713	0.16	0.158	0.108	1
Kazn	0.485028	0.107481	0.158	0.107	1
Pcmt1	0.486572	-0.156008	0.105	0.164	1
Npc1	0.487176	0.100951	0.105	0.066	1
Rpl13	0.487572	0.117208	0.526	0.434	1
Zfp536	0.48809	-0.233863	0.474	0.523	1
Gabra1	0.488292	-0.126069	0.105	0.172	1
Rpl35	0.488429	0.269977	0.158	0.114	1
Rpl27a	0.488718	0.284169	0.421	0.356	1
Vapa	0.488834	-0.197699	0.105	0.155	1
Rasgrp3	0.491199	0.101494	0.105	0.066	1
Foxn3	0.493573	0.236819	0.316	0.248	1
Arglu1	0.49391	-0.212154	0.105	0.156	1
Camk2a	0.494181	0.117922	0.789	0.823	1
Psat1	0.495675	0.100951	0.105	0.067	1
Dnajc7	0.497894	0.104473	0.158	0.109	1
Btf3	0.500323	-0.181455	0.105	0.154	1
Sik3	0.501563	-0.254857	0.368	0.397	1
Phc3	0.502247	0.15531	0.105	0.067	1
Igf1r	0.503879	0.114737	0.158	0.11	1
Prkar1b	0.504065	-0.156462	0.105	0.161	1
Pls3	0.505156	0.150455	0.105	0.07	1
Btrc	0.505216	0.194881	0.105	0.069	1
Pik3r1	0.505415	-0.148719	0.105	0.161	1
Atp1b1	0.505959	0.146319	0.579	0.498	1
Hid1	0.506485	0.102037	0.105	0.068	1
Eef1a1	0.510126	0.105874	0.421	0.363	1
Ifi27	0.511921	0.213663	0.105	0.071	1
Psmb7	0.513921	0.151574	0.158	0.116	1
Ube2b	0.514953	0.222419	0.211	0.163	1
Ppm1a	0.515122	0.144626	0.158	0.115	1
Ywhab	0.515661	-0.127949	0.158	0.229	1
Bnip3l	0.515929	0.107983	0.158	0.111	1
Baz2b	0.519138	-0.224448	0.211	0.264	1
Stard13	0.521746	-0.153279	0.105	0.158	1
1700085D07Rik	0.524511	0.197015	0.105	0.071	1
Psmb6	0.524759	-0.177248	0.105	0.15	1
Arpc2	0.525512	-0.140016	0.105	0.158	1
Dpp10	0.526219	0.151763	1	1	1
Zcrb1	0.526841	0.193638	0.158	0.116	1
Scg5	0.527597	-0.146513	0.211	0.278	1
Limch1	0.532266	0.209204	0.368	0.314	1
Rabgap1l	0.533691	0.100182	0.421	0.37	1
Rps14	0.535088	-0.210139	0.263	0.304	1
Gnaq	0.535248	-0.192795	0.105	0.15	1
Mdga2	0.542052	-0.20201	1	0.998	1
Arpc3	0.542784	-0.149267	0.158	0.212	1
Psmc5	0.545467	-0.124309	0.105	0.156	1
Rps21	0.546164	-0.211601	0.316	0.35	1
H3f3b	0.54733	-0.129558	0.211	0.266	1
Nsg1	0.548771	-0.12802	0.105	0.155	1
Ank2	0.550845	0.160013	1	1	1
Pacs2	0.554538	-0.127557	0.105	0.154	1
Ndufs5	0.555741	-0.160076	0.263	0.329	1
Litaf	0.558438	-0.163137	0.105	0.146	1
[truncated: 154 more rows]

## Sheet: S1h_DEGene_Cluster18vsOtherEXN
gene	p_val	avg_log2FC	pct.1	pct.2	p_val_adj
Kcnb2	0	-1.08619	0.155	0.638	0
Dpp10	0	0.856825	1	0.844	0
Schip1	0	-1.09582	0.405	0.756	0
Lingo2	0	-1.90872	0.241	0.735	0
Kcnip4	0	-1.30345	0.872	0.943	0
Foxp2	0	0.645004	0.613	0.188	0
Tmem178b	0	-0.752484	0.276	0.694	0
Tafa1	0	-1.6075	0.03	0.459	0
Grm7	0	-0.880468	0.697	0.915	0
Hs3st4	0	0.812067	0.925	0.493	0
Unc5d	0	-1.31122	0.064	0.508	0
Calm1	0	0.89002	0.883	0.59	0
Pde4d	0	0.772902	0.985	0.863	0
Cacna2d3	0	-1.27405	0.138	0.671	0
Pcdh9	0	0.574919	1	0.986	0
Hs6st3	0	-1.7961	0.173	0.689	0
Cdh18	0	0.927126	0.93	0.462	0
Rbfox1	0	0.792222	0.998	0.97	0
Epha6	0	-1.53266	0.069	0.521	0
Pcp4	0	0.65256	0.627	0.302	0
Gm42418	0	1.16108	1	0.9	0
AY036118	0	0.88598	0.946	0.669	0
Kcnq5	1.36422e-304	-1.01799	0.546	0.804	3.53197e-300
Nrxn3	1.41806e-290	0.540845	0.999	0.971	3.67137e-286
Auts2	9.9991e-282	-0.803224	0.687	0.873	2.58877e-277
Unc5c	3.72502e-278	-0.80397	0.066	0.452	9.64408e-274
Srgap3	6.54098e-273	-0.630945	0.085	0.471	1.69346e-268
Prkca	4.11304e-270	-0.823659	0.124	0.498	1.06487e-265
Ubb	2.77483e-265	0.621384	0.676	0.376	7.18403e-261
Fth1	1.13903e-263	0.640772	0.773	0.502	2.94895e-259
Lrfn5	1.05744e-260	-0.681132	0.556	0.835	2.73772e-256
Etl4	1.50213e-258	0.595312	0.96	0.789	3.88901e-254
Cntnap5a	1.01639e-256	-1.01634	0.067	0.429	2.63143e-252
Zfpm2	3.58037e-256	0.555229	0.716	0.355	9.26957e-252
Ptprk	4.12067e-255	-0.754332	0.05	0.413	1.06684e-250
Tmsb4x	1.34439e-254	0.602874	0.698	0.412	3.48064e-250
Dlg2	2.36923e-243	0.409099	1	0.999	6.13394e-239
Kirrel3	2.54882e-243	-1.02052	0.052	0.403	6.59891e-239
Ctnna3	7.00613e-241	0.611284	0.909	0.675	1.81389e-236
Calm2	1.77773e-239	0.610249	0.794	0.583	4.60254e-235
Tle4	1.1886e-238	0.509879	0.608	0.297	3.07728e-234
Fat3	2.43301e-237	-0.759678	0.228	0.579	6.29905e-233
Cdh10	2.67258e-236	-0.684636	0.118	0.475	6.91932e-232
Tafa2	1.376e-229	-1.00749	0.059	0.394	3.56247e-225
Enox1	6.0226e-223	-0.64066	0.155	0.497	1.55925e-218
Pdzrn3	3.62165e-221	-0.767227	0.039	0.365	9.37644e-217
Frmpd4	8.94526e-221	0.533895	0.96	0.889	2.31593e-216
Ptprt	2.90078e-218	-0.912964	0.101	0.431	7.51011e-214
Tenm4	2.49909e-217	-0.648307	0.442	0.734	6.47015e-213
Rtl4	3.3671e-215	-0.557549	0.01	0.322	8.71742e-211
Dpp6	8.64828e-213	-0.694744	0.211	0.548	2.23904e-208
Hsp90ab1	5.6113e-212	0.591406	0.617	0.362	1.45277e-207
Nell1	5.60737e-211	-0.788519	0.051	0.368	1.45175e-206
Tmem108	6.08633e-211	-0.621171	0.066	0.39	1.57575e-206
Atp6v0c	2.95915e-210	0.557125	0.628	0.365	7.66123e-206
Cntn3	2.65826e-206	-0.639277	0.26	0.594	6.88223e-202
Mdga2	3.23512e-203	0.48029	0.981	0.944	8.37574e-199
Garnl3	1.21469e-202	0.546542	0.724	0.463	3.14482e-198
Cdh8	8.16383e-201	-0.617521	0.074	0.39	2.11361e-196
Hspa8	1.83249e-199	0.526311	0.615	0.354	4.74432e-195
Rgs7	2.58196e-198	-0.593552	0.451	0.746	6.68468e-194
Sphkap	7.68212e-195	-0.594892	0.111	0.424	1.9889e-190
Ntm	9.87144e-193	-0.7619	0.637	0.793	2.55572e-188
Arl15	3.00845e-191	-0.601872	0.189	0.505	7.78889e-187
Mctp1	1.00202e-187	0.542927	0.756	0.521	2.59422e-183
Prr16	2.28627e-187	-0.702883	0.06	0.356	5.91915e-183
Grm5	3.17877e-187	-0.561157	0.704	0.889	8.22983e-183
Gm20754	1.37008e-182	-0.636287	0.045	0.335	3.54715e-178
Sntg1	1.60683e-179	-0.537609	0.567	0.817	4.16009e-175
Slc9a9	2.66637e-179	-0.514231	0.091	0.389	6.90322e-175
Slit3	5.97363e-179	-0.667872	0.374	0.645	1.54657e-174
Sorcs3	1.3413e-177	-0.686093	0.095	0.385	3.47263e-173
Ntng1	1.57979e-174	-0.709048	0.025	0.297	4.09008e-170
Fstl4	6.76544e-174	-0.601002	0.179	0.473	1.75157e-169
Ndufa4	2.21843e-165	0.434718	0.476	0.243	5.74352e-161
Rasgrf1	1.18074e-163	-0.503795	0.222	0.519	3.05694e-159
Actb	3.58114e-160	0.470964	0.607	0.369	9.27158e-156
Kctd16	1.80991e-159	-0.635592	0.652	0.828	4.68585e-155
Ckb	2.4948e-159	0.479768	0.677	0.464	6.45904e-155
Dgkb	1.04064e-158	-0.654428	0.145	0.421	2.69422e-154
Lrrtm4	1.24555e-157	-1.11382	0.667	0.766	3.22474e-153
Cox8a	4.06248e-155	0.431152	0.492	0.263	1.05178e-150
Ahi1	4.39162e-154	0.439	0.948	0.878	1.13699e-149
Dlc1	1.60322e-152	0.444416	0.595	0.35	4.15075e-148
Rapgef5	3.77593e-152	-0.472111	0.178	0.461	9.77587e-148
Cox6c	2.71911e-151	0.418037	0.462	0.24	7.03978e-147
Aldoa	1.2369e-150	0.429116	0.49	0.267	3.20232e-146
Dock4	1.50437e-147	-0.593168	0.211	0.483	3.8948e-143
Plcl1	1.62312e-146	-0.541215	0.05	0.301	4.20226e-142
Prkg1	1.86284e-146	-0.647557	0.409	0.641	4.82289e-142
Cdk14	5.29354e-146	-0.446911	0.287	0.574	1.3705e-141
Mgat4c	1.10248e-145	0.54283	0.628	0.383	2.85433e-141
Slc35f1	3.58457e-145	0.444611	0.688	0.46	9.28044e-141
Gpc6	7.95823e-145	-0.680208	0.015	0.248	2.06039e-140
Slc2a13	5.26918e-144	-0.554235	0.244	0.514	1.36419e-139
Gria2	3.69668e-143	0.380465	0.983	0.974	9.5707e-139
Ppfia2	1.87657e-142	-0.525429	0.452	0.711	4.85843e-138
Slc1a2	2.01984e-142	0.500085	0.697	0.506	5.22935e-138
Cox4i1	4.90805e-142	0.438677	0.543	0.325	1.27069e-137
Cdh12	9.30365e-138	-0.626439	0.365	0.607	2.40871e-133
Ppia	1.03567e-137	0.419551	0.518	0.301	2.68135e-133
Pde1a	1.47727e-137	0.42261	0.823	0.603	3.82465e-133
Slc24a3	2.16101e-136	-0.486312	0.056	0.295	5.59484e-132
Cntnap5b	1.23544e-135	-0.536417	0.059	0.297	3.19854e-131
Cux2	1.68073e-135	-0.463448	0.023	0.247	4.35142e-131
Plxna4	1.25131e-134	-0.472941	0.283	0.55	3.23964e-130
Ppm1h	2.60693e-134	-0.40344	0.131	0.386	6.74935e-130
Gabra2	5.25085e-134	-0.444657	0.124	0.375	1.35945e-129
Slit2	1.14624e-132	-0.416443	0.031	0.256	2.96762e-128
Cacnb2	2.511e-132	-0.666369	0.248	0.5	6.50098e-128
Kcnab1	1.01478e-131	-0.500206	0.12	0.374	2.62726e-127
Sgcd	1.31694e-131	-0.690651	0.122	0.369	3.40955e-127
Thsd7b	1.93319e-130	0.326627	0.524	0.278	5.00502e-126
Cpne4	2.94048e-130	-0.557403	0.05	0.275	7.61289e-126
Rprm	3.73915e-129	0.184565	0.154	0.043	9.68066e-125
Ccdc85a	5.37006e-129	-0.422213	0.12	0.368	1.39031e-124
Atp2b1	8.72375e-129	0.406123	0.872	0.809	2.25858e-124
A230006K03Rik	1.41542e-128	-0.420192	0.211	0.493	3.66452e-124
Hsp90aa1	4.0502e-127	0.410854	0.488	0.283	1.0486e-122
Fras1	8.14624e-127	-0.39745	0.026	0.241	2.10906e-122
4930509J09Rik	3.06723e-126	-0.448251	0.04	0.263	7.94107e-122
Nrgn	6.38977e-126	0.459383	0.605	0.421	1.65431e-121
Rorb	5.69379e-124	-0.694911	0.045	0.259	1.47412e-119
Lrtm1	8.45492e-124	-0.325571	0.018	0.226	2.18898e-119
Myo16	1.59184e-123	-0.423732	0.023	0.232	4.12128e-119
Klhl29	6.49087e-123	-0.406654	0.272	0.534	1.68049e-118
Grid2	6.64157e-122	-0.534731	0.304	0.556	1.7195e-117
Pparg	2.77701e-121	-0.33626	0.011	0.212	7.18967e-117
Thrb	1.69941e-120	-0.417193	0.216	0.472	4.39977e-116
Il1rapl2	1.30519e-119	-0.876909	0.028	0.234	3.37913e-115
Fam155a	2.72934e-119	0.351568	0.987	0.954	7.06626e-115
Hdac9	2.7734e-119	-0.501976	0.233	0.477	7.18033e-115
Nebl	1.37485e-118	-0.453859	0.184	0.426	3.55948e-114
Mgat5	1.77069e-118	-0.378781	0.119	0.353	4.58432e-114
Mical3	1.67845e-117	-0.374884	0.251	0.504	4.34551e-113
Stmn1	2.36477e-117	0.393674	0.514	0.317	6.12239e-113
Trpc5	1.41691e-115	-0.342913	0.012	0.206	3.66838e-111
Kcnc2	2.40477e-115	-0.504852	0.119	0.348	6.22595e-111
Alcam	9.25114e-114	-0.409259	0.085	0.305	2.39512e-109
Lin7a	2.16979e-113	-0.355998	0.099	0.322	5.61759e-109
Cobl	1.02469e-112	-0.371816	0.168	0.401	2.65291e-108
Nrcam	1.52748e-112	-0.353838	0.532	0.776	3.95464e-108
Slc24a2	3.56036e-112	0.383043	0.926	0.798	9.21778e-108
A330015K06Rik	4.73937e-112	-0.452238	0.086	0.31	1.22702e-107
A330008L17Rik	5.78866e-112	-0.362306	0.012	0.201	1.49868e-107
Rora	5.93577e-112	-0.695494	0.633	0.771	1.53677e-107
Ywhah	1.13177e-111	0.357983	0.448	0.258	2.93015e-107
Galntl6	4.92405e-111	-1.23436	0.164	0.375	1.27484e-106
Gm16599	9.84107e-111	-0.481924	0.101	0.317	2.54785e-106
Itga8	1.09617e-110	-0.308055	0.01	0.196	2.83798e-106
Limch1	1.44704e-110	-0.339706	0.064	0.277	3.74639e-106
Pid1	2.24015e-110	-0.381272	0.098	0.317	5.79976e-106
Msra	4.35896e-110	-0.402242	0.313	0.555	1.12853e-105
Cntnap2	1.18599e-109	-0.60799	0.827	0.887	3.07053e-105
Rplp1	2.44878e-109	0.319997	0.401	0.214	6.3399e-105
Ano3	2.02762e-108	0.409727	0.753	0.592	5.2495e-104
Nwd2	3.88253e-108	-0.385857	0.101	0.315	1.00519e-103
Prnp	6.90256e-108	0.403775	0.511	0.324	1.78707e-103
Tmtc2	7.94532e-108	-0.33632	0.024	0.213	2.05704e-103
Mapk4	5.97561e-107	-0.347098	0.065	0.27	1.54709e-102
Gm15680	7.96798e-107	-0.314476	0.009	0.189	2.06291e-102
Cux1	2.55113e-106	-0.46548	0.113	0.325	6.60488e-102
Shisa6	3.89886e-106	-0.483252	0.046	0.242	1.00942e-101
Ncald	4.62856e-106	0.423421	0.674	0.515	1.19833e-101
Camk2a	5.55886e-106	-0.405789	0.652	0.833	1.43919e-101
Basp1	1.27547e-105	0.426301	0.609	0.448	3.3022e-101
Rasgrf2	2.74814e-104	-0.335829	0.03	0.218	7.11494e-100
2900097C17Rik	4.27832e-104	0.339	0.404	0.223	1.10766e-99
Rimbp2	4.74565e-104	-0.363421	0.247	0.482	1.22865e-99
Nr3c2	3.30405e-103	-0.501797	0.155	0.371	8.55417e-99
Myrip	1.34432e-102	-0.318212	0.136	0.355	3.48045e-98
Eif1	2.70765e-102	0.367835	0.494	0.312	7.0101e-98
Tanc1	1.22764e-100	-0.342043	0.028	0.209	3.17836e-96
Stxbp6	1.7685e-100	-0.390397	0.043	0.23	4.57864e-96
Shank2	2.65676e-100	-0.329011	0.229	0.457	6.87835e-96
Cacna1b	2.89057e-99	-0.30956	0.189	0.415	7.48369e-95
Dock9	5.7143e-98	-0.337954	0.159	0.376	1.47943e-93
Nos1ap	6.69461e-98	0.388847	0.729	0.577	1.73323e-93
Thsd7a	7.36555e-98	-0.424573	0.02	0.194	1.90694e-93
Grm8	4.26584e-97	0.331289	0.683	0.461	1.10443e-92
Pip5k1b	5.7131e-97	-0.36049	0.057	0.244	1.47912e-92
Slc25a4	2.29782e-96	0.331249	0.448	0.268	5.94905e-92
Cacna1c	1.03713e-95	-0.410114	0.441	0.66	2.68513e-91
Csmd3	2.1496e-95	-0.381673	0.656	0.821	5.56531e-91
Magi3	1.72735e-94	-0.308162	0.085	0.28	4.4721e-90
Gria4	1.80547e-94	-0.542693	0.555	0.713	4.67437e-90
Tcf12	2.36011e-94	-0.327956	0.199	0.42	6.11032e-90
Rtn4rl1	2.36347e-94	-0.252756	0.015	0.181	6.11903e-90
Ttc9b	1.00301e-93	0.218045	0.239	0.104	2.5968e-89
Erc2	3.07348e-93	-0.387983	0.864	0.935	7.95724e-89
Rpl38	4.99802e-93	0.277667	0.359	0.191	1.29399e-88
Gm2164	5.17607e-93	-0.371872	0.004	0.161	1.34009e-88
Chchd10	6.08243e-93	0.293394	0.371	0.202	1.57474e-88
A830036E02Rik	2.6207e-92	-0.257719	0.012	0.173	6.785e-88
St6galnac3	2.65877e-92	-0.36674	0.131	0.333	6.88356e-88
Gm13269	2.90594e-92	-0.30588	0.062	0.247	7.52349e-88
Gm48003	4.04929e-92	-0.248587	0.01	0.17	1.04836e-87
Rtn1	6.86806e-92	0.36738	0.742	0.649	1.77814e-87
Gm42439	6.88109e-92	-0.304472	0.115	0.318	1.78151e-87
Nfia	7.02121e-92	0.311223	0.523	0.324	1.81779e-87
Kcnh5	3.0095e-91	-0.425591	0.092	0.279	7.79159e-87
Aopep	3.5569e-91	-0.350789	0.366	0.59	9.20882e-87
Fam189a1	1.41871e-90	-0.34123	0.32	0.546	3.67305e-86
Slc8a1	2.14288e-90	0.349753	0.859	0.79	5.5479e-86
[truncated: 1,703 more rows]

## Sheet: S1i_DEGene_Clust18_E4SynCrevsE4
gene	p_val	avg_log2FC	pct.1	pct.2	p_val_adj
[truncated: 1,515 more rows]

[truncated: 3 more sheets: S1j_DEPath_Cluster7vsOtherEXN, S1k_DEPath_Cluster15vsOtherOlig, S1l_DEPath_Cluster18vsOtherEXN]
