# Supplementary material for: Neuronal APOE4 removal protects against tau-mediated gliosis, neurodegeneration and myelin deficits
Source: Nat Aging. 2023 Feb 20;3(3):275–96. doi: 10.1038/s43587-023-00368-3 (PMC10154214; doi:10.1038/s43587-023-00368-3)
Supplement: Supplementary file 4 — Associations between proportion of cell types in 34 clusters and four histopathological parameters. [file 43587_2023_368_MOESM4_ESM.xlsx]

## Sheet: Table S2_LogOddsRatio_Patho_All
	Cluster1	Cluster2	Cluster3	Cluster4	Cluster5	Cluster6	Cluster7	Cluster8	Cluster9	Cluster10	Cluster11	Cluster12	Cluster13	Cluster14	Cluster15	Cluster16	Cluster17	Cluster18	Cluster19	Cluster20	Cluster21	Cluster22	Cluster23	Cluster24	Cluster25	Cluster26	Cluster27	Cluster28	Cluster29	Cluster30	Cluster31	Cluster32	Cluster33	Cluster34
logOddsRatio_for_unit_Hippocampus_Vol_mm3	0.320776	0.0692011	-0.033791	0.128325	-0.00140078	0.188607	-0.482464	-0.0452833	0.455036	0.109604	-0.0634072	0.0173359	-0.0426017	-0.0197795	-0.709671	-0.0510881	0.158921	-0.509165	0.0905935	-0.0704514	-0.00497107	-0.0207502	0.182077	-0.0206312	-0.0593721	-0.0451181	-0.244491	-0.029686	-0.154851	0.143348	-0.0328626	0.19681	0.0756025	0.337815
logOddsRatio_for_unit_prop_AT8_Coverage_Area	-0.0356651	-0.00821032	-0.00115291	-0.0125223	0.00363595	-0.0176363	0.0621685	0.00426222	-0.0469703	0.00463024	0.00327472	0.000762601	0.00398285	-0.00341767	0.134049	0.00159054	-0.00687425	0.067881	-0.0096748	-0.0008324	-0.000237393	-0.00123548	-0.0205947	-0.00560873	-0.00218522	0.00375765	0.00597009	0.00200538	0.00426451	-0.000997543	-0.00491023	-0.0321738	-0.0111297	-0.0289055
logOddsRatio_for_unit_prop_MBP_Coverage_Area	-0.0498699	0.0644865	0.0561146	0.0163069	0.00255916	0.0276675	-0.051106	0.0010083	0.0544964	0.0632769	-0.0134167	0.0176915	-0.00510204	-0.022806	-0.206079	0.0138653	-0.0205024	0.00146027	0.0427947	-0.0804796	-0.0317439	-0.0547325	-0.110098	-0.0137697	0.0235257	0.0341176	0.118874	0.0205107	0.00278586	-0.0148878	0.0780527	0.0373745	-0.0785177	-0.0598498
logOddsRatio_for_unit_prop_OPC_Coverage_Area	0.0588338	0.0492542	0.0172414	0.0198229	-0.0095402	0.0284733	-0.21352	-0.00693673	0.0757562	0.0488096	-0.00688	-0.000686831	-0.00668572	0.0220225	-0.0629827	0.00621405	-0.0244482	-0.112163	0.0348874	-0.0254412	-0.0208438	-0.0164113	-0.040825	0.0140737	0.0283682	-0.0039054	0.0514051	0.0033038	0.00792314	-0.0239588	0.0288612	0.0711485	0.0153892	-0.0125817
StdErr_for_unit_Hippocampus_Vol_mm3	0.0465448	0.0800731	0.044403	0.0559305	0.0258361	0.0399321	0.105641	0.0210678	0.073575	0.0717299	0.0236731	0.031702	0.0158119	0.0498478	0.136648	0.017116	0.0326828	0.106958	0.0471457	0.0672961	0.03922	0.0438458	0.0817233	0.0585899	0.0395485	0.032131	0.0794057	0.0296755	0.0476442	0.0564452	0.0816628	0.126076	0.0558656	0.0966509
StdErr_for_unit_prop_AT8_Coverage_Area	0.00355053	0.00572156	0.00532457	0.00457565	0.00210641	0.00399616	0.0117512	0.0017338	0.00997928	0.0098837	0.00240555	0.00287115	0.0010654	0.00431418	0.0272023	0.00136777	0.00692471	0.0137622	0.00352697	0.00730593	0.0043264	0.00405255	0.0135184	0.00630594	0.00379098	0.00274424	0.00965176	0.00298064	0.00447958	0.0060935	0.00699642	0.0171024	0.00432908	0.0117908
StdErr_for_unit_prop_MBP_Coverage_Area	0.04022	0.0281504	0.0236812	0.0297596	0.0122947	0.0266196	0.104941	0.0137196	0.0562498	0.0444272	0.0169564	0.0163744	0.011103	0.0261472	0.0933504	0.00901551	0.0256103	0.0674627	0.0240557	0.0298731	0.0144004	0.0193558	0.0527812	0.03335	0.0201616	0.0286607	0.0420331	0.0160412	0.0308923	0.0336896	0.0349764	0.0675716	0.0331966	0.0664648
StdErr_for_unit_prop_OPC_Coverage_Area	0.0244093	0.0161457	0.0199201	0.0213448	0.0118156	0.0253664	0.0413681	0.0109222	0.0336857	0.0278708	0.0135325	0.0131693	0.00802053	0.0193741	0.0747432	0.00733012	0.018689	0.072021	0.0172393	0.0260284	0.0114438	0.017124	0.0453334	0.0284282	0.0148855	0.0143904	0.0416685	0.0108851	0.0239984	0.0235161	0.0323489	0.0497377	0.0246742	0.051333
pvalue_for_unit_Hippocampus_Vol_mm3	5.51008e-12	0.387465	0.446652	0.0217695	0.956761	2.32165e-06	4.94744e-06	0.0316023	6.22388e-10	0.126512	0.00739632	0.584489	0.00705427	0.691517	2.06444e-07	0.00283753	1.15894e-06	1.93169e-06	0.0546605	0.295152	0.89914	0.636032	0.0258822	0.724741	0.133292	0.160262	0.00207685	0.31714	0.00115341	0.0110979	0.687376	0.118514	0.175962	0.000473687
pvalue_for_unit_prop_AT8_Coverage_Area	9.66181e-24	0.151293	0.828578	0.00620544	0.0843225	1.01803e-05	1.2204e-07	0.0139593	2.51655e-06	0.639447	0.173413	0.790541	0.000185219	0.428246	8.31359e-07	0.244882	0.320849	8.12179e-07	0.0060864	0.909289	0.956241	0.76047	0.127646	0.373768	0.564328	0.170909	0.536213	0.501073	0.341103	0.869963	0.482791	0.059938	0.0101431	0.0142253
pvalue_for_unit_prop_MBP_Coverage_Area	0.215003	0.0219758	0.017808	0.583722	0.835111	0.298635	0.62626	0.941414	0.332631	0.154365	0.428799	0.279948	0.645861	0.38309	0.0272731	0.124063	0.42339	0.982731	0.0752421	0.00705895	0.0274983	0.00468829	0.0369846	0.67969	0.24327	0.233891	0.00468258	0.20103	0.928144	0.658554	0.0256427	0.580189	0.0180188	0.367868
pvalue_for_unit_prop_OPC_Coverage_Area	0.0159391	0.00228377	0.386749	0.353045	0.419423	0.261658	2.45011e-07	0.525361	0.0245181	0.0798969	0.611168	0.958406	0.40452	0.255664	0.399421	0.396582	0.190819	0.119386	0.0429994	0.328351	0.0685456	0.337872	0.367827	0.620556	0.056681	0.786091	0.217326	0.761496	0.741285	0.308286	0.372295	0.152581	0.532826	0.80638
p.adjust_for_unit_Hippocampus_Vol_mm3	3.74686e-10	0.579068	0.613583	0.0830196	0.965505	2.85209e-05	5.17578e-05	0.102331	2.82149e-08	0.309997	0.0372555	0.736023	0.0369238	0.797002	5.55358e-06	0.0192952	1.75129e-05	2.6271e-05	0.165196	0.534399	0.94793	0.7696	0.090256	0.828275	0.318029	0.357306	0.0156918	0.552348	0.00922724	0.0520452	0.797002	0.306348	0.37392	0.00402634
p.adjust_for_unit_prop_AT8_Coverage_Area	1.31401e-21	0.349893	0.894292	0.0351642	0.22486	9.88946e-05	4.14938e-06	0.0624077	2.85209e-05	0.7696	0.37392	0.867045	0.00167932	0.595068	1.41331e-05	0.469069	0.552348	1.41331e-05	0.0351642	0.951257	0.965505	0.848881	0.309997	0.577642	0.730939	0.37392	0.701201	0.674712	0.558916	0.924335	0.656596	0.173438	0.0492667	0.0624077
p.adjust_for_unit_prop_MBP_Coverage_Area	0.434652	0.0830196	0.072075	0.736023	0.894292	0.534399	0.767309	0.965505	0.558491	0.349893	0.595068	0.5145	0.770501	0.579068	0.0912138	0.309997	0.595068	0.982731	0.208835	0.0369238	0.0912138	0.0289821	0.116975	0.796878	0.469069	0.461002	0.0289821	0.414243	0.96357	0.778811	0.090256	0.736023	0.072075	0.577642
p.adjust_for_unit_prop_OPC_Coverage_Area	0.067741	0.016347	0.579068	0.571597	0.595068	0.487473	5.55358e-06	0.700482	0.0901205	0.21732	0.762558	0.965505	0.585263	0.482921	0.5841	0.5841	0.399252	0.306348	0.132907	0.558197	0.194213	0.558916	0.577642	0.767232	0.167579	0.867045	0.434652	0.848881	0.840123	0.544505	0.577642	0.349893	0.701201	0.877341
