# Supplementary material for: Neuronal APOE4 removal protects against tau-mediated gliosis, neurodegeneration and myelin deficits
Source: Nat Aging. 2023 Feb 20;3(3):275–96. doi: 10.1038/s43587-023-00368-3 (PMC10154214; doi:10.1038/s43587-023-00368-3)
Supplement: Supplementary file 5 — Lists of DE genes for various comparisons between astrocyte subclusters and genotypes. [file 43587_2023_368_MOESM5_ESM.xlsx]

## Sheet: Table S3a_LogOddsRatio_As
	logOddsRatio_PS19-fE3_vs_PS19-fE4	logOddsRatio_PS19-fE4Syn1-Cre_vs_PS19-fE4	standardError_PS19-fE3_vs_PS19-fE4	standardError_PS19-fE4Syn1-Cre_vs_PS19-fE4	pvalue-PS19-fE3	pvalue-PS19-fE4Syn1-Cre	p.adjust-PS19-fE3	p.adjust-PS19-fE4Syn1-Cre
Cluster1	1.44641	2.83088	1.37183	1.27475	0.291714	0.0263688	0.625102	0.208168
Cluster2	-0.663022	-0.347063	0.253809	0.229475	0.00899377	0.130427	0.134907	0.398743
Cluster3	-0.159269	-2.61874	1.32926	1.29556	0.904627	0.0432466	0.998075	0.259479
Cluster4	0.385329	0.120353	0.291165	0.274786	0.185701	0.661395	0.506458	0.862689
Cluster5	-0.751888	-18.3165	1.41475	1787.88	0.595096	0.991826	0.811495	0.998075
Cluster6	1.23767	1.01328	0.666959	0.622361	0.0634966	0.1035	0.317483	0.388124
Cluster7	1.01446	0.700444	0.591254	0.554313	0.0862037	0.206364	0.369444	0.515911
Cluster8	0.23357	-0.0205362	0.204524	0.212443	0.253448	0.922991	0.58488	0.998075
Cluster9	0.37702	0.43619	0.487141	0.451397	0.438964	0.333888	0.767759	0.667776
Cluster10	-0.214648	-0.180222	0.267092	0.263301	0.421601	0.493678	0.767759	0.779491
Cluster11	1.95633	1.44857	0.687266	0.658226	0.00441983	0.0277557	0.132595	0.208168
Cluster12	-0.288017	-0.599519	0.390389	0.398959	0.460655	0.132914	0.767759	0.398743
Cluster13	-16.5732	-18.2207	3331.55	7551.21	0.996031	0.998075	0.998075	0.998075
Cluster14	0.786281	1.55291	2.83785	2.67873	0.781727	0.562105	0.977158	0.803007
Cluster15	0.307152	-0.0428245	0.519474	0.571829	0.554336	0.940302	0.803007	0.998075

## Sheet: S3b_CountsperSampleperCluste_AS
sample_id	animal_model	cluster_id	total_numbers_of_cells_per_sample	number_of_cells_per_sample_in_cluster
S3	PS19-fE3	1	519	15
S3	PS19-fE3	2	519	45
S3	PS19-fE3	3	519	206
S3	PS19-fE3	4	519	40
S3	PS19-fE3	5	519	8
S3	PS19-fE3	6	519	44
S3	PS19-fE3	7	519	52
S3	PS19-fE3	8	519	30
S3	PS19-fE3	9	519	19
S3	PS19-fE3	10	519	12
S3	PS19-fE3	11	519	37
S3	PS19-fE3	12	519	5
S3	PS19-fE3	15	519	6
S4	PS19-fE4	1	396	2
S4	PS19-fE4	2	396	77
S4	PS19-fE4	3	396	161
S4	PS19-fE4	4	396	41
S4	PS19-fE4	5	396	34
S4	PS19-fE4	6	396	6
S4	PS19-fE4	7	396	18
S4	PS19-fE4	8	396	25
S4	PS19-fE4	9	396	7
S4	PS19-fE4	10	396	9
S4	PS19-fE4	12	396	12
S4	PS19-fE4	13	396	1
S4	PS19-fE4	15	396	3
S5	PS19-fE4	2	386	99
S5	PS19-fE4	3	386	9
S5	PS19-fE4	4	386	24
S5	PS19-fE4	5	386	167
S5	PS19-fE4	6	386	1
S5	PS19-fE4	7	386	18
S5	PS19-fE4	8	386	16
S5	PS19-fE4	9	386	2
S5	PS19-fE4	10	386	13
S5	PS19-fE4	11	386	1
S5	PS19-fE4	12	386	8
S5	PS19-fE4	13	386	26
S5	PS19-fE4	15	386	2
S6	PS19-fE4 Syn1-Cre	1	184	77
S6	PS19-fE4 Syn1-Cre	2	184	49
S6	PS19-fE4 Syn1-Cre	3	184	1
S6	PS19-fE4 Syn1-Cre	4	184	8
S6	PS19-fE4 Syn1-Cre	6	184	6
S6	PS19-fE4 Syn1-Cre	7	184	16
S6	PS19-fE4 Syn1-Cre	8	184	9
S6	PS19-fE4 Syn1-Cre	9	184	6
S6	PS19-fE4 Syn1-Cre	10	184	8
S6	PS19-fE4 Syn1-Cre	11	184	1
S6	PS19-fE4 Syn1-Cre	12	184	1
S6	PS19-fE4 Syn1-Cre	15	184	2
S7	PS19-fE4 Syn1-Cre	1	245	104
S7	PS19-fE4 Syn1-Cre	2	245	31
S7	PS19-fE4 Syn1-Cre	3	245	1
S7	PS19-fE4 Syn1-Cre	4	245	25
S7	PS19-fE4 Syn1-Cre	6	245	15
S7	PS19-fE4 Syn1-Cre	7	245	25
S7	PS19-fE4 Syn1-Cre	8	245	16
S7	PS19-fE4 Syn1-Cre	9	245	8
S7	PS19-fE4 Syn1-Cre	10	245	7
S7	PS19-fE4 Syn1-Cre	11	245	10
S7	PS19-fE4 Syn1-Cre	12	245	2
S7	PS19-fE4 Syn1-Cre	14	245	1
S9	PS19-fE3	1	138	31
S9	PS19-fE3	2	138	19
S9	PS19-fE3	3	138	5
S9	PS19-fE3	4	138	17
S9	PS19-fE3	5	138	4
S9	PS19-fE3	6	138	16
S9	PS19-fE3	7	138	8
S9	PS19-fE3	8	138	14
S9	PS19-fE3	9	138	8
S9	PS19-fE3	10	138	4
S9	PS19-fE3	11	138	3
S9	PS19-fE3	12	138	4
S9	PS19-fE3	14	138	4
S9	PS19-fE3	15	138	1
S10	PS19-fE4	1	295	67
S10	PS19-fE4	2	295	75
S10	PS19-fE4	3	295	45
S10	PS19-fE4	4	295	22
S10	PS19-fE4	5	295	2
S10	PS19-fE4	6	295	24
S10	PS19-fE4	7	295	1
S10	PS19-fE4	8	295	11
S10	PS19-fE4	9	295	22
S10	PS19-fE4	10	295	12
S10	PS19-fE4	11	295	9
S10	PS19-fE4	12	295	2
S10	PS19-fE4	15	295	3
S11	PS19-fE4	1	188	92
S11	PS19-fE4	2	188	32
S11	PS19-fE4	3	188	1
S11	PS19-fE4	4	188	7
S11	PS19-fE4	6	188	21
S11	PS19-fE4	7	188	3
S11	PS19-fE4	8	188	9
S11	PS19-fE4	9	188	5
S11	PS19-fE4	10	188	8
S11	PS19-fE4	11	188	1
S11	PS19-fE4	12	188	3
S11	PS19-fE4	14	188	6
S12	PS19-fE4 Syn1-Cre	1	234	100
S12	PS19-fE4 Syn1-Cre	2	234	28
S12	PS19-fE4 Syn1-Cre	3	234	8
S12	PS19-fE4 Syn1-Cre	4	234	11
S12	PS19-fE4 Syn1-Cre	6	234	38
S12	PS19-fE4 Syn1-Cre	7	234	3
S12	PS19-fE4 Syn1-Cre	8	234	7
S12	PS19-fE4 Syn1-Cre	9	234	14
S12	PS19-fE4 Syn1-Cre	10	234	4
S12	PS19-fE4 Syn1-Cre	11	234	6
S12	PS19-fE4 Syn1-Cre	12	234	3
S12	PS19-fE4 Syn1-Cre	14	234	9
S12	PS19-fE4 Syn1-Cre	15	234	3
S13	PS19-fE4 Syn1-Cre	1	162	60
S13	PS19-fE4 Syn1-Cre	2	162	28
S13	PS19-fE4 Syn1-Cre	4	162	22
S13	PS19-fE4 Syn1-Cre	6	162	21
S13	PS19-fE4 Syn1-Cre	7	162	4
S13	PS19-fE4 Syn1-Cre	8	162	7
S13	PS19-fE4 Syn1-Cre	9	162	5
S13	PS19-fE4 Syn1-Cre	10	162	4
S13	PS19-fE4 Syn1-Cre	11	162	8
S13	PS19-fE4 Syn1-Cre	12	162	3
S16	PS19-fE3	1	159	61
S16	PS19-fE3	2	159	29
S16	PS19-fE3	3	159	1
S16	PS19-fE3	4	159	18
S16	PS19-fE3	5	159	2
S16	PS19-fE3	6	159	18
S16	PS19-fE3	7	159	6
S16	PS19-fE3	8	159	5
S16	PS19-fE3	9	159	3
S16	PS19-fE3	10	159	6
S16	PS19-fE3	11	159	7
S16	PS19-fE3	12	159	3

## Sheet: S3c_DEGene_AS_Cluster1vsOtherAS
gene	p_val	avg_log2FC	pct.1	pct.2	p_val_adj
Slc1a2	2.02546e-169	1.18541	1	0.948	3.77587e-165
Gpc5	1.30404e-157	1.14913	1	0.941	2.43098e-153
Wdr17	7.25634e-152	1.28577	0.993	0.843	1.35273e-147
Nkain2	1.46031e-151	-1.87888	0.105	0.74	2.7223e-147
Dlg2	3.20689e-151	-2.1232	0.312	0.819	5.97828e-147
Msi2	8.1868e-150	1.11834	0.977	0.716	1.52618e-145
Ptprd	3.62025e-143	-2.33071	0.524	0.885	6.74887e-139
Ank3	7.64928e-143	-1.33722	0.09	0.71	1.42598e-138
Csmd1	9.30054e-141	-2.21903	0.159	0.727	1.73381e-136
Mertk	4.39768e-140	1.17512	0.897	0.435	8.19816e-136
Meg3	1.22981e-128	-2.47947	0.327	0.778	2.29261e-124
Npas3	1.67129e-126	1.00985	0.972	0.714	3.11562e-122
Slc1a3	2.35637e-126	1.07973	0.926	0.536	4.39274e-122
Anks1b	2.95291e-126	-1.39979	0.097	0.673	5.50482e-122
Csmd3	2.67072e-125	-1.17067	0.033	0.618	4.97876e-121
Nrxn3	2.86934e-123	-2.14782	0.2	0.703	5.34902e-119
Lsamp	1.17108e-121	0.800877	1	0.99	2.18312e-117
Opcml	4.65535e-121	-1.75108	0.082	0.639	8.6785e-117
Syt1	1.382e-120	-1.77812	0.215	0.706	2.57632e-116
Nrg3	2.91333e-118	-2.16547	0.133	0.654	5.43103e-114
Atp1a2	1.2003e-116	0.97179	0.9	0.481	2.2376e-112
Snhg11	8.80307e-116	-2.28126	0.397	0.775	1.64107e-111
Tenm2	1.83982e-114	-1.79388	0.094	0.627	3.4298e-110
Lrrc7	7.12159e-113	-1.20903	0.041	0.586	1.32761e-108
Nrg1	6.24799e-112	-1.87647	0.064	0.597	1.16475e-107
Rbfox1	1.24121e-110	-2.14207	0.25	0.711	2.31386e-106
Grm7	2.54714e-109	-1.34111	0.053	0.583	4.74839e-105
Slc24a2	1.61467e-108	-1.16235	0.102	0.633	3.01007e-104
Prex2	6.36399e-107	1.01798	0.895	0.513	1.18637e-102
Nav3	1.00892e-106	-1.4468	0.14	0.638	1.88083e-102
Kcnip4	5.30459e-106	-2.60969	0.227	0.685	9.88881e-102
Luzp2	3.20738e-105	1.22898	0.916	0.635	5.97921e-101
Trpm3	5.3029e-104	0.946143	0.952	0.668	9.88567e-100
Gm20713	1.07166e-103	1.01222	0.905	0.56	1.99779e-99
Dlgap2	1.21896e-103	-1.1139	0.033	0.548	2.27238e-99
Ctnna3	2.61866e-102	-1.11661	0.023	0.534	4.8817e-98
Frmd4a	7.28851e-102	0.938422	0.961	0.843	1.35872e-97
Cadm1	9.84356e-102	0.930381	0.92	0.67	1.83504e-97
Zbtb20	1.8151e-101	0.836045	0.993	0.792	3.38372e-97
Rims1	2.19345e-101	-1.13596	0.043	0.553	4.08903e-97
Fam155a	2.47093e-101	-1.30082	0.057	0.563	4.6063e-97
Erc2	2.65225e-101	-1.21467	0.062	0.569	4.94432e-97
Grm5	1.79271e-99	-1.20964	0.062	0.562	3.34197e-95
Ptprz1	1.93824e-97	0.875901	0.906	0.512	3.61327e-93
Grin2a	1.0496e-95	-1.18483	0.074	0.56	1.95666e-91
Macf1	3.37891e-94	0.742716	0.982	0.88	6.29897e-90
Htra1	2.03756e-93	0.791542	0.701	0.265	3.79843e-89
Arpp21	3.45195e-93	-1.12416	0.14	0.608	6.43513e-89
Phactr1	2.52859e-92	-1.53636	0.427	0.758	4.71381e-88
Frmpd4	8.0128e-91	-1.11893	0.044	0.515	1.49375e-86
Cntnap2	3.27773e-90	-1.44401	0.099	0.562	6.11034e-86
Gm3764	4.46558e-90	0.867556	0.897	0.615	8.32474e-86
Dpp10	8.86246e-90	-2.5204	0.125	0.571	1.65214e-85
Ntm	3.98619e-89	0.668021	1	0.983	7.43106e-85
Lrrtm4	1.22295e-88	-1.76109	0.056	0.517	2.27983e-84
Kcnq5	1.70128e-88	-1.31568	0.048	0.51	3.17153e-84
Frmd5	4.47251e-88	-0.918733	0.013	0.472	8.33766e-84
Kctd16	3.52896e-87	-1.10299	0.034	0.493	6.57868e-83
Sntg1	6.95658e-87	-0.920763	0.036	0.495	1.29685e-82
Sgcz	7.02073e-87	-1.4761	0.056	0.509	1.30881e-82
Cadps	9.56394e-87	-0.862932	0.089	0.554	1.78291e-82
Qk	2.61115e-86	0.748532	0.956	0.733	4.86771e-82
Lrfn5	1.06239e-85	-0.921608	0.038	0.491	1.98051e-81
Nfia	3.87054e-85	0.792211	0.906	0.603	7.21545e-81
Kcnd2	1.07403e-84	-1.22538	0.292	0.702	2.00221e-80
Ralyl	1.11856e-84	-1.12926	0.064	0.518	2.08521e-80
Nwd1	1.57434e-84	0.726975	0.696	0.278	2.93489e-80
Slc8a1	7.10584e-83	-0.8727	0.054	0.505	1.32467e-78
Hecw2	3.704e-82	-0.726874	0.039	0.485	6.905e-78
Gnao1	4.01803e-82	0.815131	0.882	0.609	7.49042e-78
Nrg3os	1.26471e-81	-0.890059	0.015	0.451	2.35768e-77
Xkr4	4.765e-80	-0.820554	0.046	0.481	8.88291e-76
Cntn4	5.46177e-80	-1.01088	0.036	0.47	1.01818e-75
Rora	1.44032e-79	0.677143	0.987	0.938	2.68504e-75
Dtna	8.699e-79	0.778533	0.892	0.61	1.62167e-74
Tmeff2	1.65124e-78	-0.877248	0.036	0.464	3.07825e-74
Kcnh7	5.66374e-78	-1.12609	0.092	0.517	1.05583e-73
Clmn	8.24766e-78	0.728599	0.67	0.274	1.53753e-73
Cacnb4	3.09629e-77	-0.75792	0.067	0.499	5.77211e-73
Ctnnd2	1.18288e-75	0.642603	0.979	0.948	2.20512e-71
Pitpnc1	1.49127e-75	0.814742	0.877	0.593	2.78002e-71
Gli3	2.72196e-75	0.698895	0.649	0.267	5.07427e-71
Gm20642	2.9656e-75	-0.777186	0.013	0.421	5.52846e-71
Brinp1	5.80211e-75	-0.784457	0.038	0.454	1.08163e-70
Cpe	7.2023e-75	0.830797	0.887	0.633	1.34265e-70
Ube3a	7.84406e-75	-0.907104	0.269	0.656	1.46229e-70
Hs6st3	5.44645e-74	-1.28392	0.028	0.433	1.01533e-69
Etl4	9.13512e-74	-1.07532	0.054	0.467	1.70297e-69
2022-03-01	1.01194e-73	-0.791289	0.025	0.434	1.88645e-69
Cnksr2	1.01572e-73	-0.787573	0.079	0.496	1.89351e-69
Gabrb1	1.39835e-73	0.70212	0.956	0.822	2.6068e-69
Glul	1.41162e-73	0.731365	0.709	0.325	2.63153e-69
Ryr2	3.34102e-73	-0.79598	0.067	0.483	6.22833e-69
Fgf14	4.54735e-73	-0.955179	0.67	0.87	8.47717e-69
Lingo2	6.08673e-73	-1.44953	0.044	0.446	1.13469e-68
Mir99ahg	1.60199e-72	0.719864	0.938	0.756	2.98643e-68
Stxbp5l	1.67404e-72	-0.71189	0.044	0.452	3.12074e-68
Gria4	1.82791e-72	-0.899068	0.043	0.451	3.40758e-68
Tspan7	5.64032e-72	0.829338	0.857	0.586	1.05147e-67
Nhsl1	4.80474e-71	0.761464	0.678	0.304	8.957e-67
Celf2	1.69735e-70	-1.30381	0.823	0.898	3.1642e-66
Appl2	7.32098e-70	0.670449	0.677	0.299	1.36478e-65
Grm3	1.40344e-69	0.855134	0.836	0.57	2.61628e-65
Gria3	1.46194e-69	-0.777615	0.062	0.46	2.72534e-65
Cacna2d3	1.66614e-69	-0.986233	0.038	0.428	3.10601e-65
Pcsk2	2.5578e-69	-0.775943	0.082	0.482	4.76826e-65
Slco1c1	3.31035e-69	0.632912	0.55	0.188	6.17116e-65
Samd12	9.61889e-69	-0.666944	0.043	0.438	1.79315e-64
Ccser1	6.34521e-68	-0.72942	0.14	0.549	1.18287e-63
Pex5l	1.04858e-67	-0.894929	0.069	0.461	1.95477e-63
Myt1l	1.40936e-67	-0.691647	0.064	0.459	2.62733e-63
Gabrb3	1.96611e-67	-0.70744	0.099	0.493	3.66522e-63
Snap25	3.20662e-67	-0.804386	0.253	0.636	5.97778e-63
Grin2c	7.53144e-67	0.579074	0.537	0.185	1.40401e-62
Chrm3	1.71078e-66	-0.815152	0.016	0.391	3.18923e-62
Pak7	3.52598e-66	-0.60758	0.015	0.387	6.57314e-62
Farp1	7.08027e-66	0.69679	0.813	0.5	1.3199e-61
Edil3	8.78342e-66	-0.75532	0.054	0.436	1.6374e-61
Rian	1.33164e-65	-0.658857	0.061	0.448	2.48244e-61
Snhg14	1.38231e-65	-0.695289	0.107	0.501	2.5769e-61
Cacna1a	1.4711e-65	-0.713088	0.13	0.528	2.74242e-61
Glis3	2.59957e-65	0.630959	0.631	0.262	4.84612e-61
Ptprn2	2.6096e-65	-0.675671	0.097	0.49	4.86482e-61
Plpp3	3.29596e-65	0.705383	0.795	0.443	6.14434e-61
Rbfox3	3.61747e-65	-0.639126	0.043	0.421	6.74369e-61
Nbea	7.84012e-65	-0.693721	0.253	0.629	1.46155e-60
Cspg5	2.80686e-64	0.708419	0.714	0.368	5.23256e-60
Slit3	1.09043e-63	-0.726041	0.016	0.38	2.03277e-59
Sparcl1	1.1082e-63	0.681995	0.754	0.4	2.06591e-59
Car10	1.11603e-63	-0.886528	0.049	0.422	2.0805e-59
Ppfia2	2.23721e-63	-0.642838	0.053	0.429	4.17062e-59
Cacna1e	3.51676e-63	-0.61722	0.028	0.392	6.55594e-59
Rorb	3.85514e-63	0.713599	0.839	0.524	7.18675e-59
Dscam	1.22959e-62	-0.683823	0.021	0.38	2.2922e-58
Camk2a	3.53201e-62	-0.70802	0.092	0.47	6.58438e-58
Paqr8	6.39321e-62	0.617789	0.631	0.274	1.19182e-57
Sfxn5	8.52394e-62	0.661395	0.734	0.408	1.58903e-57
Maml2	2.06086e-61	0.656914	0.764	0.401	3.84185e-57
Slc4a4	6.71424e-61	0.688837	0.878	0.613	1.25167e-56
Rmst	1.15943e-60	0.679238	0.637	0.294	2.16141e-56
Agbl4	1.25654e-60	-0.729354	0.079	0.448	2.34244e-56
Lrrtm3	1.51118e-60	-0.610913	0.018	0.367	2.81713e-56
Spock1	7.03902e-60	-0.611042	0.043	0.397	1.31221e-55
Kcnb2	8.06439e-60	-0.685246	0.021	0.37	1.50336e-55
Cntn3	1.46351e-59	-0.613807	0.016	0.36	2.72827e-55
Acsl3	1.74167e-59	0.637763	0.688	0.332	3.24682e-55
Ahi1	1.50191e-58	-0.753698	0.259	0.604	2.79985e-54
Trps1	2.98875e-58	0.664592	0.823	0.526	5.57164e-54
F3	4.94617e-58	0.624701	0.599	0.258	9.22065e-54
Cacna2d1	7.02999e-58	-0.668877	0.102	0.465	1.31053e-53
Sorbs2	7.14993e-58	-0.683237	0.097	0.46	1.33289e-53
Dclk1	7.24781e-58	0.700343	0.916	0.831	1.35114e-53
Il1rapl1	7.70306e-58	-0.74687	0.563	0.834	1.436e-53
Tnr	1.62157e-57	-0.598666	0.026	0.367	3.02293e-53
Pbx1	1.80811e-57	0.631933	0.892	0.713	3.37067e-53
Nckap5	4.18837e-57	0.613043	0.635	0.298	7.80796e-53
Cdr1os	1.66472e-56	-0.519604	0.039	0.384	3.10338e-52
Dpp6	6.00251e-56	-0.668067	0.033	0.37	1.11899e-51
Tmem132b	9.08967e-56	-0.491216	0.034	0.372	1.6945e-51
Ntrk3	1.28757e-55	-0.615585	0.069	0.415	2.40029e-51
Prkcb	3.15496e-55	-0.62321	0.138	0.502	5.88147e-51
Prkg1	3.18862e-55	-0.688483	0.044	0.383	5.94422e-51
Daam2	4.88163e-55	0.557305	0.611	0.274	9.10034e-51
5730522E02Rik	1.51368e-54	-0.56789	0.013	0.333	2.82179e-50
Acsbg1	2.84384e-54	0.571528	0.524	0.211	5.30149e-50
Rgs20	3.45998e-54	0.641407	0.747	0.439	6.45009e-50
Zfp385b	5.47548e-54	-0.591392	0.023	0.346	1.02074e-49
Fgfr2	6.49366e-54	0.648412	0.903	0.798	1.21055e-49
Cacna1c	1.04502e-53	-0.619686	0.062	0.398	1.94814e-49
Elmo1	1.14289e-53	-0.548588	0.016	0.335	2.13057e-49
Cdh12	1.53726e-53	-0.703938	0.025	0.345	2.86577e-49
Gm28376	1.64577e-53	-0.586671	0.031	0.356	3.06804e-49
Pde4b	1.67837e-53	-0.970973	0.278	0.599	3.12882e-49
4930419G24Rik	2.4883e-53	-0.587185	0.005	0.315	4.63869e-49
Gpc6	2.82543e-53	0.641917	0.696	0.383	5.26717e-49
Tmem132d	6.11862e-53	-0.578932	0.016	0.33	1.14063e-48
Gm35188	1.74621e-52	0.649218	0.86	0.604	3.25528e-48
Lama2	4.43788e-52	0.574627	0.655	0.321	8.2731e-48
Celf4	5.25608e-52	-0.572993	0.044	0.369	9.79838e-48
Sorcs1	5.70475e-52	-0.566181	0.026	0.342	1.06348e-47
Clstn2	6.44641e-52	-0.631279	0.021	0.334	1.20174e-47
Gm6145	6.93651e-52	0.550914	0.608	0.28	1.2931e-47
Plekha5	7.31278e-52	-0.502098	0.09	0.435	1.36325e-47
Cntn5	7.61942e-52	-1.11604	0.039	0.355	1.42041e-47
Tnik	1.15117e-51	0.614419	0.857	0.701	2.146e-47
Rims2	1.18325e-51	-0.614552	0.235	0.579	2.20581e-47
Oxr1	1.6342e-51	-0.70294	0.192	0.538	3.04647e-47
Epha6	1.87271e-51	-0.857939	0.028	0.339	3.4911e-47
9530059O14Rik	2.26879e-51	-0.506429	0.003	0.303	4.22948e-47
Slc4a10	2.38902e-51	-0.507562	0.051	0.373	4.4536e-47
Dgki	2.53307e-51	-0.608588	0.212	0.559	4.72215e-47
Hecw1	2.77964e-51	-0.50786	0.026	0.338	5.1818e-47
Stox2	3.78426e-51	0.635081	0.755	0.473	7.05461e-47
Chsy3	5.52736e-51	-0.577622	0.026	0.338	1.03041e-46
Rapgef4	5.80839e-51	-0.492542	0.036	0.353	1.0828e-46
Dscaml1	6.90762e-51	-0.561514	0.02	0.326	1.28772e-46
Phkg1	1.33942e-50	0.584491	0.631	0.307	2.49694e-46
Cttnbp2	1.38492e-50	-0.578392	0.161	0.506	2.58178e-46
D430041D05Rik	1.63438e-50	-0.475483	0.013	0.314	3.04682e-46
Gm26871	4.80354e-50	-0.543234	0.018	0.319	8.95475e-46
Mctp1	4.8162e-50	-0.56906	0.031	0.339	8.97837e-46
Lrp1b	4.97584e-50	-0.741244	0.629	0.856	9.27597e-46
A330015K06Rik	1.05971e-49	-0.618225	0.007	0.3	1.97551e-45
Khdrbs2	1.10128e-49	-0.538186	0.008	0.302	2.05301e-45
Unc5d	1.40823e-49	-0.788167	0.026	0.329	2.62523e-45
Grin1	4.11414e-49	-0.46805	0.054	0.371	7.66958e-45
Gabrb2	6.69932e-49	-0.457148	0.02	0.318	1.24889e-44
Vegfa	2.34083e-48	0.537356	0.493	0.197	4.36377e-44
Tenm4	2.48995e-48	-0.621546	0.125	0.448	4.64176e-44
Son	5.45355e-48	0.539238	0.913	0.763	1.01665e-43
Csmd2	7.51838e-48	-0.486463	0.031	0.329	1.40158e-43
St6galnac3	1.04216e-47	-0.571337	0.031	0.329	1.94279e-43
Eps8	1.08815e-47	0.491864	0.47	0.179	2.02853e-43
Dgkb	1.76229e-47	0.559308	0.856	0.662	3.28526e-43
Grin2b	1.96382e-47	-0.67094	0.399	0.674	3.66095e-43
Cacnb2	7.24071e-47	-0.795111	0.056	0.358	1.34981e-42
Unc80	1.07731e-46	-0.47389	0.071	0.379	2.00832e-42
Galnt13	2.11115e-46	-0.49286	0.016	0.301	3.93561e-42
Irak2	2.35266e-46	0.537559	0.494	0.207	4.38583e-42
Fam135b	2.89274e-46	-0.459466	0.018	0.303	5.39265e-42
Phka1	2.90367e-46	0.546911	0.562	0.262	5.41302e-42
Spire1	2.9134e-46	0.5724	0.68	0.404	5.43117e-42
Fgf12	4.72096e-46	-0.70854	0.31	0.598	8.8008e-42
Fam107a	5.12565e-46	0.478913	0.427	0.153	9.55524e-42
Schip1	5.91601e-46	-0.835097	0.117	0.424	1.10286e-41
R3hdm1	6.33648e-46	-0.71515	0.374	0.649	1.18125e-41
Dnajc6	6.38895e-46	-0.426567	0.033	0.323	1.19103e-41
A230006K03Rik	1.48625e-45	-0.505745	0.021	0.303	2.77067e-41
Myo6	1.71759e-45	0.542439	0.654	0.347	3.20193e-41
Tanc2	2.3269e-45	-0.535569	0.263	0.591	4.33781e-41
Dync1i1	2.4052e-45	-0.442055	0.02	0.301	4.48377e-41
Ano4	2.86575e-45	-0.493584	0.015	0.291	5.34233e-41
Pcdh15	3.9554e-45	-0.755508	0.03	0.311	7.37366e-41
Ano3	6.12831e-45	-0.542051	0.054	0.349	1.14244e-40
4930488L21Rik	7.59894e-45	0.468507	0.463	0.183	1.41659e-40
Ntsr2	8.65941e-45	0.485584	0.532	0.233	1.61429e-40
Grm8	1.55597e-44	-0.543065	0.01	0.28	2.90064e-40
Syne1	1.75401e-44	0.538284	0.857	0.702	3.26982e-40
Hcn1	1.94218e-44	-0.567325	0.023	0.3	3.62061e-40
Cdh18	5.22907e-44	-0.846737	0.031	0.308	9.74802e-40
Ddhd1	6.05236e-44	0.5634	0.635	0.346	1.12828e-39
Csrnp3	6.68767e-44	-0.406939	0.031	0.311	1.24671e-39
Adk	6.97019e-44	0.566122	0.678	0.396	1.29938e-39
Kalrn	7.09581e-44	-0.710861	0.46	0.681	1.3228e-39
Glud1	8.37278e-44	0.53118	0.591	0.297	1.56085e-39
Camk4	9.8732e-44	-0.454644	0.023	0.297	1.84056e-39
Kirrel3	1.25899e-43	0.598514	0.826	0.576	2.347e-39
Arhgap5	1.59152e-43	0.558234	0.722	0.449	2.96692e-39
Map1b	3.60345e-43	-0.496951	0.105	0.408	6.71754e-39
Fam189a1	4.2734e-43	-0.436988	0.021	0.292	7.96647e-39
Rasgef1b	7.50697e-43	-0.435681	0.016	0.283	1.39945e-38
Ttyh1	7.91423e-43	0.503017	0.616	0.317	1.47537e-38
Sipa1l1	9.14981e-43	-0.467128	0.084	0.381	1.70571e-38
A830018L16Rik	1.13997e-42	-0.488229	0.023	0.292	2.12513e-38
Prickle1	1.37743e-42	-0.570018	0.179	0.488	2.56781e-38
Pde1a	1.61763e-42	-0.644765	0.051	0.331	3.01558e-38
Ptprt	1.7526e-42	0.560342	0.785	0.526	3.26719e-38
Hs3st4	1.82015e-42	-0.788791	0.018	0.281	3.39313e-38
Foxp1	2.50454e-42	-0.652476	0.19	0.495	4.66896e-38
Dock3	2.56871e-42	-0.492699	0.255	0.57	4.78859e-38
Fstl4	3.42978e-42	-0.484471	0.015	0.276	6.39379e-38
Ksr2	4.37522e-42	-0.378744	0.013	0.274	8.15628e-38
Zeb1	4.46498e-42	0.51708	0.647	0.361	8.32362e-38
Rapgef3	4.93624e-42	0.433114	0.44	0.172	9.20215e-38
Ptprk	5.95609e-42	-0.505268	0.033	0.303	1.11033e-37
Nell2	1.06919e-41	-0.481125	0.077	0.368	1.99318e-37
Gria1	1.17356e-41	-0.697886	0.192	0.506	2.18775e-37
Epb41l3	1.2439e-41	-0.382064	0.016	0.276	2.31888e-37
Caln1	1.24553e-41	-0.521488	0.033	0.302	2.32191e-37
Kcnt2	1.72257e-41	-0.488362	0.023	0.286	3.21121e-37
Bcan	1.73137e-41	0.467025	0.571	0.275	3.22762e-37
Tcf4	2.14199e-41	0.494703	0.91	0.801	3.99309e-37
Map7	2.60912e-41	-0.509794	0.061	0.338	4.86392e-37
Sorbs2os	2.80366e-41	-0.419464	0.033	0.302	5.22658e-37
Hdac8	3.58442e-41	0.532864	0.716	0.438	6.68207e-37
Dock10	4.36818e-41	-0.565548	0.013	0.267	8.14316e-37
Galntl6	4.72941e-41	-1.18928	0.043	0.309	8.81657e-37
Tmem164	5.09554e-41	0.482834	0.512	0.234	9.49911e-37
Slc35f1	8.01255e-41	-0.494001	0.053	0.328	1.4937e-36
Sh3gl2	1.95883e-40	-0.447399	0.051	0.323	3.65165e-36
Ldlrad4	8.06013e-40	-0.447717	0.105	0.397	1.50257e-35
Vcl	1.3723e-39	0.474009	0.516	0.245	2.55825e-35
Cntnap5a	2.03738e-39	-0.6549	0.028	0.281	3.79808e-35
Slc39a12	2.40026e-39	0.457251	0.476	0.21	4.47456e-35
Cdh19	5.47478e-39	0.4571	0.517	0.239	1.02061e-34
Trim9	6.1555e-39	0.580467	0.665	0.43	1.14751e-34
Rnf150	7.14673e-39	-0.372066	0.013	0.256	1.33229e-34
Mmd2	8.04869e-39	0.43651	0.468	0.203	1.50044e-34
Grk3	8.22376e-39	0.462789	0.539	0.259	1.53307e-34
Cables1	1.24953e-38	0.447107	0.442	0.185	2.32937e-34
Sv2b	1.62663e-38	-0.404104	0.039	0.297	3.03236e-34
Unc5c	1.71046e-38	-0.51986	0.1	0.379	3.18863e-34
Nyap2	1.86523e-38	-0.389693	0.015	0.257	3.47717e-34
Kcnh1	2.15933e-38	-0.373054	0.008	0.245	4.02543e-34
Klhl29	2.22903e-38	-0.437016	0.072	0.348	4.15535e-34
Enah	2.26901e-38	0.540065	0.655	0.403	4.22988e-34
Bcl11a	2.82583e-38	-0.394972	0.031	0.283	5.26791e-34
Slc2a13	2.9614e-38	-0.488214	0.072	0.34	5.52064e-34
Mmp16	3.3288e-38	-0.503334	0.082	0.355	6.20555e-34
Hepacam	3.45821e-38	0.446116	0.514	0.241	6.44679e-34
Spock3	3.62466e-38	-0.549679	0.039	0.294	6.75709e-34
Nrxn1	4.4596e-38	0.394957	1	0.996	8.31358e-34
Malat1	6.03086e-38	0.227606	1	1	1.12427e-33
Amph	7.85983e-38	-0.367965	0.041	0.297	1.46523e-33
Msra	1.02728e-37	-0.420184	0.048	0.305	1.91505e-33
Prkd1	1.48615e-37	0.470056	0.585	0.307	2.77049e-33
Ctnna2	1.60524e-37	-0.531989	0.471	0.748	2.99249e-33
Ndrg2	2.19561e-37	0.444803	0.499	0.233	4.09306e-33
Tenm1	2.5928e-37	-0.449563	0.023	0.267	4.83349e-33
Sash1	2.61747e-37	0.43094	0.575	0.295	4.87949e-33
Trank1	3.06736e-37	-0.343858	0.018	0.257	5.71818e-33
B3galt1	3.24091e-37	0.509737	0.869	0.728	6.0417e-33
Srrm3	3.34999e-37	-0.354609	0.016	0.253	6.24504e-33
Sox6	3.73542e-37	0.462026	0.629	0.337	6.96358e-33
Dock1	4.19308e-37	0.448921	0.586	0.311	7.81674e-33
Mtus2	4.52036e-37	-0.341878	0.011	0.244	8.42685e-33
St3gal4	5.14604e-37	0.460788	0.447	0.197	9.59325e-33
Atp8a2	5.68677e-37	-0.348201	0.026	0.27	1.06013e-32
Gm32509	7.68009e-37	-0.384796	0.007	0.234	1.43172e-32
St18	1.44392e-36	-0.589343	0.013	0.244	2.69176e-32
Khdrbs3	2.09091e-36	-0.485068	0.112	0.386	3.89788e-32
Ica1	4.23026e-36	-0.335144	0.015	0.245	7.88605e-32
Gm37459	5.01569e-36	-0.387746	0.011	0.239	9.35025e-32
Grm1	5.42905e-36	-0.407905	0.01	0.236	1.01208e-31
Cdh8	6.17169e-36	-0.421289	0.021	0.255	1.15053e-31
Gm48091	6.38244e-36	-0.340555	0.003	0.224	1.18981e-31
Zfp536	1.03393e-35	-0.489406	0.016	0.245	1.92745e-31
Gabrg3	1.70434e-35	-0.605461	0.126	0.398	3.17722e-31
Rimbp2	1.86788e-35	-0.377071	0.03	0.266	3.4821e-31
Srcin1	2.02264e-35	-0.356053	0.036	0.276	3.77061e-31
Fmn2	2.08126e-35	0.505956	0.672	0.443	3.87988e-31
Sptbn4	2.21968e-35	-0.331855	0.018	0.247	4.13793e-31
Mbp	2.28575e-35	-0.703646	0.094	0.348	4.2611e-31
Pde4dip	2.70474e-35	-0.395254	0.085	0.345	5.04218e-31
Snap91	4.39124e-35	-0.348273	0.043	0.285	8.18616e-31
Rasgrf1	6.45281e-35	-0.383504	0.046	0.288	1.20293e-30
Ldb2	7.23762e-35	-0.402398	0.015	0.239	1.34924e-30
Hnrnpa2b1	8.60987e-35	0.435615	0.698	0.431	1.60505e-30
Pak3	8.61376e-35	-0.372569	0.048	0.293	1.60578e-30
Reps2	9.09809e-35	-0.339339	0.026	0.257	1.69607e-30
Il18	1.35169e-34	0.398158	0.425	0.185	2.51982e-30
Zmat4	1.44788e-34	-0.394793	0.021	0.248	2.69913e-30
Pacsin1	1.48092e-34	-0.364203	0.077	0.333	2.76073e-30
Cadps2	1.89248e-34	-0.488758	0.026	0.255	3.52796e-30
Gpm6b	1.93021e-34	0.490368	0.86	0.739	3.5983e-30
Tmem108	2.71478e-34	-0.389073	0.01	0.227	5.06089e-30
Cacna1b	2.83926e-34	-0.323776	0.02	0.244	5.29294e-30
Add2	2.98949e-34	-0.319144	0.023	0.25	5.57302e-30
Cobl	3.14462e-34	-0.327735	0.018	0.241	5.86221e-30
Hacd2	3.21346e-34	0.429576	0.473	0.225	5.99053e-30
Kcnj6	4.31629e-34	-0.350335	0.02	0.243	8.04642e-30
Srrm4	5.72366e-34	-0.334732	0.011	0.228	1.067e-29
Tafa2	5.76059e-34	-0.606149	0.025	0.248	1.07389e-29
Scn1a	6.03936e-34	-0.369268	0.041	0.276	1.12586e-29
Tmem178b	9.32308e-34	-0.457067	0.251	0.527	1.73801e-29
Sat1	1.04143e-33	0.484391	0.489	0.246	1.94143e-29
Prdx6	1.09517e-33	0.409095	0.544	0.276	2.04161e-29
Nalcn	1.33031e-33	-0.322439	0.034	0.267	2.47996e-29
Pakap	1.33396e-33	-0.355146	0.01	0.223	2.48677e-29
Plxna4	1.51496e-33	-0.421536	0.074	0.321	2.82419e-29
Atrnl1	2.10846e-33	-0.42255	0.131	0.393	3.9306e-29
Ube2e2	2.22216e-33	-0.410551	0.302	0.597	4.14255e-29
Pclo	3.13933e-33	-0.440314	0.181	0.446	5.85234e-29
Aff3	3.59409e-33	-0.375456	0.051	0.289	6.7001e-29
Tcf7l2	5.78839e-33	0.39535	0.473	0.223	1.07907e-28
Hif3a	5.81947e-33	0.378121	0.394	0.162	1.08487e-28
Prr5l	6.18668e-33	-0.537299	0.015	0.228	1.15332e-28
Slc7a10	7.40434e-33	0.380723	0.42	0.185	1.38032e-28
Gpr158	7.80251e-33	-0.487608	0.166	0.436	1.45454e-28
Sh3rf3	1.26963e-32	-0.349747	0.023	0.241	2.36685e-28
2010300C02Rik	1.36119e-32	-0.312769	0.016	0.229	2.53752e-28
Vav3	1.60047e-32	0.412765	0.411	0.181	2.98359e-28
Ablim2	1.87396e-32	-0.342036	0.043	0.272	3.49343e-28
Elavl3	2.57454e-32	-0.348033	0.074	0.318	4.79946e-28
Celrr	2.58143e-32	0.313768	0.325	0.117	4.81231e-28
Ankrd33b	3.05376e-32	-0.311888	0.008	0.213	5.69283e-28
Ryr3	3.29466e-32	-0.545447	0.011	0.217	6.1419e-28
Runx1t1	3.55115e-32	-0.338906	0.031	0.252	6.62005e-28
Nfib	3.63578e-32	0.447211	0.747	0.515	6.77782e-28
Ahcyl1	3.95568e-32	0.483002	0.545	0.308	7.37418e-28
Galnt17	4.25385e-32	-0.41629	0.028	0.245	7.93002e-28
Gm26512	4.43906e-32	0.353426	0.386	0.157	8.27529e-28
Mef2c	4.80653e-32	-0.566185	0.294	0.546	8.96033e-28
Fgd6	5.95762e-32	0.363054	0.383	0.159	1.11062e-27
Slc6a1	7.39772e-32	0.407353	0.514	0.263	1.37908e-27
Syt16	8.63325e-32	-0.322145	0.023	0.236	1.60941e-27
App	1.01904e-31	-0.415914	0.218	0.487	1.89969e-27
Slc35f4	1.28333e-31	-0.359192	0.028	0.242	2.39238e-27
Gas7	1.29887e-31	-0.351808	0.053	0.281	2.42136e-27
Fgfr3	1.44286e-31	0.365583	0.42	0.183	2.68979e-27
Hivep3	1.87816e-31	0.492898	0.681	0.47	3.50127e-27
Ak5	2.34252e-31	-0.34867	0.034	0.252	4.36693e-27
Rapgef5	3.08893e-31	-0.360172	0.044	0.267	5.75837e-27
Sphkap	3.33114e-31	-0.334731	0.018	0.225	6.20991e-27
Gucy1a2	4.28832e-31	-0.340147	0.067	0.301	7.99429e-27
Prickle2	4.51957e-31	-0.477519	0.232	0.494	8.42539e-27
Pkp4	4.73024e-31	-0.344429	0.056	0.283	8.81811e-27
Zdhhc14	6.17292e-31	-0.371333	0.061	0.289	1.15076e-26
Bmpr1b	6.27565e-31	0.417442	0.509	0.263	1.16991e-26
Miat	6.5712e-31	-0.361827	0.046	0.267	1.225e-26
Cit	7.2989e-31	-0.335931	0.038	0.256	1.36066e-26
Kcnc2	9.15945e-31	-0.497604	0.028	0.237	1.70751e-26
Slc35f3	1.04998e-30	-0.3886	0.041	0.259	1.95738e-26
Elmod1	1.20791e-30	-0.32681	0.041	0.258	2.25178e-26
Camk2g	1.29196e-30	0.439793	0.571	0.333	2.40848e-26
Atp2b1	1.39383e-30	-0.486885	0.333	0.58	2.59838e-26
Cdkl5	1.42489e-30	-0.327848	0.053	0.276	2.65628e-26
Clybl	1.60712e-30	0.409724	0.489	0.248	2.99599e-26
Plcd4	1.64191e-30	0.302813	0.322	0.118	3.06086e-26
Sorcs3	1.73188e-30	-0.4349	0.026	0.233	3.22858e-26
Satb2	2.05493e-30	-0.337608	0.016	0.217	3.83081e-26
Cers6	2.75436e-30	-0.287197	0.01	0.206	5.13467e-26
Prkce	2.7895e-30	-0.412849	0.217	0.481	5.20018e-26
Shank2	3.3134e-30	-0.313766	0.036	0.249	6.17685e-26
Phf24	3.33935e-30	-0.333153	0.062	0.288	6.22522e-26
Cpeb4	3.40729e-30	0.473437	0.55	0.317	6.35188e-26
Nell1	5.89142e-30	-0.398623	0.013	0.208	1.09828e-25
Sidt1	5.95202e-30	-0.293795	0.011	0.206	1.10958e-25
Trhde	5.96729e-30	-0.392182	0.018	0.218	1.11242e-25
Cyfip2	7.12997e-30	-0.308732	0.044	0.261	1.32917e-25
Dpf3	8.41002e-30	0.328011	0.371	0.153	1.5678e-25
Fam20a	8.42452e-30	0.33634	0.389	0.166	1.5705e-25
Plekhg1	9.47057e-30	0.43094	0.496	0.253	1.7655e-25
Itpr1	1.08624e-29	-0.399517	0.136	0.382	2.02497e-25
Mlip	1.28372e-29	-0.313046	0.01	0.201	2.39312e-25
Abr	1.28893e-29	0.459234	0.616	0.4	2.40281e-25
Neto1	1.36617e-29	-0.34009	0.036	0.245	2.54681e-25
Sez6l	1.854e-29	-0.286786	0.015	0.21	3.45622e-25
Rasal2	2.07509e-29	-0.397821	0.194	0.446	3.86839e-25
Kcnab1	2.33084e-29	-0.528658	0.113	0.344	4.34516e-25
Atp13a4	2.37716e-29	0.304658	0.353	0.143	4.43149e-25
Pde8b	2.55219e-29	0.427563	0.627	0.401	4.75778e-25
Trim2	3.40708e-29	-0.376117	0.125	0.364	6.35147e-25
Oprm1	3.43619e-29	-0.345884	0.007	0.193	6.40574e-25
Shtn1	4.16184e-29	-0.294128	0.02	0.216	7.7585e-25
Rit2	4.41984e-29	-0.285267	0.011	0.201	8.23947e-25
Dok6	4.59874e-29	-0.375206	0.105	0.34	8.57297e-25
Wnk2	4.85673e-29	0.420166	0.534	0.303	9.05392e-25
Slc44a1	5.3961e-29	-0.328102	0.069	0.292	1.00594e-24
Usp29	7.00643e-29	-0.293579	0.013	0.203	1.30614e-24
Htr1f	8.64485e-29	-0.33087	0.011	0.199	1.61157e-24
Znrf3	9.72181e-29	0.37055	0.484	0.25	1.81234e-24
Ssh2	1.03579e-28	-0.356195	0.123	0.364	1.93091e-24
Mir100hg	1.38095e-28	0.436342	0.785	0.629	2.57436e-24
Lpp	1.39092e-28	0.417419	0.463	0.239	2.59294e-24
Nmnat2	1.63293e-28	-0.289648	0.031	0.232	3.0441e-24
Gm20754	1.83547e-28	-0.370034	0.01	0.194	3.42168e-24
Wwc1	2.20494e-28	0.413944	0.491	0.266	4.11045e-24
Gm15810	2.44659e-28	-0.275481	0.003	0.181	4.56093e-24
Grik2	2.53303e-28	-0.529068	0.356	0.596	4.72208e-24
Gm15398	2.58793e-28	-0.386483	0.005	0.185	4.82441e-24
Pde2a	3.18355e-28	-0.309254	0.025	0.219	5.93478e-24
Fmn1	3.97498e-28	-0.28858	0.023	0.216	7.41016e-24
Scn8a	4.22517e-28	-0.336452	0.108	0.34	7.87656e-24
Kcnj3	4.64808e-28	-0.365272	0.103	0.334	8.66494e-24
Wasf3	6.15067e-28	0.393121	0.489	0.264	1.14661e-23
Kcnma1	7.17772e-28	-0.539767	0.47	0.661	1.33807e-23
Ptn	7.65351e-28	0.469414	0.611	0.39	1.42677e-23
B230209E15Rik	7.69049e-28	-0.275404	0.016	0.203	1.43366e-23
Slc6a6	9.23496e-28	-0.287762	0.028	0.223	1.72158e-23
Gm1992	1.00819e-27	-0.268408	0.002	0.175	1.87947e-23
Scn2a	1.10481e-27	-0.35077	0.097	0.32	2.0596e-23
Efna5	1.22515e-27	-0.418678	0.103	0.331	2.28392e-23
Ttyh3	1.23827e-27	0.340765	0.392	0.178	2.30838e-23
Lhfpl3	1.32615e-27	-0.392638	0.015	0.199	2.47221e-23
Enox1	1.33368e-27	-0.393785	0.172	0.415	2.48625e-23
Arfgef3	1.67487e-27	-0.276034	0.028	0.221	3.1223e-23
Tox	1.88964e-27	0.442946	0.565	0.333	3.52267e-23
Mcc	2.25058e-27	0.381441	0.476	0.248	4.19554e-23
Erbb4	2.37996e-27	-0.994387	0.122	0.34	4.43673e-23
4930587E11Rik	2.3835e-27	-0.284448	0.007	0.182	4.44333e-23
Fndc9	2.83186e-27	-0.268422	0.015	0.197	5.27916e-23
Arhgef26	3.18504e-27	0.335626	0.435	0.212	5.93756e-23
Ddx5	3.92741e-27	0.431395	0.732	0.548	7.32148e-23
Slc16a7	5.03037e-27	-0.250945	0.008	0.183	9.37762e-23
Garnl3	5.29017e-27	-0.390049	0.08	0.294	9.86193e-23
Syn1	6.83013e-27	-0.282868	0.031	0.222	1.27327e-22
Rfx4	8.58895e-27	0.332886	0.425	0.202	1.60115e-22
Reep1	8.78025e-27	-0.270734	0.028	0.218	1.63681e-22
Gramd3	9.0985e-27	0.315938	0.392	0.178	1.69614e-22
Ppm1l	9.25315e-27	-0.33824	0.064	0.271	1.72497e-22
Ghr	1.01452e-26	0.375015	0.425	0.213	1.89127e-22
Dnm3	1.28295e-26	-0.362992	0.158	0.395	2.39167e-22
Dzip1l	1.3683e-26	0.302369	0.333	0.139	2.55079e-22
Cntnap5b	1.60868e-26	-0.350291	0.007	0.177	2.9989e-22
Mast3	1.86351e-26	-0.311409	0.051	0.251	3.47396e-22
Gm42303	1.96765e-26	-0.258743	0.003	0.171	3.6681e-22
Slc27a1	2.29596e-26	0.331896	0.438	0.22	4.28012e-22
Pde4d	3.84873e-26	-0.652245	0.447	0.625	7.17481e-22
Fgf13	4.11569e-26	0.392133	0.455	0.238	7.67248e-22
Acot11	4.21274e-26	0.308358	0.302	0.119	7.8534e-22
Cabp1	5.39434e-26	-0.280449	0.026	0.21	1.00561e-21
Arhgef4	5.94971e-26	0.381715	0.471	0.25	1.10915e-21
Rnf220	5.9771e-26	-0.435757	0.054	0.249	1.11425e-21
Gm28905	7.16069e-26	-0.276879	0.01	0.18	1.3349e-21
Ccdc141	7.50329e-26	0.333575	0.374	0.171	1.39876e-21
Mgll	7.78502e-26	0.449103	0.522	0.312	1.45128e-21
Gm5089	1.01433e-25	0.325712	0.425	0.211	1.89092e-21
Pnisr	1.17302e-25	0.421752	0.805	0.686	2.18675e-21
Tmem191c	1.45368e-25	-0.27905	0.046	0.238	2.70995e-21
Rtl4	1.461e-25	-0.289246	0.008	0.175	2.7236e-21
Dixdc1	1.69636e-25	-0.248586	0.018	0.192	3.16236e-21
Megf10	1.75451e-25	0.294757	0.365	0.163	3.27076e-21
Gphn	2.04976e-25	0.391272	0.846	0.756	3.82117e-21
Gm40841	2.45499e-25	-0.242867	0.008	0.174	4.57659e-21
Mt1	2.56682e-25	0.400038	0.532	0.304	4.78506e-21
Nrcam	2.65871e-25	0.434323	0.767	0.633	4.95637e-21
Mtss2	3.13459e-25	0.32212	0.368	0.169	5.8435e-21
Bsn	4.14e-25	-0.274347	0.049	0.241	7.71779e-21
Dlgap3	4.73771e-25	-0.254795	0.021	0.195	8.83203e-21
Zfyve28	5.07569e-25	-0.239513	0.013	0.181	9.4621e-21
Dgkh	6.07307e-25	-0.301172	0.067	0.267	1.13214e-20
Jakmip3	6.25334e-25	-0.227828	0.01	0.175	1.16575e-20
Sh3d19	6.87804e-25	-0.268962	0.015	0.183	1.2822e-20
Lpgat1	7.30635e-25	-0.292401	0.062	0.259	1.36205e-20
Ncam1	8.26903e-25	0.357116	0.773	0.583	1.54151e-20
Fhod3	8.50157e-25	-0.314763	0.046	0.234	1.58486e-20
Baiap2	8.55132e-25	-0.307787	0.069	0.268	1.59414e-20
Adgrl2	9.76575e-25	-0.276972	0.041	0.227	1.82053e-20
Matk	1.05356e-24	-0.274924	0.039	0.223	1.96405e-20
5330417C22Rik	1.05861e-24	-0.235964	0.011	0.176	1.97347e-20
Gm40578	1.06817e-24	0.29388	0.348	0.154	1.99128e-20
Gpam	1.0873e-24	0.306792	0.427	0.213	2.02695e-20
Kcnn2	1.09676e-24	0.453299	0.581	0.373	2.04458e-20
1700111E14Rik	1.10622e-24	-0.298099	0.066	0.264	2.06222e-20
Nxn	1.19595e-24	0.375177	0.409	0.203	2.22949e-20
Slc25a18	1.22083e-24	0.244229	0.274	0.102	2.27586e-20
Rap1gap2	1.27588e-24	-0.258925	0.036	0.218	2.37849e-20
Nptn	1.30441e-24	-0.359422	0.248	0.481	2.43169e-20
Myo5a	1.38663e-24	-0.30155	0.103	0.314	2.58495e-20
Dio2	1.56916e-24	0.219262	0.2	0.058	2.92522e-20
Jph1	1.5968e-24	-0.248882	0.015	0.181	2.97675e-20
Camk2b	1.62432e-24	-0.281891	0.062	0.258	3.02806e-20
B830012L14Rik	1.67504e-24	-0.231035	0.008	0.169	3.12261e-20
Aldoc	1.76098e-24	0.311129	0.346	0.155	3.28281e-20
Mir124a-1hg	2.19528e-24	-0.289931	0.074	0.273	4.09245e-20
Osbpl6	2.51359e-24	-0.302545	0.082	0.284	4.68583e-20
Nin	2.76476e-24	-0.264941	0.039	0.221	5.15407e-20
Asap1	2.8546e-24	-0.357219	0.225	0.458	5.32154e-20
Lin7a	2.9846e-24	-0.244949	0.016	0.183	5.5639e-20
Ppp3ca	2.98834e-24	-0.419773	0.603	0.778	5.57086e-20
Gm16351	3.12518e-24	-0.237625	0	0.151	5.82596e-20
Clvs1	3.37725e-24	-0.243939	0.021	0.191	6.29587e-20
Jazf1	3.50228e-24	-0.259311	0.038	0.219	6.52896e-20
Cacng3	3.69569e-24	-0.253918	0.023	0.193	6.88951e-20
Fnbp1l	4.06723e-24	-0.293014	0.057	0.247	7.58213e-20
Ypel2	4.58967e-24	-0.275768	0.039	0.22	8.55606e-20
Svop	5.24325e-24	-0.237439	0.01	0.169	9.77447e-20
Rasa2	5.61256e-24	0.345015	0.433	0.228	1.04629e-19
Arl15	5.69249e-24	-0.34818	0.146	0.362	1.06119e-19
Syt7	6.18974e-24	-0.262339	0.043	0.225	1.15389e-19
Slc38a3	6.80589e-24	0.226338	0.246	0.086	1.26875e-19
Ccnd3	8.65356e-24	0.330992	0.365	0.172	1.6132e-19
Ralgapa2	1.06897e-23	-0.269841	0.061	0.252	1.99277e-19
Slco3a1	1.37744e-23	-0.240111	0.015	0.175	2.56782e-19
Bin1	1.45029e-23	-0.287311	0.056	0.241	2.70364e-19
Usp53	1.75738e-23	0.345514	0.389	0.192	3.27611e-19
Gm13963	1.76485e-23	-0.219523	0.002	0.15	3.29004e-19
Zfp804a	1.77971e-23	-0.316493	0.013	0.172	3.31774e-19
Ncald	1.98868e-23	-0.338971	0.126	0.334	3.70729e-19
Acss1	2.25328e-23	0.293581	0.363	0.167	4.20056e-19
Lrrfip1	2.29232e-23	-0.255714	0.044	0.224	4.27335e-19
Prdm16	2.41488e-23	0.372501	0.411	0.216	4.50182e-19
Adam22	2.50321e-23	-0.300842	0.128	0.338	4.66649e-19
Gm49678	2.66051e-23	-0.281579	0.007	0.158	4.95972e-19
Gldc	2.99997e-23	0.299484	0.345	0.159	5.59255e-19
Ttll11	3.03154e-23	-0.242832	0.034	0.207	5.65139e-19
Pdzd4	3.58579e-23	-0.213665	0.01	0.164	6.68463e-19
Mical3	3.58943e-23	-0.292351	0.12	0.328	6.69142e-19
Dock4	3.66773e-23	0.379858	0.711	0.544	6.83738e-19
Pcnx2	3.76988e-23	-0.225488	0.013	0.17	7.02782e-19
Ftx	3.83489e-23	-0.287037	0.094	0.294	7.149e-19
Sik3	3.8602e-23	0.402021	0.678	0.492	7.19619e-19
Gnal	4.00513e-23	-0.283658	0.023	0.187	7.46637e-19
Zfp804b	4.39932e-23	-0.456902	0.008	0.16	8.20121e-19
Cdh13	4.47449e-23	-0.372446	0.023	0.186	8.34135e-19
Tmem117	4.47844e-23	-0.217709	0.007	0.157	8.34871e-19
Agap1	4.78858e-23	-0.323948	0.113	0.317	8.92688e-19
Nlk	5.48086e-23	-0.331461	0.194	0.417	1.02174e-18
Ezr	5.86887e-23	0.245866	0.255	0.094	1.09408e-18
Phactr3	6.00421e-23	0.347539	0.529	0.326	1.1193e-18
Gpm6a	6.05378e-23	0.448422	0.698	0.559	1.12854e-18
Gm43376	6.25283e-23	-0.246988	0.026	0.192	1.16565e-18
Kmt2c	6.53525e-23	0.391114	0.55	0.35	1.2183e-18
Bicdl1	7.30658e-23	-0.218051	0.011	0.166	1.36209e-18
Zhx3	8.47311e-23	0.349379	0.452	0.246	1.57956e-18
Ptk2b	8.62695e-23	-0.246844	0.03	0.196	1.60824e-18
Rapgef4os1	8.64772e-23	-0.23545	0.015	0.171	1.61211e-18
Eya1	9.34245e-23	0.288206	0.299	0.128	1.74162e-18
Homer1	9.62408e-23	-0.457683	0.144	0.347	1.79412e-18
Gm13269	1.03837e-22	-0.275592	0.015	0.17	1.93573e-18
Kcnq2	1.55987e-22	-0.220286	0.013	0.166	2.9079e-18
Nrg2	1.78644e-22	-0.251833	0.057	0.241	3.33028e-18
Susd4	1.8843e-22	-0.227595	0.015	0.169	3.51271e-18
Gls	2.02956e-22	-0.32315	0.176	0.387	3.7835e-18
Pcdh9	2.11703e-22	-0.509023	0.992	0.985	3.94657e-18
Shank1	2.14001e-22	-0.239107	0.036	0.205	3.98942e-18
Unc79	2.37756e-22	-0.292831	0.133	0.342	4.43225e-18
Pdzrn4	2.69525e-22	-0.28817	0.021	0.18	5.02448e-18
Dtnb	2.8346e-22	-0.307038	0.138	0.348	5.28427e-18
Add3	2.85383e-22	0.336494	0.488	0.283	5.32011e-18
Agl	3.26009e-22	0.279666	0.365	0.178	6.07746e-18
Rab3c	3.52103e-22	-0.280312	0.041	0.21	6.56391e-18
Kcnb1	4.2635e-22	-0.256497	0.054	0.231	7.94803e-18
Pakap.1	4.93388e-22	-0.235291	0.028	0.189	9.19774e-18
Apba1	5.50437e-22	-0.27567	0.099	0.297	1.02612e-17
Itpr2	6.46718e-22	0.282572	0.381	0.191	1.20561e-17
Iqgap2	7.27197e-22	-0.257197	0.011	0.159	1.35564e-17
4930509J09Rik	7.59413e-22	-0.261838	0.002	0.14	1.4157e-17
Robo1	7.59616e-22	-0.498036	0.169	0.368	1.41608e-17
Brinp2	7.78649e-22	-0.262428	0.054	0.23	1.45156e-17
Sobp	7.81108e-22	-0.29411	0.12	0.321	1.45614e-17
Lmo7	7.86742e-22	-0.221243	0.01	0.156	1.46664e-17
Hook1	8.02451e-22	-0.217305	0.013	0.162	1.49593e-17
Csrp1	8.44545e-22	0.33612	0.427	0.231	1.5744e-17
Mapt	9.46768e-22	-0.365112	0.342	0.562	1.76496e-17
Mfn1	9.62756e-22	0.302534	0.397	0.206	1.79477e-17
Nat8f3	1.0078e-21	0.245933	0.238	0.088	1.87873e-17
Arhgap44	1.05823e-21	-0.233237	0.028	0.187	1.97275e-17
Nsf	1.09025e-21	-0.305254	0.19	0.404	2.03244e-17
Pard3b	1.11666e-21	0.292902	0.425	0.222	2.08168e-17
4930590L20Rik	1.17792e-21	-0.214996	0.002	0.139	2.19588e-17
Jakmip2	1.18436e-21	-0.258103	0.071	0.253	2.20788e-17
5330434G04Rik	1.19552e-21	-0.268313	0.064	0.244	2.22869e-17
Cacna1d	1.35728e-21	-0.306986	0.186	0.4	2.53024e-17
Elavl2	1.41432e-21	-0.252243	0.038	0.203	2.63658e-17
Nebl	1.66043e-21	0.400358	0.683	0.518	3.09537e-17
4930415C11Rik	1.77719e-21	-0.261753	0.034	0.197	3.31305e-17
Slc12a5	1.89832e-21	-0.258653	0.061	0.236	3.53885e-17
Foxp2	1.94274e-21	-0.337584	0.021	0.174	3.62166e-17
Lix1	1.98503e-21	0.292696	0.33	0.153	3.7005e-17
Thsd7b	2.17756e-21	-0.317745	0.007	0.147	4.05941e-17
A230004M16Rik	2.2271e-21	-0.207247	0.005	0.144	4.15176e-17
Cmss1	2.32119e-21	0.436688	0.626	0.439	4.32717e-17
Gm15155	2.43062e-21	-0.234488	0.011	0.156	4.53116e-17
Plcl2	2.67209e-21	-0.260681	0.085	0.272	4.98131e-17
4930402H24Rik	2.71146e-21	0.369746	0.737	0.599	5.05471e-17
Dgkg	2.72416e-21	-0.231045	0.016	0.165	5.07838e-17
Rasgef1a	2.99662e-21	-0.226005	0.034	0.196	5.58629e-17
Arhgap10	3.16357e-21	-0.23251	0.023	0.177	5.89753e-17
AY036118	3.54215e-21	0.393465	0.8	0.659	6.60327e-17
Nav1	3.93324e-21	-0.244469	0.044	0.212	7.33234e-17
Csgalnact1	4.02217e-21	0.34152	0.466	0.276	7.49814e-17
Pdzrn3	4.28272e-21	-0.352711	0.084	0.264	7.98385e-17
Gm973	4.59582e-21	0.303317	0.36	0.178	8.56753e-17
Kcnh5	4.9452e-21	-0.253662	0.016	0.163	9.21885e-17
Spag9	5.02248e-21	0.370709	0.644	0.478	9.3629e-17
Mkx	5.16533e-21	-0.208849	0.003	0.138	9.62921e-17
Plekha6	5.30523e-21	-0.213102	0.02	0.169	9.89001e-17
D7Ertd443e	5.77547e-21	-0.24963	0.007	0.144	1.07666e-16
Arhgap20	6.14135e-21	-0.218186	0.023	0.174	1.14487e-16
Lrfn2	6.27763e-21	-0.222518	0.013	0.157	1.17028e-16
Pik3r1	6.51032e-21	0.332968	0.46	0.265	1.21365e-16
4933406I18Rik	6.59273e-21	-0.209076	0.013	0.157	1.22902e-16
Gjb6	6.72101e-21	0.26006	0.299	0.132	1.25293e-16
Bcl11b	6.74841e-21	-0.254327	0.025	0.177	1.25804e-16
Phlpp1	7.22284e-21	0.304763	0.683	0.468	1.34648e-16
Tmtc1	8.3542e-21	-0.257428	0.044	0.208	1.55739e-16
Cpne4	8.5723e-21	-0.316294	0.011	0.152	1.59805e-16
Osbpl3	9.01821e-21	-0.224412	0.018	0.164	1.68117e-16
Stxbp1	9.87524e-21	-0.25437	0.085	0.27	1.84094e-16
Aldh1l1	9.96704e-21	0.23638	0.263	0.107	1.85806e-16
Enpp2	1.00266e-20	-0.321967	0.095	0.278	1.86915e-16
Lrtm1	1.12369e-20	-0.220497	0.008	0.146	2.09478e-16
Pde10a	1.18401e-20	-0.359758	0.251	0.482	2.20723e-16
Klhl3	1.30091e-20	-0.205239	0.015	0.158	2.42517e-16
Pdzd2	1.34157e-20	-0.310028	0.061	0.23	2.50096e-16
Epb41l1	1.39149e-20	-0.223	0.039	0.199	2.59402e-16
Egfr	1.41209e-20	0.257069	0.388	0.196	2.63242e-16
Asrgl1	1.43355e-20	0.268737	0.368	0.183	2.67242e-16
Chd9	1.49266e-20	0.38682	0.678	0.52	2.78261e-16
Gabrg2	1.51981e-20	-0.228439	0.041	0.202	2.83322e-16
Gm36975	1.53981e-20	-0.29545	0.136	0.334	2.87051e-16
4921534H16Rik	1.61818e-20	-0.203695	0	0.129	3.01661e-16
Necab1	1.67043e-20	-0.25599	0.016	0.16	3.11401e-16
Lrrc4c	1.83304e-20	-0.444625	0.713	0.858	3.41716e-16
Pnpla7	2.0405e-20	0.307882	0.386	0.202	3.8039e-16
Tafa1	2.18989e-20	-0.696017	0.097	0.268	4.08239e-16
Kank1	2.30942e-20	0.310079	0.388	0.202	4.30523e-16
Ddah1	2.40431e-20	0.31217	0.346	0.172	4.48212e-16
Grik3	2.45118e-20	-0.220924	0.015	0.156	4.56949e-16
Atxn1	2.48396e-20	-0.341306	0.369	0.568	4.6306e-16
Pigk	3.23973e-20	0.451302	0.491	0.305	6.03951e-16
Epha4	3.42716e-20	-0.296545	0.115	0.301	6.38892e-16
Unc13a	3.4991e-20	-0.20616	0.025	0.173	6.52302e-16
Grik4	3.6827e-20	-0.255538	0.036	0.191	6.86529e-16
Osbp2	3.70498e-20	-0.236317	0.043	0.202	6.90682e-16
Nwd2	3.7927e-20	-0.241715	0.013	0.152	7.07036e-16
Epha7	3.87862e-20	-0.273075	0.059	0.227	7.23053e-16
Emx2os	4.11549e-20	0.25806	0.256	0.105	7.6721e-16
Slc24a5	4.57084e-20	-0.24366	0.061	0.229	8.52097e-16
Nos1ap	4.65999e-20	-0.361536	0.163	0.353	8.68715e-16
Fnbp1	4.67747e-20	0.34906	0.675	0.483	8.71974e-16
Igsf9b	4.99657e-20	-0.208556	0.023	0.169	9.3146e-16
Ptprr	5.91881e-20	-0.202618	0.007	0.138	1.10338e-15
Mycbp2	6.37261e-20	-0.305464	0.445	0.657	1.18798e-15
Osbpl10	6.47425e-20	-0.201707	0.01	0.144	1.20693e-15
Ptpn5	6.80521e-20	-0.222806	0.031	0.181	1.26863e-15
Frmpd1	6.88011e-20	0.283622	0.327	0.16	1.28259e-15
Kifc3	7.54926e-20	0.23509	0.282	0.124	1.40733e-15
Macrod2	7.61962e-20	-0.356399	0.509	0.699	1.42045e-15
Aff2	7.90399e-20	-0.216165	0.016	0.157	1.47346e-15
Dlgap1	7.98461e-20	-0.419558	0.709	0.823	1.48849e-15
Slc38a2	8.3687e-20	-0.243903	0.051	0.213	1.56009e-15
Ttll7	9.03887e-20	-0.28203	0.107	0.288	1.68503e-15
Psd2	1.0899e-19	0.260451	0.31	0.145	2.03178e-15
Myo10	1.10727e-19	0.279818	0.353	0.177	2.06417e-15
Slit2	1.12918e-19	-0.256309	0.013	0.149	2.10501e-15
Ppm1e	1.17584e-19	-0.343734	0.202	0.398	2.192e-15
Camkv	1.18558e-19	-0.219897	0.039	0.194	2.21016e-15
Gm20275	1.35969e-19	-0.289669	0.184	0.387	2.53473e-15
Slc6a17	1.36155e-19	-0.214395	0.025	0.169	2.53819e-15
Arid5b	1.47034e-19	-0.253213	0.064	0.23	2.741e-15
Vsnl1	1.58874e-19	-0.291588	0.136	0.324	2.96173e-15
Runx2	1.74262e-19	-0.243952	0.062	0.228	3.24859e-15
Sgk1	1.77698e-19	-0.235478	0.044	0.2	3.31265e-15
Wasf1	1.89507e-19	-0.232256	0.071	0.241	3.53278e-15
Gli2	2.07082e-19	0.277644	0.343	0.173	3.86042e-15
Epha10	2.17831e-19	-0.192786	0.005	0.132	4.06081e-15
Plppr4	2.66915e-19	-0.228439	0.044	0.199	4.97583e-15
Tshz3	2.82501e-19	-0.22829	0.033	0.181	5.26638e-15
Kif5c	2.96585e-19	-0.280686	0.095	0.27	5.52895e-15
Kcnq1ot1	3.26135e-19	-0.257313	0.179	0.387	6.0798e-15
Prkag2	3.354e-19	-0.288372	0.085	0.256	6.25252e-15
Phkb	3.51189e-19	0.300084	0.422	0.239	6.54686e-15
Fam13c	3.71179e-19	0.303133	0.401	0.224	6.91952e-15
Gria2	3.74534e-19	0.349668	0.923	0.895	6.98206e-15
Elavl4	3.77736e-19	-0.21852	0.028	0.172	7.04175e-15
Nhsl2	3.92318e-19	-0.186706	0.003	0.127	7.3136e-15
Meis2	4.40175e-19	0.281689	0.616	0.403	8.20574e-15
Wipf3	4.45995e-19	-0.211633	0.03	0.174	8.31424e-15
Dip2c	4.51712e-19	-0.285781	0.296	0.507	8.42081e-15
Ttc3	4.52698e-19	-0.315417	0.415	0.613	8.4392e-15
Etnppl	4.60102e-19	0.266208	0.263	0.113	8.57722e-15
Cntn6	4.70927e-19	-0.247859	0.018	0.153	8.77903e-15
Flrt2	4.81943e-19	-0.264048	0.087	0.261	8.98438e-15
Arhgef12	5.1969e-19	0.348578	0.555	0.377	9.68806e-15
Ncoa1	5.64531e-19	0.341836	0.594	0.417	1.0524e-14
Ppm1h	5.78256e-19	-0.256818	0.085	0.256	1.07799e-14
Pgbd5	5.87052e-19	-0.197295	0.025	0.165	1.09438e-14
Hivep2	6.23381e-19	-0.344636	0.401	0.591	1.16211e-14
4430402I18Rik	6.93773e-19	-0.199323	0.028	0.171	1.29333e-14
Il1rapl2	6.93901e-19	-0.556121	0.011	0.14	1.29357e-14
Rundc3b	7.00909e-19	-0.181767	0.011	0.142	1.30663e-14
Ppp2r2c	7.83747e-19	-0.212463	0.043	0.194	1.46106e-14
D130043K22Rik	8.25971e-19	-0.184152	0.011	0.141	1.53978e-14
Ntng1	9.38423e-19	-0.328472	0.025	0.163	1.74941e-14
Cbs	1.01202e-18	0.219519	0.251	0.105	1.8866e-14
Sdk1	1.09417e-18	-0.227435	0.007	0.13	2.03975e-14
Epb41l4b	1.15267e-18	-0.178911	0.007	0.13	2.14881e-14
Arhgap39	1.32984e-18	-0.246043	0.084	0.252	2.47908e-14
Atp9a	1.33949e-18	-0.208024	0.044	0.195	2.49708e-14
Tnrc6a	1.413e-18	0.326968	0.521	0.344	2.63411e-14
Pde4a	1.45117e-18	-0.210635	0.036	0.182	2.70527e-14
Hmgn3	1.56542e-18	0.286587	0.394	0.22	2.91825e-14
Gm48747	1.59182e-18	0.295818	0.384	0.213	2.96747e-14
Eva1a	1.81177e-18	0.239837	0.274	0.123	3.37749e-14
Me3	1.88636e-18	-0.261995	0.1	0.275	3.51656e-14
Myo1d	1.89435e-18	-0.186548	0.008	0.132	3.53145e-14
Prr16	2.19138e-18	-0.322327	0.071	0.23	4.08516e-14
Tubb4a	2.2566e-18	-0.236152	0.051	0.203	4.20675e-14
Slc15a2	2.7354e-18	0.229228	0.259	0.113	5.09933e-14
Gm11418	2.82376e-18	-0.166602	0	0.114	5.26405e-14
Gm15738	2.95318e-18	-0.269954	0.158	0.349	5.50533e-14
Gm16183	3.17604e-18	-0.183387	0.011	0.137	5.92078e-14
Rock2	3.28889e-18	-0.267393	0.177	0.368	6.13116e-14
Gm48003	4.12736e-18	-0.17282	0.002	0.117	7.69423e-14
Actn1	4.55793e-18	-0.190025	0.018	0.148	8.49689e-14
Lzts1	5.16897e-18	-0.165761	0.005	0.123	9.636e-14
Gna13	5.24164e-18	0.237537	0.289	0.135	9.77146e-14
Mapk4	5.41666e-18	0.330253	0.529	0.342	1.00977e-13
Lmtk2	6.09823e-18	-0.234428	0.08	0.244	1.13683e-13
Il1rap	6.49897e-18	-0.226499	0.057	0.211	1.21154e-13
Dbx2	6.86222e-18	0.261202	0.307	0.151	1.27926e-13
Fam228b	7.07297e-18	0.277523	0.368	0.199	1.31854e-13
C030029H02Rik	7.26352e-18	-0.198965	0.003	0.119	1.35407e-13
Gm43049	7.2875e-18	-0.167341	0.003	0.119	1.35854e-13
Nfasc	7.29594e-18	-0.284913	0.14	0.321	1.36011e-13
Cux2	7.61994e-18	-0.247978	0.046	0.191	1.42051e-13
Epb41	7.66412e-18	-0.223668	0.057	0.21	1.42875e-13
Cep85l	8.26039e-18	0.292641	0.427	0.25	1.5399e-13
Nim1k	8.71979e-18	0.283998	0.371	0.2	1.62554e-13
Ccdc50	9.10047e-18	0.251534	0.388	0.211	1.69651e-13
Rasgrf2	1.01124e-17	-0.213102	0.018	0.146	1.88515e-13
B230334C09Rik	1.02189e-17	-0.185378	0.021	0.152	1.90501e-13
Nol4l	1.03076e-17	-0.173254	0.016	0.144	1.92154e-13
Pdzph1	1.05167e-17	0.199722	0.179	0.062	1.96052e-13
Grid2	1.12316e-17	0.255503	0.823	0.674	2.0938e-13
S1pr1	1.1494e-17	0.23038	0.274	0.126	2.14272e-13
Arhgap15	1.15234e-17	-0.193172	0.015	0.139	2.1482e-13
Tmod1	1.18822e-17	-0.187101	0.015	0.139	2.21509e-13
Tcf20	1.19508e-17	-0.243684	0.14	0.322	2.22786e-13
Ppp1r16b	1.23284e-17	-0.290736	0.087	0.246	2.29827e-13
Ncam2	1.33527e-17	-0.363137	0.368	0.562	2.48922e-13
Rb1	1.44221e-17	0.301282	0.432	0.256	2.68856e-13
Aopep	1.46365e-17	-0.263128	0.207	0.401	2.72854e-13
Slc25a27	1.52372e-17	-0.20219	0.054	0.204	2.84051e-13
Scn3a	1.52803e-17	-0.168804	0.01	0.13	2.84856e-13
Gulp1	1.59738e-17	0.24426	0.261	0.119	2.97784e-13
Gk	1.74511e-17	0.272431	0.319	0.163	3.25323e-13
Gm13944	1.7796e-17	-0.1689	0.003	0.116	3.31754e-13
Nav2	1.7806e-17	-0.324472	0.44	0.627	3.31939e-13
Slc7a8	1.8162e-17	-0.170377	0.008	0.126	3.38576e-13
Plekhg5	2.05976e-17	-0.194921	0.026	0.158	3.8398e-13
Fermt2	2.0927e-17	0.33084	0.433	0.266	3.90121e-13
Unc13c	2.09943e-17	0.412561	0.365	0.206	3.91376e-13
Garem1	2.10156e-17	0.315018	0.409	0.239	3.91773e-13
Ccdc85a	2.14337e-17	0.398236	0.471	0.31	3.99567e-13
Thsd7a	2.74426e-17	-0.308403	0.08	0.236	5.11585e-13
Tead1	2.83512e-17	0.248227	0.365	0.195	5.28523e-13
St6gal2	2.97195e-17	-0.179476	0.015	0.137	5.5403e-13
Mag	3.06259e-17	-0.221346	0.031	0.164	5.70929e-13
Adap1	3.38802e-17	-0.181503	0.025	0.154	6.31594e-13
Herc3	3.66827e-17	-0.219096	0.056	0.202	6.83839e-13
Adcy8	3.82116e-17	-0.222381	0.034	0.17	7.1234e-13
Msmo1	4.00201e-17	0.249224	0.309	0.153	7.46055e-13
A230057D06Rik	4.01239e-17	-0.302837	0.213	0.399	7.47989e-13
Lypd6	4.46363e-17	0.248055	0.266	0.123	8.3211e-13
Galnt9	4.52531e-17	-0.175753	0.01	0.127	8.43608e-13
Mobp	4.65229e-17	-0.290976	0.044	0.182	8.67281e-13
Celf5	4.77481e-17	-0.182969	0.026	0.156	8.9012e-13
Mcf2l	4.9797e-17	-0.185781	0.03	0.162	9.28316e-13
Sdc4	5.02607e-17	0.21539	0.235	0.1	9.3696e-13
Scn9a	5.14976e-17	-0.17752	0	0.107	9.60018e-13
Cyp4f15	5.15957e-17	0.204496	0.207	0.082	9.61847e-13
Mirg	5.27802e-17	-0.175613	0.015	0.136	9.83929e-13
Mrtfb	5.46989e-17	-0.252749	0.186	0.376	1.0197e-12
Ttll8	5.51772e-17	0.197755	0.212	0.085	1.02861e-12
Zfp704	5.89836e-17	-0.199593	0.049	0.194	1.09957e-12
Acsl6	6.10401e-17	0.295117	0.376	0.214	1.13791e-12
Phf21a	6.42504e-17	0.308498	0.593	0.418	1.19776e-12
4933413L06Rik	6.44076e-17	-0.176743	0	0.106	1.20069e-12
Plxdc2	6.53828e-17	-0.344791	0.14	0.306	1.21887e-12
Rps6ka3	6.88734e-17	-0.231123	0.094	0.255	1.28394e-12
Crot	6.92931e-17	0.212214	0.245	0.108	1.29176e-12
Kcna1	7.33643e-17	-0.18146	0.025	0.152	1.36766e-12
Glp2r	7.50962e-17	-0.159513	0.005	0.116	1.39994e-12
Cdh9	7.89609e-17	-0.23178	0.016	0.137	1.47199e-12
Pde3b	8.41218e-17	-0.1689	0.003	0.112	1.5682e-12
Gm10754	8.81319e-17	-0.235	0.005	0.115	1.64295e-12
Adcy1	9.09137e-17	-0.198554	0.043	0.181	1.69481e-12
Sec14l5	9.11715e-17	-0.197919	0.008	0.122	1.69962e-12
Col19a1	9.1915e-17	-0.183577	0.005	0.115	1.71348e-12
Sez6l2	1.06614e-16	-0.189516	0.033	0.164	1.9875e-12
Gja1	1.09196e-16	0.257987	0.342	0.18	2.03563e-12
Gm30382	1.14467e-16	-0.200415	0.005	0.114	2.13389e-12
Gjc3	1.15423e-16	-0.175858	0.005	0.114	2.15171e-12
Gfod1	1.39905e-16	-0.21265	0.067	0.216	2.60811e-12
Bend6	1.41434e-16	-0.176165	0.023	0.148	2.63661e-12
Prkcg	1.51387e-16	-0.180156	0.016	0.136	2.82216e-12
Tiparp	1.6647e-16	0.227041	0.291	0.142	3.10334e-12
Adarb1	1.68943e-16	-0.179745	0.03	0.159	3.14943e-12
A330102I10Rik	1.69385e-16	-0.16646	0.008	0.121	3.15767e-12
Man2a1	1.79309e-16	-0.192257	0.038	0.171	3.34268e-12
Dmtn	1.7981e-16	-0.16642	0.015	0.132	3.35202e-12
Gtdc1	2.20331e-16	-0.224574	0.133	0.305	4.1074e-12
Prmt8	2.26019e-16	-0.161808	0.011	0.125	4.21345e-12
Slc6a11	2.37991e-16	0.199765	0.348	0.183	4.43664e-12
Rgs17	2.47692e-16	-0.193364	0.03	0.157	4.61747e-12
Fam171b	2.51341e-16	0.310927	0.448	0.282	4.68549e-12
Iqsec3	2.63011e-16	-0.157933	0.008	0.119	4.90306e-12
Epha5	2.7496e-16	-0.326115	0.256	0.435	5.1258e-12
St6galnac5	2.75256e-16	0.357954	0.397	0.24	5.13131e-12
Gm15680	2.96933e-16	-0.162683	0	0.102	5.53543e-12
Lin28b	3.16822e-16	-0.154023	0.003	0.108	5.90619e-12
AA387883	3.23216e-16	0.130342	0.135	0.039	6.02539e-12
Trp53bp2	3.57874e-16	0.253647	0.317	0.167	6.67149e-12
Slc8a3	3.89185e-16	-0.185982	0.025	0.147	7.25519e-12
Scai	4.19972e-16	-0.252337	0.141	0.309	7.82912e-12
Syndig1	4.34621e-16	-0.188607	0.033	0.161	8.10221e-12
Hs3st5	4.49124e-16	-0.16648	0.008	0.118	8.37256e-12
Rin2	4.51043e-16	0.224011	0.255	0.118	8.40834e-12
C030005K06Rik	4.58192e-16	0.208819	0.194	0.076	8.54162e-12
C78859	4.6238e-16	-0.174018	0.02	0.138	8.61968e-12
Cpne5	4.68289e-16	-0.172549	0.015	0.13	8.72984e-12
Dcc	4.72353e-16	-0.514343	0.274	0.448	8.80561e-12
Dmxl2	4.85333e-16	-0.211291	0.097	0.255	9.04758e-12
Lyrm4	4.9469e-16	0.178069	0.176	0.064	9.22202e-12
Gda	5.38759e-16	-0.187329	0.031	0.157	1.00435e-11
Ntrk2	5.68922e-16	0.359788	0.747	0.659	1.06058e-11
Adcy5	6.08642e-16	-0.22261	0.023	0.143	1.13463e-11
Plxnb1	6.25242e-16	0.175137	0.207	0.084	1.16558e-11
Gm2164	6.64849e-16	-0.192021	0.005	0.11	1.23941e-11
Plppr1	6.69191e-16	-0.158745	0.002	0.103	1.24751e-11
Cdh6	7.62246e-16	-0.180961	0.016	0.131	1.42098e-11
Mog	8.12451e-16	-0.258992	0.043	0.172	1.51457e-11
Camkk2	8.18019e-16	-0.202044	0.064	0.206	1.52495e-11
A330008L17Rik	8.35158e-16	-0.178257	0.002	0.102	1.5569e-11
Asic2	8.6945e-16	-0.462525	0.519	0.647	1.62083e-11
Chd5	8.81554e-16	-0.169989	0.03	0.154	1.64339e-11
Efr3b	8.83591e-16	0.319804	0.432	0.278	1.64719e-11
Cst3	1.06952e-15	0.212263	0.568	0.365	1.9938e-11
Aff1	1.0772e-15	0.22983	0.296	0.15	2.00812e-11
Swap70	1.11344e-15	0.225958	0.218	0.095	2.07568e-11
Hace1	1.12012e-15	-0.197787	0.087	0.24	2.08813e-11
Pparg	1.13055e-15	-0.163406	0.007	0.111	2.10757e-11
Eml2	1.29252e-15	-0.171612	0.026	0.147	2.40952e-11
Dennd1a	1.37916e-15	0.32325	0.645	0.506	2.57104e-11
Rgs9	1.40591e-15	-0.25865	0.01	0.117	2.62089e-11
Ptprn	1.41551e-15	-0.238246	0.112	0.267	2.6388e-11
Map6	1.44044e-15	-0.158669	0.016	0.13	2.68527e-11
Dnm1	1.48378e-15	-0.233826	0.102	0.255	2.76606e-11
Alpk1	1.50966e-15	0.230875	0.232	0.104	2.8143e-11
1700025G04Rik	1.5175e-15	-0.189757	0.046	0.178	2.82893e-11
Slc2a3	1.56381e-15	-0.176095	0.03	0.152	2.91526e-11
Gm10848	1.69293e-15	-0.20186	0.007	0.11	3.15596e-11
Gabra1	1.76679e-15	-0.206726	0.069	0.211	3.29365e-11
Madd	1.77044e-15	-0.186914	0.039	0.167	3.30046e-11
Sema3e	1.81252e-15	-0.17964	0.008	0.113	3.37891e-11
St3gal5	1.97884e-15	-0.182429	0.044	0.175	3.68895e-11
Fgfr1	2.051e-15	0.244676	0.332	0.18	3.82348e-11
Prodh	2.23808e-15	0.237141	0.317	0.168	4.17222e-11
Atp1b2	2.28983e-15	0.237242	0.31	0.163	4.2687e-11
Myo9a	2.30955e-15	-0.251622	0.21	0.385	4.30546e-11
Gm21798	2.35779e-15	-0.208385	0.025	0.142	4.39539e-11
Lama3	2.53505e-15	0.180028	0.164	0.059	4.72584e-11
Ptpn3	2.60596e-15	-0.173162	0.025	0.142	4.85804e-11
Olfm3	2.67766e-15	-0.238058	0.025	0.142	4.99169e-11
Tmem178	2.86371e-15	-0.223191	0.046	0.175	5.33852e-11
Cacng2	3.12001e-15	-0.159468	0.013	0.121	5.81632e-11
Myo16	3.20013e-15	-0.200086	0.043	0.171	5.96569e-11
Klf9	3.2116e-15	0.273747	0.448	0.282	5.98706e-11
C530008M17Rik	3.22554e-15	-0.172519	0.016	0.127	6.01306e-11
Dennd5b	3.24319e-15	-0.236115	0.153	0.321	6.04595e-11
Prrx1	3.29102e-15	0.182716	0.218	0.094	6.13512e-11
Zhx2	3.65149e-15	0.203619	0.315	0.166	6.80711e-11
Slc7a11	3.66672e-15	0.291777	0.333	0.18	6.83549e-11
Arrb1	3.87096e-15	0.246311	0.294	0.153	7.21624e-11
Scrg1	3.90184e-15	0.158128	0.164	0.059	7.2738e-11
Gng2	4.05675e-15	-0.159433	0.018	0.13	7.5626e-11
Fras1	4.18302e-15	-0.184573	0.02	0.132	7.79799e-11
Pou2f2	4.39208e-15	-0.142961	0.003	0.101	8.18771e-11
Rap1gds1	4.39992e-15	-0.223439	0.113	0.267	8.20233e-11
Aig1	4.46361e-15	-0.226939	0.117	0.272	8.32106e-11
Prkcz	4.91478e-15	-0.202593	0.082	0.227	9.16212e-11
Rab40b	5.09829e-15	-0.147753	0.008	0.111	9.50423e-11
Fbxw7	5.18371e-15	-0.22529	0.108	0.259	9.66348e-11
Prex1	5.65544e-15	0.247433	0.33	0.179	1.05429e-10
Trpc5	6.00743e-15	-0.159513	0.005	0.104	1.11991e-10
Myo1b	6.08508e-15	-0.146143	0.005	0.104	1.13438e-10
Mid1	6.75527e-15	0.21165	0.245	0.115	1.25932e-10
R3hdm2	7.22148e-15	-0.266602	0.261	0.434	1.34623e-10
Dzank1	7.30022e-15	-0.175853	0.041	0.166	1.36091e-10
Kcnd3	7.32404e-15	-0.198241	0.072	0.213	1.36535e-10
Clvs2	7.37821e-15	-0.148538	0.01	0.113	1.37545e-10
Basp1	7.51221e-15	-0.25607	0.149	0.309	1.40043e-10
Focad	7.56542e-15	-0.232025	0.107	0.255	1.41034e-10
Cdk17	7.66229e-15	-0.222077	0.128	0.286	1.4284e-10
Rgs7bp	8.02557e-15	-0.269642	0.21	0.384	1.49613e-10
Tiam1	8.4136e-15	-0.190834	0.038	0.16	1.56846e-10
Dapk1	8.67686e-15	-0.202645	0.089	0.236	1.61754e-10
Mdga2	8.86653e-15	0.293355	0.949	0.942	1.6529e-10
Rgs7	8.97865e-15	0.348451	0.657	0.539	1.6738e-10
Map2k6	9.25826e-15	0.279091	0.374	0.224	1.72592e-10
Klhl2	9.44608e-15	-0.249781	0.156	0.315	1.76094e-10
Gprin3	1.02971e-14	-0.155591	0.005	0.102	1.91958e-10
Tnrc6c	1.05604e-14	-0.22884	0.322	0.519	1.96867e-10
Kidins220	1.14479e-14	0.306612	0.517	0.365	2.13413e-10
Slc24a3	1.22969e-14	-0.246052	0.084	0.225	2.29238e-10
Slc38a1	1.28916e-14	-0.190092	0.033	0.152	2.40325e-10
Ncoa7	1.29934e-14	-0.206416	0.122	0.278	2.42223e-10
Lingo1	1.32097e-14	-0.205707	0.076	0.214	2.46255e-10
Pstpip2	1.33173e-14	-0.154023	0.008	0.108	2.48261e-10
Cyp2d22	1.45493e-14	0.171697	0.218	0.096	2.71228e-10
Fa2h	1.70213e-14	-0.16646	0.011	0.113	3.17311e-10
Nkain3	1.83744e-14	-0.19196	0.007	0.104	3.42536e-10
Chrm2	1.91903e-14	-0.160285	0.007	0.104	3.57745e-10
Lhfp	2.00853e-14	0.270437	0.401	0.241	3.74431e-10
Trio	2.01087e-14	-0.221912	0.194	0.37	3.74866e-10
Aspa	2.09457e-14	-0.220518	0.043	0.164	3.90469e-10
Abi2	2.13133e-14	-0.216365	0.131	0.287	3.97322e-10
Gm27032	2.14284e-14	-0.169964	0.033	0.15	3.99468e-10
Epha3	2.20186e-14	-0.181902	0.008	0.107	4.10471e-10
Myh10	2.20399e-14	-0.179347	0.048	0.173	4.10868e-10
Kif5a	2.34711e-14	-0.182811	0.056	0.185	4.37549e-10
Iqsec1	2.37847e-14	-0.239342	0.217	0.384	4.43394e-10
Pbx3	2.59643e-14	-0.209954	0.02	0.127	4.84026e-10
Tulp3	2.65438e-14	0.253523	0.323	0.183	4.94829e-10
Rfx3	2.88521e-14	0.235818	0.525	0.353	5.37861e-10
Gm13872	2.9057e-14	0.198742	0.246	0.118	5.4168e-10
Pgm2l1	3.059e-14	-0.18661	0.051	0.177	5.7026e-10
Upp2	3.10527e-14	-0.20649	0.141	0.302	5.78884e-10
Fsd1l	3.129e-14	-0.143871	0.013	0.115	5.83308e-10
Cdh20	3.30156e-14	0.279737	0.537	0.354	6.15476e-10
Cpq	3.36179e-14	0.209772	0.304	0.161	6.26705e-10
Slc7a14	3.36775e-14	-0.151701	0.02	0.127	6.27817e-10
Sel1l3	3.48903e-14	-0.17639	0.048	0.172	6.50424e-10
Id4	3.56385e-14	0.212544	0.328	0.178	6.64373e-10
Chn1	3.70868e-14	-0.253353	0.232	0.4	6.91373e-10
Btaf1	3.71444e-14	-0.208391	0.105	0.251	6.92446e-10
Itsn1	3.79429e-14	0.28852	0.437	0.286	7.07331e-10
Gm45159	4.20167e-14	-0.134308	0.007	0.102	7.83276e-10
Cntln	4.45112e-14	-0.15478	0.034	0.152	8.29777e-10
Abi1	4.58033e-14	0.276633	0.437	0.283	8.53865e-10
Sytl2	4.599e-14	-0.144624	0.01	0.108	8.57346e-10
Sgcd	4.6718e-14	-0.336399	0.108	0.25	8.70917e-10
Mark1	4.68989e-14	-0.171364	0.041	0.16	8.7429e-10
C030017B01Rik	4.7081e-14	-0.135071	0.007	0.101	8.77683e-10
Fads2	4.71891e-14	0.1977	0.255	0.125	8.79699e-10
Crlf3	5.76124e-14	0.25102	0.358	0.211	1.07401e-09
Map2k4	5.98988e-14	-0.203046	0.136	0.291	1.11663e-09
Celf3	7.04098e-14	-0.150922	0.02	0.124	1.31258e-09
Gm28750	7.07499e-14	0.182129	0.23	0.108	1.31892e-09
Fam184a	7.76972e-14	0.252893	0.369	0.222	1.44843e-09
Grb14	7.87706e-14	-0.147824	0.02	0.124	1.46844e-09
Evl	7.93101e-14	-0.161564	0.041	0.16	1.4785e-09
Smpd3	7.98699e-14	-0.172056	0.043	0.161	1.48894e-09
Ckb	8.82783e-14	0.286066	0.719	0.559	1.64568e-09
Trim35	8.90511e-14	-0.221887	0.133	0.282	1.66009e-09
Ugt8a	9.34281e-14	-0.157927	0.01	0.105	1.74169e-09
Shisa6	9.84083e-14	-0.20965	0.016	0.117	1.83453e-09
Rph3a	1.02667e-13	-0.166204	0.031	0.143	1.91392e-09
Prkar1b	1.095e-13	-0.195779	0.061	0.186	2.04131e-09
Atp2b3	1.18884e-13	-0.133514	0.008	0.102	2.21624e-09
Tjp1	1.2112e-13	0.373885	0.631	0.528	2.25792e-09
Pik3c2b	1.23283e-13	-0.136716	0.01	0.105	2.29824e-09
Pla2g3	1.25868e-13	-0.15247	0.016	0.117	2.34643e-09
Rabgap1l	1.26817e-13	-0.219825	0.289	0.468	2.36412e-09
Dlg1	1.31148e-13	-0.266395	0.279	0.444	2.44485e-09
Itgbl1	1.32544e-13	-0.143838	0.01	0.105	2.47089e-09
Dtnbos	1.42325e-13	-0.166701	0.044	0.163	2.65323e-09
Shank3	1.53612e-13	-0.141518	0.015	0.113	2.86364e-09
Atp1a3	1.54004e-13	-0.206265	0.12	0.265	2.87095e-09
Smim3	1.63383e-13	0.126235	0.117	0.035	3.04579e-09
Sptbn2	1.64198e-13	-0.163668	0.053	0.175	3.06097e-09
Hapln1	1.73523e-13	0.160658	0.163	0.063	3.23482e-09
Atcay	1.77661e-13	-0.154023	0.026	0.133	3.31196e-09
C2cd2	1.78696e-13	-0.161648	0.03	0.138	3.33126e-09
Gsg1l	1.81529e-13	-0.161709	0.025	0.13	3.38406e-09
Zeb2	1.8556e-13	-0.352391	0.322	0.477	3.45921e-09
Klhdc10	1.86982e-13	-0.182523	0.108	0.253	3.48572e-09
9430041J12Rik	1.89268e-13	0.201719	0.269	0.14	3.52833e-09
Pls1	2.13319e-13	-0.135984	0.011	0.107	3.97669e-09
Apbb2	2.39413e-13	-0.21417	0.174	0.331	4.46313e-09
Gm12239	2.40355e-13	0.389406	0.299	0.172	4.4807e-09
Adhfe1	2.43927e-13	0.194011	0.246	0.123	4.5473e-09
Far2	2.49356e-13	-0.136884	0.018	0.118	4.6485e-09
Eps15	2.66431e-13	0.256497	0.435	0.283	4.96681e-09
Frmd4b	2.67363e-13	-0.225965	0.097	0.234	4.98419e-09
Slc12a2	2.73855e-13	-0.192947	0.061	0.183	5.10521e-09
Slc1a1	2.8342e-13	-0.146332	0.028	0.135	5.28351e-09
Ipcef1	2.90111e-13	-0.13434	0.01	0.102	5.40825e-09
Ppp4r4	2.90353e-13	-0.139947	0.015	0.111	5.41276e-09
Utp14b	2.96588e-13	0.177424	0.228	0.109	5.529e-09
Ppp1r13b	2.98497e-13	-0.173015	0.067	0.194	5.56458e-09
Ndfip2	3.07778e-13	-0.193726	0.094	0.229	5.7376e-09
Fbxl2	3.35338e-13	-0.181572	0.074	0.203	6.25138e-09
Ube2d1	3.38194e-13	-0.163881	0.038	0.149	6.30461e-09
Stau2	3.41131e-13	-0.187271	0.097	0.234	6.35936e-09
Caskin1	3.41518e-13	0.202692	0.315	0.175	6.36657e-09
Anln	3.44281e-13	-0.158691	0.013	0.108	6.41809e-09
Myef2	3.49801e-13	-0.171779	0.059	0.181	6.52099e-09
Gm44257	3.54482e-13	0.179765	0.258	0.13	6.60826e-09
Cpne8	3.77382e-13	-0.157092	0.023	0.125	7.03516e-09
4930447C04Rik	3.83892e-13	-0.14069	0.01	0.102	7.15651e-09
Rnf112	3.84106e-13	-0.156303	0.036	0.147	7.16051e-09
Tbc1d30	3.921e-13	-0.141579	0.02	0.119	7.30953e-09
Pdlim7	4.59098e-13	-0.154787	0.033	0.141	8.55851e-09
Syt14	4.76714e-13	-0.172686	0.051	0.168	8.8869e-09
1700109K24Rik	4.86016e-13	-0.166033	0.048	0.163	9.06032e-09
Bach2	5.2105e-13	0.276486	0.42	0.28	9.71341e-09
Usp15	5.23999e-13	-0.192644	0.113	0.255	9.76839e-09
Reln	5.68282e-13	-0.200045	0.01	0.1	1.05939e-08
Arf3	5.70074e-13	-0.180294	0.067	0.192	1.06273e-08
Slain1	5.81994e-13	-0.156329	0.025	0.127	1.08495e-08
Chn2	5.95347e-13	-0.142303	0.013	0.107	1.10985e-08
Large1	5.99107e-13	-0.284718	0.356	0.516	1.11686e-08
Egfem1	6.01897e-13	-0.423464	0.141	0.278	1.12206e-08
Afdn	6.30587e-13	-0.222988	0.151	0.297	1.17554e-08
Gm31356	6.40343e-13	0.244667	0.361	0.214	1.19373e-08
Rnf165	6.40716e-13	-0.136857	0.018	0.115	1.19442e-08
Smad7	6.51642e-13	-0.174454	0.036	0.144	1.21479e-08
Kcnip2	6.64676e-13	-0.14627	0.021	0.121	1.23909e-08
Ccdc30	6.71328e-13	-0.136912	0.02	0.118	1.25149e-08
Wscd2	6.94495e-13	-0.133581	0.011	0.103	1.29468e-08
Gm26843	6.97417e-13	0.162939	0.153	0.059	1.30012e-08
Eml1	7.21705e-13	-0.153255	0.03	0.134	1.3454e-08
Sgsm1	7.23108e-13	-0.14314	0.02	0.118	1.34802e-08
Ext1	7.56744e-13	-0.285817	0.342	0.502	1.41072e-08
Eci2	7.87437e-13	0.154162	0.195	0.087	1.46794e-08
Kctd8	8.24857e-13	-0.170194	0.015	0.108	1.5377e-08
Atp1a1	9.15754e-13	-0.210606	0.097	0.23	1.70715e-08
Dgkz	9.3377e-13	-0.191626	0.09	0.221	1.74073e-08
Ugp2	9.65313e-13	0.215165	0.327	0.189	1.79954e-08
Pknox2	1.16629e-12	-0.180693	0.079	0.206	2.1742e-08
Slc17a7	1.17458e-12	-0.20119	0.095	0.226	2.18964e-08
Faah	1.17552e-12	-0.128154	0.015	0.108	2.19141e-08
Gm26854	1.24722e-12	-0.143087	0.015	0.107	2.32508e-08
Osbpl8	1.25399e-12	-0.224282	0.141	0.284	2.33769e-08
Pak1	1.30397e-12	-0.216215	0.163	0.314	2.43087e-08
Ptpre	1.32753e-12	-0.139993	0.016	0.11	2.47478e-08
Gm31224	1.34375e-12	0.169468	0.225	0.108	2.50501e-08
Nxph1	1.37371e-12	-0.360007	0.016	0.108	2.56087e-08
Gm32250	1.5126e-12	-0.205968	0.123	0.261	2.81978e-08
Adarb2	1.58439e-12	-0.275216	0.015	0.106	2.95363e-08
Plxna2	1.68523e-12	-0.197531	0.102	0.234	3.14161e-08
Ppargc1b	1.8058e-12	-0.126527	0.013	0.104	3.36637e-08
Retreg1	1.8366e-12	-0.169019	0.048	0.159	3.42379e-08
Pip5k1b	1.89556e-12	-0.143069	0.013	0.103	3.5337e-08
Mtcl1	1.94637e-12	-0.183026	0.097	0.228	3.62842e-08
Hipk2	1.96116e-12	0.232013	0.424	0.276	3.65599e-08
Usp54	1.97751e-12	0.233886	0.371	0.231	3.68648e-08
Utrn	2.28009e-12	0.23697	0.399	0.256	4.25054e-08
Greb1l	2.30361e-12	-0.1384	0.016	0.108	4.29439e-08
Grina	2.37954e-12	0.207849	0.356	0.215	4.43594e-08
Stk39	2.4424e-12	-0.176071	0.089	0.217	4.55311e-08
Zfp697	2.50328e-12	-0.127276	0.013	0.102	4.66662e-08
Gm5441	2.62607e-12	-0.154023	0.034	0.138	4.89551e-08
Slf1	2.65624e-12	-0.161436	0.057	0.174	4.95176e-08
Scrn1	2.68144e-12	-0.13865	0.031	0.133	4.99874e-08
Tub	2.7031e-12	-0.137877	0.031	0.133	5.03912e-08
Gm11099	2.93524e-12	-0.129735	0.013	0.102	5.47187e-08
Cdh10	3.17419e-12	0.281853	0.58	0.452	5.91732e-08
Ppp1r1a	3.28553e-12	-0.150207	0.036	0.14	6.12489e-08
Rpe65	3.28657e-12	0.149654	0.153	0.061	6.12682e-08
Inpp4a	3.50361e-12	-0.159966	0.061	0.177	6.53143e-08
Gdap1	3.97609e-12	-0.132175	0.02	0.113	7.41223e-08
Ddo	4.03754e-12	0.174344	0.241	0.124	7.52678e-08
Prkar2b	4.7127e-12	-0.124892	0.013	0.1	8.78541e-08
Bmp2k	4.94486e-12	0.210983	0.31	0.181	9.21821e-08
Sumo1	5.12313e-12	0.232598	0.448	0.3	9.55053e-08
Gng7	5.20654e-12	-0.173859	0.028	0.125	9.70603e-08
Synj2	5.31072e-12	-0.135407	0.021	0.115	9.90024e-08
D630045J12Rik	5.32456e-12	-0.141816	0.033	0.134	9.92604e-08
Wwtr1	5.36138e-12	0.180921	0.248	0.129	9.99468e-08
1700024B18Rik	5.45441e-12	-0.147951	0.038	0.142	1.01681e-07
Leng8	5.95124e-12	0.214091	0.366	0.23	1.10943e-07
Serpine2	6.05892e-12	0.239822	0.327	0.194	1.1295e-07
Fmnl2	6.12312e-12	0.26778	0.521	0.38	1.14147e-07
C030018K13Rik	6.22751e-12	0.144355	0.156	0.064	1.16093e-07
Plec	6.26389e-12	-0.140217	0.031	0.131	1.16771e-07
Nr4a1	6.33613e-12	-0.144789	0.026	0.122	1.18118e-07
Sik2	6.6065e-12	-0.193084	0.085	0.209	1.23158e-07
Hs3st2	6.64082e-12	-0.139233	0.018	0.108	1.23798e-07
Acss2	6.73597e-12	0.239129	0.297	0.173	1.25572e-07
Tanc1	7.01407e-12	-0.165302	0.039	0.143	1.30756e-07
Agtpbp1	7.07668e-12	-0.172482	0.095	0.223	1.31923e-07
Xkr6	7.0771e-12	-0.198	0.128	0.266	1.31931e-07
Ivd	7.34194e-12	0.211681	0.31	0.181	1.36868e-07
Abtb2	7.47152e-12	0.180749	0.212	0.104	1.39284e-07
Acsl1	7.95217e-12	-0.127407	0.018	0.108	1.48244e-07
Sdk2	8.00507e-12	-0.201621	0.044	0.149	1.4923e-07
Tmem181a	8.39056e-12	-0.159993	0.054	0.164	1.56417e-07
Gm26691	8.44552e-12	-0.152512	0.041	0.146	1.57441e-07
Plppr5	8.68205e-12	-0.141698	0.028	0.124	1.61851e-07
Kcnj9	8.77758e-12	-0.12176	0.015	0.102	1.63632e-07
Pygb	8.79746e-12	0.2308	0.374	0.235	1.64002e-07
Snx30	8.93361e-12	-0.141757	0.034	0.135	1.6654e-07
Stk32c	9.00939e-12	-0.133812	0.021	0.113	1.67953e-07
Fam81a	1.02095e-11	-0.126572	0.016	0.104	1.90325e-07
Tcf25	1.03131e-11	0.259099	0.516	0.376	1.92258e-07
Dync1i2	1.08996e-11	-0.198256	0.174	0.317	2.03191e-07
Spock2	1.09932e-11	-0.154773	0.051	0.159	2.04935e-07
Washc2	1.14492e-11	0.214008	0.278	0.157	2.13436e-07
Agpat4	1.15027e-11	-0.133097	0.025	0.118	2.14433e-07
Pkia	1.22613e-11	-0.167238	0.067	0.182	2.28576e-07
Lrrc8d	1.23239e-11	-0.14719	0.039	0.141	2.29742e-07
Slc7a6	1.29267e-11	-0.128364	0.023	0.115	2.40979e-07
D130040H23Rik	1.32534e-11	0.230382	0.32	0.194	2.47069e-07
Gm46367	1.32737e-11	-0.184866	0.151	0.293	2.47449e-07
Ccdc88a	1.34982e-11	0.298386	0.568	0.449	2.51634e-07
Gm4258	1.37265e-11	-0.210089	0.146	0.284	2.5589e-07
Fbxw4	1.44364e-11	-0.146477	0.048	0.153	2.69122e-07
Kifc2	1.45956e-11	-0.146477	0.048	0.153	2.72092e-07
Clstn3	1.72293e-11	-0.142636	0.043	0.146	3.21188e-07
Ppp1r3c	1.81664e-11	0.140514	0.138	0.054	3.38659e-07
Uvrag	1.84592e-11	-0.171	0.126	0.263	3.44117e-07
Zfhx4	1.87164e-11	-0.152497	0.031	0.127	3.48912e-07
Flnb	1.8777e-11	-0.155459	0.082	0.203	3.50041e-07
Hspa12a	1.93691e-11	-0.14015	0.03	0.124	3.61079e-07
Plk2	2.03544e-11	-0.15624	0.062	0.174	3.79447e-07
Znrf1	2.0407e-11	-0.169774	0.09	0.212	3.80428e-07
Dpy19l1	2.08695e-11	-0.146477	0.048	0.152	3.89048e-07
E130114P18Rik	2.11129e-11	0.166475	0.292	0.163	3.93586e-07
Dcx	2.13364e-11	-0.133097	0.026	0.119	3.97753e-07
Snca	2.13901e-11	-0.169198	0.076	0.193	3.98755e-07
Lmo3	2.15659e-11	-0.142453	0.028	0.121	4.02032e-07
Gnai1	2.19371e-11	-0.162819	0.069	0.183	4.08952e-07
Ice1	2.19657e-11	-0.168201	0.1	0.225	4.09484e-07
Phldb1	2.20894e-11	-0.174975	0.046	0.149	4.11791e-07
Maco1	2.26835e-11	-0.163379	0.087	0.208	4.22866e-07
Numb	2.52145e-11	-0.201957	0.184	0.325	4.70049e-07
Gnl3l	2.52735e-11	-0.143398	0.043	0.144	4.71149e-07
Gm15478	2.55189e-11	-0.166866	0.089	0.21	4.75723e-07
1700016P03Rik	2.60378e-11	-0.173954	0.023	0.112	4.85396e-07
Pkig	2.62196e-11	-0.15622	0.069	0.183	4.88786e-07
Satb1	2.8759e-11	-0.181614	0.071	0.183	5.36125e-07
Vmp1	2.98859e-11	-0.236868	0.222	0.363	5.57133e-07
Fars2	2.99988e-11	0.264104	0.401	0.272	5.59238e-07
Mrtfa	3.0717e-11	-0.161182	0.09	0.212	5.72626e-07
Atp8a1	3.15583e-11	-0.222789	0.289	0.437	5.8831e-07
Shisa9	3.26544e-11	-0.225675	0.128	0.258	6.08743e-07
Olfm2	3.26897e-11	-0.133363	0.033	0.129	6.09402e-07
Ccdc18	3.29782e-11	0.10859	0.11	0.037	6.14779e-07
Gm14858	3.30942e-11	0.203115	0.335	0.205	6.16942e-07
Gm17231	3.34547e-11	-0.154023	0.064	0.175	6.23663e-07
Mro	3.52298e-11	0.173859	0.215	0.109	6.56755e-07
Atf6	3.59067e-11	-0.171829	0.092	0.213	6.69372e-07
Eml6	3.80945e-11	-0.183579	0.209	0.362	7.10158e-07
Tro	3.83322e-11	-0.130048	0.028	0.12	7.14589e-07
Lrrc58	3.85923e-11	0.205835	0.289	0.17	7.19437e-07
Fbxl5	3.9331e-11	-0.157645	0.082	0.199	7.33209e-07
Mtmr12	3.93594e-11	-0.135526	0.031	0.125	7.33738e-07
Rffl	4.11308e-11	-0.146332	0.03	0.122	7.6676e-07
Chl1	4.19292e-11	-0.169336	0.069	0.18	7.81644e-07
Itgav	4.25791e-11	0.217784	0.322	0.196	7.9376e-07
Spats2l	4.32064e-11	-0.126705	0.021	0.108	8.05454e-07
Gm14330	4.38724e-11	-0.120223	0.016	0.1	8.17869e-07
Cep126	4.44823e-11	-0.130125	0.031	0.125	8.2924e-07
Nexmif	4.71286e-11	-0.130677	0.023	0.111	8.78572e-07
Ranbp3l	4.73586e-11	0.168702	0.192	0.093	8.82858e-07
Scara3	4.83833e-11	0.112323	0.135	0.052	9.01961e-07
Ralgps1	5.03443e-11	-0.176339	0.167	0.307	9.38518e-07
Pip5k1c	5.12699e-11	-0.134006	0.033	0.127	9.55773e-07
Ulk4	5.39299e-11	-0.134719	0.03	0.121	1.00536e-06
Eml4	5.72474e-11	-0.153315	0.095	0.219	1.06721e-06
Synpr	5.77819e-11	-0.171725	0.02	0.104	1.07717e-06
Cdh2	6.22804e-11	0.291798	0.545	0.438	1.16103e-06
Foxo1	6.36742e-11	0.195505	0.268	0.151	1.18701e-06
Gm48383	6.67858e-11	-0.153288	0.069	0.18	1.24502e-06
Atl1	6.97982e-11	-0.158441	0.064	0.172	1.30118e-06
2022-09-11	7.29163e-11	-0.170872	0.108	0.231	1.35931e-06
4930544I03Rik	7.55113e-11	0.152537	0.192	0.093	1.40768e-06
Icam5	7.98966e-11	-0.129465	0.034	0.129	1.48943e-06
Snta1	8.71434e-11	0.187133	0.261	0.146	1.62453e-06
Rab6b	8.77137e-11	-0.194493	0.135	0.262	1.63516e-06
4930511M06Rik	8.9395e-11	-0.130564	0.018	0.1	1.6665e-06
Tspan5	9.1213e-11	-0.207794	0.302	0.46	1.70039e-06
Gm47283	9.50244e-11	-0.222965	0.105	0.222	1.77144e-06
Ndrg4	9.52554e-11	-0.179605	0.14	0.269	1.77575e-06
A330076H08Rik	9.64214e-11	-0.162559	0.097	0.216	1.79749e-06
Dbn1	1.01164e-10	-0.146501	0.053	0.154	1.88591e-06
Dlgap4	1.01395e-10	-0.174603	0.126	0.253	1.89021e-06
Sulf2	1.04934e-10	-0.132246	0.023	0.108	1.95617e-06
Pcdh7	1.09689e-10	0.240439	0.787	0.704	2.04482e-06
Aldh1a1	1.10258e-10	0.187277	0.291	0.171	2.05543e-06
Igdcc4	1.11932e-10	0.15239	0.22	0.114	2.08664e-06
Ttc7b	1.14558e-10	-0.190703	0.135	0.261	2.13558e-06
Nuak1	1.15968e-10	-0.117894	0.018	0.1	2.16188e-06
Sclt1	1.17104e-10	-0.166095	0.138	0.27	2.18306e-06
Dennd4a	1.21272e-10	-0.180928	0.163	0.298	2.26076e-06
Tln2	1.22217e-10	-0.157591	0.094	0.211	2.27837e-06
Nadk2	1.23236e-10	0.156471	0.205	0.104	2.29736e-06
Kcnn3	1.31178e-10	0.158568	0.225	0.118	2.44542e-06
Rapgef2	1.31567e-10	-0.188238	0.195	0.336	2.45268e-06
Ell2	1.31691e-10	-0.118976	0.023	0.108	2.45498e-06
Magi3	1.31978e-10	0.248657	0.345	0.223	2.46033e-06
Scg3	1.34631e-10	0.217526	0.319	0.198	2.50979e-06
Frmd6	1.35571e-10	-0.175783	0.076	0.185	2.52731e-06
Slc7a2	1.37312e-10	0.162925	0.177	0.084	2.55977e-06
Bcas1	1.39192e-10	-0.147854	0.025	0.11	2.59482e-06
Arhgap42	1.39283e-10	0.17871	0.251	0.14	2.59651e-06
Lrrc8b	1.48957e-10	-0.146547	0.057	0.16	2.77686e-06
Serpini1	1.49253e-10	-0.178697	0.076	0.184	2.78237e-06
Atp6v0a1	1.50808e-10	-0.173531	0.205	0.348	2.81137e-06
Tango2	1.57131e-10	-0.156187	0.089	0.203	2.92923e-06
Limch1	1.59676e-10	0.23459	0.517	0.379	2.97668e-06
Pam	1.65797e-10	-0.221761	0.177	0.308	3.09079e-06
Mical2	1.71563e-10	0.242469	0.55	0.417	3.19828e-06
Cpeb2	1.78701e-10	-0.154758	0.069	0.176	3.33135e-06
Gpld1	1.87175e-10	0.179258	0.263	0.149	3.48931e-06
Nipsnap1	1.88216e-10	-0.114838	0.021	0.104	3.50872e-06
Prr5	1.88885e-10	0.132331	0.143	0.06	3.5212e-06
Kif21a	1.91437e-10	-0.18367	0.312	0.474	3.56877e-06
Raph1	1.91803e-10	-0.155464	0.089	0.203	3.57559e-06
Gm49003	2.00162e-10	-0.132558	0.034	0.125	3.73141e-06
Car8	2.01637e-10	0.118592	0.123	0.048	3.75892e-06
Zswim6	2.12667e-10	0.305244	0.45	0.332	3.96455e-06
Csdc2	2.20665e-10	0.149122	0.189	0.093	4.11363e-06
Zfp521	2.27998e-10	0.190194	0.294	0.175	4.25034e-06
C2cd5	2.32597e-10	-0.179768	0.167	0.3	4.33607e-06
Nlgn1	2.34661e-10	-0.271859	0.903	0.944	4.37455e-06
Gm26954	2.50427e-10	-0.11807	0.023	0.106	4.66847e-06
Unc13b	2.58077e-10	-0.151808	0.064	0.168	4.81108e-06
Itga6	2.66144e-10	0.170412	0.269	0.153	4.96145e-06
Trerf1	2.68211e-10	-0.180846	0.182	0.319	4.99999e-06
Gm6994	2.70927e-10	-0.126925	0.028	0.114	5.05062e-06
Pla2g7	2.71725e-10	0.19922	0.332	0.21	5.06549e-06
Bcar3	2.79947e-10	0.180713	0.232	0.125	5.21876e-06
Itpka	2.81125e-10	-0.135673	0.038	0.129	5.24073e-06
Gap43	2.83607e-10	-0.135114	0.043	0.138	5.28701e-06
Sema6a	2.89527e-10	-0.143398	0.041	0.134	5.39736e-06
Gm26936	2.9425e-10	-0.145823	0.057	0.158	5.48541e-06
Arhgef7	3.29951e-10	-0.140685	0.066	0.17	6.15094e-06
Arhgef3	3.34329e-10	-0.128487	0.03	0.116	6.23256e-06
Cped1	3.49444e-10	0.12136	0.138	0.058	6.51433e-06
Ccdc148	3.49557e-10	-0.118303	0.026	0.111	6.51645e-06
Zfp652	3.51663e-10	-0.142245	0.069	0.175	6.55571e-06
Cuedc1	3.56261e-10	0.194873	0.312	0.192	6.64141e-06
Nrf1	3.89028e-10	0.218248	0.386	0.26	7.25225e-06
Arsb	3.92258e-10	-0.140807	0.071	0.177	7.31248e-06
Bmerb1	3.98072e-10	-0.1533	0.089	0.2	7.42086e-06
Pdlim5	4.09954e-10	0.173269	0.296	0.176	7.64236e-06
Rgma	4.13899e-10	0.182102	0.297	0.179	7.7159e-06
Tacc1	4.25489e-10	-0.162971	0.176	0.314	7.93196e-06
Gm15563	4.32329e-10	-0.144417	0.066	0.169	8.05948e-06
Cachd1	4.32967e-10	0.192512	0.263	0.152	8.07137e-06
Sall3	4.52892e-10	0.12739	0.144	0.063	8.44281e-06
Pacs1	4.57828e-10	-0.152628	0.108	0.226	8.53483e-06
Hmgcll1	4.5954e-10	-0.14745	0.076	0.182	8.56675e-06
B930095G15Rik	4.76642e-10	0.149827	0.218	0.116	8.88557e-06
Tprkb	4.99156e-10	0.234891	0.376	0.248	9.30526e-06
Plekha1	5.04438e-10	-0.157483	0.118	0.239	9.40374e-06
Fgf1	5.4214e-10	0.178448	0.314	0.191	1.01066e-05
Hpca	5.67689e-10	-0.130976	0.036	0.124	1.05829e-05
Pid1	5.78075e-10	0.225444	0.396	0.271	1.07765e-05
Tmcc3	5.94202e-10	0.195724	0.391	0.258	1.10771e-05
Rtn4	6.02661e-10	-0.257409	0.319	0.443	1.12348e-05
Ildr2	6.32222e-10	-0.149657	0.079	0.186	1.17859e-05
Tut4	6.66212e-10	-0.171842	0.192	0.329	1.24195e-05
Xylt1	6.82768e-10	0.21096	0.458	0.33	1.27282e-05
Abhd2	6.83541e-10	-0.151056	0.064	0.164	1.27426e-05
Kcnc1	7.30337e-10	-0.153267	0.046	0.138	1.36149e-05
Aox1	7.83289e-10	0.150489	0.182	0.091	1.46021e-05
Tsc22d3	8.20667e-10	0.161992	0.218	0.117	1.52989e-05
Synpo	8.23192e-10	-0.114901	0.023	0.102	1.53459e-05
Neto2	8.58972e-10	-0.150219	0.039	0.127	1.6013e-05
Mamld1	8.97506e-10	-0.106229	0.021	0.1	1.67313e-05
Calm2	9.2255e-10	-0.262957	0.337	0.466	1.71982e-05
Ppara	9.3572e-10	0.13909	0.167	0.08	1.74437e-05
Eml5	1.00338e-09	-0.16988	0.2	0.333	1.8705e-05
Sergef	1.06655e-09	-0.139172	0.064	0.163	1.98827e-05
Pip5k1a	1.08118e-09	-0.152624	0.113	0.229	2.01553e-05
Cplane1	1.12805e-09	-0.174727	0.205	0.34	2.10291e-05
Dlg5	1.14014e-09	0.176232	0.225	0.125	2.12546e-05
Ptch1	1.14053e-09	0.193853	0.342	0.221	2.12618e-05
Chchd6	1.1649e-09	-0.130539	0.049	0.142	2.1716e-05
Pbxip1	1.17775e-09	0.162667	0.194	0.1	2.19557e-05
Gm10419	1.20002e-09	-0.116187	0.033	0.118	2.23707e-05
4930505G20Rik	1.35292e-09	0.136432	0.171	0.082	2.52212e-05
Mtmr7	1.36253e-09	-0.112588	0.025	0.104	2.54003e-05
Cdyl2	1.37619e-09	-0.125949	0.044	0.135	2.56548e-05
Smap2	1.38044e-09	-0.143738	0.072	0.174	2.57341e-05
Fam214a	1.42778e-09	0.208074	0.32	0.206	2.66166e-05
Sez6	1.43702e-09	-0.120148	0.034	0.119	2.6789e-05
Gm42418	1.4906e-09	0.145553	0.987	0.962	2.77877e-05
Ston2	1.54449e-09	0.190589	0.294	0.181	2.87924e-05
St8sia5	1.56507e-09	-0.113512	0.026	0.106	2.91761e-05
Mpped2	1.58421e-09	-0.165979	0.148	0.271	2.95328e-05
Kcnt1	1.63757e-09	-0.130352	0.043	0.131	3.05276e-05
Gm15594	1.68166e-09	-0.109412	0.025	0.103	3.13495e-05
Dip2b	1.69964e-09	-0.192684	0.273	0.405	3.16847e-05
Sacs	1.70093e-09	-0.11836	0.031	0.113	3.17087e-05
Clasp2	1.76473e-09	0.239218	0.617	0.519	3.28981e-05
Gm11659	1.81671e-09	-0.143659	0.066	0.163	3.38672e-05
Epas1	1.83762e-09	0.135193	0.179	0.089	3.42569e-05
Clock	1.9071e-09	-0.143469	0.105	0.219	3.55521e-05
Smyd3	2.0963e-09	-0.188974	0.235	0.371	3.90792e-05
Robo2	2.13673e-09	-0.224387	0.33	0.471	3.98329e-05
Kcnk1	2.14645e-09	0.167752	0.232	0.13	4.00141e-05
Cplx2	2.23055e-09	-0.139764	0.056	0.149	4.15818e-05
Kazn	2.23945e-09	-0.1097	0.028	0.108	4.17478e-05
Lrrn2	2.2403e-09	-0.119257	0.034	0.118	4.17636e-05
Hip1	2.25119e-09	0.190368	0.338	0.219	4.19666e-05
Zc2hc1a	2.28692e-09	-0.123601	0.046	0.135	4.26328e-05
Adar	2.30903e-09	-0.137062	0.074	0.174	4.30449e-05
Cyp2j9	2.31114e-09	0.131014	0.19	0.097	4.30842e-05
Lrrc28	2.39971e-09	-0.126758	0.048	0.138	4.47353e-05
9130024F11Rik	2.40902e-09	-0.122912	0.026	0.104	4.49089e-05
Ap2a2	2.41212e-09	-0.13845	0.064	0.161	4.49668e-05
Tbc1d9	2.42598e-09	-0.116729	0.03	0.11	4.52251e-05
Gm48749	2.46818e-09	-0.129228	0.025	0.102	4.60118e-05
Tspoap1	2.52402e-09	-0.143908	0.09	0.195	4.70527e-05
Slc17a5	2.52552e-09	-0.109628	0.028	0.107	4.70808e-05
Fbxl16	2.63561e-09	-0.126672	0.046	0.135	4.91331e-05
Sorcs2	2.65071e-09	0.173142	0.342	0.222	4.94146e-05
Atad2b	2.67283e-09	0.212893	0.407	0.289	4.9827e-05
Cyld	2.76791e-09	-0.156106	0.117	0.23	5.15993e-05
Hdgfl3	2.93211e-09	-0.149804	0.112	0.223	5.46604e-05
Pced1b	3.02211e-09	0.159953	0.24	0.138	5.63383e-05
Ptpn11	3.12837e-09	-0.144475	0.076	0.175	5.83191e-05
Rbfox2	3.1799e-09	-0.175423	0.253	0.388	5.92797e-05
Luc7l3	3.20177e-09	0.197373	0.527	0.399	5.96874e-05
Shc3	3.32e-09	0.203261	0.351	0.238	6.18915e-05
Zdhhc20	3.35381e-09	-0.186812	0.164	0.284	6.25217e-05
Gabra4	3.49901e-09	-0.144758	0.1	0.208	6.52286e-05
Alms1	3.52316e-09	0.19278	0.269	0.164	6.56787e-05
Rapgef6	3.56639e-09	-0.148814	0.171	0.299	6.64846e-05
Nova2	3.58933e-09	-0.123309	0.036	0.119	6.69122e-05
Grik1	3.6152e-09	-0.224658	0.053	0.142	6.73945e-05
Ankrd28	3.6892e-09	-0.163777	0.172	0.297	6.8774e-05
Jam3	3.69256e-09	-0.136878	0.062	0.157	6.88367e-05
9330182L06Rik	3.77852e-09	-0.131515	0.061	0.154	7.04392e-05
Nipa1	3.82728e-09	-0.134304	0.079	0.18	7.13481e-05
Smim14	3.89896e-09	-0.170579	0.169	0.287	7.26845e-05
Wdr7	4.11623e-09	-0.154023	0.133	0.248	7.67348e-05
Kif1b	4.19125e-09	0.269587	0.708	0.655	7.81332e-05
Id2	4.21481e-09	0.150727	0.264	0.155	7.85725e-05
Tenm3	4.32397e-09	0.222365	0.524	0.403	8.06075e-05
3110021N24Rik	4.374e-09	-0.134975	0.153	0.278	8.15401e-05
Arhgap23	4.3931e-09	-0.202909	0.144	0.257	8.18961e-05
Mfge8	4.48439e-09	0.131069	0.163	0.079	8.3598e-05
Lclat1	4.53377e-09	-0.11443	0.031	0.11	8.45186e-05
Armc9	4.74786e-09	-0.141025	0.094	0.197	8.85095e-05
Atrn	4.97225e-09	-0.15538	0.146	0.264	9.26927e-05
Rgs6	5.13753e-09	0.286097	0.624	0.529	9.57739e-05
Smox	5.25731e-09	0.151054	0.215	0.119	9.80067e-05
Tshz2	5.35744e-09	-0.295634	0.028	0.103	9.98734e-05
Micu2	5.64338e-09	-0.135039	0.084	0.185	0.000105204
Rab31	5.78431e-09	0.156152	0.396	0.263	0.000107831
2210408I21Rik	6.18668e-09	-0.138874	0.158	0.282	0.000115332
Slc30a10	6.23528e-09	0.138158	0.184	0.096	0.000116238
Igsf8	6.51401e-09	0.185042	0.317	0.203	0.000121434
Nrros	6.55194e-09	0.108596	0.117	0.048	0.000122141
Csnk1g1	6.78439e-09	-0.156033	0.158	0.276	0.000126475
Sycp2	7.2736e-09	0.209931	0.335	0.222	0.000135594
Gmcl1	7.31336e-09	-0.150456	0.102	0.206	0.000136336
Palld	7.36693e-09	0.153619	0.199	0.107	0.000137334
Abhd3	7.51104e-09	0.12952	0.212	0.116	0.000140021
Dtd1	7.57767e-09	-0.13136	0.077	0.175	0.000141263
Tpd52	7.69862e-09	-0.127439	0.049	0.135	0.000143518
Macrod2os1	7.704e-09	-0.122413	0.054	0.143	0.000143618
Iqsec2	7.7934e-09	-0.149164	0.118	0.228	0.000145285
Ly6h	7.92067e-09	-0.154023	0.105	0.21	0.000147657
Stmn4	7.97214e-09	-0.14744	0.079	0.175	0.000148617
Atg4c	8.96182e-09	-0.121853	0.061	0.152	0.000167066
Pigs	9.38171e-09	0.143221	0.166	0.083	0.000174894
Rreb1	9.55309e-09	0.146708	0.286	0.175	0.000178089
Daam1	9.65615e-09	0.187368	0.363	0.245	0.00018001
Arhgef2	9.75586e-09	-0.122783	0.048	0.132	0.000181869
Trf	1.00101e-08	-0.202794	0.125	0.231	0.000186608
Brdt	1.0033e-08	-0.100902	0.028	0.103	0.000187035
Btbd9	1.03624e-08	-0.179786	0.225	0.35	0.000193176
Copg2	1.05977e-08	-0.14976	0.107	0.211	0.000197562
Kcnj10	1.08674e-08	0.126318	0.184	0.096	0.000202589
Gm28375	1.09373e-08	-0.151212	0.108	0.213	0.000203894
Phc2	1.12148e-08	-0.140986	0.089	0.188	0.000209066
Cep70	1.12508e-08	-0.137927	0.082	0.179	0.000209737
Chst2	1.12962e-08	0.122932	0.176	0.09	0.000210584
Mboat2	1.13434e-08	0.216626	0.363	0.252	0.000211463
Cntfr	1.22071e-08	0.151933	0.223	0.128	0.000227564
2022-09-03	1.30956e-08	-0.112403	0.039	0.119	0.000244129
Bicd1	1.34206e-08	-0.150328	0.22	0.35	0.000250187
Fbxo41	1.34481e-08	-0.103204	0.028	0.102	0.0002507
Med12l	1.35262e-08	-0.134412	0.14	0.256	0.000252155
Exoc6	1.42276e-08	-0.120128	0.057	0.146	0.00026523
Gm49164	1.42521e-08	0.11069	0.105	0.042	0.000265688
Aftph	1.42552e-08	-0.146975	0.117	0.222	0.000265745
Strbp	1.44783e-08	-0.198468	0.652	0.76	0.000269905
Ppp1r9a	1.51125e-08	-0.163815	0.309	0.449	0.000281728
Gatm	1.51912e-08	-0.129851	0.051	0.135	0.000283194
Tnfaip8	1.52851e-08	0.125514	0.158	0.078	0.000284945
Pou2f1	1.55233e-08	0.17895	0.36	0.244	0.000289386
Klf12	1.57658e-08	0.198676	0.496	0.371	0.000293906
Btrc	1.59435e-08	-0.155347	0.169	0.286	0.000297218
Syt13	1.60937e-08	-0.111209	0.03	0.104	0.000300019
Maml3	1.62134e-08	-0.168378	0.117	0.222	0.00030225
Cdk8	1.62258e-08	0.19471	0.383	0.268	0.000302481
4933431E20Rik	1.62309e-08	0.112213	0.171	0.086	0.000302576
Ywhaz	1.66373e-08	-0.156768	0.135	0.243	0.000310152
Ina	1.72407e-08	-0.126366	0.038	0.116	0.000321401
Insyn2a	1.84253e-08	0.150198	0.259	0.156	0.000343484
Cldn11	1.93475e-08	-0.121085	0.039	0.118	0.000360676
Cxcl14	1.97135e-08	0.141	0.207	0.116	0.000367499
Rhou	2.0118e-08	0.202378	0.328	0.222	0.000375039
Ift88	2.0537e-08	-0.112224	0.051	0.135	0.000382851
Plcb1	2.077e-08	0.247365	0.875	0.851	0.000387194
Gm11149	2.09367e-08	0.232851	0.406	0.295	0.000390302
Gm42413	2.10188e-08	-0.120873	0.034	0.11	0.000391833
Cenpv	2.10509e-08	-0.119257	0.054	0.139	0.00039243
Pura	2.20545e-08	-0.149993	0.154	0.268	0.00041114
Tmc7	2.21127e-08	0.16669	0.235	0.139	0.000412225
Acp1	2.29516e-08	-0.174973	0.204	0.32	0.000427864
Rgs12	2.29963e-08	0.113495	0.148	0.071	0.000428698
Ociad2	2.3051e-08	-0.107926	0.039	0.118	0.000429717
Zcchc24	2.31389e-08	0.150501	0.217	0.124	0.000431355
Nup93	2.36474e-08	-0.129849	0.079	0.172	0.000440835
Magi2	2.37438e-08	-0.212293	0.916	0.954	0.000442631
Zmynd8	2.44498e-08	-0.154639	0.222	0.348	0.000455793
Nedd4	2.59116e-08	0.221861	0.46	0.351	0.000483043
Stim2	2.59506e-08	-0.121601	0.071	0.163	0.00048377
Mpped1	2.69907e-08	-0.133027	0.061	0.147	0.000503161
Eno2	2.71018e-08	-0.123981	0.061	0.147	0.000505232
Myo9b	2.72199e-08	-0.117783	0.057	0.143	0.000507432
Sgip1	2.75926e-08	0.253177	0.604	0.509	0.000514382
Pitpna	2.90556e-08	-0.151957	0.136	0.244	0.000541655
Mcu	2.94928e-08	0.184146	0.325	0.218	0.000549805
Mphosph9	2.98005e-08	-0.122297	0.071	0.162	0.000555541
Ephx4	3.03085e-08	-0.104954	0.031	0.104	0.000565011
Rnf157	3.03105e-08	-0.141422	0.122	0.226	0.000565049
Tsc22d4	3.08081e-08	0.135224	0.292	0.182	0.000574325
Tle4	3.13361e-08	0.212735	0.453	0.332	0.000584167
Tbc1d24	3.19226e-08	-0.111689	0.041	0.119	0.000595101
Pi4ka	3.19431e-08	-0.165163	0.274	0.401	0.000595483
4930570B17Rik	3.35605e-08	0.194096	0.342	0.235	0.000625636
Tsnax	3.41641e-08	-0.140847	0.079	0.171	0.000636888
Nsd2	3.58009e-08	-0.142143	0.118	0.222	0.000667401
Msi1	3.73689e-08	0.128377	0.202	0.113	0.000696632
Fam126b	3.74717e-08	-0.136047	0.095	0.192	0.000698547
Mtf2	3.90925e-08	-0.138019	0.123	0.228	0.000728763
Bcl2	3.93485e-08	0.169161	0.317	0.21	0.000733535
Abca1	3.95858e-08	0.149211	0.294	0.187	0.000737958
Pgm1	4.09998e-08	0.132407	0.192	0.106	0.000764319
Camta1	4.29724e-08	-0.167681	0.289	0.415	0.000801092
Mfhas1	4.35078e-08	0.180346	0.269	0.171	0.000811073
Tmem47	4.40265e-08	0.148838	0.259	0.16	0.000820741
Tnfrsf19	4.45971e-08	0.185101	0.268	0.169	0.000831379
Gm26873	4.51252e-08	0.128911	0.169	0.089	0.000841223
Rgcc	4.58627e-08	0.118582	0.169	0.088	0.000854973
Fntb	4.60899e-08	-0.121448	0.053	0.134	0.000859207
Pou3f3	4.76968e-08	0.13981	0.22	0.128	0.000889164
Nt5c2	4.85969e-08	0.168442	0.373	0.258	0.000905944
Xist	4.89239e-08	-0.236799	0.34	0.499	0.00091204
Gnaq	4.90661e-08	0.216072	0.496	0.395	0.00091469
Gfra1	5.1028e-08	0.149945	0.197	0.11	0.000951264
Lysmd4	5.15334e-08	-0.137392	0.126	0.231	0.000960685
Osbpl9	5.40285e-08	0.199668	0.435	0.327	0.0010072
Chd4	5.41705e-08	0.18487	0.397	0.283	0.00100985
Uxs1	5.49827e-08	-0.105113	0.034	0.107	0.00102499
Fkbp1a	5.98263e-08	-0.135068	0.087	0.179	0.00111528
Nbas	6.17105e-08	-0.151216	0.115	0.214	0.00115041
Rasgrp1	6.29066e-08	-0.135626	0.107	0.205	0.0011727
Ttc8	6.41569e-08	-0.124935	0.092	0.186	0.00119601
Gm37240	6.54852e-08	-0.151164	0.268	0.398	0.00122078
Cdk14	6.58942e-08	-0.184218	0.24	0.357	0.0012284
Inpp4b	6.6207e-08	-0.243558	0.092	0.184	0.00123423
Vps13a	6.63754e-08	-0.154675	0.179	0.292	0.00123737
Pde1c	6.68216e-08	-0.134259	0.043	0.118	0.00124569
Rtn1	6.75127e-08	-0.218014	0.348	0.465	0.00125857
Tom1l1	6.77107e-08	0.144394	0.232	0.138	0.00126226
Arpp19	6.85802e-08	-0.150503	0.115	0.213	0.00127847
Dpysl2	6.94481e-08	-0.147429	0.179	0.292	0.00129465
Hectd4	7.1668e-08	-0.137721	0.149	0.258	0.00133603
Xpnpep1	7.37929e-08	0.154541	0.227	0.136	0.00137565
Gm13187	7.54858e-08	0.112221	0.159	0.082	0.00140721
Man1a2	7.641e-08	-0.139748	0.14	0.245	0.00142444
Mt2	7.6552e-08	0.137108	0.192	0.107	0.00142708
Pax6	7.72965e-08	0.125673	0.197	0.111	0.00144096
Anapc5	7.88228e-08	-0.12209	0.087	0.18	0.00146942
Kcna6	8.27457e-08	-0.102659	0.031	0.101	0.00154255
Chchd3	8.3456e-08	0.19993	0.384	0.28	0.00155579
Dcaf5	8.56324e-08	-0.12661	0.097	0.192	0.00159636
Cep290	8.59237e-08	-0.1048	0.043	0.118	0.00160179
Zdhhc8	8.73598e-08	-0.103071	0.039	0.113	0.00162856
Sgk3	8.98383e-08	-0.128841	0.071	0.157	0.00167477
Ankrd6	9.05532e-08	0.1532	0.235	0.143	0.00168809
Lrrc8c	9.18533e-08	0.168513	0.23	0.14	0.00171233
Arhgef19	9.20153e-08	0.126318	0.187	0.104	0.00171535
Xrcc6	9.30746e-08	-0.142988	0.131	0.234	0.0017351
Tcaf1	9.49043e-08	-0.136467	0.12	0.22	0.00176921
Sh3pxd2b	9.52537e-08	0.120318	0.194	0.108	0.00177572
Slf2	1.00208e-07	-0.136949	0.112	0.208	0.00186807
Btbd10	1.01346e-07	-0.132743	0.115	0.213	0.0018893
Agmo	1.01501e-07	0.152091	0.25	0.154	0.00189219
Cep295	1.01997e-07	-0.105349	0.038	0.11	0.00190143
Kif3a	1.031e-07	-0.121896	0.087	0.178	0.00192199
Angptl2	1.03887e-07	-0.105813	0.046	0.122	0.00193665
Gpr137c	1.07441e-07	-0.117926	0.074	0.161	0.00200292
Stx1a	1.08186e-07	-0.117421	0.064	0.147	0.00201681
Rabep1	1.10495e-07	0.210516	0.463	0.359	0.00205986
Gm11714	1.13423e-07	0.119564	0.186	0.102	0.00211442
Ostm1	1.1429e-07	0.122514	0.171	0.092	0.0021306
Zdhhc2	1.15742e-07	-0.1128	0.049	0.126	0.00215767
Btbd8	1.16552e-07	-0.106791	0.062	0.146	0.00217276
Elp1	1.27672e-07	-0.100012	0.041	0.114	0.00238007
Dnajc21	1.29716e-07	-0.112865	0.048	0.124	0.00241816
Arhgef10l	1.29938e-07	0.149344	0.256	0.161	0.00242231
Adipor2	1.32822e-07	-0.175941	0.1	0.191	0.00247607
Gm38134	1.36175e-07	-0.106057	0.038	0.109	0.00253857
Cap2	1.36277e-07	-0.150352	0.233	0.353	0.00254048
Gsap	1.37048e-07	0.136812	0.212	0.123	0.00255485
Zfpm2	1.37693e-07	0.150204	0.496	0.365	0.00256687
Bmt2	1.39087e-07	-0.133905	0.103	0.197	0.00259286
Pts	1.41363e-07	0.117005	0.167	0.09	0.00263529
1190005I06Rik	1.46525e-07	0.11269	0.135	0.066	0.00273151
2022-09-04	1.55656e-07	-0.160411	0.1	0.191	0.00290174
Chrdl1	1.58124e-07	0.103562	0.105	0.046	0.00294774
Adcy2	1.63523e-07	0.251844	0.504	0.412	0.0030484
Olfm1	1.6757e-07	-0.156025	0.154	0.258	0.00312384
Lifr	1.7157e-07	0.147476	0.23	0.14	0.00319841
Kcnk2	1.79824e-07	-0.15818	0.12	0.216	0.00335228
Nvl	1.80858e-07	-0.129953	0.113	0.21	0.00337156
Tbc1d1	1.8096e-07	-0.104097	0.043	0.116	0.00337346
Gm48742	1.83487e-07	0.177717	0.384	0.275	0.00342056
E130308A19Rik	1.83787e-07	-0.106891	0.053	0.13	0.00342615
Usp31	1.97594e-07	-0.106345	0.054	0.132	0.00368355
Ttc39b	1.98547e-07	-0.101917	0.048	0.122	0.00370132
Capn2	2.00491e-07	0.136521	0.23	0.141	0.00373755
Kdm7a	2.0122e-07	-0.113567	0.079	0.165	0.00375114
Umad1	2.04328e-07	-0.123965	0.102	0.195	0.00380909
Mfsd4a	2.07244e-07	-0.108027	0.061	0.141	0.00386344
Nol4	2.10421e-07	0.191346	0.481	0.373	0.00392268
Pcbp3	2.18495e-07	-0.102697	0.044	0.118	0.00407319
Ptar1	2.25239e-07	0.14256	0.197	0.114	0.00419891
Junb	2.32143e-07	-0.114221	0.038	0.108	0.0043276
Ywhag	2.44325e-07	-0.139606	0.133	0.232	0.00455471
Stx6	2.46447e-07	-0.103581	0.061	0.141	0.00459426
Tspan9	2.47663e-07	0.14217	0.264	0.169	0.00461694
Pag1	2.47788e-07	0.149872	0.248	0.157	0.00461925
Pik3c2a	2.6239e-07	0.188784	0.305	0.211	0.00489148
Hipk3	2.73339e-07	-0.108722	0.057	0.135	0.00509558
Gm48512	2.92954e-07	-0.123649	0.144	0.248	0.00546124
Ipo11	2.95473e-07	-0.118563	0.08	0.165	0.00550821
Gng12	3.17465e-07	0.142462	0.289	0.189	0.00591818
Fbxo34	3.20454e-07	-0.115509	0.076	0.159	0.0059739
9330159F19Rik	3.221e-07	0.186084	0.406	0.301	0.00600459
Samd5	3.22284e-07	-0.111891	0.043	0.113	0.00600802
Strn4	3.32807e-07	-0.108475	0.082	0.168	0.00620419
Uhrf1bp1l	3.34326e-07	-0.112224	0.054	0.129	0.00623251
Col4a3bp	3.59198e-07	-0.103704	0.084	0.171	0.00669616
Jakmip1	3.69311e-07	-0.112617	0.061	0.138	0.0068847
Bcl6	3.71464e-07	0.131199	0.184	0.105	0.00692484
Psd3	3.72657e-07	0.208548	0.512	0.406	0.00694707
Ptprj	3.74653e-07	-0.116226	0.24	0.368	0.00698427
A830019P07Rik	3.84914e-07	0.121786	0.159	0.086	0.00717556
Nptxr	3.96407e-07	-0.103937	0.039	0.108	0.00738981
Klhl7	3.97813e-07	-0.119205	0.09	0.178	0.00741603
Eda	3.98243e-07	0.17638	0.232	0.145	0.00742405
Egr1	4.02308e-07	-0.118814	0.043	0.112	0.00749983
Pantr2	4.1323e-07	0.129037	0.227	0.139	0.00770343
Sec14l1	4.23138e-07	-0.130729	0.09	0.175	0.00788813
Prune2	4.23746e-07	-0.106118	0.049	0.122	0.00789948
Ndufaf7	4.24355e-07	-0.102083	0.051	0.124	0.00791083
Cdc42se2	4.27256e-07	-0.134713	0.138	0.234	0.0079649
Tusc3	4.3072e-07	-0.13272	0.141	0.24	0.00802948
Map1a	4.32529e-07	-0.117591	0.071	0.15	0.00806321
Cluap1	4.34932e-07	-0.109973	0.071	0.151	0.00810801
Prepl	4.46492e-07	-0.100865	0.056	0.131	0.0083235
Nrxn2	4.57442e-07	0.165294	0.388	0.28	0.00852763
Cecr2	4.63925e-07	0.127159	0.209	0.124	0.0086485
Srpk1	4.77363e-07	-0.106218	0.094	0.183	0.00889901
Gucy1b1	4.83404e-07	-0.105803	0.061	0.138	0.00901162
Flrt3	4.83723e-07	-0.110312	0.074	0.155	0.00901756
Ptprs	4.95452e-07	-0.121601	0.209	0.323	0.00923622
Nsg2	4.97434e-07	-0.132262	0.092	0.177	0.00927317
Gm11146	5.03103e-07	0.1098	0.182	0.104	0.00937885
Jam2	5.03604e-07	0.101632	0.136	0.069	0.00938819
Elovl5	5.04256e-07	0.124028	0.179	0.102	0.00940034
Lrrk2	5.38513e-07	-0.137319	0.09	0.174	0.010039
Lrrc49	5.45923e-07	-0.116944	0.092	0.178	0.0101771
Selenop	5.51433e-07	0.105065	0.176	0.098	0.0102798
Sugct	5.6503e-07	0.158245	0.19	0.113	0.0105333
Gabbr1	5.69435e-07	0.168696	0.378	0.275	0.0106154
Braf	5.72036e-07	-0.129962	0.23	0.346	0.0106639
Trak1	5.84525e-07	0.169169	0.315	0.218	0.0108967
Strn	5.88918e-07	-0.137737	0.107	0.196	0.0109786
Car11	6.02207e-07	-0.116433	0.08	0.163	0.0112263
Stxbp5	6.038e-07	-0.126827	0.149	0.248	0.011256
Immp2l	6.11184e-07	-0.128388	0.195	0.308	0.0113937
Arpc2	6.2315e-07	-0.133366	0.117	0.206	0.0116168
Usp48	6.31141e-07	-0.112954	0.099	0.187	0.0117657
Kif13b	6.38967e-07	-0.156079	0.141	0.234	0.0119116
Ubp1	6.42296e-07	-0.115862	0.085	0.169	0.0119737
Lrp4	6.50273e-07	0.101358	0.205	0.121	0.0121224
Psmd14	6.54512e-07	-0.130575	0.141	0.238	0.0122014
Ddx10	6.68896e-07	-0.107261	0.062	0.138	0.0124696
Gpd2	6.7034e-07	0.156246	0.243	0.157	0.0124965
Mapk8	6.77427e-07	-0.114592	0.102	0.19	0.0126286
Pde7b	6.78969e-07	0.19915	0.453	0.342	0.0126573
Rnps1	6.93207e-07	-0.109215	0.071	0.149	0.0129228
Rap1gap	6.97502e-07	-0.144758	0.107	0.192	0.0130028
Mapk14	7.01597e-07	-0.119939	0.097	0.183	0.0130792
Synj2bp	7.04888e-07	-0.109494	0.087	0.172	0.0131405
Dhdds	7.28687e-07	-0.113134	0.087	0.171	0.0135842
Appl1	7.39787e-07	-0.114513	0.117	0.21	0.0137911
Ulk2	7.58083e-07	-0.128074	0.186	0.293	0.0141322
Ckap5	7.62528e-07	0.178971	0.402	0.302	0.014215
Atp6v1b2	7.63522e-07	-0.131213	0.115	0.203	0.0142336
Ivns1abp	7.69451e-07	-0.112487	0.057	0.131	0.0143441
Fads1	7.85985e-07	0.10147	0.177	0.1	0.0146523
Ttc23	7.9114e-07	0.108219	0.177	0.101	0.0147484
Etv4	7.92371e-07	0.132298	0.169	0.096	0.0147714
Adam23	8.15407e-07	0.188983	0.432	0.334	0.0152008
Zfp423	8.22224e-07	0.127061	0.177	0.102	0.0153279
Otulin	8.54596e-07	-0.120028	0.161	0.264	0.0159314
Ppargc1a	8.55359e-07	0.172532	0.305	0.214	0.0159456
Abca2	8.82308e-07	-0.101772	0.067	0.145	0.016448
Qrich1	8.8458e-07	-0.117144	0.126	0.22	0.0164903
Iqck	8.87972e-07	0.111439	0.141	0.074	0.0165536
Peli2	9.11372e-07	0.11572	0.241	0.152	0.0169898
Actn4	9.24648e-07	-0.106693	0.08	0.161	0.0172373
Actr1b	9.25712e-07	-0.105727	0.062	0.137	0.0172571
Tbc1d5	9.69622e-07	-0.174755	0.256	0.361	0.0180757
Zc3h6	9.77113e-07	-0.10691	0.08	0.161	0.0182153
Rnf169	1.01921e-06	-0.138998	0.187	0.288	0.0190002
Cdh11	1.04027e-06	-0.156623	0.187	0.286	0.0193927
Desi2	1.05119e-06	0.173718	0.374	0.28	0.0195963
Ncoa5	1.05805e-06	-0.100993	0.08	0.162	0.0197241
Crtc3	1.06808e-06	0.164311	0.284	0.194	0.0199111
Kctd1	1.07434e-06	-0.119687	0.167	0.271	0.0200279
Gm12224	1.12687e-06	0.141259	0.184	0.109	0.0210072
Sptan1	1.14277e-06	-0.12936	0.215	0.324	0.0213036
Sms	1.18399e-06	-0.101364	0.062	0.136	0.022072
Stmn2	1.20141e-06	-0.128741	0.133	0.227	0.0223968
Pcsk1n	1.20822e-06	-0.131965	0.13	0.221	0.0225236
Clstn1	1.21019e-06	-0.168116	0.194	0.29	0.0225604
4921511C10Rik	1.21963e-06	-0.113945	0.072	0.149	0.0227364
Ncapd3	1.22823e-06	-0.105113	0.089	0.171	0.0228967
Atp1b3	1.23557e-06	-0.117179	0.082	0.161	0.0230335
Ltbp1	1.24226e-06	0.10322	0.12	0.06	0.0231582
Zcchc7	1.26032e-06	-0.147992	0.412	0.535	0.0234948
Zranb2	1.26131e-06	-0.148693	0.365	0.473	0.0235133
Tpm3	1.26581e-06	-0.109962	0.099	0.184	0.0235973
Insig1	1.32051e-06	0.100515	0.151	0.082	0.0246169
Casc4	1.37614e-06	-0.130306	0.182	0.283	0.025654
Dusp3	1.40048e-06	-0.107114	0.061	0.133	0.0261078
Sox2ot	1.4026e-06	-0.26922	0.238	0.327	0.0261473
Fam120b	1.44791e-06	-0.101691	0.071	0.147	0.026992
Nadk	1.49044e-06	0.109012	0.192	0.114	0.0277847
Gm13684	1.51606e-06	0.161208	0.217	0.138	0.0282624
Atp6v1h	1.54378e-06	-0.111309	0.125	0.216	0.0287791
Sv2a	1.60226e-06	-0.106252	0.071	0.146	0.0298693
Dip2a	1.62469e-06	-0.12632	0.089	0.168	0.0302874
Peg3	1.63911e-06	-0.14817	0.184	0.281	0.0305563
Arpc1a	1.69663e-06	-0.114177	0.097	0.18	0.0316285
Faim2	1.69787e-06	-0.103956	0.057	0.128	0.0316516
Gpr37l1	1.80229e-06	0.110971	0.186	0.11	0.0335983
Trpc1	1.8158e-06	-0.107729	0.085	0.165	0.0338501
Zfp654	1.90224e-06	-0.11757	0.097	0.178	0.0354615
Lyst	1.92077e-06	-0.119109	0.149	0.242	0.0358069
Slk	1.94328e-06	-0.105413	0.082	0.161	0.0362266
Lonrf3	1.96014e-06	0.106589	0.148	0.081	0.0365408
Calm3	1.96041e-06	-0.148345	0.105	0.187	0.036546
Scg5	2.01008e-06	-0.134684	0.164	0.258	0.0374719
Gm20732	2.03451e-06	0.117146	0.199	0.121	0.0379273
Brd9	2.06071e-06	-0.139516	0.179	0.275	0.0384157
Mprip	2.08338e-06	-0.137118	0.197	0.295	0.0388384
Human-MAPT	2.10451e-06	-0.116194	0.056	0.124	0.0392323
Ddx17	2.11546e-06	0.174821	0.488	0.393	0.0394365
Arhgef25	2.11966e-06	-0.108864	0.066	0.138	0.0395146
Ewsr1	2.16891e-06	-0.119886	0.164	0.259	0.0404328
Mapk8ip1	2.21898e-06	-0.110324	0.064	0.135	0.0413662
Myh14	2.21922e-06	0.1102	0.172	0.1	0.0413708
Gm11266	2.24783e-06	0.110965	0.179	0.105	0.0419041
Nrn1	2.26622e-06	-0.118122	0.069	0.141	0.0422469
Akt2	2.29327e-06	0.12743	0.182	0.11	0.0427512
Arhgef40	2.32588e-06	0.106562	0.138	0.074	0.0433591
Plekhm3	2.33638e-06	-0.109967	0.087	0.166	0.0435548
Gm17227	2.3469e-06	-0.107829	0.1	0.183	0.043751
C1qtnf4	2.35396e-06	-0.115434	0.105	0.189	0.0438825
Rhoq	2.36311e-06	0.123758	0.218	0.138	0.044053
Ppm1a	2.39789e-06	-0.104097	0.112	0.198	0.0447014
Rnf121	2.47941e-06	-0.104805	0.056	0.124	0.0462212
Man1c1	2.53808e-06	-0.107443	0.051	0.117	0.0473149
Slc39a10	2.54557e-06	-0.105635	0.087	0.166	0.0474545
Cnr1	2.55983e-06	-0.104642	0.039	0.101	0.0477203
Ubl5	2.82349e-06	-0.112947	0.082	0.159	0.0526354
Atp2b2	2.85091e-06	-0.176997	0.417	0.524	0.0531467
Lgr4	2.89156e-06	0.155738	0.232	0.152	0.0539044
Dgkd	2.89274e-06	-0.104157	0.099	0.18	0.0539265
Atp13a5	2.94463e-06	0.101951	0.11	0.054	0.0548939
Pip4p2	2.97346e-06	0.12797	0.218	0.139	0.0554313
Baz2b	2.99485e-06	0.159368	0.506	0.403	0.0558299
Kcnip3	3.00435e-06	-0.135093	0.154	0.245	0.0560072
Prkacb	3.0162e-06	-0.126781	0.128	0.214	0.0562281
Ncoa3	3.07209e-06	-0.100429	0.064	0.135	0.0572699
Mat2a	3.12189e-06	0.144284	0.401	0.298	0.0581984
Cdc40	3.14907e-06	-0.110614	0.112	0.196	0.058705
Sdccag8	3.15003e-06	-0.103396	0.123	0.212	0.0587228
Map3k3	3.17821e-06	-0.116226	0.143	0.233	0.0592482
Map7d2	3.19532e-06	-0.11564	0.141	0.233	0.0595671
Tagln3	3.19647e-06	0.120747	0.246	0.161	0.0595885
Kras	3.24006e-06	-0.101446	0.067	0.139	0.0604012
Dym	3.28267e-06	-0.115491	0.118	0.202	0.0611956
Rab40c	3.44735e-06	-0.11028	0.123	0.21	0.0642655
Slc23a2	3.47101e-06	-0.130473	0.141	0.228	0.0647065
Pcnx	3.58934e-06	-0.104538	0.118	0.205	0.0669124
Gm41609	3.63945e-06	-0.117091	0.126	0.213	0.0678465
Mxd4	3.74822e-06	0.116029	0.189	0.115	0.0698744
Usp50	3.91865e-06	-0.105113	0.103	0.185	0.0730514
Snx29	3.92821e-06	-0.124449	0.123	0.207	0.0732297
Glcci1	3.95492e-06	-0.102686	0.095	0.174	0.0737276
Tesk2	4.02347e-06	0.130318	0.202	0.127	0.0750055
Grin3a	4.23394e-06	-0.129206	0.054	0.119	0.0789291
Srgap3	4.25181e-06	0.194484	0.479	0.392	0.0792622
Efr3a	4.45625e-06	-0.14068	0.115	0.197	0.0830735
Ppp1r12b	4.5525e-06	-0.119863	0.204	0.302	0.0848677
Rab34	4.6509e-06	0.114379	0.205	0.129	0.0867021
4930445B16Rik	4.67159e-06	-0.110933	0.102	0.184	0.0870877
Nrgn	4.76403e-06	-0.195948	0.232	0.321	0.088811
Rab11fip3	4.77913e-06	-0.122879	0.154	0.245	0.0890925
Tasor2	4.79865e-06	-0.105635	0.09	0.167	0.0894565
Ascc3	4.80778e-06	-0.110837	0.182	0.28	0.0896267
9630014M24Rik	4.83318e-06	0.137818	0.217	0.141	0.0901002
Cep170	4.85013e-06	-0.104232	0.102	0.181	0.0904162
Pip4k2a	4.91359e-06	-0.145338	0.159	0.247	0.0915991
Galnt7	5.03663e-06	-0.100865	0.057	0.124	0.0938928
Tsix	5.1171e-06	-0.124679	0.158	0.25	0.095393
Micu3	5.12559e-06	-0.107913	0.135	0.223	0.0955513
Ptpn13	5.30989e-06	0.115647	0.186	0.113	0.098987
Cldn10	5.31674e-06	0.109402	0.187	0.114	0.0991147
Megf9	5.38237e-06	-0.123071	0.122	0.203	0.100338
Cyp2j6	5.40542e-06	0.10982	0.146	0.083	0.100768
Tbcel	5.422e-06	0.132909	0.212	0.136	0.101077
Grip1	5.49237e-06	-0.287952	0.166	0.252	0.102389
Pvt1	5.51319e-06	-0.111462	0.108	0.189	0.102777
Mast2	5.53446e-06	-0.112563	0.138	0.226	0.103173
Med13l	5.5807e-06	-0.124579	0.169	0.259	0.104035
Fndc3a	5.65941e-06	-0.105554	0.099	0.177	0.105503
Asap2	5.96007e-06	0.154022	0.338	0.248	0.111108
Spred1	6.00859e-06	0.172945	0.383	0.294	0.112012
Eif5b	6.02119e-06	-0.110742	0.117	0.199	0.112247
D430042O09Rik	6.07598e-06	-0.105928	0.097	0.174	0.113268
Ybx1	6.07924e-06	-0.102815	0.067	0.136	0.113329
St3gal3	6.11737e-06	-0.116712	0.123	0.206	0.11404
Slc12a6	6.14815e-06	-0.12001	0.136	0.221	0.114614
Zcchc18	6.25856e-06	-0.110344	0.118	0.202	0.116672
Ppme1	6.33917e-06	-0.116821	0.125	0.208	0.118175
Prrc2b	6.50673e-06	-0.110769	0.144	0.233	0.121298
Snrnp70	6.62468e-06	0.205654	0.606	0.558	0.123497
Lmbrd1	6.87392e-06	-0.11174	0.136	0.223	0.128144
Arpc3	7.01567e-06	-0.110367	0.095	0.171	0.130786
Tafa5	7.17138e-06	-0.119009	0.14	0.226	0.133689
5031425E22Rik	7.19918e-06	0.173751	0.386	0.297	0.134207
Ube4b	7.2004e-06	-0.120519	0.136	0.22	0.13423
Shisa4	7.45046e-06	0.15623	0.335	0.247	0.138891
Esyt2	7.48762e-06	-0.107184	0.154	0.245	0.139584
Jpx	7.65997e-06	-0.104595	0.097	0.173	0.142797
Rsrp1	7.75097e-06	0.20114	0.622	0.564	0.144494
Lrch1	7.85867e-06	-0.101634	0.092	0.167	0.146501
Epn2	7.87025e-06	-0.138059	0.166	0.255	0.146717
Atl2	7.90967e-06	0.130157	0.268	0.185	0.147452
Bmpr1a	7.91865e-06	0.139497	0.34	0.25	0.14762
Srsf11	7.94022e-06	-0.126054	0.273	0.375	0.148022
Gabra2	8.13723e-06	0.195939	0.414	0.333	0.151694
Acer3	8.15316e-06	0.153188	0.266	0.186	0.151991
Epb41l2	8.28891e-06	0.13568	0.268	0.183	0.154522
Arglu1	8.33109e-06	0.171724	0.498	0.407	0.155308
Pja2	8.34394e-06	-0.129482	0.202	0.295	0.155548
Dach1	8.67778e-06	0.110069	0.263	0.177	0.161771
Pias1	8.7728e-06	0.1621	0.386	0.295	0.163542
Ccnl2	9.5782e-06	0.145661	0.366	0.275	0.178557
Ppp2r2a	9.65062e-06	-0.113777	0.163	0.252	0.179907
Gm26749	9.76296e-06	-0.107994	0.122	0.202	0.182001
Cx3cl1	9.97322e-06	-0.103263	0.059	0.123	0.185921
Lztfl1	1.04505e-05	-0.102609	0.103	0.18	0.194818
Nmt2	1.04761e-05	-0.104455	0.107	0.185	0.195296
Ppp2r2b	1.04988e-05	0.223599	0.654	0.635	0.195719
Tasp1	1.11721e-05	-0.11326	0.115	0.192	0.20827
Glrb	1.12718e-05	-0.105251	0.158	0.247	0.210129
Orc2	1.22526e-05	-0.102372	0.074	0.141	0.228414
Gm11713	1.23963e-05	0.142667	0.228	0.152	0.231092
Erc1	1.25782e-05	0.148522	0.342	0.255	0.234482
Aldh7a1	1.26325e-05	0.111718	0.194	0.122	0.235495
Lrrc4	1.26915e-05	-0.123285	0.205	0.299	0.236595
Cnot6l	1.32434e-05	-0.104739	0.087	0.158	0.246883
Gm9925	1.33167e-05	0.137477	0.215	0.142	0.24825
Dock7	1.40246e-05	-0.125649	0.182	0.27	0.261446
Mras	1.41439e-05	0.13231	0.291	0.208	0.263671
Herc2	1.44613e-05	-0.107701	0.19	0.284	0.269587
Ccny	1.51351e-05	-0.11985	0.158	0.241	0.282148
Ssbp3	1.52316e-05	-0.10355	0.09	0.162	0.283947
2900097C17Rik	1.52828e-05	-0.142462	0.151	0.231	0.284901
Npas2	1.53999e-05	0.199142	0.378	0.3	0.287084
Phip	1.54448e-05	-0.125529	0.21	0.301	0.287922
Gm43713	1.59728e-05	-0.104381	0.108	0.184	0.297764
Ripor2	1.62329e-05	-0.101292	0.097	0.171	0.302613
Rtn3	1.72471e-05	-0.106278	0.438	0.568	0.321521
Trim33	1.74187e-05	-0.109432	0.125	0.203	0.32472
Hira	1.77929e-05	-0.103931	0.099	0.171	0.331695
Scn1b	1.80829e-05	-0.123738	0.118	0.194	0.337101
Mecr	1.83356e-05	-0.101772	0.077	0.144	0.341812
Naaladl2	1.92315e-05	-0.124239	0.255	0.352	0.358514
Ap2b1	2.00893e-05	-0.122195	0.163	0.244	0.374505
Nrd1	2.11729e-05	-0.114602	0.192	0.28	0.394705
Fgd4	2.12347e-05	0.143467	0.289	0.21	0.395857
Elob	2.17089e-05	-0.109015	0.08	0.147	0.404697
Far1	2.23344e-05	-0.104835	0.158	0.241	0.416357
Slc38a9	2.33661e-05	-0.113733	0.143	0.222	0.435591
Mapk1	2.36772e-05	-0.103803	0.204	0.295	0.441391
Nefl	2.41091e-05	-0.10748	0.067	0.13	0.449441
Fstl1	2.43614e-05	0.101953	0.176	0.11	0.454145
Chgb	2.49479e-05	-0.12558	0.112	0.184	0.465078
Fjx1	2.52987e-05	0.10239	0.184	0.116	0.471618
Smg6	2.58392e-05	-0.114979	0.241	0.336	0.481695
Diaph2	2.60131e-05	-0.1294	0.3	0.394	0.484937
Pgam1	2.63318e-05	-0.107054	0.087	0.155	0.490877
Gm42439	2.64641e-05	-0.115353	0.164	0.247	0.493344
Man1a	2.71855e-05	-0.126065	0.074	0.138	0.506793
Esrrg	2.78482e-05	-0.160263	0.197	0.281	0.519146
Lmo4	2.80817e-05	-0.103982	0.13	0.208	0.5235
Gtf2i	2.82593e-05	0.1601	0.386	0.302	0.52681
Mef2a	3.01022e-05	-0.138137	0.212	0.299	0.561165
Eif4g3	3.08042e-05	0.20035	0.465	0.398	0.574253
Shroom3	3.10158e-05	0.107461	0.179	0.113	0.578197
Prdm2	3.3092e-05	-0.100314	0.1	0.171	0.6169
Nf1	3.40552e-05	0.14401	0.43	0.343	0.634857
Xpo7	3.48007e-05	-0.11026	0.156	0.236	0.648755
Sntb2	3.5867e-05	-0.129983	0.141	0.217	0.668633
Nfix	3.63701e-05	-0.116179	0.166	0.245	0.678012
Atp6v1a	3.74836e-05	-0.105186	0.108	0.18	0.69877
Ube2w	3.82043e-05	-0.106033	0.138	0.216	0.712204
Tfdp2	4.04289e-05	-0.102781	0.161	0.244	0.753676
Pds5b	4.07766e-05	-0.103966	0.126	0.202	0.760157
Tet2	4.20975e-05	0.118845	0.253	0.177	0.784782
Syp	4.27676e-05	-0.105481	0.103	0.173	0.797274
Mgat5	4.32256e-05	0.188806	0.386	0.314	0.805811
Nfyc	4.38663e-05	0.137782	0.317	0.238	0.817756
Rarb	4.7223e-05	-0.214623	0.097	0.16	0.880331
Ttll5	4.91908e-05	-0.106414	0.123	0.195	0.917015
Fdft1	4.96736e-05	0.109401	0.184	0.12	0.926016
Hmgcs1	5.21276e-05	0.128682	0.202	0.136	0.971763
Tank	5.26779e-05	0.133958	0.204	0.138	0.982021
Zwint	5.32506e-05	-0.112503	0.141	0.216	0.992698
Plcb4	5.41194e-05	0.16017	0.358	0.283	1
Tmtc2	5.51611e-05	0.181312	0.378	0.296	1
Cstf3	5.52515e-05	-0.105247	0.182	0.266	1
Ppp2r5c	5.60224e-05	-0.105045	0.177	0.259	1
Hes5	5.77734e-05	0.131726	0.204	0.136	1
Gm16759	5.79095e-05	0.107082	0.189	0.124	1
AC149090.1	5.86093e-05	-0.170276	0.527	0.584	1
Fchsd2	5.87807e-05	0.16881	0.361	0.284	1
Slc25a23	6.16526e-05	-0.103521	0.12	0.191	1
Abhd14b	6.22795e-05	0.103443	0.158	0.098	1
Foxn3	6.29298e-05	0.161125	0.433	0.354	1
Adra1a	6.48778e-05	0.103135	0.171	0.109	1
Thrb	6.73587e-05	0.17157	0.47	0.396	1
Pcx	6.78453e-05	0.110171	0.187	0.123	1
Cs	6.81013e-05	0.1132	0.207	0.141	1
Mfap3l	6.8376e-05	0.103563	0.182	0.119	1
Plcl1	6.92752e-05	-0.327022	0.366	0.427	1
Ndfip1	6.93661e-05	-0.152891	0.309	0.393	1
Vps13b	6.95262e-05	-0.110883	0.289	0.384	1
Dnaja2	6.96608e-05	-0.102126	0.156	0.234	1
Prelid3a	7.26171e-05	0.140721	0.282	0.21	1
Atf7	7.27639e-05	0.145871	0.337	0.259	1
Tsc22d1	7.28983e-05	-0.116393	0.192	0.272	1
Kifap3	7.3585e-05	-0.105983	0.189	0.27	1
Rngtt	7.8494e-05	-0.104546	0.138	0.211	1
Arhgef9	7.97131e-05	-0.109215	0.213	0.298	1
Exoc6b	8.8392e-05	-0.134271	0.319	0.409	1
Atp6v1d	8.8646e-05	-0.101714	0.1	0.165	1
Ank2	8.97389e-05	0.127128	0.947	0.952	1
Sox5	9.00772e-05	0.140301	0.496	0.41	1
Tnrc6b	9.06267e-05	0.144562	0.581	0.504	1
4931406C07Rik	9.94279e-05	0.103804	0.151	0.095	1
Atp2c1	0.000109213	-0.116833	0.263	0.345	1
Slc4a3	0.000110748	-0.10697	0.133	0.203	1
Lrmda	0.000111668	0.175376	0.322	0.247	1
Adcy9	0.000119864	-0.110687	0.209	0.287	1
Adgrl3	0.000128881	0.151494	0.81	0.82	1
Ppp2r5a	0.000138752	0.117992	0.304	0.228	1
Agpat3	0.000139468	0.105298	0.236	0.168	1
Cnnm2	0.000140798	0.116335	0.246	0.178	1
Pabpn1	0.00014319	0.147147	0.384	0.312	1
Dlc1	0.000144454	-0.144333	0.186	0.258	1
Xpr1	0.0001465	0.143793	0.338	0.265	1
9930021J03Rik	0.000160068	-0.100243	0.199	0.277	1
Ldhb	0.000173134	0.103935	0.319	0.242	1
Zfp280d	0.000175488	-0.10538	0.19	0.267	1
Epc1	0.000178502	0.140504	0.371	0.3	1
Lgi1	0.000184022	0.141962	0.312	0.241	1
Igsf11	0.000197836	0.107574	0.261	0.19	1
Cyfip1	0.000200921	0.127472	0.273	0.203	1
4933424G05Rik	0.000206647	-0.111385	0.181	0.255	1
Ptpn4	0.000208636	0.144543	0.379	0.308	1
Clip1	0.000211378	-0.100826	0.148	0.217	1
Mbnl2	0.000235458	-0.106782	0.401	0.503	1
Ddx24	0.000251904	-0.116248	0.223	0.297	1
Polr3h	0.000253832	0.101448	0.264	0.194	1
Sema6d	0.000277106	0.138458	0.455	0.387	1
Ywhah	0.00028619	-0.125413	0.149	0.214	1
Pcp4	0.000299224	-0.14466	0.197	0.269	1
Chst11	0.000312712	0.110085	0.253	0.187	1
Zfr	0.000337205	-0.106311	0.296	0.376	1
P2ry14	0.000342518	-0.10537	0.207	0.281	1
Nckap1	0.000368492	0.153497	0.424	0.359	1
Dmd	0.000385381	-0.122807	0.704	0.77	1
Osbpl1a	0.00039197	-0.119257	0.266	0.342	1
Pcyt2	0.000415822	0.155091	0.309	0.245	1
Lrp1	0.000431419	0.103078	0.292	0.222	1
Slc10a7	0.000431612	0.112824	0.192	0.135	1
H3f3b	0.000443584	-0.10113	0.151	0.217	1
Fut9	0.000445832	0.15606	0.498	0.437	1
Zfand3	0.00044819	0.157064	0.379	0.312	1
Mgat4c	0.000473884	-0.394295	0.309	0.36	1
St5	0.000551008	0.105621	0.21	0.151	1
Ifrd1	0.00055314	0.117716	0.24	0.181	1
Lin52	0.000583912	0.10976	0.217	0.158	1
Larp1	0.000598068	0.116357	0.287	0.225	1
Syn3	0.000611777	-0.103155	0.153	0.215	1
Agpat5	0.000638157	0.102966	0.21	0.152	1
Raver2	0.000664323	0.104522	0.21	0.153	1
Rpl41	0.000666357	-0.102343	0.136	0.196	1
Plekhm2	0.000682846	0.105674	0.232	0.172	1
Arhgap32	0.000716811	-0.101908	0.263	0.337	1
Map4	0.000749395	0.140882	0.392	0.331	1
Ate1	0.00082049	0.121758	0.312	0.249	1
Prkca	0.000837838	-0.114158	0.36	0.445	1
Stmn3	0.00085516	-0.124313	0.236	0.305	1
Tcf7l1	0.000863203	0.101009	0.186	0.132	1
Hsp90ab1	0.000888284	-0.13648	0.284	0.354	1
Nfat5	0.000919891	0.154948	0.463	0.404	1
Cyb5b	0.00103766	0.100662	0.204	0.149	1
Scd2	0.00105263	0.100071	0.376	0.305	1
Apod	0.00107684	-0.159485	0.135	0.19	1
Mir9-3hg	0.00111248	0.122754	0.314	0.253	1
Chka	0.0011203	0.130917	0.325	0.265	1
Tbl1x	0.00130696	0.103763	0.282	0.22	1
Gm37679	0.00133668	0.122283	0.281	0.223	1
Lims1	0.00134541	0.115965	0.286	0.227	1
Gm48765	0.00137469	0.118046	0.235	0.178	1
Carmil1	0.00137616	0.101038	0.327	0.259	1
Gm16599	0.00138229	-0.116352	0.22	0.283	1
Rab10	0.00141715	0.103013	0.335	0.27	1
Dock9	0.00146176	-0.115842	0.21	0.27	1
Apc	0.00156121	0.140359	0.507	0.46	1
Fhit	0.00163721	0.155908	0.328	0.275	1
Prpf4b	0.00171609	0.136266	0.458	0.398	1
[truncated: 36 more rows]

## Sheet: S3d_DEGene_AS_Cluster5vsOtherAS
gene	p_val	avg_log2FC	pct.1	pct.2	p_val_adj
Gm42418	1.17578e-96	1.45833	1	0.962	2.19189e-92
AY036118	5.6287e-83	1.38597	1	0.659	1.0493e-78
Dlg2	4.23279e-60	-2.01813	0.406	0.819	7.89077e-56
Ank3	2.2555e-57	-1.28571	0.078	0.71	4.2047e-53
Nkain2	7.30138e-53	-1.65399	0.212	0.74	1.36112e-48
Ptprd	1.23508e-52	-2.13188	0.71	0.885	2.30244e-48
Tenm2	2.24742e-50	-1.81758	0.046	0.627	4.18964e-46
Anks1b	3.14916e-50	-1.34358	0.097	0.673	5.87067e-46
Calm1	3.64391e-50	1.00153	0.885	0.548	6.79298e-46
Csmd1	2.23087e-49	-1.98949	0.313	0.727	4.15879e-45
Tmsb4x	1.37505e-48	1.01457	0.77	0.369	2.56336e-44
Ubb	2.46063e-48	1.06022	0.765	0.379	4.58711e-44
Csmd3	6.80118e-47	-1.09088	0.051	0.618	1.26788e-42
Nav3	2.38568e-46	-1.44429	0.097	0.638	4.44738e-42
Lrrc7	3.60937e-45	-1.18197	0.041	0.586	6.72859e-41
Opcml	2.29998e-44	-1.59071	0.12	0.639	4.28763e-40
Pcdh9	2.19315e-43	-1.1209	0.977	0.985	4.08848e-39
Dlgap2	3.42901e-43	-1.12158	0.018	0.548	6.39236e-39
Nrg3	4.83391e-43	-2.02283	0.226	0.654	9.01137e-39
Grm7	6.09147e-43	-1.28977	0.051	0.583	1.13557e-38
Fgf14	9.06282e-42	-1.15225	0.682	0.87	1.68949e-37
Cntnap2	9.71983e-42	-1.49217	0.041	0.562	1.81197e-37
Nrg1	1.14769e-41	-1.72949	0.092	0.597	2.13953e-37
Kcnd2	2.24537e-41	-1.33839	0.258	0.702	4.18581e-37
Meg3	4.46637e-41	-2.16026	0.548	0.778	8.3262e-37
Rims1	8.78937e-41	-1.1117	0.037	0.553	1.63852e-36
Rbfox1	3.28772e-40	-2.05611	0.387	0.711	6.12896e-36
Nrxn3	7.80185e-40	-1.82622	0.364	0.703	1.45442e-35
Grin2a	8.55013e-40	-1.17631	0.06	0.56	1.59392e-35
Ccser1	9.48074e-40	-0.886775	0.046	0.549	1.7674e-35
Cox4i1	1.53466e-39	0.832224	0.673	0.308	2.86092e-35
Slc24a2	6.10831e-39	-1.024	0.115	0.633	1.13871e-34
Erc2	8.63446e-39	-1.1062	0.065	0.569	1.60964e-34
Fam155a	1.88709e-38	-1.2066	0.065	0.563	3.51791e-34
Snhg11	8.23237e-38	-1.96135	0.581	0.775	1.53468e-33
Sgcz	1.5302e-37	-1.49208	0.028	0.509	2.85259e-33
Frmpd4	1.75466e-37	-1.1147	0.032	0.515	3.27105e-33
Lrrtm4	3.41279e-37	-1.74505	0.037	0.517	6.36213e-33
Il1rapl1	1.4551e-36	-0.933516	0.539	0.834	2.7126e-32
Dgki	1.87137e-36	-0.797168	0.069	0.559	3.4886e-32
Ralyl	2.74554e-36	-1.13725	0.041	0.518	5.11824e-32
Celf2	2.97524e-36	-1.40236	0.811	0.898	5.54644e-32
Ndufa4	4.05787e-36	0.762616	0.576	0.221	7.56469e-32
Hecw2	5.53884e-36	-0.75464	0.018	0.485	1.03255e-31
Phactr1	1.68446e-35	-1.44242	0.484	0.758	3.14017e-31
Cacna1a	2.35912e-35	-0.817431	0.055	0.528	4.39788e-31
Ube3a	2.43373e-35	-0.901319	0.166	0.656	4.53695e-31
Sntg1	3.38962e-35	-0.905188	0.028	0.495	6.31893e-31
Ctnna3	4.75318e-35	-0.996711	0.065	0.534	8.86087e-31
Kcnq5	5.86843e-35	-1.27804	0.051	0.51	1.09399e-30
Kcnip4	6.57089e-35	-2.44117	0.387	0.685	1.22495e-30
Atp6v0c	8.86915e-35	0.850313	0.682	0.348	1.65339e-30
Nrg3os	4.10158e-34	-0.911576	0.005	0.451	7.64616e-30
Grin2b	5.28246e-34	-0.876779	0.198	0.674	9.84757e-30
Frmd5	2.21262e-33	-0.887668	0.028	0.472	4.12476e-29
Ppia	2.52796e-33	0.75799	0.608	0.277	4.71263e-29
Snhg14	2.6897e-33	-0.758385	0.046	0.501	5.01413e-29
Dpp10	5.83752e-33	-2.39217	0.171	0.571	1.08823e-28
Cntn4	6.72032e-33	-0.985537	0.023	0.47	1.2528e-28
Xkr4	9.25875e-33	-0.816329	0.041	0.481	1.72602e-28
Grm5	1.24389e-32	-1.04393	0.115	0.562	2.31886e-28
Kctd16	2.07502e-32	-1.03766	0.051	0.493	3.86826e-28
Ptprn2	2.16329e-32	-0.734084	0.046	0.49	4.0328e-28
Syt1	6.27749e-32	-1.28203	0.419	0.706	1.17025e-27
Lrfn5	7.76295e-32	-0.852457	0.046	0.491	1.44717e-27
Stxbp5l	1.57544e-31	-0.73546	0.028	0.452	2.93694e-27
Cadps	2.18682e-31	-0.75612	0.106	0.554	4.07667e-27
Lrp1b	3.05779e-31	-0.896931	0.608	0.856	5.70033e-27
Ryr2	9.41148e-31	-0.788725	0.051	0.483	1.75449e-26
Kcnh7	9.643e-31	-1.06521	0.088	0.517	1.79765e-26
Rims2	2.00916e-30	-0.712581	0.124	0.579	3.74548e-26
Tmem178b	2.63702e-30	-0.68173	0.088	0.527	4.91592e-26
Ctnna2	3.18464e-30	-0.762995	0.336	0.748	5.93681e-26
Gria4	3.41979e-30	-0.901611	0.032	0.451	6.37516e-26
Fth1	3.62754e-30	0.786448	0.793	0.51	6.76247e-26
Lingo2	4.31648e-30	-1.45026	0.037	0.446	8.04678e-26
Ahi1	6.42145e-30	-0.787404	0.157	0.604	1.19709e-25
Hs6st3	7.52447e-30	-1.26961	0.023	0.433	1.40271e-25
Tmeff2	7.9485e-30	-0.836582	0.046	0.464	1.48176e-25
Etl4	3.15916e-29	-1.04877	0.055	0.467	5.88931e-25
2022-03-01	6.98186e-29	-0.772909	0.028	0.434	1.30156e-24
Pde4b	7.24581e-29	-1.01999	0.175	0.599	1.35076e-24
Samd12	1.03701e-28	-0.669488	0.032	0.438	1.9332e-24
Gm20642	1.1055e-28	-0.743784	0.018	0.421	2.06087e-24
Tenm4	1.27211e-28	-0.709482	0.037	0.448	2.37147e-24
Pde4d	1.35284e-28	-0.960614	0.207	0.625	2.52197e-24
Nbea	1.87942e-28	-0.659876	0.175	0.629	3.50362e-24
Arpp21	1.91583e-28	-0.89523	0.194	0.608	3.57149e-24
Tanc2	6.93184e-28	-0.642277	0.157	0.591	1.29223e-23
Dock3	1.92636e-27	-0.601515	0.134	0.57	3.59113e-23
Sorbs2	2.83434e-27	-0.709365	0.055	0.46	5.28377e-23
Cadm2	2.85234e-27	-0.645343	0.977	0.987	5.31734e-23
Slc8a1	8.54613e-27	-0.747473	0.097	0.505	1.59317e-22
Cnksr2	1.41201e-26	-0.693043	0.097	0.496	2.63227e-22
Pak7	1.52568e-26	-0.604726	0.014	0.387	2.84418e-22
Cck	2.06128e-26	0.653824	0.562	0.265	3.84264e-22
Xist	3.31368e-26	-1.08	0.101	0.499	6.17736e-22
Fgf12	3.57877e-26	-0.781512	0.198	0.598	6.67155e-22
Rian	8.60711e-26	-0.62239	0.055	0.448	1.60454e-21
Agbl4	8.84706e-26	-0.717421	0.06	0.448	1.64927e-21
Cacna2d3	8.93188e-26	-0.920904	0.051	0.428	1.66508e-21
Atp1a2	9.08304e-26	0.696242	0.747	0.481	1.69326e-21
Hspa8	9.17106e-26	0.715732	0.622	0.342	1.70967e-21
Actb	2.36938e-25	0.723151	0.645	0.373	4.41699e-21
Cacnb4	2.56311e-25	-0.632372	0.101	0.499	4.77815e-21
Ppfia2	5.08777e-25	-0.623576	0.055	0.429	9.48461e-21
Prickle2	5.36081e-25	-0.632854	0.097	0.494	9.99362e-21
Cdr1os	5.92628e-25	-0.540915	0.023	0.384	1.10478e-20
Chrm3	6.25883e-25	-0.778306	0.028	0.391	1.16677e-20
Prickle1	6.99238e-25	-0.643423	0.097	0.488	1.30352e-20
Macrod2	9.30075e-25	-0.665275	0.281	0.699	1.73385e-20
Plekha5	1.16901e-24	-0.529749	0.06	0.435	2.17926e-20
Slit3	2.98526e-24	-0.697886	0.023	0.38	5.56512e-20
Kalrn	5.36046e-24	-0.763189	0.327	0.681	9.99296e-20
Cacna1c	5.5761e-24	-0.619472	0.037	0.398	1.0395e-19
Kcnb2	6.81202e-24	-0.672737	0.018	0.37	1.2699e-19
Tnr	8.39397e-24	-0.594886	0.018	0.367	1.5648e-19
Cdh12	8.57976e-24	-0.734719	0.005	0.345	1.59944e-19
Gria1	9.42403e-24	-0.828302	0.129	0.506	1.75683e-19
Ntrk3	9.49276e-24	-0.614025	0.055	0.415	1.76964e-19
R3hdm1	1.08848e-23	-0.728385	0.253	0.649	2.02914e-19
Pcp4	1.55676e-23	0.64458	0.548	0.269	2.90211e-19
Slc1a2	1.65912e-23	0.580855	1	0.948	3.09293e-19
Prkg1	1.86959e-23	-0.695922	0.032	0.383	3.48529e-19
Kcnma1	2.1213e-23	-0.733007	0.281	0.661	3.95453e-19
Tspan7	3.09692e-23	0.690769	0.806	0.586	5.77327e-19
Gm28376	3.17797e-23	-0.59852	0.014	0.356	5.92437e-19
Pde10a	3.22678e-23	-0.934204	0.111	0.482	6.01536e-19
Car10	4.62417e-23	-0.812819	0.065	0.422	8.62039e-19
Cttnbp2	5.08795e-23	-0.577438	0.129	0.506	9.48495e-19
Myt1l	5.20936e-23	-0.584503	0.088	0.459	9.71128e-19
Plpp3	5.38256e-23	0.704243	0.691	0.443	1.00342e-18
Pex5l	7.51736e-23	-0.779441	0.097	0.461	1.40139e-18
Calm2	7.74782e-23	0.781094	0.677	0.466	1.44435e-18
Nlgn1	8.33739e-23	-0.64116	0.931	0.944	1.55426e-18
Gabrb3	8.71564e-23	-0.601928	0.12	0.493	1.62477e-18
Cacna1e	9.43505e-23	-0.560511	0.041	0.392	1.75888e-18
5730522E02Rik	1.22554e-22	-0.573483	0.005	0.333	2.28465e-18
Cntn3	1.47928e-22	-0.585074	0.023	0.36	2.75768e-18
Unc80	1.93897e-22	-0.4928	0.037	0.379	3.61463e-18
Epha6	3.78861e-22	-0.873611	0.014	0.339	7.06272e-18
Mctp1	3.88839e-22	-0.596191	0.014	0.339	7.24873e-18
Dlgap1	4.03982e-22	-0.68824	0.636	0.823	7.53103e-18
Dscaml1	4.21551e-22	-0.581068	0.005	0.326	7.85854e-18
Chsy3	4.93776e-22	-0.60018	0.014	0.338	9.20497e-18
Rbfox3	7.27378e-22	-0.554902	0.074	0.421	1.35598e-17
Edil3	7.38735e-22	-0.649123	0.083	0.436	1.37715e-17
Dpp6	1.26152e-21	-0.648979	0.037	0.37	2.35173e-17
Lrrtm3	1.30855e-21	-0.565401	0.037	0.367	2.43941e-17
Dscam	1.41833e-21	-0.617866	0.046	0.38	2.64406e-17
Hecw1	1.6265e-21	-0.514716	0.018	0.338	3.03212e-17
Brinp1	2.23838e-21	-0.629043	0.101	0.454	4.17278e-17
Sorcs1	2.65523e-21	-0.568855	0.023	0.342	4.94988e-17
Camk2a	3.60976e-21	-0.606789	0.115	0.47	6.72932e-17
4930419G24Rik	3.95006e-21	-0.583394	0.005	0.315	7.3637e-17
Zfp385b	5.3519e-21	-0.576576	0.028	0.346	9.97701e-17
Cntn5	5.65206e-21	-1.0987	0.037	0.355	1.05366e-16
Gm26871	5.93867e-21	-0.549252	0.009	0.319	1.10709e-16
Klhl29	6.09253e-21	-0.507468	0.028	0.348	1.13577e-16
Gria3	6.3526e-21	-0.624154	0.111	0.46	1.18425e-16
A230006K03Rik	7.32945e-21	-0.538535	0	0.303	1.36636e-16
9530059O14Rik	7.43082e-21	-0.513518	0	0.303	1.38525e-16
Cox6c	8.33845e-21	0.661517	0.493	0.242	1.55445e-16
Unc5d	8.59017e-21	-0.799625	0.018	0.329	1.60138e-16
Foxp1	1.0995e-20	-0.649156	0.138	0.495	2.04968e-16
Ube2e2	1.13209e-20	-0.493842	0.203	0.597	2.11044e-16
Rapgef4	1.23103e-20	-0.479244	0.032	0.353	2.29488e-16
Cst3	1.41203e-20	0.681996	0.613	0.365	2.63231e-16
Large1	1.67262e-20	-0.51308	0.138	0.516	3.11809e-16
Tmem132d	1.69648e-20	-0.556625	0.018	0.33	3.16258e-16
Rplp1	2.93238e-20	0.567414	0.475	0.219	5.46654e-16
Csmd2	2.99979e-20	-0.493732	0.023	0.329	5.59221e-16
Oxr1	3.02757e-20	-0.606036	0.166	0.538	5.64399e-16
Spock1	3.52929e-20	-0.532041	0.069	0.397	6.57931e-16
Pclo	3.60518e-20	-0.501623	0.106	0.446	6.72077e-16
Pcdh15	4.69916e-20	-0.758183	0.009	0.311	8.76018e-16
Msi2	5.28065e-20	0.545902	0.922	0.716	9.84419e-16
Ncam2	5.89634e-20	-0.627833	0.198	0.562	1.0992e-15
Ano3	6.19852e-20	-0.551722	0.037	0.349	1.15553e-15
Rpl9	6.85871e-20	0.480046	0.419	0.18	1.2786e-15
Unc5c	6.99331e-20	-0.540289	0.055	0.379	1.30369e-15
A330015K06Rik	7.41217e-20	-0.614434	0.005	0.3	1.38178e-15
Nav2	8.26402e-20	-0.505319	0.244	0.627	1.54058e-15
Slc1a3	8.55374e-20	0.674761	0.77	0.536	1.59459e-15
St6galnac3	9.86089e-20	-0.562103	0.023	0.329	1.83827e-15
Chchd10	9.92056e-20	0.503934	0.433	0.192	1.84939e-15
Grik2	9.97102e-20	-0.629842	0.221	0.596	1.8588e-15
Strbp	1.09531e-19	-0.534489	0.419	0.76	2.04188e-15
Khdrbs2	1.1067e-19	-0.536747	0.009	0.302	2.06312e-15
Nrgn	1.50453e-19	0.630912	0.558	0.321	2.80474e-15
Gabrg3	1.8956e-19	-0.668193	0.074	0.398	3.53377e-15
Tmem132b	1.98385e-19	-0.419787	0.051	0.372	3.6983e-15
Ptprk	2.00935e-19	-0.527826	0.009	0.303	3.74582e-15
Clstn2	2.32072e-19	-0.601386	0.032	0.334	4.32628e-15
Msra	2.82894e-19	-0.465463	0.014	0.305	5.27371e-15
Mmp16	3.17702e-19	-0.534104	0.046	0.355	5.92261e-15
Gabrb2	4.24591e-19	-0.444135	0.023	0.318	7.91523e-15
D430041D05Rik	4.44236e-19	-0.461447	0.023	0.314	8.28146e-15
Atxn1	4.91937e-19	-0.461211	0.194	0.568	9.17069e-15
Elmo1	4.97809e-19	-0.499086	0.032	0.335	9.28015e-15
Cacna2d1	5.25549e-19	-0.553588	0.129	0.465	9.79729e-15
Fam189a1	7.0336e-19	-0.456542	0.009	0.292	1.3112e-14
Unc79	7.99021e-19	-0.422261	0.041	0.342	1.48953e-14
Npas3	9.48123e-19	0.437028	0.959	0.714	1.76749e-14
Fam135b	1.07575e-18	-0.463587	0.018	0.303	2.00542e-14
Dnajc6	1.08797e-18	-0.410479	0.028	0.323	2.0282e-14
Magi2	1.11335e-18	-0.510626	0.922	0.954	2.07551e-14
Ano4	1.21207e-18	-0.49494	0.009	0.291	2.25954e-14
Prnp	1.64151e-18	0.573963	0.553	0.315	3.0601e-14
Dip2c	2.15267e-18	-0.421384	0.152	0.507	4.013e-14
Kcnq1ot1	2.46764e-18	-0.405784	0.069	0.387	4.60018e-14
Dcc	2.90605e-18	-0.799872	0.129	0.448	5.41746e-14
Slc4a10	3.46317e-18	-0.442128	0.065	0.373	6.45605e-14
Wdr17	3.49664e-18	0.512924	0.972	0.843	6.51843e-14
Erbb4	3.75319e-18	-1.11909	0.051	0.34	6.99669e-14
Ldlrad4	3.86888e-18	-0.448597	0.083	0.397	7.21238e-14
Galntl6	4.02622e-18	-1.20228	0.028	0.309	7.50568e-14
Schip1	5.21004e-18	-0.775193	0.115	0.424	9.71256e-14
Rasgef1b	5.56787e-18	-0.441698	0.009	0.283	1.03796e-13
Lrrc4c	5.60717e-18	-0.653707	0.696	0.858	1.04529e-13
Atrnl1	5.62566e-18	-0.446314	0.078	0.393	1.04874e-13
Dmd	6.59876e-18	-0.560419	0.521	0.77	1.23014e-13
Homer1	7.36236e-18	-0.564094	0.051	0.347	1.37249e-13
Pcsk2	7.56819e-18	-0.562375	0.157	0.482	1.41086e-13
Tpt1	8.08179e-18	0.507344	0.475	0.235	1.50661e-13
Arl15	8.17254e-18	-0.458589	0.065	0.362	1.52353e-13
Map7	1.63669e-17	-0.498456	0.051	0.338	3.05111e-13
Sipa1l1	1.84667e-17	-0.44106	0.078	0.381	3.44256e-13
Csrnp3	1.90861e-17	-0.392634	0.032	0.311	3.55803e-13
Ppm1e	2.0238e-17	-0.462941	0.088	0.398	3.77277e-13
Cdh18	2.06002e-17	-0.822016	0.032	0.308	3.84029e-13
Efna5	2.77302e-17	-0.519069	0.051	0.331	5.16947e-13
Dok6	2.84526e-17	-0.429722	0.051	0.34	5.30413e-13
Galnt13	3.21432e-17	-0.471103	0.028	0.301	5.99214e-13
Gucy1a2	4.81602e-17	-0.382403	0.028	0.301	8.97802e-13
Plxna4	5.37128e-17	-0.449547	0.041	0.321	1.00131e-12
Cmss1	5.77462e-17	0.65377	0.622	0.439	1.07651e-12
Cntnap5a	6.32963e-17	-0.666358	0.018	0.281	1.17997e-12
Mycbp2	7.13045e-17	-0.424332	0.272	0.657	1.32926e-12
A230057D06Rik	7.3824e-17	-0.442802	0.097	0.399	1.37623e-12
Slc2a13	7.85373e-17	-0.462201	0.051	0.34	1.46409e-12
Caln1	9.5353e-17	-0.509973	0.032	0.302	1.77757e-12
Kcnt2	1.34911e-16	-0.479972	0.023	0.286	2.515e-12
Aff3	1.35084e-16	-0.406083	0.023	0.289	2.51824e-12
Fstl4	1.36628e-16	-0.481617	0.018	0.276	2.54702e-12
Grin1	1.39096e-16	-0.374411	0.074	0.371	2.59302e-12
Ksr2	1.65427e-16	-0.362892	0.014	0.274	3.08389e-12
Tnrc6c	1.76778e-16	-0.391936	0.18	0.519	3.29549e-12
Gm36975	1.9277e-16	-0.412072	0.055	0.334	3.59362e-12
Prkcb	2.69885e-16	-0.454386	0.175	0.502	5.03119e-12
Luzp2	2.86419e-16	0.538698	0.857	0.635	5.33942e-12
Prex2	2.93799e-16	0.654407	0.691	0.513	5.47701e-12
Hsp90ab1	3.17693e-16	0.569588	0.567	0.354	5.92244e-12
Rpl21	4.29696e-16	0.430191	0.387	0.174	8.0104e-12
Sorbs2os	4.40048e-16	-0.376517	0.037	0.302	8.20337e-12
Ablim2	4.4923e-16	-0.374023	0.018	0.272	8.37455e-12
Gapdh	4.6805e-16	0.553408	0.438	0.227	8.72538e-12
Asic2	4.82973e-16	-0.637568	0.332	0.647	9.00359e-12
Celf4	5.37583e-16	-0.471789	0.083	0.369	1.00216e-11
Rpl38	6.47287e-16	0.573196	0.392	0.191	1.20667e-11
Ftx	6.63823e-16	-0.359862	0.032	0.294	1.2375e-11
Prkce	7.49035e-16	-0.431838	0.161	0.481	1.39635e-11
Adam22	7.92084e-16	-0.362292	0.06	0.338	1.4766e-11
Atp8a2	8.59328e-16	-0.350875	0.018	0.27	1.60196e-11
Srrm3	9.54248e-16	-0.358298	0.009	0.253	1.77891e-11
Aopep	9.60981e-16	-0.359343	0.101	0.401	1.79146e-11
Cacnb2	1.00462e-15	-0.683984	0.078	0.358	1.87281e-11
Grm8	1.11499e-15	-0.507323	0.028	0.28	2.07856e-11
Mapt	1.14071e-15	-0.432664	0.221	0.562	2.12651e-11
Dennd5b	1.20309e-15	-0.387239	0.055	0.321	2.24279e-11
Atp5h	1.20513e-15	0.529114	0.41	0.205	2.2466e-11
AC149090.1	1.2325e-15	-0.472843	0.244	0.584	2.29763e-11
Rimbp2	1.2648e-15	-0.382045	0.018	0.266	2.35784e-11
Gtdc1	1.2811e-15	-0.351816	0.041	0.305	2.38822e-11
Epb41l3	1.33605e-15	-0.353331	0.023	0.276	2.49066e-11
Kcnab1	1.40901e-15	-0.541363	0.069	0.344	2.62668e-11
Cpe	1.62106e-15	0.482006	0.783	0.633	3.02198e-11
Gm32509	1.6605e-15	-0.394241	0	0.234	3.09551e-11
Rpl37	1.80614e-15	0.474403	0.35	0.152	3.36701e-11
Ckb	1.91582e-15	0.603436	0.677	0.559	3.57146e-11
Mir124a-1hg	2.3131e-15	-0.349346	0.023	0.273	4.31208e-11
Nyap2	2.40594e-15	-0.377993	0.014	0.257	4.48516e-11
Cdh8	2.42462e-15	-0.430042	0.014	0.255	4.51997e-11
Ssh2	2.81329e-15	-0.389719	0.088	0.364	5.24454e-11
Fau	3.06731e-15	0.50347	0.401	0.197	5.71808e-11
Dtnb	3.28949e-15	-0.381135	0.074	0.348	6.13228e-11
Cadps2	3.58335e-15	-0.474453	0.014	0.255	6.68008e-11
Robo1	3.6072e-15	-0.567176	0.092	0.368	6.72455e-11
Dock10	3.65645e-15	-0.532147	0.023	0.267	6.81636e-11
A830018L16Rik	3.70831e-15	-0.439394	0.037	0.292	6.91303e-11
Miat	4.2194e-15	-0.385397	0.023	0.267	7.86581e-11
Rnf150	4.80204e-15	-0.364543	0.018	0.256	8.95196e-11
Itpr1	5.08055e-15	-0.401095	0.097	0.382	9.47117e-11
Tcf20	5.22091e-15	-0.350139	0.06	0.322	9.73282e-11
Cox6b1	5.48313e-15	0.400063	0.35	0.152	1.02217e-10
Rasal2	5.49239e-15	-0.403317	0.147	0.446	1.02389e-10
Pde4dip	5.61979e-15	-0.354559	0.074	0.345	1.04764e-10
Tenm1	5.69675e-15	-0.443951	0.023	0.267	1.06199e-10
Gm46367	5.87281e-15	-0.346207	0.037	0.293	1.09481e-10
Prr5l	5.89153e-15	-0.563125	0	0.228	1.0983e-10
Mgat4c	6.252e-15	-0.761537	0.097	0.36	1.1655e-10
Agap1	6.36509e-15	-0.384948	0.055	0.317	1.18658e-10
Trank1	7.89003e-15	-0.33266	0.018	0.257	1.47086e-10
Garnl3	8.58969e-15	-0.42024	0.041	0.294	1.60129e-10
Plxdc2	8.88521e-15	-0.447158	0.051	0.306	1.65638e-10
Rapgef5	9.2733e-15	-0.362289	0.023	0.267	1.72873e-10
Zranb2	9.44917e-15	-0.366383	0.161	0.473	1.76152e-10
Numb	1.06258e-14	-0.355848	0.065	0.325	1.98086e-10
Hcn1	1.20114e-14	-0.487463	0.046	0.3	2.23917e-10
Myo9a	1.23529e-14	-0.353528	0.106	0.385	2.30283e-10
Ptk2	1.29614e-14	-0.348482	0.198	0.527	2.41626e-10
Kcnh1	1.37334e-14	-0.351986	0.014	0.245	2.56019e-10
Trim2	1.49786e-14	-0.381567	0.092	0.364	2.79231e-10
Grm1	1.56153e-14	-0.408814	0.009	0.236	2.91101e-10
Zfp536	1.71784e-14	-0.480038	0.014	0.245	3.20239e-10
Cplane1	1.78502e-14	-0.356866	0.078	0.34	3.32763e-10
Uqcrb	1.93055e-14	0.38584	0.276	0.104	3.59893e-10
Plcl2	1.94186e-14	-0.337617	0.032	0.272	3.62001e-10
Kcnj6	1.95777e-14	-0.354456	0.014	0.243	3.64968e-10
Gm20275	1.96308e-14	-0.370658	0.111	0.387	3.65957e-10
Ext1	2.25561e-14	-0.426969	0.194	0.502	4.20491e-10
Mir99ahg	2.31919e-14	0.430526	0.885	0.756	4.32343e-10
Enox1	2.48577e-14	-0.408834	0.129	0.415	4.63396e-10
Pdzrn3	2.66036e-14	-0.442528	0.028	0.264	4.95945e-10
Malat1	2.68225e-14	-0.23894	1	1	5.00025e-10
Cacna1d	2.7812e-14	-0.365283	0.12	0.4	5.18472e-10
Ywhah	2.93013e-14	0.478033	0.419	0.214	5.46235e-10
Gm37459	3.04321e-14	-0.384426	0.014	0.239	5.67315e-10
Nlk	3.33738e-14	-0.393861	0.138	0.417	6.22154e-10
Gm48091	3.39777e-14	-0.338652	0.005	0.224	6.33412e-10
Mical3	3.83103e-14	-0.34322	0.074	0.328	7.14181e-10
Nos1ap	4.19031e-14	-0.418438	0.088	0.353	7.81158e-10
Exoc6b	4.39386e-14	-0.37913	0.129	0.409	8.19103e-10
St18	5.11024e-14	-0.571159	0.018	0.244	9.52651e-10
Zbtb20	6.02027e-14	0.364339	0.977	0.792	1.1223e-09
Nalcn	6.34007e-14	-0.318215	0.032	0.267	1.18192e-09
Nell2	6.53438e-14	-0.404538	0.101	0.368	1.21814e-09
Ppm1h	7.10116e-14	-0.337994	0.028	0.256	1.3238e-09
Eml6	7.39337e-14	-0.346642	0.101	0.362	1.37827e-09
Shank2	7.43025e-14	-0.3279	0.023	0.249	1.38515e-09
Rps21	7.62445e-14	0.407068	0.378	0.179	1.42135e-09
Sparcl1	8.26775e-14	0.497575	0.59	0.4	1.54127e-09
Kcnj3	9.004e-14	-0.375879	0.078	0.334	1.67853e-09
Dab1	9.14918e-14	-0.486743	0.309	0.623	1.70559e-09
Ryr3	1.01587e-13	-0.555302	0.005	0.217	1.89379e-09
Sorcs3	1.04607e-13	-0.445962	0.014	0.233	1.95008e-09
Hivep2	1.05807e-13	-0.408725	0.263	0.591	1.97246e-09
Satb2	1.06674e-13	-0.354472	0.005	0.217	1.98862e-09
Otud7a	1.07921e-13	-0.351376	0.171	0.462	2.01185e-09
Apbb2	1.10733e-13	-0.342094	0.078	0.331	2.06428e-09
Scai	1.13241e-13	-0.350588	0.065	0.309	2.11103e-09
Dnm3	1.18673e-13	-0.348176	0.115	0.395	2.2123e-09
Shtn1	1.21526e-13	-0.315646	0.005	0.216	2.26549e-09
Eml5	1.24971e-13	-0.326664	0.078	0.333	2.3297e-09
Ptprz1	1.28605e-13	0.48574	0.71	0.512	2.39746e-09
Slc44a1	1.28691e-13	-0.33052	0.051	0.292	2.39906e-09
Atp5md	1.29316e-13	0.449919	0.355	0.167	2.41071e-09
Slc35f1	1.30557e-13	-0.421781	0.078	0.328	2.43385e-09
Zdhhc14	1.31197e-13	-0.368901	0.051	0.289	2.44578e-09
Srrm4	1.70989e-13	-0.333752	0.014	0.228	3.18758e-09
Slc35f3	1.8151e-13	-0.395233	0.032	0.259	3.38372e-09
Hsp90aa1	1.82288e-13	0.477634	0.461	0.266	3.39821e-09
Sptbn4	1.99529e-13	-0.305451	0.023	0.247	3.71961e-09
Hs3st4	2.01524e-13	-0.705803	0.051	0.281	3.7568e-09
Ica1	2.02763e-13	-0.310505	0.023	0.245	3.77991e-09
Atp5k	2.0733e-13	0.384254	0.29	0.118	3.86505e-09
Trpm3	2.1737e-13	0.364869	0.857	0.668	4.05221e-09
Amph	2.34977e-13	-0.315584	0.055	0.297	4.38044e-09
Ypel2	2.45584e-13	-0.318544	0.009	0.22	4.57818e-09
Ankrd33b	2.62549e-13	-0.310448	0.005	0.213	4.89444e-09
Osbpl6	2.63416e-13	-0.337088	0.051	0.284	4.9106e-09
Slc35f4	2.84341e-13	-0.353109	0.023	0.242	5.30069e-09
Dip2b	2.90104e-13	-0.354488	0.138	0.405	5.40812e-09
Cacna1b	2.98247e-13	-0.302018	0.023	0.244	5.55992e-09
Pde2a	3.01372e-13	-0.326859	0.009	0.219	5.61818e-09
Gm20713	3.01694e-13	0.565875	0.728	0.56	5.62419e-09
Prkca	3.56699e-13	-0.414732	0.161	0.445	6.64959e-09
Gpr158	3.58496e-13	-0.442162	0.171	0.436	6.68308e-09
Fmn1	3.79628e-13	-0.310448	0.009	0.216	7.07702e-09
Dgkh	4.04223e-13	-0.334886	0.041	0.267	7.53553e-09
Bcl11a	4.22627e-13	-0.338955	0.051	0.283	7.87862e-09
Elavl3	4.801e-13	-0.28897	0.069	0.318	8.95002e-09
Sh3rf3	5.13291e-13	-0.332621	0.023	0.241	9.56877e-09
Slc25a4	5.15214e-13	0.500403	0.47	0.286	9.60461e-09
Trim35	5.33096e-13	-0.324307	0.051	0.282	9.93798e-09
Tafa1	5.38492e-13	-0.745894	0.046	0.268	1.00386e-08
Pakap	5.44826e-13	-0.342939	0.014	0.223	1.01567e-08
Zmat4	5.47656e-13	-0.358558	0.028	0.248	1.02094e-08
1700111E14Rik	5.64199e-13	-0.323611	0.037	0.264	1.05178e-08
Mertk	5.83082e-13	0.515103	0.599	0.435	1.08698e-08
Egfem1	5.88529e-13	-0.582813	0.055	0.278	1.09714e-08
Kcnc2	6.04924e-13	-0.491521	0.023	0.237	1.1277e-08
Atp5b	6.22665e-13	0.445602	0.41	0.217	1.16077e-08
Phf24	6.6793e-13	-0.332507	0.06	0.288	1.24516e-08
Mast3	6.85128e-13	-0.328912	0.032	0.251	1.27722e-08
Robo2	7.42282e-13	-0.380689	0.189	0.471	1.38376e-08
Tafa2	7.68217e-13	-0.576256	0.032	0.248	1.43211e-08
Sidt1	7.68403e-13	-0.297048	0.005	0.206	1.43246e-08
Neto1	7.70758e-13	-0.334944	0.028	0.245	1.43685e-08
Rabgap1l	8.00873e-13	-0.322845	0.18	0.468	1.49299e-08
Dapk1	9.17185e-13	-0.296712	0.023	0.236	1.70982e-08
Fnbp1l	9.68375e-13	-0.325876	0.032	0.247	1.80525e-08
B230209E15Rik	9.74896e-13	-0.292268	0.005	0.203	1.8174e-08
Trhde	1.14926e-12	-0.400935	0.014	0.218	2.14246e-08
Eif1	1.18025e-12	0.481344	0.488	0.293	2.20023e-08
Ptprj	1.24721e-12	-0.304502	0.106	0.368	2.32506e-08
Oprm1	1.44747e-12	-0.357681	0	0.193	2.69837e-08
Cadm1	1.46493e-12	0.457004	0.779	0.67	2.73092e-08
Camta1	1.5468e-12	-0.328807	0.143	0.415	2.88354e-08
Add2	1.57045e-12	-0.282909	0.032	0.25	2.92764e-08
Bsn	1.59144e-12	-0.274638	0.028	0.241	2.96677e-08
Pdzd2	1.76572e-12	-0.36023	0.023	0.23	3.29165e-08
Htr1f	1.85106e-12	-0.340725	0.005	0.199	3.45075e-08
Srcin1	1.99493e-12	-0.29457	0.051	0.276	3.71895e-08
Ralgapa2	2.00201e-12	-0.298841	0.037	0.252	3.73215e-08
Stmn1	2.04491e-12	0.527041	0.442	0.264	3.81212e-08
Snap91	2.07101e-12	-0.308223	0.06	0.285	3.86079e-08
Tsix	2.09891e-12	-0.325279	0.032	0.25	3.9128e-08
Fndc9	2.57237e-12	-0.282953	0.005	0.197	4.79541e-08
Apba1	2.57587e-12	-0.305733	0.065	0.297	4.80193e-08
Serinc1	2.68237e-12	0.498712	0.41	0.231	5.00048e-08
Sbf2	2.88461e-12	-0.295326	0.106	0.353	5.37748e-08
Cobl	2.99885e-12	-0.301331	0.032	0.241	5.59045e-08
Runx2	3.23838e-12	-0.29879	0.023	0.228	6.03699e-08
Tmem108	3.51839e-12	-0.346934	0.023	0.227	6.55897e-08
Mtus2	3.67053e-12	-0.287027	0.032	0.244	6.8426e-08
Usp29	4.18793e-12	-0.292599	0.009	0.203	7.80714e-08
Galnt17	4.63358e-12	-0.386974	0.037	0.245	8.63793e-08
Rap1gap2	5.01377e-12	-0.273059	0.018	0.218	9.34666e-08
Nav1	5.16194e-12	-0.285739	0.014	0.212	9.62289e-08
Pde1a	5.29919e-12	-0.50618	0.097	0.331	9.87875e-08
Gm43376	5.60643e-12	-0.280075	0.005	0.192	1.04515e-07
Rasgrf1	5.6715e-12	-0.311303	0.06	0.288	1.05728e-07
Ssbp2	5.94607e-12	-0.30892	0.143	0.409	1.10847e-07
Flrt2	6.53973e-12	-0.33056	0.051	0.261	1.21914e-07
Cers6	6.67777e-12	-0.286217	0.014	0.206	1.24487e-07
Mbd5	7.33735e-12	-0.312538	0.184	0.462	1.36783e-07
Tmtc1	7.93687e-12	-0.289415	0.014	0.208	1.47959e-07
Zeb2	7.93698e-12	-0.453472	0.217	0.477	1.47961e-07
Gm15810	8.27182e-12	-0.280211	0	0.181	1.54203e-07
Grik4	8.53396e-12	-0.2935	0.005	0.191	1.5909e-07
2010300C02Rik	8.61732e-12	-0.277638	0.028	0.229	1.60644e-07
Gnao1	9.03252e-12	0.438055	0.737	0.609	1.68384e-07
Gm4258	9.13727e-12	-0.320498	0.065	0.284	1.70337e-07
Cask	9.83874e-12	-0.307739	0.065	0.281	1.83414e-07
C2cd5	1.01536e-11	-0.279985	0.074	0.3	1.89284e-07
Epha5	1.0718e-11	-0.380358	0.171	0.435	1.99804e-07
Cox8a	1.07183e-11	0.484612	0.465	0.289	1.9981e-07
Gm28905	1.12571e-11	-0.291023	0	0.18	2.09855e-07
Ppp1r9a	1.17237e-11	-0.318514	0.18	0.449	2.18552e-07
Rps29	1.22186e-11	0.456677	0.359	0.189	2.27778e-07
Runx1t1	1.23396e-11	-0.289094	0.041	0.252	2.30034e-07
Rps28	1.38306e-11	0.299218	0.272	0.113	2.57831e-07
Spock3	1.38836e-11	-0.451269	0.074	0.294	2.58818e-07
Jmjd1c	1.48025e-11	-0.282722	0.171	0.441	2.75949e-07
Sclt1	1.54709e-11	-0.286764	0.055	0.27	2.88408e-07
Gm20754	1.55694e-11	-0.364369	0.009	0.194	2.90245e-07
Ndufs5	1.57663e-11	0.348764	0.332	0.159	2.93916e-07
Slc6a6	1.70599e-11	-0.286281	0.028	0.223	3.1803e-07
Dync1i1	1.75232e-11	-0.305659	0.074	0.301	3.26667e-07
Mbp	1.76456e-11	-0.591275	0.12	0.348	3.28949e-07
Gm15398	1.8377e-11	-0.386939	0.005	0.185	3.42584e-07
Asap1	1.87487e-11	-0.322428	0.184	0.458	3.49514e-07
Ppp1r16b	1.95176e-11	-0.325279	0.041	0.246	3.63848e-07
Kcnq3	2.13983e-11	-0.37677	0.313	0.617	3.98906e-07
Clvs1	2.24621e-11	-0.261176	0.009	0.191	4.18739e-07
Ndufb7	2.33405e-11	0.252689	0.221	0.081	4.35113e-07
Arfgef3	2.39247e-11	-0.265827	0.028	0.221	4.46004e-07
Focad	2.39271e-11	-0.302929	0.051	0.255	4.46049e-07
Scn1a	2.41219e-11	-0.316887	0.065	0.276	4.49681e-07
Camk4	2.42492e-11	-0.336096	0.078	0.297	4.52053e-07
Gm3764	2.49658e-11	0.431731	0.737	0.615	4.65413e-07
Rapgef2	2.52008e-11	-0.296042	0.106	0.336	4.69794e-07
Kcnd3	2.61243e-11	-0.283633	0.023	0.213	4.87008e-07
Rps27a	2.68689e-11	0.391756	0.346	0.174	5.00891e-07
Iqsec1	2.69418e-11	-0.309427	0.143	0.384	5.02249e-07
Jazf1	2.71288e-11	-0.278003	0.028	0.219	5.05735e-07
Klhl2	2.86377e-11	-0.310077	0.092	0.315	5.33865e-07
Qk	2.8895e-11	0.315727	0.903	0.733	5.38661e-07
Rpl41	2.9118e-11	0.440929	0.369	0.196	5.42819e-07
Cmip	3.08665e-11	-0.298353	0.101	0.333	5.75413e-07
Son	3.1677e-11	0.37963	0.848	0.763	5.90522e-07
4930587E11Rik	3.19328e-11	-0.280657	0.005	0.182	5.95292e-07
Gpc5	3.21392e-11	0.368021	0.995	0.941	5.99138e-07
Rpl28	3.27005e-11	0.342052	0.341	0.168	6.09603e-07
Maml3	3.45254e-11	-0.304293	0.028	0.222	6.43623e-07
Rpl13	3.48106e-11	0.455555	0.415	0.244	6.48938e-07
Nfasc	3.59636e-11	-0.323293	0.097	0.321	6.70433e-07
Tshz3	3.83204e-11	-0.266252	0.005	0.181	7.14368e-07
Flnb	3.96403e-11	-0.258159	0.018	0.203	7.38975e-07
Syt16	4.00976e-11	-0.277283	0.037	0.236	7.475e-07
Pacs1	4.02514e-11	-0.274154	0.032	0.226	7.50367e-07
Rgs7bp	4.05443e-11	-0.34198	0.143	0.384	7.55826e-07
Tspan5	4.09118e-11	-0.282587	0.184	0.46	7.62677e-07
Fhod3	4.20901e-11	-0.313242	0.037	0.234	7.84644e-07
Camk1d	4.45618e-11	0.531623	0.594	0.501	8.30721e-07
Eml4	4.47105e-11	-0.25378	0.028	0.219	8.33493e-07
Gm42303	4.49251e-11	-0.263474	0	0.171	8.37494e-07
Rtn1	4.60791e-11	0.52737	0.59	0.465	8.59006e-07
Nell1	4.62819e-11	-0.378103	0.023	0.208	8.62788e-07
Vps13a	4.65174e-11	-0.260711	0.074	0.292	8.67177e-07
Dlg1	4.65608e-11	-0.317738	0.18	0.444	8.67986e-07
Rapgef6	4.95853e-11	-0.266636	0.078	0.299	9.2437e-07
Esyt2	5.03829e-11	-0.271086	0.046	0.245	9.39238e-07
Atp2c1	5.06062e-11	-0.270137	0.111	0.345	9.43401e-07
Naaladl2	5.13324e-11	-0.313564	0.115	0.352	9.56939e-07
Rps23	5.1998e-11	0.301752	0.3	0.136	9.69346e-07
Uqcrh	5.55481e-11	0.43856	0.323	0.162	1.03553e-06
Cntnap5b	5.60953e-11	-0.353103	0.005	0.177	1.04573e-06
Rpl11	5.6331e-11	0.406678	0.332	0.172	1.05012e-06
Grip1	5.63409e-11	-0.473804	0.051	0.252	1.05031e-06
Rps7	5.65953e-11	0.384816	0.323	0.161	1.05505e-06
Rps6ka3	5.71442e-11	-0.268616	0.051	0.255	1.06528e-06
Acap2	5.73659e-11	-0.287164	0.147	0.396	1.06942e-06
Thsd7a	5.76695e-11	-0.361995	0.041	0.236	1.07507e-06
Cacng3	6.22008e-11	-0.260357	0.014	0.193	1.15955e-06
Rorb	6.65953e-11	0.452512	0.682	0.524	1.24147e-06
Nin	6.86623e-11	-0.270752	0.032	0.221	1.28e-06
Mlip	6.9072e-11	-0.287842	0.018	0.201	1.28764e-06
Crebzf	7.11736e-11	-0.261443	0.037	0.231	1.32682e-06
Shisa9	7.12629e-11	-0.325977	0.055	0.258	1.32848e-06
Slco3a1	7.15099e-11	-0.254643	0.005	0.175	1.33309e-06
Nsd3	7.18294e-11	-0.266853	0.12	0.357	1.33904e-06
Gm32250	7.18986e-11	-0.291782	0.06	0.261	1.34033e-06
Ndufb9	7.20384e-11	0.332451	0.295	0.136	1.34294e-06
Smyd3	7.64244e-11	-0.330876	0.138	0.371	1.4247e-06
Csnk1g1	7.64556e-11	-0.264372	0.069	0.276	1.42529e-06
Map2k4	7.92104e-11	-0.26684	0.078	0.291	1.47664e-06
Xkr6	8.19672e-11	-0.271721	0.06	0.266	1.52803e-06
Stmn3	8.37754e-11	0.492719	0.465	0.305	1.56174e-06
Bicdl1	9.05859e-11	-0.236879	0	0.166	1.6887e-06
Nmnat2	9.76393e-11	-0.246068	0.037	0.232	1.82019e-06
Plekha1	9.8592e-11	-0.249547	0.041	0.239	1.83795e-06
Pknox2	1.04494e-10	-0.253097	0.023	0.206	1.94798e-06
Mif	1.06948e-10	0.32619	0.272	0.122	1.99372e-06
Fbxl17	1.09893e-10	-0.299205	0.184	0.442	2.04863e-06
Hace1	1.12045e-10	-0.260005	0.046	0.24	2.08875e-06
Rpl8	1.12287e-10	0.342074	0.336	0.171	2.09326e-06
Ppp1r12b	1.12565e-10	-0.272585	0.088	0.302	2.09843e-06
Uchl1	1.16548e-10	0.342188	0.313	0.154	2.17268e-06
P2ry14	1.1664e-10	-0.305922	0.074	0.281	2.1744e-06
Atp5o	1.19241e-10	0.311266	0.272	0.122	2.2229e-06
Atp5j	1.19392e-10	0.340637	0.327	0.161	2.22571e-06
Prr16	1.19941e-10	-0.367012	0.041	0.23	2.23594e-06
3110021N24Rik	1.20463e-10	-0.258859	0.069	0.278	2.24567e-06
Sltm	1.23892e-10	-0.235422	0.111	0.342	2.30959e-06
Gm41609	1.25043e-10	-0.257313	0.028	0.213	2.33106e-06
Slc4a4	1.3025e-10	0.311288	0.779	0.613	2.42813e-06
Rpl7	1.31713e-10	0.286166	0.258	0.111	2.4554e-06
Ncapd3	1.34767e-10	-0.236199	0.005	0.171	2.51233e-06
Epha4	1.3791e-10	-0.283596	0.083	0.301	2.57092e-06
Klhdc10	1.40877e-10	-0.24955	0.055	0.253	2.62624e-06
Syt7	1.43106e-10	-0.262193	0.037	0.225	2.66779e-06
Ankrd28	1.44033e-10	-0.275738	0.083	0.297	2.68505e-06
Herc1	1.44649e-10	-0.259019	0.152	0.403	2.69656e-06
Rnf220	1.47238e-10	-0.399168	0.055	0.249	2.74481e-06
Pdzrn4	1.47801e-10	-0.308082	0.009	0.18	2.75531e-06
Uvrag	1.49874e-10	-0.277498	0.065	0.263	2.79396e-06
Kmt2e	1.53889e-10	-0.256141	0.152	0.395	2.8688e-06
Pcnx2	1.62984e-10	-0.237683	0.005	0.17	3.03834e-06
Rapgef4os1	1.68091e-10	-0.24804	0.005	0.171	3.13356e-06
Pi4ka	1.73064e-10	-0.24732	0.147	0.401	3.22625e-06
Slc24a3	1.80825e-10	-0.295519	0.037	0.225	3.37093e-06
Otulin	2.12008e-10	-0.266517	0.065	0.264	3.95225e-06
Nrg2	2.16874e-10	-0.26411	0.051	0.241	4.04296e-06
Slc16a7	2.25544e-10	-0.242933	0.014	0.183	4.20458e-06
Ecpas	2.27992e-10	-0.239225	0.124	0.363	4.25022e-06
Nedd4l	2.29359e-10	-0.280295	0.18	0.435	4.27571e-06
Zfp804b	2.29996e-10	-0.471046	0	0.16	4.28759e-06
Myo5a	2.35938e-10	-0.269577	0.097	0.314	4.39836e-06
Arhgap10	2.38263e-10	-0.252422	0.009	0.177	4.44171e-06
Sh3gl2	2.52181e-10	-0.315784	0.106	0.323	4.70117e-06
Rock2	2.53489e-10	-0.261729	0.138	0.368	4.72554e-06
Jakmip3	2.56352e-10	-0.23108	0.009	0.175	4.77892e-06
Ttll11	2.64476e-10	-0.239511	0.028	0.207	4.93036e-06
Ralgps1	2.66027e-10	-0.233402	0.092	0.307	4.95928e-06
Pak3	2.67146e-10	-0.248955	0.083	0.293	4.98014e-06
Gm15738	2.83819e-10	-0.293252	0.124	0.349	5.29096e-06
Ppm1l	2.89515e-10	-0.29514	0.069	0.271	5.39715e-06
Ak5	2.97288e-10	-0.276488	0.055	0.252	5.54204e-06
Rtl4	3.10971e-10	-0.281234	0.009	0.175	5.79713e-06
4930415C11Rik	3.24695e-10	-0.275886	0.023	0.197	6.05297e-06
Btbd9	3.35617e-10	-0.237527	0.124	0.35	6.25657e-06
Dgkg	3.44216e-10	-0.250238	0.005	0.165	6.41687e-06
Scn8a	3.49126e-10	-0.267665	0.115	0.34	6.50841e-06
Gm16599	3.58496e-10	-0.302705	0.078	0.283	6.68308e-06
Gm1992	3.80752e-10	-0.244423	0.009	0.175	7.09798e-06
Sobp	3.83595e-10	-0.264795	0.101	0.321	7.15097e-06
Lmo7	3.98922e-10	-0.235388	0	0.156	7.4367e-06
Epha7	4.13096e-10	-0.285352	0.041	0.227	7.70094e-06
Braf	4.15396e-10	-0.2596	0.129	0.346	7.74381e-06
Cit	4.18642e-10	-0.269053	0.06	0.256	7.80433e-06
Itm2b	4.37457e-10	0.371314	0.447	0.274	8.15507e-06
Pacsin1	4.39086e-10	-0.238338	0.106	0.333	8.18545e-06
Nrxn1	4.51075e-10	-0.327911	1	0.996	8.40894e-06
Osbpl3	4.53529e-10	-0.237002	0.005	0.164	8.45469e-06
Dock9	4.54016e-10	-0.294857	0.074	0.27	8.46376e-06
Rab11fip3	4.55404e-10	-0.263991	0.055	0.245	8.48964e-06
Gm40841	4.5581e-10	-0.228312	0.009	0.174	8.49722e-06
Kcnh5	4.57202e-10	-0.272854	0.005	0.163	8.52316e-06
Gfod1	4.74388e-10	-0.250238	0.037	0.216	8.84355e-06
Zfp804a	4.79389e-10	-0.317849	0.009	0.172	8.93676e-06
Jph1	4.85393e-10	-0.237182	0.014	0.181	9.0487e-06
Zfyve28	4.89685e-10	-0.225476	0.014	0.181	9.1287e-06
Kif13b	5.01729e-10	-0.281399	0.051	0.234	9.35323e-06
Dlgap3	5.04116e-10	-0.239463	0.023	0.195	9.39774e-06
Adcy8	5.37251e-10	-0.262628	0.009	0.17	1.00154e-05
Lrrfip1	5.62372e-10	-0.247435	0.041	0.224	1.04837e-05
Gas7	5.89765e-10	-0.276601	0.083	0.281	1.09944e-05
Prkcz	6.23262e-10	-0.232784	0.041	0.227	1.16189e-05
Ntng1	6.40785e-10	-0.326537	0.005	0.163	1.19455e-05
B830012L14Rik	6.44851e-10	-0.229596	0.009	0.169	1.20213e-05
Rpl37a	6.52911e-10	0.385249	0.323	0.17	1.21716e-05
Mtf2	6.65746e-10	-0.244651	0.046	0.228	1.24108e-05
Ndufa5	6.77249e-10	0.346184	0.272	0.127	1.26253e-05
R3hdm2	6.88906e-10	-0.286041	0.194	0.434	1.28426e-05
Lysmd4	7.01439e-10	-0.243979	0.046	0.231	1.30762e-05
Dmxl2	7.14199e-10	-0.250923	0.065	0.255	1.33141e-05
Slc24a5	7.18508e-10	-0.253718	0.046	0.229	1.33944e-05
Gabrb1	7.91823e-10	0.336854	0.954	0.822	1.47612e-05
Gm17231	8.21496e-10	-0.232644	0.014	0.175	1.53143e-05
Sh3d19	8.23454e-10	-0.259594	0.018	0.183	1.53508e-05
Kif21a	8.23703e-10	-0.262024	0.212	0.474	1.53555e-05
Gm16351	8.26111e-10	-0.237625	0	0.151	1.54004e-05
Chchd2	8.76692e-10	0.356751	0.341	0.18	1.63433e-05
Dync1i2	8.88266e-10	-0.257302	0.106	0.317	1.65591e-05
Atp5e	8.92624e-10	0.259122	0.217	0.087	1.66403e-05
Gls	9.10653e-10	-0.267166	0.157	0.387	1.69764e-05
Ylpm1	9.22468e-10	-0.254906	0.083	0.281	1.71966e-05
Ptprg	9.6672e-10	-0.305139	0.166	0.393	1.80216e-05
Il1rap	9.72172e-10	-0.255194	0.037	0.211	1.81232e-05
Esrrg	9.74545e-10	-0.339492	0.088	0.281	1.81675e-05
5330417C22Rik	1.01025e-09	-0.219588	0.014	0.176	1.88331e-05
Cox7b	1.05888e-09	0.356948	0.341	0.184	1.97396e-05
Rps8	1.08365e-09	0.422717	0.373	0.217	2.02014e-05
Lrba	1.09522e-09	-0.264403	0.12	0.339	2.04171e-05
Gmcl1	1.11239e-09	-0.233904	0.032	0.206	2.07372e-05
Sntb2	1.15884e-09	-0.265556	0.041	0.217	2.16031e-05
4933406I18Rik	1.21064e-09	-0.221272	0.005	0.157	2.25687e-05
Plxna2	1.2255e-09	-0.268324	0.055	0.234	2.28458e-05
Rpl3	1.23705e-09	0.354315	0.369	0.205	2.3061e-05
Sox2ot	1.25247e-09	-0.407844	0.124	0.327	2.33486e-05
Tmem117	1.32658e-09	-0.213918	0.005	0.157	2.47301e-05
Npy	1.33615e-09	0.279604	0.221	0.092	2.49085e-05
Gm15155	1.34404e-09	-0.244343	0.005	0.156	2.50555e-05
Aldoa	1.35904e-09	0.475692	0.419	0.265	2.53352e-05
Osbp2	1.36375e-09	-0.246671	0.032	0.202	2.5423e-05
Usp15	1.37565e-09	-0.259797	0.069	0.255	2.5645e-05
Nme1	1.42363e-09	0.27679	0.276	0.129	2.65393e-05
Rere	1.46182e-09	-0.254772	0.295	0.607	2.72513e-05
Cox5a	1.46363e-09	0.349877	0.336	0.181	2.7285e-05
Vps13b	1.51182e-09	-0.240672	0.152	0.384	2.81834e-05
Chl1	1.64832e-09	-0.230785	0.018	0.18	3.07279e-05
Rpl35a	1.64833e-09	0.336233	0.29	0.144	3.07282e-05
Trerf1	1.68718e-09	-0.252137	0.111	0.319	3.14524e-05
Hint1	1.70338e-09	0.381232	0.295	0.152	3.17543e-05
Ttc7b	1.74287e-09	-0.250238	0.069	0.261	3.24905e-05
Setbp1	1.80277e-09	-0.261522	0.166	0.411	3.36072e-05
Sphkap	1.82805e-09	-0.262569	0.046	0.225	3.40784e-05
Lmtk2	1.84471e-09	-0.248181	0.06	0.244	3.43891e-05
Rnf157	1.90287e-09	-0.218942	0.046	0.226	3.54733e-05
Susd4	2.03393e-09	-0.228951	0.014	0.169	3.79164e-05
Reps2	2.05216e-09	-0.243487	0.069	0.257	3.82564e-05
Kmt2a	2.10768e-09	-0.240664	0.101	0.31	3.92914e-05
Prkag2	2.16368e-09	-0.284185	0.069	0.256	4.03354e-05
Matk	2.19958e-09	-0.24049	0.046	0.223	4.10045e-05
Bcl11b	2.22246e-09	-0.258877	0.018	0.177	4.14311e-05
Cntn6	2.27139e-09	-0.260449	0.005	0.153	4.23433e-05
Syndig1	2.34246e-09	-0.215738	0.009	0.161	4.36682e-05
Sv2b	2.37442e-09	-0.275329	0.101	0.297	4.4264e-05
Ahcyl2	2.42452e-09	-0.263227	0.111	0.322	4.51979e-05
Osbpl8	2.46595e-09	-0.278328	0.092	0.284	4.59702e-05
Atp5l	2.52481e-09	0.320649	0.313	0.163	4.70674e-05
Shank1	2.53939e-09	-0.231677	0.037	0.205	4.73394e-05
Zmynd8	2.56479e-09	-0.245316	0.129	0.348	4.78129e-05
Dmxl1	2.6546e-09	-0.227607	0.12	0.331	4.9487e-05
Smg6	2.70045e-09	-0.223889	0.12	0.336	5.03419e-05
Rnf169	2.70606e-09	-0.250895	0.092	0.288	5.04464e-05
Wipf3	2.74223e-09	-0.234192	0.018	0.174	5.11207e-05
Inpp4b	2.7827e-09	-0.34826	0.023	0.184	5.1875e-05
Pkp4	2.84794e-09	-0.246323	0.088	0.283	5.30913e-05
Nbas	2.85592e-09	-0.239043	0.041	0.214	5.324e-05
Gm49678	2.93567e-09	-0.277788	0.009	0.158	5.47267e-05
Mrtfa	2.98078e-09	-0.221249	0.041	0.212	5.55676e-05
Reep1	3.02663e-09	-0.239699	0.046	0.218	5.64224e-05
Maco1	3.03261e-09	-0.214806	0.037	0.208	5.6534e-05
Rbfox2	3.07929e-09	-0.243174	0.157	0.388	5.74041e-05
Gm27032	3.24337e-09	-0.212241	0.005	0.15	6.04628e-05
Foxp2	3.38867e-09	-0.30769	0.018	0.174	6.31716e-05
Gpm6b	3.51307e-09	0.405946	0.802	0.739	6.54906e-05
Kcnb1	3.61943e-09	-0.219908	0.051	0.231	6.74733e-05
Rpl36	3.66408e-09	0.296103	0.253	0.118	6.83058e-05
Lyst	3.76158e-09	-0.221424	0.06	0.242	7.01234e-05
Bicd1	3.84346e-09	-0.228212	0.129	0.35	7.16497e-05
Gm13963	3.85574e-09	-0.208654	0.005	0.15	7.18786e-05
Akt3	3.88685e-09	-0.266905	0.235	0.498	7.24587e-05
Fryl	4.00985e-09	-0.253644	0.069	0.249	7.47516e-05
Arid5b	4.14308e-09	-0.246794	0.055	0.23	7.72353e-05
4930509J09Rik	4.17354e-09	-0.264205	0	0.14	7.78032e-05
Stau2	4.1979e-09	-0.214324	0.055	0.234	7.82573e-05
Magi1	4.21638e-09	-0.276434	0.189	0.423	7.86018e-05
Atp8a1	4.23283e-09	-0.266289	0.198	0.437	7.89085e-05
Dnajc1	4.27422e-09	-0.246684	0.152	0.373	7.968e-05
Il1rapl2	4.30173e-09	-0.572609	0	0.14	8.01929e-05
Arhgap44	4.30959e-09	-0.227154	0.028	0.187	8.03395e-05
Grid1	4.52992e-09	-0.278562	0.157	0.375	8.44467e-05
5330438D12Rik	4.54816e-09	-0.208973	0.244	0.523	8.47869e-05
Rpl27a	4.60238e-09	0.371818	0.355	0.203	8.57976e-05
Aff2	4.6519e-09	-0.224508	0.009	0.157	8.67207e-05
Lrfn2	4.65264e-09	-0.221538	0.009	0.157	8.67345e-05
Raph1	5.04248e-09	-0.21537	0.037	0.203	9.4002e-05
Grik3	5.07552e-09	-0.222281	0.009	0.156	9.46179e-05
Ncoa7	5.18199e-09	-0.219822	0.083	0.278	9.66027e-05
Evi5	5.21458e-09	-0.246191	0.078	0.261	9.72102e-05
C78859	5.21957e-09	-0.202169	0	0.138	9.73032e-05
C2cd2	5.25245e-09	-0.208266	0	0.138	9.79162e-05
Mkx	5.27353e-09	-0.213579	0	0.138	9.83091e-05
Fubp1	5.39413e-09	-0.230923	0.129	0.339	0.000100557
Tut4	5.49356e-09	-0.230139	0.12	0.329	0.000102411
Lrtm1	5.56948e-09	-0.228008	0.005	0.146	0.000103826
Ptk2b	5.64269e-09	-0.217529	0.032	0.196	0.000105191
Nr6a1	5.66e-09	-0.241233	0.106	0.302	0.000105514
4430402I18Rik	5.75596e-09	-0.208481	0.018	0.171	0.000107303
Adgrb3	5.76416e-09	-0.31413	0.926	0.956	0.000107455
Jpx	5.78447e-09	-0.202956	0.018	0.173	0.000107834
Atp1b1	6.13606e-09	0.506215	0.47	0.339	0.000114388
Mllt3	6.19812e-09	-0.239983	0.111	0.306	0.000115545
Rps20	6.30053e-09	0.312818	0.249	0.118	0.000117454
Dis3l2	6.36225e-09	-0.237329	0.069	0.248	0.000118605
Cdkl5	6.49687e-09	-0.237038	0.088	0.276	0.000121115
Vezt	6.57144e-09	-0.213042	0.037	0.2	0.000122505
Adgrl2	6.58256e-09	-0.239188	0.055	0.227	0.000122712
Tmem191c	6.67943e-09	-0.222809	0.06	0.238	0.000124518
Svop	6.72447e-09	-0.221062	0.018	0.169	0.000125357
Gm15478	7.08789e-09	-0.204101	0.041	0.21	0.000132132
Rps10	7.11262e-09	0.324435	0.323	0.175	0.000132593
Mapk10	7.16717e-09	-0.241434	0.286	0.579	0.00013361
D7Ertd443e	7.26786e-09	-0.252442	0.005	0.144	0.000135487
Mirg	7.39554e-09	-0.19911	0	0.136	0.000137868
Clock	7.72796e-09	-0.218805	0.051	0.219	0.000144065
A230004M16Rik	7.87827e-09	-0.207704	0.005	0.144	0.000146867
Nwd2	7.93056e-09	-0.247307	0.009	0.152	0.000147841
Lin7a	7.98523e-09	-0.224971	0.028	0.183	0.000148861
Atp5j2	8.7825e-09	0.353693	0.267	0.133	0.000163723
Nol4l	9.21845e-09	-0.188169	0.005	0.144	0.00017185
Hectd4	9.3364e-09	-0.22384	0.078	0.258	0.000174049
Slc2a3	9.46077e-09	-0.19831	0.009	0.152	0.000176368
Btrc	9.5656e-09	-0.227911	0.097	0.286	0.000178322
Adcy9	9.72775e-09	-0.266503	0.101	0.287	0.000181345
Tspoap1	9.86718e-09	-0.218687	0.037	0.195	0.000183944
Ice1	1.01564e-08	-0.220217	0.055	0.225	0.000189335
Gm21798	1.03128e-08	-0.239166	0.005	0.142	0.000192251
Cdh13	1.05195e-08	-0.35532	0.032	0.186	0.000196104
Akap8l	1.07909e-08	-0.238338	0.134	0.337	0.000201164
Sik2	1.09326e-08	-0.248837	0.046	0.209	0.000203805
Sppl3	1.12242e-08	-0.220794	0.051	0.217	0.000209242
Trio	1.14276e-08	-0.217455	0.152	0.37	0.000213034
Lhfpl3	1.15424e-08	-0.3135	0.037	0.199	0.000215174
Brinp2	1.18289e-08	-0.236472	0.06	0.23	0.000220515
Luc7l2	1.22253e-08	-0.235817	0.373	0.686	0.000227903
Kdm4c	1.23732e-08	-0.230572	0.074	0.251	0.000230662
Sez6l	1.26457e-08	-0.226345	0.046	0.21	0.000235741
Ascc3	1.27185e-08	-0.210925	0.092	0.28	0.000237099
Fras1	1.27403e-08	-0.217363	0	0.132	0.000237505
Fbxl2	1.34409e-08	-0.213371	0.041	0.203	0.000250565
Map3k3	1.35886e-08	-0.214478	0.06	0.233	0.000253319
Dtnbos	1.38194e-08	-0.21648	0.018	0.163	0.000257622
Spred2	1.38756e-08	-0.232912	0.083	0.265	0.000258669
Gm13269	1.40967e-08	-0.263892	0.023	0.17	0.000262791
Zcchc7	1.42776e-08	-0.242704	0.258	0.535	0.000266164
Cdk14	1.43887e-08	-0.235374	0.143	0.357	0.000268234
Nktr	1.4527e-08	-0.24117	0.152	0.36	0.000270813
Slc8a3	1.47974e-08	-0.21016	0.009	0.147	0.000275853
Usp48	1.49955e-08	-0.20704	0.032	0.187	0.000279547
Stk39	1.52479e-08	-0.238289	0.055	0.217	0.000284251
Epb41l1	1.59504e-08	-0.213766	0.041	0.199	0.000297348
Actn1	1.59972e-08	-0.196042	0.009	0.148	0.00029822
9930021J03Rik	1.61566e-08	-0.213946	0.092	0.277	0.000301191
Ndufa11	1.63041e-08	0.259072	0.23	0.104	0.000303941
Plcl1	1.65511e-08	-0.461507	0.217	0.427	0.000308546
Pam	1.67993e-08	-0.260261	0.115	0.308	0.000313172
Arhgap32	1.70512e-08	-0.237949	0.134	0.337	0.000317869
Srsf11	1.71839e-08	-0.206445	0.161	0.375	0.000320343
Cox7a2	1.73336e-08	0.326756	0.327	0.183	0.000323133
Pacrg	1.79616e-08	-0.332766	0.134	0.328	0.000334841
Man2a1	1.82729e-08	-0.202216	0.023	0.171	0.000340644
Mast4	1.83749e-08	-0.372339	0.318	0.562	0.000342545
Cabp1	1.84697e-08	-0.217535	0.046	0.21	0.000344312
Rpl5	1.85609e-08	0.265325	0.281	0.143	0.000346013
4930590L20Rik	1.85762e-08	-0.204127	0.005	0.139	0.000346297
Pitpnc1	1.85843e-08	0.282652	0.747	0.593	0.000346449
A330076H08Rik	1.99422e-08	-0.206231	0.051	0.216	0.000371762
5330434G04Rik	1.9996e-08	-0.222028	0.069	0.244	0.000372766
Syt14	2.01281e-08	-0.211451	0.023	0.168	0.000375228
Thsd7b	2.01387e-08	-0.300839	0.009	0.147	0.000375425
Ralgapa1	2.01716e-08	-0.225451	0.189	0.42	0.000376038
Dtna	2.02907e-08	0.309066	0.724	0.61	0.00037826
Gapvd1	2.05327e-08	-0.201464	0.078	0.259	0.000382771
St6gal2	2.05754e-08	-0.194007	0.005	0.137	0.000383567
Afdn	2.07312e-08	-0.241844	0.111	0.297	0.00038647
Ppp1r13b	2.11696e-08	-0.191925	0.037	0.194	0.000394644
Cdh11	2.12026e-08	-0.248939	0.101	0.286	0.000395259
Nsd2	2.12537e-08	-0.179047	0.055	0.222	0.000396211
Ppp6r2	2.14633e-08	-0.181444	0.06	0.232	0.000400119
Gm26917	2.19238e-08	0.468763	0.392	0.261	0.000408703
Mpped2	2.27375e-08	-0.205303	0.088	0.271	0.000423873
Tuba1a	2.34021e-08	0.365812	0.336	0.196	0.000436262
Plekha6	2.38535e-08	-0.19777	0.023	0.169	0.000444677
Gnal	2.41159e-08	-0.266532	0.037	0.187	0.000449568
Lpgat1	2.5803e-08	-0.23284	0.083	0.259	0.000481019
Ldb2	2.68923e-08	-0.28521	0.069	0.239	0.000501325
Gpm6a	2.74841e-08	0.376944	0.618	0.559	0.000512358
Pakap.1	2.78907e-08	-0.212317	0.037	0.189	0.000519938
Cdc42se2	2.90209e-08	-0.194402	0.065	0.234	0.000541008
Epb41	2.98983e-08	-0.220794	0.051	0.21	0.000557364
Retreg1	3.02275e-08	-0.203269	0.018	0.159	0.0005635
Eya3	3.10153e-08	-0.194799	0.023	0.167	0.000578187
Sgcd	3.20138e-08	-0.331852	0.078	0.25	0.000596802
Bcl2l1	3.32131e-08	-0.223151	0.032	0.182	0.000619159
Lrrc4	3.49624e-08	-0.23095	0.115	0.299	0.00065177
Rpl24	3.61043e-08	0.331813	0.318	0.178	0.000673057
Ank	3.69328e-08	-0.212864	0.101	0.288	0.000688501
Ndn	3.72274e-08	0.192592	0.161	0.06	0.000693993
1700024B18Rik	3.80565e-08	-0.188457	0.009	0.142	0.00070945
Me3	3.87425e-08	-0.226874	0.092	0.275	0.000722237
D130043K22Rik	3.88712e-08	-0.187404	0.009	0.141	0.000724638
Myef2	3.96409e-08	-0.191874	0.032	0.181	0.000738986
Arhgap20	3.99331e-08	-0.192349	0.028	0.174	0.000744432
Lyn	4.01887e-08	-0.19504	0.014	0.15	0.000749198
Pip5k1a	4.1487e-08	-0.207498	0.065	0.229	0.000773401
Med13l	4.16281e-08	-0.232767	0.088	0.259	0.000776031
Sgk1	4.16704e-08	-0.222676	0.046	0.2	0.00077682
Klhl3	4.29175e-08	-0.187055	0.018	0.158	0.000800069
Igf1r	4.32146e-08	-0.21609	0.129	0.328	0.000805606
Usp32	4.40161e-08	-0.21626	0.115	0.305	0.000820549
Mtcl1	4.44177e-08	-0.212224	0.065	0.228	0.000828034
Map1b	4.55724e-08	-0.241923	0.194	0.408	0.000849561
Arhgap15	4.59291e-08	-0.201101	0.009	0.139	0.00085621
Ankrd17	4.59308e-08	-0.212571	0.147	0.345	0.000856242
Mast2	4.61432e-08	-0.198597	0.06	0.226	0.000860202
Rbm6	4.6426e-08	-0.212763	0.157	0.367	0.000865473
Brinp3	4.67348e-08	-0.379126	0.203	0.403	0.000871231
Mbnl2	4.67404e-08	-0.228166	0.253	0.503	0.000871334
Eif5a	4.72512e-08	0.229589	0.212	0.094	0.000880857
Rpl19	4.73436e-08	0.374906	0.355	0.214	0.000882579
Zdhhc20	4.76702e-08	-0.245706	0.106	0.284	0.000888667
1700109K24Rik	4.82234e-08	-0.193798	0.023	0.163	0.000898981
Scmh1	4.982e-08	-0.218077	0.111	0.298	0.000928745
Epha10	5.20008e-08	-0.18664	0.005	0.132	0.000969399
Aig1	5.2075e-08	-0.21609	0.092	0.272	0.000970783
Ythdc2	5.33179e-08	-0.19579	0.023	0.161	0.000993953
Arhgap26	5.35636e-08	-0.243376	0.198	0.403	0.000998533
Immp2l	5.40252e-08	-0.222745	0.115	0.308	0.00100714
Tcf12	5.40862e-08	-0.225576	0.194	0.417	0.00100827
Srgap1	5.54712e-08	-0.271409	0.06	0.216	0.00103409
Mrtfb	5.65321e-08	-0.222476	0.171	0.376	0.00105387
Ttll5	5.66361e-08	-0.179745	0.041	0.195	0.00105581
Inpp4a	5.67252e-08	-0.192828	0.032	0.177	0.00105747
Cux2	5.70675e-08	-0.239699	0.041	0.191	0.00106385
Bicral	5.77769e-08	-0.208761	0.092	0.27	0.00107708
Snd1	5.78143e-08	-0.204101	0.06	0.219	0.00107777
Zfp704	5.88098e-08	-0.196272	0.041	0.194	0.00109633
Gm26691	5.90835e-08	-0.197554	0.014	0.146	0.00110144
Khdrbs3	5.92333e-08	-0.310992	0.189	0.386	0.00110423
D5Ertd579e	5.97451e-08	-0.198896	0.051	0.206	0.00111377
9630028H03Rik	6.04251e-08	-0.273917	0.175	0.383	0.00112644
Syn1	6.14387e-08	-0.199998	0.06	0.222	0.00114534
Igsf9b	6.21438e-08	-0.195542	0.028	0.169	0.00115849
Epn2	6.22992e-08	-0.248233	0.088	0.255	0.00116138
Map1lc3a	6.26549e-08	0.248509	0.258	0.129	0.00116801
Rpl34	6.29295e-08	0.245621	0.249	0.121	0.00117313
Cdh9	6.33784e-08	-0.24437	0.009	0.137	0.0011815
Ptprr	6.34274e-08	-0.192255	0.009	0.138	0.00118241
A330102I10Rik	6.41519e-08	-0.182948	0	0.121	0.00119592
Mapkap1	6.51127e-08	-0.192769	0.065	0.231	0.00121383
Gm16183	6.52629e-08	-0.18664	0.009	0.137	0.00121663
Atrn	6.63663e-08	-0.215375	0.092	0.264	0.0012372
Pde4a	6.64095e-08	-0.207771	0.037	0.182	0.00123801
Iqgap2	6.81404e-08	-0.24082	0.023	0.159	0.00127027
Cox7c	7.07374e-08	0.401839	0.378	0.248	0.00131869
Slf1	7.20561e-08	-0.202956	0.032	0.174	0.00134327
Abcc5	7.38954e-08	-0.20287	0.124	0.312	0.00137756
Camkmt	7.57466e-08	-0.207352	0.069	0.232	0.00141207
Celf1	7.63105e-08	-0.233083	0.198	0.409	0.00142258
Slc38a2	7.67164e-08	-0.207314	0.055	0.213	0.00143015
Tiam1	7.82965e-08	-0.204967	0.023	0.16	0.0014596
4921534H16Rik	7.94695e-08	-0.190459	0.005	0.129	0.00148147
Atpif1	8.00058e-08	0.35502	0.346	0.21	0.00149147
Dgkz	8.00911e-08	-0.218377	0.065	0.221	0.00149306
Gatad2b	8.16304e-08	-0.195346	0.101	0.28	0.00152175
Galnt11	8.18211e-08	-0.187055	0.023	0.16	0.00152531
Macrod2os1	8.3881e-08	-0.187696	0.014	0.143	0.00156371
Bex2	8.38915e-08	0.295561	0.313	0.175	0.00156391
Dbn1	8.43285e-08	-0.174579	0.018	0.154	0.00157205
Cpne4	8.70281e-08	-0.286978	0.018	0.152	0.00162238
Casc4	8.99424e-08	-0.199337	0.101	0.283	0.00167671
Snrnp48	9.13549e-08	-0.190936	0.041	0.189	0.00170304
Osbpl10	9.49741e-08	-0.182986	0.014	0.144	0.00177051
Rps24	9.54979e-08	0.318735	0.313	0.18	0.00178027
Faf1	9.66535e-08	-0.214855	0.157	0.349	0.00180181
Gm17227	9.74816e-08	-0.18289	0.037	0.183	0.00181725
Chfr	9.9413e-08	-0.1828	0.06	0.217	0.00185326
Dpyd	1.02448e-07	-0.228373	0.041	0.186	0.00190984
Kcnq2	1.03103e-07	-0.186884	0.028	0.166	0.00192205
Phip	1.03216e-07	-0.21424	0.115	0.301	0.00192416
Rpl32	1.06152e-07	0.289673	0.272	0.141	0.00197888
Gm48003	1.06698e-07	-0.175187	0	0.117	0.00198906
Slc9a9	1.07091e-07	-0.248975	0.124	0.301	0.0019964
Rabgap1	1.07697e-07	-0.222733	0.115	0.297	0.00200768
Ndufa13	1.07715e-07	0.328102	0.3	0.168	0.00200803
Aspa	1.08192e-07	-0.237299	0.028	0.164	0.00201692
Ddhd2	1.08383e-07	-0.211134	0.078	0.244	0.00202048
Tango2	1.1174e-07	-0.188837	0.051	0.203	0.00208306
D630045J12Rik	1.15826e-07	-0.17777	0.009	0.134	0.00215923
Gm13944	1.15871e-07	-0.17363	0	0.116	0.00216006
Ewsr1	1.17105e-07	-0.200313	0.092	0.259	0.00218308
Uqcrq	1.19193e-07	0.247262	0.226	0.107	0.00222199
Jam3	1.23179e-07	-0.189306	0.023	0.157	0.00229631
Srsf2	1.23312e-07	-0.217955	0.069	0.225	0.00229878
Tia1	1.24879e-07	-0.205902	0.115	0.3	0.00232799
Cdk12	1.27227e-07	-0.195351	0.106	0.289	0.00237176
Nfia	1.28203e-07	0.305206	0.737	0.603	0.00238995
Wdr7	1.28487e-07	-0.201535	0.083	0.248	0.00239526
Fbxl5	1.29182e-07	-0.196272	0.051	0.199	0.00240822
Slc23a2	1.29412e-07	-0.19812	0.069	0.228	0.0024125
Cstf3	1.30742e-07	-0.174495	0.092	0.266	0.00243729
Unc13a	1.31755e-07	-0.178577	0.032	0.173	0.00245618
Acvr1	1.32567e-07	-0.182229	0.018	0.149	0.00247132
Myrip	1.34522e-07	-0.201328	0.051	0.199	0.00250776
Pdzd4	1.35791e-07	-0.177924	0.028	0.164	0.00253142
Gm48678	1.4004e-07	-0.214886	0.161	0.365	0.00261063
Ppp2r2c	1.40621e-07	-0.187116	0.046	0.194	0.00262147
Cdk13	1.45663e-07	-0.186107	0.106	0.285	0.00271546
Myo1d	1.49161e-07	-0.178536	0.009	0.132	0.00278066
Gm30382	1.5118e-07	-0.207505	0	0.114	0.00281829
Mdm4	1.51978e-07	-0.210105	0.088	0.254	0.00283317
Syn2	1.5367e-07	-0.249092	0.189	0.384	0.00286472
Hook1	1.58364e-07	-0.19033	0.028	0.162	0.00295221
Mphosph9	1.6043e-07	-0.183904	0.028	0.162	0.00299074
Krit1	1.6552e-07	-0.189687	0.088	0.257	0.00308562
Rps3a1	1.65568e-07	0.317859	0.304	0.174	0.00308652
Inf2	1.65837e-07	-0.188652	0.032	0.17	0.00309153
Atp9b	1.68561e-07	-0.204434	0.129	0.311	0.00314231
Ccnt2	1.68974e-07	-0.188749	0.069	0.224	0.00315001
Gm6145	1.71033e-07	0.363403	0.419	0.28	0.0031884
Flrt3	1.72123e-07	-0.178345	0.023	0.155	0.00320872
Arsb	1.75081e-07	-0.187455	0.037	0.177	0.00326386
Shank3	1.75807e-07	-0.162683	0	0.113	0.0032774
Pcnx	1.78372e-07	-0.192438	0.055	0.205	0.00332521
4930445B16Rik	1.78394e-07	-0.202978	0.041	0.184	0.00332562
Dixdc1	1.81634e-07	-0.184214	0.046	0.192	0.00338603
Rnf130	1.82689e-07	-0.195561	0.083	0.247	0.0034057
Scn3a	1.8325e-07	-0.169712	0.009	0.13	0.00341615
Tnpo1	1.84629e-07	-0.199469	0.078	0.241	0.00344186
Gm47283	1.87431e-07	-0.256986	0.069	0.222	0.00349408
Cpeb2	1.87495e-07	-0.192609	0.037	0.176	0.00349528
Dock7	1.87916e-07	-0.19468	0.097	0.27	0.00350313
Cd2ap	1.91134e-07	-0.176099	0.078	0.244	0.00356312
Epb41l4b	1.93111e-07	-0.168547	0.009	0.13	0.00359998
Tafa5	1.97132e-07	-0.205086	0.069	0.226	0.00367494
Gm15563	1.97251e-07	-0.18643	0.032	0.169	0.00367714
Srsf7	1.98449e-07	-0.201459	0.124	0.304	0.00369949
Tln2	2.01845e-07	-0.192942	0.06	0.211	0.0037628
Smad7	2.02259e-07	-0.199301	0.018	0.144	0.00377051
Sptbn2	2.09326e-07	-0.183762	0.037	0.175	0.00390225
Sdk1	2.12549e-07	-0.210528	0.009	0.13	0.00396235
Gm17106	2.16704e-07	-0.198597	0.06	0.213	0.0040398
Slc25a27	2.24839e-07	-0.189106	0.055	0.204	0.00419145
Zc3h13	2.25059e-07	-0.194348	0.051	0.196	0.00419555
Tmem178	2.2725e-07	-0.218966	0.037	0.175	0.00423639
Pparg	2.28522e-07	-0.172851	0	0.111	0.00426011
Herc3	2.30301e-07	-0.201042	0.055	0.202	0.00429327
Zfp280d	2.31895e-07	-0.190008	0.097	0.267	0.00432299
Cnot2	2.31987e-07	-0.182964	0.069	0.227	0.0043247
Macrod1	2.32073e-07	-0.167776	0.083	0.247	0.00432631
Tanc1	2.37371e-07	-0.203802	0.018	0.143	0.00442508
Stxbp5	2.37739e-07	-0.198997	0.088	0.248	0.00443194
Auts2	2.38688e-07	-0.309844	0.797	0.884	0.00444962
Far1os	2.42031e-07	-0.192481	0.069	0.222	0.00451193
Upp2	2.42714e-07	-0.202764	0.124	0.302	0.00452468
Vmp1	2.43599e-07	-0.217461	0.166	0.363	0.00454117
Baiap2	2.4451e-07	-0.220194	0.101	0.268	0.00455816
Gabrg2	2.44813e-07	-0.18221	0.055	0.202	0.00456381
Stk3	2.46754e-07	-0.19385	0.046	0.188	0.00459999
Ttll7	2.4808e-07	-0.217557	0.115	0.288	0.00462472
Huwe1	2.4882e-07	-0.185759	0.152	0.342	0.0046385
Rasa1	2.50238e-07	-0.191372	0.078	0.235	0.00466493
Strn	2.51758e-07	-0.194367	0.051	0.196	0.00469327
Astn2	2.57738e-07	-0.27411	0.23	0.438	0.00480475
Rph3a	2.65012e-07	-0.18647	0.018	0.143	0.00494035
Zfp692	2.66134e-07	-0.166644	0.023	0.152	0.00496127
Psmb5	2.67331e-07	0.211975	0.189	0.084	0.00498359
C030029H02Rik	2.68714e-07	-0.197062	0.005	0.119	0.00500938
Mog	2.75062e-07	-0.250238	0.037	0.172	0.00512771
Rab3a	2.82327e-07	0.266121	0.29	0.16	0.00526314
Lrrc8b	2.82594e-07	-0.170777	0.028	0.16	0.00526811
Tmem160	2.83534e-07	0.198718	0.143	0.054	0.00528564
Armc9	2.84043e-07	-0.173954	0.051	0.197	0.00529513
B230334C09Rik	2.87571e-07	-0.170047	0.023	0.152	0.0053609
Ptpn3	2.90841e-07	-0.181914	0.018	0.142	0.00542186
2210408I21Rik	2.91222e-07	-0.18677	0.111	0.282	0.00542897
Hmbox1	2.93969e-07	-0.193654	0.06	0.207	0.00548017
Syn3	2.94755e-07	-0.207498	0.065	0.215	0.00549483
Ube2d1	2.95733e-07	-0.184498	0.023	0.149	0.00551306
Cox16	3.01011e-07	-0.204237	0.138	0.315	0.00561145
Slc7a8	3.04387e-07	-0.168938	0.009	0.126	0.00567438
Tacc1	3.10927e-07	-0.180577	0.129	0.314	0.0057963
hapoE-transgene	3.17442e-07	0.379247	0.295	0.169	0.00591775
Nhsl2	3.18294e-07	-0.171628	0.009	0.127	0.00593364
Sgsm1	3.18385e-07	-0.164658	0.005	0.118	0.00593533
Rab40c	3.19332e-07	-0.179644	0.06	0.21	0.00595298
Cdyl2	3.19817e-07	-0.171228	0.014	0.135	0.00596203
Myo16	3.21835e-07	-0.206309	0.037	0.171	0.00599964
Ago3	3.22145e-07	-0.205902	0.124	0.301	0.00600543
Atf6	3.24885e-07	-0.196734	0.065	0.213	0.0060565
Adarb1	3.32878e-07	-0.170027	0.028	0.159	0.00620552
U2surp	3.36812e-07	-0.207997	0.129	0.306	0.00627884
Mdh1	3.39224e-07	0.398623	0.378	0.256	0.00632381
Ptprn	3.40027e-07	-0.226489	0.106	0.267	0.00633879
Ttc9b	3.40597e-07	0.27146	0.207	0.099	0.00634941
Pla2g3	3.46369e-07	-0.171663	0.005	0.117	0.00645702
Rptor	3.62564e-07	-0.200846	0.088	0.244	0.00675893
Rps11	3.62646e-07	0.243444	0.249	0.127	0.00676044
Zbtb16	3.64732e-07	-0.215749	0.106	0.273	0.00679934
Hs3st5	3.67591e-07	-0.160815	0.005	0.118	0.00685262
Camkv	3.71085e-07	-0.183782	0.051	0.194	0.00691776
Ambra1	3.7214e-07	-0.200505	0.194	0.394	0.00693744
Pstpip2	3.76358e-07	-0.165819	0	0.108	0.00701606
Rit2	3.77091e-07	-0.186789	0.055	0.201	0.00702973
Prmt8	3.79514e-07	-0.158488	0.009	0.125	0.0070749
Enpp2	3.83662e-07	-0.231964	0.111	0.278	0.00715222
Rprd1a	3.85716e-07	-0.17547	0.046	0.187	0.00719051
Sel1l	3.88078e-07	-0.179638	0.041	0.178	0.00723454
Micu2	3.96035e-07	-0.179953	0.046	0.185	0.00738288
Strada	4.00528e-07	-0.169304	0.018	0.141	0.00746665
Glp2r	4.09708e-07	-0.159969	0.005	0.116	0.00763777
Tbc1d5	4.15222e-07	-0.216523	0.171	0.361	0.00774057
Ndufc1	4.15539e-07	0.24828	0.171	0.073	0.00774649
Dennd4a	4.30562e-07	-0.201653	0.124	0.298	0.00802654
Gm10754	4.40872e-07	-0.235456	0.005	0.115	0.00821873
Scn9a	4.47015e-07	-0.17752	0	0.107	0.00833325
Ndufb10	4.57029e-07	0.280041	0.249	0.132	0.00851994
Cbfa2t2	4.62619e-07	-0.202343	0.101	0.262	0.00862414
Slc38a9	4.63764e-07	-0.179446	0.069	0.222	0.00864549
Chd6	4.78773e-07	-0.213833	0.166	0.352	0.00892529
Elmod1	4.78904e-07	-0.198035	0.097	0.258	0.00892772
Rarb	4.83338e-07	-0.306576	0.032	0.16	0.00901039
Yme1l1	4.83409e-07	-0.180159	0.051	0.192	0.00901171
Gjc3	4.84338e-07	-0.176315	0.005	0.114	0.00902902
Gm11418	4.8463e-07	-0.159969	0.005	0.114	0.00903448
4933413L06Rik	4.86653e-07	-0.176743	0	0.106	0.00907218
Gm37240	4.90834e-07	-0.195218	0.189	0.398	0.00915012
Bcas3	4.9718e-07	-0.177971	0.175	0.368	0.00926842
Cnot4	5.02329e-07	-0.198541	0.143	0.322	0.00936442
Lnpk	5.17997e-07	-0.180159	0.051	0.191	0.00965649
Evl	5.28736e-07	-0.178345	0.032	0.16	0.00985669
Rufy2	5.34402e-07	-0.17483	0.078	0.228	0.00996232
Fbxl20	5.35772e-07	-0.181332	0.088	0.241	0.00998786
Sec14l5	5.37092e-07	-0.198827	0.009	0.122	0.0100125
Ttc17	5.39693e-07	-0.171811	0.046	0.183	0.010061
Kif5c	5.40936e-07	-0.218472	0.106	0.27	0.0100841
Cyfip2	5.42403e-07	-0.185461	0.101	0.261	0.0101115
Zfand3	5.50682e-07	-0.178747	0.134	0.312	0.0102658
Ehmt1	5.53237e-07	-0.181741	0.115	0.281	0.0103134
Psme4	5.56096e-07	-0.18142	0.134	0.31	0.0103667
Dzip3	5.56154e-07	-0.179047	0.074	0.225	0.0103678
Uqcrfs1	5.59324e-07	0.177183	0.147	0.058	0.0104269
Arhgap39	5.8543e-07	-0.175965	0.092	0.252	0.0109136
Brwd1	5.98255e-07	-0.157637	0.092	0.256	0.0111527
Slf2	6.06985e-07	-0.187228	0.065	0.208	0.0113154
1700025G04Rik	6.10796e-07	-0.166673	0.041	0.178	0.0113865
Rffl	6.19466e-07	-0.168547	0.009	0.122	0.0115481
Nr6a1os	6.28571e-07	-0.160461	0.014	0.13	0.0117178
Tbcd	6.32645e-07	-0.166259	0.028	0.152	0.0117938
Vti1a	6.33163e-07	-0.171841	0.147	0.335	0.0118034
Gabbr2	6.67953e-07	-0.186414	0.18	0.378	0.012452
Uqcr10	6.71818e-07	0.236632	0.23	0.116	0.012524
Gm28375	6.72597e-07	-0.181558	0.065	0.213	0.0125386
Chrm2	6.75905e-07	-0.16973	0	0.104	0.0126002
Cntln	6.83068e-07	-0.16929	0.028	0.152	0.0127337
St7	6.90631e-07	-0.18221	0.06	0.202	0.0128748
Fam49a	6.92791e-07	-0.190802	0.065	0.206	0.012915
Sos1	6.96384e-07	-0.194825	0.055	0.192	0.012982
Nipa1	7.00987e-07	-0.172932	0.046	0.18	0.0130678
Gm15594	7.24788e-07	-0.144515	0	0.103	0.0135115
Fkbp3	7.35496e-07	0.2779	0.272	0.15	0.0137111
Kdm7a	7.37653e-07	-0.177506	0.037	0.165	0.0137513
Mprip	7.44866e-07	-0.18753	0.124	0.295	0.0138858
Trp53bp1	7.45771e-07	-0.166623	0.018	0.135	0.0139027
Appl1	7.48579e-07	-0.169565	0.065	0.21	0.013955
Lztfl1	7.58063e-07	-0.175537	0.046	0.18	0.0141318
Camkk2	7.63957e-07	-0.187228	0.065	0.206	0.0142417
Ano6	7.83895e-07	-0.159417	0.023	0.144	0.0146134
Nup93	7.91787e-07	-0.178899	0.041	0.172	0.0147605
Slc12a2	7.93462e-07	-0.175404	0.046	0.183	0.0147917
Elavl2	7.93727e-07	-0.189192	0.06	0.203	0.0147967
Plekhg5	8.03651e-07	-0.176013	0.032	0.158	0.0149817
Ppp4r4	8.32259e-07	-0.147876	0.005	0.111	0.015515
Gm43049	8.35758e-07	-0.158835	0.009	0.119	0.0155802
Dcx	8.36723e-07	-0.157275	0.009	0.119	0.0155982
Arhgef7	8.41304e-07	-0.180487	0.041	0.17	0.0156836
Copg2	8.49145e-07	-0.183512	0.069	0.211	0.0158298
Ubr2	8.5501e-07	-0.180932	0.088	0.243	0.0159391
Gm45159	8.56975e-07	-0.146104	0	0.102	0.0159757
C530008M17Rik	8.62658e-07	-0.171994	0.014	0.127	0.0160817
4930447C04Rik	8.64091e-07	-0.157178	0	0.102	0.0161084
Gm15680	8.64548e-07	-0.162683	0	0.102	0.0161169
Srrm2	8.67652e-07	-0.167062	0.304	0.568	0.0161748
Tsc1	8.75616e-07	-0.169238	0.051	0.188	0.0163232
Nvl	8.79299e-07	-0.1603	0.065	0.21	0.0163919
Herc4	8.88632e-07	-0.169932	0.06	0.202	0.0165659
Fam219a	9.00405e-07	-0.172759	0.069	0.216	0.0167854
Scn2a	9.03005e-07	-0.19579	0.143	0.32	0.0168338
Btbd10	9.09316e-07	-0.177095	0.069	0.213	0.0169515
Prkn	9.16336e-07	-0.180202	0.272	0.517	0.0170823
Pou2f2	9.33036e-07	-0.147691	0	0.101	0.0173937
Ints6l	9.39131e-07	-0.170803	0.028	0.149	0.0175073
A830082K12Rik	9.41172e-07	-0.183353	0.055	0.193	0.0175453
Rundc3b	9.52009e-07	-0.163583	0.023	0.142	0.0177474
Arhgef9	9.52946e-07	-0.201653	0.134	0.298	0.0177648
Gda	9.54958e-07	-0.173023	0.032	0.157	0.0178023
AW554918	9.59258e-07	-0.187337	0.069	0.213	0.0178825
Frmd4b	9.60517e-07	-0.22947	0.088	0.234	0.017906
Smad3	9.61867e-07	-0.17464	0.023	0.141	0.0179311
D10Wsu102e	9.71728e-07	-0.155275	0.023	0.144	0.018115
Pdlim7	9.74292e-07	-0.16854	0.023	0.141	0.0181627
Rmnd1	9.8113e-07	-0.145517	0.005	0.11	0.0182902
Macf1	9.8329e-07	0.270663	0.949	0.88	0.0183305
Zfp398	9.93019e-07	-0.164795	0.041	0.171	0.0185119
Gm20404	9.94559e-07	-0.156934	0.014	0.125	0.0185406
Znrf1	1.0052e-06	-0.182088	0.069	0.212	0.018739
Trpc1	1.00911e-06	-0.163302	0.037	0.165	0.0188119
4930511M06Rik	1.01769e-06	-0.15639	0	0.1	0.0189719
Osbpl1a	1.01991e-06	-0.172723	0.157	0.342	0.0190131
Negr1	1.02286e-06	-0.324098	0.733	0.828	0.0190682
Lrp6	1.05065e-06	-0.189746	0.055	0.189	0.0195862
Pten	1.06785e-06	-0.163669	0.143	0.324	0.0199069
Ankib1	1.09256e-06	-0.177725	0.069	0.214	0.0203676
Ctdspl2	1.0988e-06	-0.165598	0.055	0.194	0.0204839
Birc6	1.11074e-06	-0.198612	0.184	0.368	0.0207064
Adcy5	1.15665e-06	-0.196772	0.023	0.143	0.0215623
Shisa6	1.16154e-06	-0.213338	0.009	0.117	0.0216535
Agk	1.17404e-06	-0.156934	0.014	0.124	0.0218864
Chuk	1.18822e-06	-0.163764	0.051	0.186	0.0221507
Upf2	1.18837e-06	-0.184649	0.065	0.204	0.0221536
Sgk3	1.18954e-06	-0.168897	0.032	0.157	0.0221755
Fabp5	1.20787e-06	0.206881	0.203	0.097	0.0225171
Wasf1	1.21447e-06	-0.168814	0.088	0.241	0.0226402
Rcor1	1.22059e-06	-0.181851	0.046	0.175	0.0227542
Mt3	1.22457e-06	0.27165	0.304	0.179	0.0228285
Scaper	1.22856e-06	-0.183009	0.143	0.32	0.0229029
Gprasp1	1.22964e-06	-0.178598	0.106	0.267	0.0229229
Rgs20	1.25122e-06	0.403824	0.539	0.439	0.0233253
Sulf2	1.25307e-06	-0.1518	0.005	0.108	0.0233598
Rpl18a	1.25711e-06	0.264872	0.24	0.127	0.023435
Sf3b3	1.26811e-06	-0.154931	0.009	0.116	0.0236401
Tub	1.26983e-06	-0.132265	0.018	0.133	0.0236721
Ankrd12	1.2704e-06	-0.174422	0.198	0.397	0.0236828
Phf14	1.27427e-06	-0.193853	0.138	0.307	0.0237549
Clip2	1.27484e-06	-0.14709	0.009	0.116	0.0237656
Snx29	1.31361e-06	-0.183512	0.069	0.207	0.0244884
Sgms1	1.33851e-06	-0.188403	0.088	0.234	0.0249526
Mvb12b	1.34843e-06	-0.164768	0.032	0.155	0.0251374
Taf15	1.35916e-06	-0.168114	0.101	0.26	0.0253375
Klf13	1.35943e-06	-0.188575	0.074	0.217	0.0253424
Kazn	1.36408e-06	-0.140787	0.005	0.108	0.0254292
Mbtd1	1.37196e-06	-0.192878	0.111	0.267	0.025576
Synj2	1.37538e-06	-0.157275	0.009	0.115	0.0256399
Lzts1	1.39003e-06	-0.153042	0.014	0.123	0.0259129
Gm19710	1.41902e-06	-0.168131	0.069	0.213	0.0264534
Gm11659	1.42518e-06	-0.164437	0.037	0.163	0.0265683
Ncoa2	1.43244e-06	-0.166197	0.143	0.325	0.0267035
Itgb3bp	1.45778e-06	-0.184649	0.051	0.181	0.0271759
Rnf216	1.4695e-06	-0.174715	0.088	0.239	0.0273944
Ogdh	1.48168e-06	-0.166361	0.074	0.218	0.0276215
Clasp1	1.49534e-06	-0.194013	0.115	0.271	0.0278762
Mcf2l	1.50843e-06	-0.16106	0.037	0.162	0.0281202
Adarb2	1.52182e-06	-0.294409	0.005	0.106	0.0283698
Cspg5	1.52274e-06	0.357152	0.475	0.368	0.028387
Sdccag8	1.52297e-06	-0.156726	0.069	0.212	0.0283912
Col19a1	1.52486e-06	-0.170858	0.009	0.115	0.0284264
Ddx39b	1.53234e-06	-0.143484	0.032	0.157	0.028566
Jakmip1	1.54602e-06	-0.16282	0.023	0.138	0.0288209
Fbxo11	1.5688e-06	-0.153562	0.097	0.256	0.0292456
Arih1	1.57787e-06	-0.190515	0.175	0.356	0.0294146
Stag1	1.589e-06	-0.171811	0.244	0.46	0.0296221
Unc13b	1.59098e-06	-0.172585	0.041	0.168	0.0296591
Jakmip2	1.60179e-06	-0.188069	0.101	0.253	0.0298605
Epha3	1.6124e-06	-0.176237	0.005	0.107	0.0300583
Mapk1ip1	1.61493e-06	-0.180688	0.046	0.174	0.0301055
Mef2a	1.62948e-06	-0.198775	0.134	0.299	0.0303767
Lrrc28	1.68325e-06	-0.161292	0.023	0.138	0.0313791
Sfswap	1.7061e-06	-0.169226	0.06	0.195	0.0318052
Frmd4a	1.71312e-06	0.318411	0.945	0.843	0.0319359
Trmt1	1.71431e-06	-0.14494	0.014	0.122	0.0319582
Adap1	1.72468e-06	-0.15161	0.032	0.154	0.0321515
Sesn1	1.73428e-06	-0.192769	0.083	0.225	0.0323305
Arnt	1.73872e-06	-0.18338	0.078	0.22	0.0324133
Far1	1.74431e-06	-0.175091	0.092	0.241	0.0325174
Gm5441	1.74518e-06	-0.159417	0.023	0.138	0.0325337
Fam126b	1.74933e-06	-0.140896	0.055	0.192	0.0326109
Dlc1	1.75839e-06	-0.229007	0.106	0.258	0.0327799
Mnat1	1.76291e-06	-0.171461	0.046	0.174	0.0328641
Ulk4	1.76701e-06	-0.156934	0.014	0.121	0.0329406
Rpl26	1.77479e-06	0.264486	0.263	0.149	0.0330856
Gm26936	1.79037e-06	-0.174519	0.037	0.158	0.0333761
Exoc6	1.79713e-06	-0.15299	0.028	0.146	0.0335021
Gpatch8	1.80458e-06	-0.158088	0.276	0.514	0.0336411
Cwf19l2	1.81399e-06	-0.169251	0.046	0.173	0.0338165
Brd9	1.82355e-06	-0.168439	0.111	0.275	0.0339946
Itgbl1	1.83179e-06	-0.153693	0.005	0.105	0.0341482
Rpl30	1.83457e-06	0.241173	0.295	0.171	0.0342001
Tmcc1	1.86735e-06	-0.147934	0.244	0.459	0.0348111
Rufy1	1.87702e-06	-0.146024	0.032	0.153	0.0349914
Eef1a1	1.92391e-06	0.312102	0.359	0.238	0.0358656
Frmd6	1.94545e-06	-0.197231	0.055	0.185	0.0362671
Stx5a	1.97706e-06	-0.146496	0.037	0.16	0.0368564
Tasor2	1.97944e-06	-0.159227	0.041	0.167	0.0369006
Klhl32	1.99379e-06	-0.183935	0.065	0.2	0.0371682
Pik3c2b	2.05666e-06	-0.137625	0.005	0.105	0.0383403
Tasor	2.05907e-06	-0.178345	0.078	0.221	0.0383852
Pde3b	2.07097e-06	-0.160394	0.009	0.112	0.0386071
Evi5l	2.08515e-06	-0.144655	0.014	0.122	0.0388714
Rsbn1	2.1262e-06	-0.164081	0.046	0.173	0.0396367
Olfm3	2.15189e-06	-0.236577	0.028	0.142	0.0401155
Ppargc1b	2.16349e-06	-0.141058	0.005	0.104	0.0403318
Itgb1	2.19143e-06	-0.154072	0.028	0.143	0.0408527
Sst	2.20393e-06	0.225383	0.235	0.125	0.0410857
Map4k5	2.22192e-06	-0.163864	0.074	0.215	0.041421
Arhgap23	2.23877e-06	-0.211902	0.106	0.257	0.0417352
Zfp407	2.24135e-06	-0.1828	0.069	0.205	0.0417832
Ube2o	2.25452e-06	-0.159341	0.023	0.135	0.0420287
Zfp652	2.27509e-06	-0.153069	0.046	0.175	0.0424123
Larp4b	2.28599e-06	-0.178834	0.069	0.206	0.0426153
Pip5k1b	2.34283e-06	-0.155264	0.005	0.103	0.0436751
Med12l	2.34286e-06	-0.181113	0.106	0.256	0.0436756
Traf3	2.34383e-06	-0.155494	0.037	0.16	0.0436936
Cap2	2.35864e-06	-0.194361	0.175	0.353	0.0439698
Phtf2	2.36523e-06	-0.152088	0.023	0.135	0.0440926
Exoc4	2.3942e-06	-0.177057	0.258	0.476	0.0446327
Ttr	2.39745e-06	0.291459	0.29	0.174	0.0446933
4921511C10Rik	2.39982e-06	-0.171166	0.032	0.149	0.0447375
Rps5	2.40037e-06	0.240182	0.198	0.099	0.0447478
Prkcg	2.4026e-06	-0.160179	0.023	0.136	0.0447893
Hmgcll1	2.41684e-06	-0.148508	0.051	0.182	0.0450548
Gm48383	2.42796e-06	-0.161911	0.051	0.18	0.0452621
Phldb1	2.44189e-06	-0.189859	0.032	0.149	0.0455217
Cpsf6	2.45631e-06	-0.185847	0.115	0.27	0.0457906
Rif1	2.46671e-06	-0.159903	0.032	0.151	0.0459844
Umad1	2.48017e-06	-0.159843	0.06	0.195	0.0462354
Sel1l3	2.49286e-06	-0.164081	0.046	0.172	0.046472
Safb2	2.49424e-06	-0.160655	0.037	0.157	0.0464977
Senp7	2.50016e-06	-0.167426	0.083	0.228	0.046608
A330008L17Rik	2.53337e-06	-0.173991	0.005	0.102	0.0472271
Gprin3	2.54357e-06	-0.158402	0.005	0.102	0.0474173
Tasp1	2.5514e-06	-0.161623	0.06	0.192	0.0475633
Zdhhc2	2.5889e-06	-0.155822	0.018	0.126	0.0482623
Rgs17	2.601e-06	-0.17039	0.037	0.157	0.0484878
Pde1c	2.60325e-06	-0.179302	0.014	0.118	0.0485298
Celf5	2.6069e-06	-0.155385	0.037	0.156	0.0485978
Setd4	2.6109e-06	-0.152721	0.018	0.126	0.0486725
Bcas1	2.6314e-06	-0.172032	0.009	0.11	0.0490545
Pias2	2.63449e-06	-0.168814	0.088	0.234	0.0491121
Bmerb1	2.65105e-06	-0.161288	0.065	0.2	0.0494209
Rpl23	2.66423e-06	0.343364	0.29	0.178	0.0496666
Dcaf1	2.6656e-06	-0.15281	0.037	0.158	0.049692
Taf1b	2.68244e-06	-0.155162	0.028	0.141	0.050006
Srgap2	2.68376e-06	-0.191909	0.161	0.331	0.0500307
Kdm6a	2.76876e-06	-0.16958	0.06	0.191	0.0516153
Cux1	2.78861e-06	-0.213053	0.138	0.299	0.0519852
Rps14	2.7924e-06	0.280166	0.3	0.183	0.052056
Tbc1d24	2.7928e-06	-0.143378	0.014	0.119	0.0520634
Pbx3	2.86078e-06	-0.199254	0.018	0.127	0.0533306
Adgrb1	2.86557e-06	-0.182357	0.115	0.266	0.05342
Nfix	2.86654e-06	-0.161285	0.097	0.245	0.053438
Lekr1	2.89763e-06	-0.153821	0.014	0.118	0.0540177
Mobp	2.91985e-06	-0.244747	0.055	0.182	0.0544319
Ildr2	2.96384e-06	-0.161233	0.055	0.186	0.0552518
Pde8a	2.97269e-06	-0.188652	0.037	0.154	0.055417
Gm10848	2.98395e-06	-0.17844	0.009	0.11	0.0556268
Galnt9	3.01451e-06	-0.150548	0.018	0.127	0.0561964
Rbm26	3.0321e-06	-0.158251	0.198	0.404	0.0565245
Gpatch2	3.06622e-06	-0.170699	0.06	0.189	0.0571605
Ralgps2	3.07944e-06	-0.176129	0.06	0.189	0.0574069
Adipor2	3.08543e-06	-0.203294	0.06	0.191	0.0575186
Kif13a	3.10474e-06	-0.178834	0.065	0.196	0.0578786
Xrcc6	3.10513e-06	-0.162938	0.088	0.234	0.0578859
Pum1	3.16554e-06	-0.140347	0.101	0.256	0.0590119
N4bp2l1	3.21751e-06	-0.143878	0.018	0.125	0.0599808
Gng7	3.23579e-06	-0.180715	0.018	0.125	0.0603216
Itch	3.26015e-06	-0.168428	0.134	0.294	0.0607757
Ino80	3.27561e-06	-0.165704	0.088	0.234	0.061064
Bmt2	3.32436e-06	-0.165246	0.065	0.197	0.0619728
2022-09-11	3.35357e-06	-0.168823	0.088	0.231	0.0625172
Ccdc30	3.42342e-06	-0.13452	0.014	0.118	0.0638195
Cacybp	3.43259e-06	0.200801	0.161	0.073	0.0639903
Sugp2	3.4339e-06	-0.139997	0.009	0.108	0.0640148
Smpd3	3.45226e-06	-0.163302	0.041	0.161	0.064357
Bsg	3.49729e-06	0.323532	0.267	0.161	0.0651964
Rnf38	3.51323e-06	-0.142597	0.06	0.191	0.0654937
Gm14330	3.54193e-06	-0.137087	0.005	0.1	0.0660286
Rasgef1a	3.57236e-06	-0.164522	0.065	0.196	0.066596
Kifc2	3.60123e-06	-0.157223	0.037	0.153	0.0671342
Ube2w	3.66811e-06	-0.167776	0.078	0.216	0.0683808
Kpna3	3.67744e-06	-0.131459	0.06	0.195	0.0685549
Farp1	3.68868e-06	0.295938	0.59	0.5	0.0687644
Kcnt1	3.70058e-06	-0.157802	0.023	0.131	0.0689862
Gm10419	3.70772e-06	-0.13452	0.014	0.118	0.0691193
Plppr5	3.71218e-06	-0.150857	0.018	0.124	0.0692025
Gbf1	3.73252e-06	-0.191159	0.124	0.275	0.0695816
Myh10	3.77674e-06	-0.142163	0.046	0.173	0.0704061
Gm28198	3.81424e-06	-0.152088	0.023	0.132	0.0711052
9330182L06Rik	3.81861e-06	-0.15161	0.037	0.154	0.0711866
Greb1l	3.82035e-06	-0.142089	0.009	0.108	0.0712189
Lin28b	3.82794e-06	-0.138944	0.009	0.108	0.0713605
Fcho2	3.86336e-06	-0.149887	0.101	0.255	0.0720208
Gse1	3.92221e-06	-0.169155	0.092	0.238	0.0731179
Stx6	3.94053e-06	-0.138951	0.028	0.141	0.0734593
Smg1	3.98512e-06	-0.16879	0.111	0.261	0.0742907
Gm15952	4.00036e-06	-0.157556	0.032	0.146	0.0745746
Hira	4.0803e-06	-0.178899	0.051	0.171	0.0760649
Nr3c1	4.10645e-06	-0.195569	0.124	0.273	0.0765524
BC005561	4.20277e-06	-0.171743	0.069	0.2	0.0783481
Clip1	4.25011e-06	-0.17483	0.083	0.217	0.0792306
Kctd1	4.27625e-06	-0.162107	0.115	0.271	0.0797178
Hdac9	4.31842e-06	-0.217703	0.18	0.357	0.080504
Fus	4.37396e-06	-0.153408	0.175	0.356	0.0815394
Adar	4.44826e-06	-0.154118	0.051	0.174	0.0829244
Naa40	4.4742e-06	-0.152541	0.028	0.138	0.083408
4930545L23Rik	4.50279e-06	-0.179237	0.065	0.194	0.0839411
Tbce	4.51086e-06	-0.147043	0.055	0.184	0.0840914
Fam120b	4.52467e-06	-0.141746	0.032	0.147	0.0843489
Gpr137c	4.59236e-06	-0.145936	0.041	0.161	0.0856107
Cpne1	4.66155e-06	-0.147171	0.023	0.131	0.0869005
Ndufb4	4.67263e-06	0.220811	0.217	0.114	0.0871072
Plec	4.69831e-06	-0.143323	0.023	0.131	0.087586
Specc1	4.75435e-06	-0.187963	0.143	0.302	0.0886306
Ep400	4.81645e-06	-0.161119	0.051	0.172	0.0897883
Ttc39b	4.84487e-06	-0.138426	0.018	0.122	0.0903181
Bin1	4.84853e-06	-0.175284	0.097	0.241	0.0903863
Timm8b	4.85249e-06	0.192951	0.203	0.102	0.0904601
Zfr2	4.89251e-06	-0.135003	0.009	0.107	0.0912062
Dzank1	4.91989e-06	-0.156241	0.046	0.166	0.0917165
Mta3	4.99831e-06	-0.159762	0.028	0.136	0.0931786
Snph	5.01969e-06	-0.168489	0.078	0.212	0.0935771
Pex14	5.06146e-06	-0.14494	0.018	0.121	0.0943557
Cpeb3	5.06191e-06	-0.193232	0.23	0.436	0.094364
Grik5	5.15539e-06	-0.171307	0.083	0.219	0.0961067
Gabra4	5.15588e-06	-0.152133	0.074	0.208	0.0961158
Nme2	5.22538e-06	0.165201	0.18	0.085	0.0974116
8030462N17Rik	5.2446e-06	-0.166663	0.051	0.171	0.0977698
Glrb	5.30377e-06	-0.140815	0.097	0.247	0.0988729
Cog5	5.32451e-06	-0.164824	0.134	0.29	0.0992595
Dlgap4	5.38061e-06	-0.168798	0.111	0.253	0.100305
Nrd1	5.44082e-06	-0.178137	0.129	0.28	0.101428
Ddx42	5.46114e-06	-0.146125	0.051	0.174	0.101806
Spast	5.4712e-06	-0.15592	0.046	0.166	0.101994
Srek1	5.49353e-06	-0.174337	0.171	0.338	0.10241
Clvs2	5.62725e-06	-0.142874	0.014	0.113	0.104903
Apba2	5.63491e-06	-0.190791	0.198	0.37	0.105046
Fbxw11	5.64128e-06	-0.168841	0.078	0.212	0.105165
Ppp1r21	5.72658e-06	-0.149475	0.028	0.136	0.106755
Gm42439	5.73373e-06	-0.174549	0.101	0.247	0.106888
E530011L22Rik	5.8479e-06	-0.133188	0.014	0.113	0.109017
Dhx57	5.8762e-06	-0.150398	0.037	0.15	0.109544
Iqsec2	5.95047e-06	-0.162571	0.088	0.228	0.110929
Cers5	5.99872e-06	-0.149044	0.037	0.15	0.111828
Ubc	6.06672e-06	0.338224	0.323	0.213	0.113096
Gsg1l	6.07509e-06	-0.144583	0.023	0.13	0.113252
Zranb1	6.08181e-06	-0.162394	0.069	0.198	0.113377
Hif3a	6.08321e-06	0.257452	0.276	0.162	0.113403
Map4k3	6.12852e-06	-0.14288	0.092	0.237	0.114248
Ttc14	6.14362e-06	-0.134805	0.217	0.415	0.114529
Bbs5	6.16633e-06	-0.135003	0.014	0.112	0.114953
Fam168a	6.19192e-06	-0.166254	0.189	0.364	0.11543
1700085D07Rik	6.22269e-06	-0.157316	0.041	0.156	0.116003
Mark3	6.27937e-06	-0.145369	0.147	0.316	0.11706
Nkain3	6.35976e-06	-0.188169	0.009	0.104	0.118559
Dicer1	6.39304e-06	-0.155385	0.041	0.156	0.119179
Sec61a2	6.41997e-06	-0.177561	0.092	0.228	0.119681
Bbof1	6.43956e-06	-0.159074	0.037	0.148	0.120046
Lrpprc	6.44262e-06	-0.153876	0.041	0.156	0.120103
1700016P03Rik	6.46814e-06	-0.180392	0.014	0.112	0.120579
Usp47	6.47271e-06	-0.159975	0.074	0.206	0.120664
Zdhhc17	6.4735e-06	-0.164576	0.083	0.216	0.120679
Lrig2	6.50104e-06	-0.152228	0.032	0.142	0.121192
Ntng2	6.55669e-06	-0.153366	0.009	0.104	0.12223
Sdk2	6.56123e-06	-0.199208	0.037	0.149	0.122314
Fat3	6.56974e-06	-0.24202	0.249	0.434	0.122473
Akap9	6.58809e-06	-0.157373	0.129	0.283	0.122815
Sergef	6.61786e-06	-0.157735	0.046	0.163	0.12337
Emsy	6.63088e-06	-0.147776	0.06	0.185	0.123613
Qtrt1	6.63326e-06	-0.140517	0.014	0.111	0.123657
Dhx36	6.77066e-06	-0.169178	0.088	0.224	0.126219
Srpk1	6.8536e-06	-0.158234	0.06	0.183	0.127765
Sptan1	6.86852e-06	-0.14688	0.157	0.324	0.128043
Slc25a5	6.879e-06	0.216905	0.212	0.111	0.128238
Aebp2	6.98225e-06	-0.141009	0.023	0.128	0.130163
Akap6	6.9942e-06	-0.154114	0.313	0.561	0.130386
Rnf24	7.05071e-06	-0.158066	0.041	0.156	0.131439
Plppr1	7.09585e-06	-0.147876	0.009	0.103	0.132281
Rps27	7.19426e-06	0.259703	0.267	0.158	0.134115
Fyttd1	7.19861e-06	-0.16295	0.051	0.168	0.134197
1110051M20Rik	7.21453e-06	-0.195584	0.171	0.332	0.134493
Ranbp17	7.22407e-06	-0.136865	0.018	0.119	0.134671
Nol4	7.25602e-06	-0.170083	0.194	0.373	0.135267
Snhg20	7.33246e-06	-0.155285	0.055	0.177	0.136692
Ggact	7.39658e-06	-0.160101	0.111	0.259	0.137887
Iqcb1	7.41474e-06	-0.14583	0.032	0.142	0.138226
Zzz3	7.42138e-06	-0.156022	0.055	0.177	0.138349
Kat6b	7.43228e-06	-0.150702	0.143	0.301	0.138553
Abl2	7.47211e-06	-0.161233	0.097	0.234	0.139295
Fto	7.56208e-06	-0.158598	0.147	0.312	0.140972
Pkn2	7.57843e-06	-0.162377	0.12	0.267	0.141277
Rgs9	7.60907e-06	-0.248786	0.018	0.117	0.141848
Anapc5	7.62246e-06	-0.169611	0.06	0.18	0.142098
Dot1l	7.648e-06	-0.150702	0.032	0.141	0.142574
Relch	7.66921e-06	-0.175852	0.092	0.226	0.142969
Mapk8	7.70543e-06	-0.152593	0.065	0.19	0.143645
Tent2	7.75902e-06	-0.155706	0.06	0.183	0.144644
Golga4	7.75941e-06	-0.137274	0.069	0.198	0.144651
Rap1gap	7.79675e-06	-0.158156	0.065	0.192	0.145347
Rapgef1	7.8238e-06	-0.150555	0.055	0.177	0.145851
Srrm1	7.86431e-06	-0.169844	0.101	0.241	0.146607
B230307C23Rik	7.99612e-06	-0.158066	0.046	0.161	0.149064
Ube2k	7.99612e-06	-0.153833	0.143	0.3	0.149064
Trpc5	8.01491e-06	-0.140251	0.009	0.104	0.149414
Ergic1	8.08077e-06	-0.131942	0.018	0.119	0.150642
Ipo11	8.12032e-06	-0.135969	0.046	0.165	0.151379
Usp31	8.1896e-06	-0.152088	0.028	0.132	0.152671
5031439G07Rik	8.22028e-06	-0.193317	0.101	0.24	0.153242
Slc7a14	8.28138e-06	-0.13637	0.023	0.127	0.154382
4933411O13Rik	8.40845e-06	-0.1431	0.023	0.125	0.15675
Cep83	8.45788e-06	-0.153686	0.051	0.168	0.157672
Dym	8.47479e-06	-0.153743	0.074	0.202	0.157987
Far2	8.54662e-06	-0.132171	0.018	0.118	0.159326
Snx30	8.68922e-06	-0.132039	0.028	0.135	0.161984
Ptpre	8.71036e-06	-0.12647	0.014	0.11	0.162378
2022-03-06	8.77987e-06	-0.167426	0.088	0.221	0.163674
Zfp799	8.80496e-06	-0.150405	0.051	0.169	0.164142
Fbxw4	8.81895e-06	-0.150853	0.041	0.153	0.164403
Vps54	8.82254e-06	-0.162992	0.055	0.173	0.16447
Dop1b	8.86395e-06	-0.144966	0.074	0.205	0.165242
Rbm33	8.8684e-06	-0.155294	0.078	0.208	0.165325
Gm2164	8.97428e-06	-0.172759	0.014	0.11	0.167298
Nsmce2	9.04713e-06	-0.190614	0.115	0.252	0.168657
Slit2	9.12964e-06	-0.18494	0.037	0.149	0.170195
Calm3	9.15369e-06	0.281862	0.3	0.187	0.170643
Fntb	9.16362e-06	-0.138951	0.028	0.134	0.170828
Lrrk2	9.17063e-06	-0.169969	0.055	0.174	0.170959
Tet3	9.21515e-06	-0.144509	0.069	0.196	0.171789
Stk38	9.25744e-06	-0.170968	0.083	0.213	0.172577
Tmeff1	9.2642e-06	-0.155176	0.046	0.161	0.172703
Usp45	9.39923e-06	-0.132314	0.055	0.178	0.17522
Cfl1	9.39974e-06	0.240397	0.24	0.135	0.17523
Slc25a36	9.40614e-06	-0.159335	0.083	0.216	0.175349
Slc12a6	9.51601e-06	-0.153796	0.088	0.221	0.177397
Gm49003	9.55945e-06	-0.140237	0.023	0.125	0.178207
Ipcef1	9.58783e-06	-0.122133	0.009	0.102	0.178736
4932438A13Rik	9.61792e-06	-0.151235	0.124	0.272	0.179297
Gm28379	9.61866e-06	-0.141033	0.018	0.116	0.179311
Madd	9.68482e-06	-0.159301	0.051	0.167	0.180545
Eri3	9.71837e-06	-0.159446	0.065	0.187	0.18117
Specc1l	9.74159e-06	-0.133499	0.051	0.169	0.181603
Fxr1	9.78113e-06	-0.148057	0.092	0.231	0.18234
Mon2	9.81822e-06	-0.158396	0.069	0.194	0.183031
Dynll1	9.82957e-06	0.271942	0.323	0.206	0.183243
Zfc3h1	9.83182e-06	-0.154352	0.065	0.188	0.183285
Mag	9.85732e-06	-0.188015	0.051	0.164	0.18376
Papola	9.8942e-06	-0.121593	0.134	0.295	0.184448
Crppa	9.98614e-06	-0.135003	0.014	0.108	0.186162
Pkig	9.98984e-06	-0.148508	0.06	0.183	0.186231
Tmem135	9.99185e-06	-0.163228	0.088	0.222	0.186268
Zfp148	1.00474e-05	-0.166124	0.134	0.284	0.187303
Gmds	1.03261e-05	-0.166728	0.088	0.221	0.192499
Ccser2	1.04236e-05	-0.143905	0.055	0.173	0.194317
Rassf8	1.04262e-05	-0.14273	0.041	0.154	0.194365
Dctn3	1.04333e-05	0.201663	0.194	0.099	0.194498
Cdh6	1.04381e-05	-0.158654	0.028	0.131	0.194588
Rab3gap1	1.04839e-05	-0.166014	0.092	0.224	0.195441
Nxph1	1.04996e-05	-0.324877	0.014	0.108	0.195734
Vps8	1.06039e-05	-0.144311	0.065	0.189	0.197679
Qrich1	1.073e-05	-0.148871	0.088	0.22	0.200028
Pkia	1.07527e-05	-0.150702	0.06	0.182	0.200452
Galnt7	1.07988e-05	-0.144373	0.023	0.124	0.201312
St3gal5	1.08355e-05	-0.144645	0.055	0.175	0.201996
Faah	1.08569e-05	-0.131843	0.014	0.108	0.202394
Rpl14	1.09579e-05	0.255696	0.23	0.129	0.204278
Slc25a51	1.09845e-05	-0.126296	0.009	0.1	0.204773
Gm26749	1.10477e-05	-0.142809	0.074	0.202	0.205951
Tmod1	1.12189e-05	-0.143268	0.032	0.139	0.209143
Gm15336	1.12313e-05	-0.129302	0.032	0.141	0.209374
Ppp2r3a	1.14081e-05	-0.184016	0.152	0.308	0.212669
Arhgef3	1.16546e-05	-0.137646	0.018	0.116	0.217265
Rpl36al	1.16638e-05	0.190462	0.175	0.086	0.217437
Dcaf6	1.1687e-05	-0.142558	0.124	0.273	0.21787
Arhgef2	1.17927e-05	-0.131269	0.028	0.132	0.219839
Abhd2	1.18821e-05	-0.165179	0.051	0.164	0.221506
Atp13a3	1.19295e-05	-0.135503	0.055	0.174	0.22239
Cep126	1.19498e-05	-0.118115	0.023	0.125	0.222768
Rps13	1.20116e-05	0.298701	0.281	0.178	0.22392
Prpf40a	1.20331e-05	-0.13014	0.088	0.226	0.224322
Kcnip3	1.22369e-05	-0.164377	0.106	0.245	0.228121
Ubn2	1.2247e-05	-0.159521	0.221	0.413	0.228309
Xndc1	1.23012e-05	-0.139468	0.018	0.114	0.22932
Setd5	1.23081e-05	-0.147276	0.157	0.32	0.229448
Ell2	1.23437e-05	-0.123525	0.014	0.108	0.230112
Myo6	1.24368e-05	0.313916	0.442	0.347	0.231847
2610020C07Rik	1.24417e-05	-0.136166	0.088	0.222	0.231937
Map3k4	1.24455e-05	-0.142322	0.023	0.122	0.232009
Ankrd10	1.25015e-05	-0.141544	0.023	0.122	0.233053
Tmem161b	1.2633e-05	-0.158893	0.051	0.164	0.235505
Capn15	1.26424e-05	-0.124149	0.051	0.169	0.23568
Abi2	1.27047e-05	-0.166136	0.138	0.287	0.236842
Gm31763	1.27102e-05	-0.153876	0.041	0.15	0.236943
Scfd1	1.27755e-05	-0.146593	0.037	0.144	0.238161
Dhdds	1.28727e-05	-0.15011	0.055	0.171	0.239973
Ubr3	1.2873e-05	-0.172465	0.184	0.345	0.239978
Slc7a6os	1.29101e-05	-0.144304	0.037	0.144	0.240669
Atp5mpl	1.29217e-05	0.193556	0.189	0.096	0.240886
Wdfy3	1.29766e-05	-0.152495	0.157	0.316	0.241909
Fam13b	1.30042e-05	-0.145156	0.083	0.213	0.242424
Eef2k	1.30744e-05	-0.125474	0.032	0.138	0.243733
Ripor2	1.30856e-05	-0.165938	0.055	0.171	0.243942
Cnot6l	1.30898e-05	-0.153998	0.046	0.158	0.244021
Kcna1	1.31029e-05	-0.141221	0.041	0.152	0.244263
Rnf8	1.3135e-05	-0.145548	0.037	0.144	0.244863
Ube4b	1.32442e-05	-0.151974	0.088	0.22	0.246899
4732471J01Rik	1.34894e-05	-0.15676	0.06	0.176	0.251469
Gm43713	1.37077e-05	-0.118134	0.06	0.184	0.255539
Nf1	1.39508e-05	-0.136359	0.175	0.343	0.260071
Myo9b	1.41065e-05	-0.142013	0.037	0.143	0.262974
Pnn	1.41483e-05	-0.154957	0.147	0.303	0.263752
Ncor1	1.42167e-05	-0.138454	0.226	0.421	0.265027
Abhd18	1.42968e-05	-0.155311	0.115	0.256	0.266522
Plpbp	1.44008e-05	-0.137116	0.018	0.113	0.268459
Angptl2	1.44642e-05	-0.129383	0.023	0.122	0.269642
E130308A19Rik	1.45357e-05	-0.120271	0.028	0.13	0.270975
D830024N08Rik	1.45359e-05	-0.133424	0.069	0.196	0.270978
Cept1	1.46995e-05	-0.136865	0.018	0.114	0.274029
Ndufa1	1.47989e-05	0.197385	0.152	0.071	0.27588
Rabl6	1.48756e-05	-0.142474	0.101	0.238	0.277311
Iws1	1.49172e-05	-0.142552	0.028	0.129	0.278086
Slc25a23	1.51249e-05	-0.152296	0.069	0.191	0.281959
Ctnnd1	1.51925e-05	-0.144185	0.078	0.209	0.283219
Gmeb2	1.52434e-05	-0.12647	0.018	0.114	0.284167
Sema3e	1.52614e-05	-0.158572	0.018	0.113	0.284504
Synj1	1.53019e-05	-0.158237	0.088	0.216	0.285258
Fam149b	1.53396e-05	-0.144093	0.032	0.135	0.28596
Ube4bos1	1.55218e-05	-0.135354	0.028	0.129	0.289358
Tpd52	1.55698e-05	-0.144583	0.032	0.135	0.290253
Pls1	1.56477e-05	-0.121947	0.014	0.107	0.291705
Tor1aip2	1.57668e-05	-0.12432	0.028	0.129	0.293924
Synj2bp	1.58341e-05	-0.136244	0.055	0.172	0.29518
Fam135a	1.58459e-05	-0.14156	0.088	0.221	0.295399
Tubb4b	1.59004e-05	0.239244	0.194	0.103	0.296415
Dcaf17	1.5905e-05	-0.154313	0.046	0.155	0.296501
Eefsec	1.61121e-05	-0.129033	0.018	0.113	0.300362
Gramd1b	1.6175e-05	-0.147458	0.147	0.302	0.301534
Gm1976	1.62273e-05	-0.148226	0.069	0.191	0.30251
Stim2	1.63977e-05	-0.153686	0.051	0.163	0.305687
Actg1	1.6434e-05	0.282179	0.313	0.204	0.306362
Pip4k2a	1.64641e-05	-0.175166	0.111	0.247	0.306923
Rab3c	1.65057e-05	-0.157389	0.083	0.21	0.307699
Man1a2	1.66773e-05	-0.164705	0.111	0.245	0.310899
Rfx7	1.67173e-05	-0.157049	0.161	0.319	0.311644
Txndc16	1.67173e-05	-0.134703	0.046	0.157	0.311645
Copa	1.67888e-05	-0.118341	0.051	0.166	0.312976
Aatk	1.69011e-05	-0.187607	0.083	0.205	0.315071
Npepps	1.69187e-05	-0.15516	0.166	0.331	0.315398
Ppp2r2a	1.71911e-05	-0.17084	0.115	0.252	0.320477
Fam117b	1.73343e-05	-0.141976	0.046	0.156	0.323146
Zfp462	1.73844e-05	-0.161826	0.088	0.216	0.324079
Cpeb1	1.73861e-05	-0.151403	0.088	0.219	0.324111
Rpl23a	1.7782e-05	0.18678	0.161	0.077	0.331492
Slc20a2	1.79638e-05	-0.143268	0.037	0.142	0.334881
Tbc1d32	1.79843e-05	-0.121763	0.018	0.113	0.335262
Rock1	1.80586e-05	-0.146648	0.143	0.295	0.336648
Kcnip2	1.81389e-05	-0.130939	0.023	0.121	0.338145
Polb	1.8139e-05	-0.123657	0.092	0.23	0.338147
Scfd2	1.82311e-05	-0.155081	0.065	0.183	0.339864
Ndufc2	1.83001e-05	0.278832	0.253	0.154	0.341151
Pbx1	1.8546e-05	0.204437	0.779	0.713	0.345735
Prkaa2	1.85831e-05	-0.150853	0.041	0.147	0.346426
Prdm10	1.86205e-05	-0.137646	0.023	0.119	0.347124
Spon1	1.90405e-05	-0.160839	0.051	0.163	0.354954
Hmgxb4	1.90791e-05	-0.12709	0.014	0.104	0.355672
Cpne8	1.91096e-05	-0.157464	0.028	0.125	0.356242
Ash1l	1.91568e-05	-0.152616	0.198	0.37	0.357121
Ablim1	1.91638e-05	-0.119426	0.161	0.334	0.357252
Xpo7	1.92355e-05	-0.147096	0.101	0.236	0.358589
Ppip5k1	1.92581e-05	-0.122693	0.06	0.181	0.35901
Dync1h1	1.93721e-05	-0.153503	0.097	0.228	0.361134
Hnrnpl	1.94823e-05	-0.133069	0.083	0.212	0.363188
Strn4	1.954e-05	-0.14519	0.055	0.168	0.364265
Dnm1l	1.96184e-05	-0.149026	0.097	0.23	0.365727
Ccny	1.98885e-05	-0.15264	0.106	0.241	0.370761
Zbtb11	2.01649e-05	-0.137487	0.06	0.177	0.375914
Eml1	2.04454e-05	-0.136651	0.032	0.134	0.381143
Wscd2	2.05667e-05	-0.13026	0.014	0.103	0.383405
Cep350	2.0986e-05	-0.148714	0.088	0.214	0.39122
Mapk1	2.1137e-05	-0.118822	0.143	0.295	0.394037
Inpp5a	2.17801e-05	-0.14583	0.037	0.139	0.406024
Sec24b	2.18128e-05	-0.118448	0.06	0.18	0.406634
Nexmif	2.19089e-05	-0.130603	0.018	0.111	0.408426
Zfp654	2.20778e-05	-0.123784	0.06	0.178	0.411574
Rasgrf2	2.22601e-05	-0.165922	0.041	0.146	0.414972
Atp6v0a1	2.23222e-05	-0.128619	0.184	0.348	0.416131
Lrch1	2.23319e-05	-0.149369	0.055	0.167	0.416311
Paip2	2.23658e-05	-0.152881	0.115	0.251	0.416943
Ptpn9	2.29869e-05	-0.150978	0.101	0.233	0.428522
Odf2	2.30049e-05	-0.158393	0.101	0.231	0.428857
Gm49961	2.33005e-05	-0.132401	0.018	0.11	0.434369
Phc3	2.33422e-05	-0.14927	0.078	0.202	0.435145
Rngtt	2.34371e-05	-0.134488	0.083	0.211	0.436915
Pds5a	2.36557e-05	-0.156393	0.101	0.233	0.44099
Cop1	2.37123e-05	-0.141121	0.083	0.208	0.442045
Cep295	2.38642e-05	-0.128247	0.018	0.11	0.444876
Aak1	2.39174e-05	-0.146259	0.235	0.418	0.445868
Ino80d	2.40555e-05	-0.16004	0.06	0.171	0.448443
Dennd1b	2.41762e-05	-0.130228	0.083	0.211	0.450694
Atp2b3	2.42437e-05	-0.125502	0.014	0.102	0.451951
Csnk1g3	2.43095e-05	-0.163152	0.083	0.205	0.453177
Speg	2.44034e-05	-0.121524	0.014	0.102	0.454929
Ptpn5	2.47631e-05	-0.146037	0.065	0.181	0.461633
St3gal3	2.48225e-05	-0.155703	0.083	0.206	0.462742
Smarca4	2.51997e-05	-0.126352	0.065	0.184	0.469774
Gm12353	2.53372e-05	-0.15113	0.078	0.202	0.472336
Fbxo38	2.53657e-05	-0.120015	0.023	0.118	0.472868
Col4a3bp	2.56229e-05	-0.153376	0.06	0.171	0.477663
Slc24a4	2.56481e-05	-0.135883	0.032	0.132	0.478132
Hspa12a	2.57368e-05	-0.13637	0.028	0.124	0.479785
Ift88	2.57617e-05	-0.110703	0.032	0.135	0.48025
Kif3a	2.59321e-05	-0.148341	0.065	0.178	0.483426
Celf3	2.60741e-05	-0.133269	0.028	0.124	0.486074
Dcaf5	2.60805e-05	-0.137508	0.074	0.192	0.486192
Ralgapb	2.60968e-05	-0.132187	0.069	0.19	0.486496
Ranbp9	2.63828e-05	-0.164052	0.124	0.259	0.491828
Depdc5	2.6409e-05	-0.131042	0.074	0.195	0.492316
Anks1	2.67696e-05	-0.16995	0.069	0.183	0.499039
Gm26724	2.69354e-05	-0.122307	0.055	0.169	0.502129
Npat	2.69667e-05	-0.122771	0.028	0.125	0.502714
Helz	2.73041e-05	-0.126483	0.088	0.217	0.509002
Mecp2	2.73518e-05	-0.14165	0.069	0.186	0.509892
Axin1	2.7384e-05	-0.131614	0.018	0.108	0.510493
Btbd8	2.76437e-05	-0.133882	0.041	0.146	0.515335
Tcaf1	2.76961e-05	-0.139442	0.092	0.22	0.51631
Usp50	2.77707e-05	-0.137013	0.069	0.185	0.517702
Nup98	2.80305e-05	-0.130429	0.088	0.214	0.522544
Slc12a5	2.8155e-05	-0.130248	0.101	0.236	0.524866
Acin1	2.81659e-05	-0.149499	0.124	0.266	0.525069
Peg3	2.81842e-05	-0.170385	0.143	0.281	0.52541
Zfr	2.85697e-05	-0.139606	0.203	0.376	0.532596
Zcchc14	2.85938e-05	-0.140237	0.032	0.13	0.533045
Cdk17	2.86816e-05	-0.139426	0.138	0.286	0.534683
Dync1li1	2.87903e-05	-0.124327	0.041	0.146	0.53671
Iqsec3	2.88844e-05	-0.111102	0.023	0.119	0.538462
A930015D03Rik	2.9324e-05	-0.133054	0.06	0.174	0.546659
Herc2	2.93532e-05	-0.145408	0.138	0.284	0.547202
Camk2n1	2.93994e-05	0.337875	0.378	0.284	0.548063
Sytl2	2.94381e-05	-0.134761	0.018	0.108	0.548785
Pard3	2.94795e-05	-0.157682	0.143	0.289	0.549557
Smim14	2.9515e-05	-0.149781	0.143	0.287	0.550219
Dmtn	2.95813e-05	-0.122587	0.032	0.132	0.551455
Slmap	2.9647e-05	-0.132729	0.101	0.236	0.552679
Sugp1	3.00624e-05	-0.131942	0.028	0.122	0.560423
Nipbl	3.0068e-05	-0.141259	0.175	0.339	0.560527
Ttc19	3.01784e-05	-0.137731	0.161	0.321	0.562585
Slc7a6	3.02201e-05	-0.130603	0.023	0.115	0.563362
Rnf165	3.02884e-05	-0.129818	0.023	0.115	0.564636
Nim1k	3.03042e-05	0.298469	0.304	0.2	0.564931
Thoc1	3.05329e-05	-0.123623	0.074	0.196	0.569195
Kansl1l	3.05913e-05	-0.151775	0.203	0.366	0.570284
4933424G05Rik	3.07353e-05	-0.156172	0.12	0.255	0.572967
Zswim5	3.08758e-05	-0.137441	0.041	0.144	0.575587
Kctd8	3.09637e-05	-0.158996	0.018	0.108	0.577225
Elavl4	3.12616e-05	-0.151729	0.06	0.172	0.582778
Necab1	3.12636e-05	-0.170674	0.051	0.16	0.582816
Asxl1	3.14458e-05	-0.158704	0.101	0.228	0.586212
Snrnp70	3.17286e-05	-0.140813	0.327	0.558	0.591484
Arhgap18	3.18172e-05	-0.132401	0.018	0.107	0.593136
Mlxip	3.20331e-05	-0.118448	0.023	0.116	0.597162
Map6	3.21129e-05	-0.132265	0.032	0.13	0.598648
Taf1d	3.21162e-05	-0.137321	0.092	0.219	0.598711
Mysm1	3.21614e-05	-0.127851	0.097	0.231	0.599554
Atp5f1	3.22479e-05	0.310039	0.313	0.213	0.601165
Nwd1	3.23042e-05	0.311379	0.382	0.278	0.602214
Ophn1	3.23117e-05	-0.144109	0.065	0.177	0.602354
Slc38a6	3.23472e-05	-0.126091	0.018	0.107	0.603017
Baz1b	3.247e-05	-0.116078	0.092	0.223	0.605306
Agrp	3.31418e-05	-0.118787	0.018	0.108	0.61783
Vps37a	3.34351e-05	-0.125687	0.023	0.115	0.623296
Kif5a	3.35311e-05	-0.132401	0.069	0.185	0.625086
Ncor2	3.40289e-05	-0.147427	0.055	0.163	0.634367
Ppig	3.42295e-05	-0.117522	0.078	0.202	0.638107
Grik1	3.43597e-05	-0.243221	0.041	0.142	0.640533
Usp40	3.43853e-05	-0.138211	0.055	0.164	0.641011
Sppl2a	3.44275e-05	-0.121815	0.032	0.131	0.641797
Kansl3	3.44756e-05	-0.13381	0.032	0.129	0.642694
Btaf1	3.49265e-05	-0.133972	0.115	0.251	0.6511
Ppp1r12a	3.55164e-05	-0.129118	0.189	0.365	0.662097
Xpo4	3.55723e-05	-0.135115	0.037	0.136	0.663139
Cyth3	3.56677e-05	-0.120368	0.018	0.107	0.664918
Gm48512	3.62021e-05	-0.12113	0.111	0.248	0.67488
1110008P14Rik	3.62321e-05	0.15826	0.189	0.099	0.675439
Parp8	3.63476e-05	-0.142201	0.051	0.157	0.677591
Acsl1	3.6552e-05	-0.113884	0.018	0.108	0.681403
Irf2	3.66055e-05	-0.154902	0.097	0.221	0.6824
Atxn7l1	3.67751e-05	-0.153385	0.092	0.216	0.685562
Cryzl1	3.73776e-05	-0.15085	0.06	0.169	0.696792
Map3k2	3.74003e-05	-0.138717	0.069	0.184	0.697216
Chn2	3.76475e-05	-0.130603	0.018	0.107	0.701825
Otud4	3.77573e-05	-0.121281	0.041	0.145	0.703872
Tmem181a	3.79518e-05	-0.135735	0.055	0.164	0.707498
Dip2a	3.81337e-05	-0.15897	0.06	0.168	0.710888
Zmym2	3.83135e-05	-0.135726	0.106	0.238	0.714241
Banp	3.83709e-05	-0.12394	0.037	0.137	0.715311
Firre	3.83795e-05	-0.136956	0.051	0.156	0.71547
Lcor	3.84014e-05	-0.130753	0.143	0.291	0.715879
Pik3r3	3.85788e-05	-0.136717	0.051	0.158	0.719186
Clint1	3.93808e-05	-0.137951	0.051	0.156	0.734136
Kpna1	3.94439e-05	-0.129974	0.051	0.158	0.735313
Snapc3	3.99048e-05	-0.141905	0.065	0.177	0.743905
P4ha1	4.01077e-05	-0.172718	0.092	0.211	0.747687
Actn4	4.01713e-05	-0.134703	0.055	0.161	0.748873
Rnpc3	4.01997e-05	-0.14927	0.088	0.207	0.749403
Acvr2a	4.03933e-05	-0.120098	0.037	0.136	0.753012
Tmem245	4.0484e-05	-0.129475	0.065	0.18	0.754703
Ptpn1	4.07817e-05	-0.135735	0.055	0.164	0.760252
Ubxn4	4.10616e-05	-0.131764	0.078	0.199	0.76547
Adgrl3	4.11669e-05	-0.200123	0.641	0.82	0.767432
Mt1	4.12186e-05	0.362717	0.401	0.304	0.768396
Tomm20	4.13293e-05	0.199928	0.249	0.147	0.77046
Samd5	4.1351e-05	-0.130939	0.023	0.113	0.770865
Ankrd24	4.13682e-05	-0.129033	0.023	0.113	0.771186
Cdc42bpa	4.14502e-05	-0.164742	0.295	0.494	0.772715
Cers4	4.17507e-05	-0.118787	0.018	0.106	0.778317
Zzef1	4.1779e-05	-0.155096	0.092	0.213	0.778844
Lmo3	4.19194e-05	-0.129944	0.028	0.121	0.781461
Pdxdc1	4.26189e-05	-0.113736	0.069	0.184	0.794502
Pdss2	4.2693e-05	-0.130029	0.092	0.215	0.795884
Arfgef1	4.2706e-05	-0.131538	0.101	0.228	0.796125
Heatr3	4.27522e-05	-0.114075	0.032	0.129	0.796987
Nsd1	4.28009e-05	-0.167776	0.258	0.448	0.797895
Rhou	4.28349e-05	-0.186018	0.101	0.222	0.798527
Tada2a	4.30783e-05	-0.127208	0.037	0.135	0.803066
Gm6994	4.31222e-05	-0.116718	0.023	0.114	0.803884
Dock4	4.34159e-05	-0.156188	0.336	0.544	0.80936
Bbs9	4.34354e-05	-0.132533	0.06	0.17	0.809722
Chd8	4.36647e-05	-0.14117	0.069	0.18	0.813998
Fut8	4.37099e-05	-0.143738	0.152	0.295	0.81484
Ubp1	4.41801e-05	-0.137968	0.06	0.169	0.823606
Tbc1d30	4.41826e-05	-0.130381	0.028	0.119	0.823652
Acaca	4.48202e-05	-0.162775	0.166	0.312	0.835539
Zc3h12b	4.48704e-05	-0.150122	0.074	0.188	0.836473
Pcca	4.56168e-05	-0.126051	0.129	0.268	0.850388
Dync1li2	4.58397e-05	-0.122957	0.101	0.23	0.854544
Rab11fip4	4.58702e-05	-0.149836	0.078	0.194	0.855113
Zfp609	4.66102e-05	-0.135808	0.115	0.248	0.868907
Heg1	4.67658e-05	-0.133975	0.018	0.104	0.871807
Cwc27	4.70149e-05	-0.129798	0.078	0.197	0.876452
Chd2	4.70612e-05	-0.105109	0.147	0.3	0.877316
Kctd3	4.72116e-05	-0.130038	0.018	0.104	0.880118
Tsnax	4.77461e-05	-0.135779	0.06	0.171	0.890083
Myl6	4.812e-05	0.226567	0.272	0.169	0.897052
Gm27153	4.81835e-05	-0.120547	0.018	0.104	0.898236
Lars	4.83293e-05	-0.150996	0.069	0.179	0.900954
Ccdc88c	4.87357e-05	-0.147248	0.051	0.153	0.908532
Psmb4	4.87777e-05	0.161565	0.166	0.084	0.909314
Cbl	4.88448e-05	-0.128471	0.055	0.161	0.910566
Cyld	4.90483e-05	-0.15362	0.106	0.23	0.914358
Lcorl	4.90996e-05	-0.137144	0.106	0.236	0.915315
4930512B01Rik	4.96503e-05	-0.120977	0.023	0.112	0.925582
Rpl15	4.98293e-05	0.290652	0.263	0.167	0.928917
Ccar1	5.01444e-05	-0.149178	0.111	0.238	0.934792
Senp2	5.11165e-05	-0.137224	0.06	0.167	0.952914
Armc8	5.11651e-05	-0.12801	0.074	0.188	0.95382
Atg10	5.12242e-05	-0.129728	0.032	0.127	0.954921
Rp9	5.17503e-05	-0.110922	0.065	0.176	0.964729
Slc22a23	5.29866e-05	-0.137815	0.101	0.227	0.987777
Zbtb38	5.30719e-05	-0.137529	0.083	0.201	0.989367
Nipsnap1	5.3322e-05	-0.112445	0.018	0.104	0.994029
Ppme1	5.40156e-05	-0.142053	0.088	0.208	1
Skap2	5.4033e-05	-0.129302	0.037	0.134	1
Ndufa2	5.40614e-05	0.18299	0.166	0.085	1
Dab2ip	5.40767e-05	-0.130301	0.06	0.168	1
Rbm5	5.42843e-05	-0.136405	0.152	0.299	1
Safb	5.52577e-05	-0.123566	0.041	0.141	1
Adam10	5.52972e-05	-0.144185	0.088	0.206	1
Stk4	5.57071e-05	-0.127671	0.018	0.103	1
Ccdc174	5.59024e-05	-0.120098	0.037	0.134	1
Ttc8	5.64087e-05	-0.101029	0.069	0.186	1
Atp5a1	5.64307e-05	0.284972	0.346	0.25	1
Pfdn5	5.65422e-05	0.194707	0.194	0.107	1
Plekhm3	5.65498e-05	-0.14045	0.06	0.166	1
D430042O09Rik	5.67453e-05	-0.130833	0.065	0.174	1
Zdhhc1	5.75625e-05	-0.112445	0.018	0.104	1
Zc3h7a	5.78839e-05	-0.115203	0.065	0.178	1
Uhrf2	5.79036e-05	-0.121397	0.065	0.175	1
Antxr1	5.79547e-05	-0.132975	0.051	0.152	1
Bdp1	5.79601e-05	-0.138711	0.06	0.166	1
Atcay	5.80843e-05	-0.126439	0.037	0.133	1
Rpl27	5.81847e-05	0.18299	0.166	0.085	1
Dagla	5.83781e-05	-0.129222	0.051	0.153	1
Bend6	5.84244e-05	-0.11715	0.046	0.148	1
Slc9a7	5.85519e-05	-0.107549	0.018	0.104	1
Akap13	5.89615e-05	-0.141483	0.046	0.145	1
Mpped1	5.90953e-05	-0.127921	0.046	0.147	1
Pcdh11x	5.91637e-05	-0.156262	0.12	0.249	1
Ube3c	6.06538e-05	-0.138096	0.143	0.281	1
Cpt1c	6.0727e-05	-0.120547	0.018	0.102	1
Zfyve9	6.07933e-05	-0.136791	0.143	0.281	1
Zfp697	6.08392e-05	-0.119753	0.018	0.102	1
Fndc3a	6.08454e-05	-0.147322	0.069	0.177	1
Rnf19a	6.11456e-05	-0.125101	0.023	0.11	1
Atp1b3	6.17942e-05	-0.126574	0.055	0.161	1
Arfgef2	6.22188e-05	-0.121568	0.065	0.175	1
Myo1b	6.22802e-05	-0.113884	0.018	0.104	1
Arntl	6.2346e-05	-0.128471	0.051	0.153	1
Brdt	6.24737e-05	-0.11006	0.018	0.103	1
Fmnl2	6.29301e-05	-0.174289	0.221	0.38	1
Lclat1	6.29585e-05	-0.112949	0.023	0.11	1
Zc3h6	6.29954e-05	-0.122837	0.055	0.161	1
Pus7	6.30462e-05	-0.108343	0.018	0.104	1
Hk1	6.34314e-05	-0.13499	0.06	0.166	1
Cblb	6.34431e-05	-0.130939	0.051	0.153	1
Ppp2r2b	6.35639e-05	-0.136639	0.387	0.635	1
Brd4	6.36097e-05	-0.118934	0.115	0.247	1
Dph6	6.36827e-05	-0.106639	0.018	0.104	1
Hnrnpr	6.37592e-05	-0.127153	0.106	0.231	1
Hnrnpu	6.40463e-05	-0.128951	0.198	0.362	1
Nfatc3	6.41722e-05	-0.129556	0.06	0.166	1
Tex2	6.46784e-05	-0.136407	0.041	0.138	1
Cenpv	6.54443e-05	-0.122223	0.041	0.139	1
Gm11099	6.59107e-05	-0.120368	0.018	0.102	1
Nbeal1	6.5919e-05	-0.126755	0.115	0.248	1
Zfp157	6.60682e-05	-0.118164	0.018	0.102	1
Gm49797	6.6074e-05	-0.131045	0.06	0.166	1
Kcnj9	6.61893e-05	-0.116573	0.018	0.102	1
Yaf2	6.62571e-05	-0.132975	0.055	0.159	1
Agtpbp1	6.65184e-05	-0.135683	0.101	0.223	1
Inpp5f	6.6542e-05	-0.135272	0.065	0.172	1
Rps6ka2	6.67105e-05	-0.118115	0.032	0.125	1
Aftph	6.69286e-05	-0.116078	0.097	0.222	1
Ctnna1	6.70609e-05	-0.136011	0.06	0.166	1
Cipc	6.71926e-05	-0.152926	0.101	0.222	1
Gm42413	6.75315e-05	-0.119841	0.023	0.11	1
Anks3	6.79988e-05	-0.110703	0.037	0.133	1
Ncoa5	6.80446e-05	-0.112939	0.055	0.162	1
Pcbp3	6.85007e-05	-0.119841	0.028	0.118	1
Wdr37	6.87565e-05	-0.133862	0.074	0.185	1
Phf6	6.92539e-05	-0.123172	0.041	0.138	1
Spata7	6.93079e-05	-0.132006	0.06	0.165	1
Ccnl2	6.97252e-05	-0.131127	0.138	0.275	1
Cdc27	6.99711e-05	-0.118928	0.06	0.165	1
Cox17	7.02734e-05	0.175526	0.175	0.092	1
P2ry12	7.04229e-05	-0.126439	0.037	0.13	1
Cct7	7.12531e-05	0.170971	0.175	0.092	1
Snx13	7.14655e-05	-0.128742	0.069	0.18	1
A330023F24Rik	7.15001e-05	-0.139834	0.184	0.339	1
4930557K07Rik	7.18329e-05	-0.121947	0.023	0.108	1
Uqcr11	7.19438e-05	0.201663	0.18	0.097	1
Atp5g3	7.24484e-05	0.226817	0.235	0.141	1
Rilpl1	7.25825e-05	-0.120191	0.023	0.109	1
Kdm5c	7.29538e-05	-0.120591	0.055	0.16	1
Ulk2	7.34619e-05	-0.120132	0.147	0.293	1
Dag1	7.35229e-05	-0.107678	0.051	0.155	1
Plekhm2	7.37915e-05	-0.130833	0.065	0.172	1
Lrrc49	7.41516e-05	-0.133571	0.069	0.178	1
Sestd1	7.46022e-05	-0.131162	0.028	0.115	1
Elp4	7.49451e-05	-0.139207	0.106	0.23	1
Gsk3b	7.50919e-05	-0.161233	0.212	0.365	1
Pan3	7.5231e-05	-0.141108	0.175	0.322	1
Rmdn1	7.52925e-05	-0.123439	0.166	0.318	1
Picalm	7.53305e-05	-0.144379	0.097	0.215	1
1500004A13Rik	7.64039e-05	-0.126225	0.129	0.266	1
Hs3st2	7.68567e-05	-0.128036	0.023	0.108	1
Ndufab1	7.69377e-05	0.2099	0.217	0.127	1
Tmem260	7.69709e-05	-0.123926	0.028	0.116	1
Ints10	7.79325e-05	-0.124129	0.037	0.13	1
Lrch3	7.83235e-05	-0.13807	0.12	0.248	1
Rsf1os1	7.84424e-05	-0.127234	0.078	0.192	1
Cdadc1	7.84794e-05	-0.119061	0.028	0.116	1
1700084C06Rik	7.8674e-05	-0.122587	0.037	0.13	1
Mir9-3hg	7.99327e-05	-0.139431	0.124	0.253	1
Prr14l	8.04772e-05	-0.126701	0.083	0.198	1
Arhgef25	8.07637e-05	-0.122988	0.041	0.138	1
Anln	8.1497e-05	-0.138171	0.023	0.108	1
Galnt18	8.18006e-05	-0.159457	0.147	0.283	1
Ptpn11	8.18208e-05	-0.138961	0.069	0.175	1
Gon4l	8.19057e-05	-0.124013	0.111	0.236	1
Ndufa6	8.23717e-05	0.200404	0.18	0.098	1
Lims1	8.24316e-05	-0.135726	0.106	0.227	1
Becn1	8.40751e-05	-0.119232	0.028	0.115	1
Gm48749	8.41154e-05	-0.116718	0.018	0.102	1
Smg7	8.42755e-05	-0.121865	0.051	0.15	1
Paxbp1	8.43055e-05	-0.132708	0.152	0.295	1
Sema6d	8.45212e-05	-0.195608	0.226	0.387	1
Lamc1	8.47584e-05	-0.116879	0.028	0.115	1
Ranbp2	8.49315e-05	-0.104441	0.097	0.222	1
Vps41	8.50438e-05	-0.123623	0.078	0.192	1
Trappc12	8.55987e-05	-0.106756	0.018	0.101	1
Ptbp3	8.56389e-05	-0.10416	0.023	0.108	1
Exd2	8.5916e-05	-0.105167	0.018	0.101	1
Abhd17b	8.60566e-05	-0.127955	0.074	0.185	1
Retreg3	8.60717e-05	-0.113736	0.023	0.108	1
Usp25	8.62238e-05	-0.138711	0.06	0.163	1
Gpx4	8.65716e-05	0.219992	0.253	0.157	1
Eml2	8.66393e-05	-0.100212	0.046	0.147	1
Rps16	8.69562e-05	0.233762	0.226	0.135	1
Dnajc18	8.79029e-05	-0.131048	0.041	0.135	1
Sod1	8.80501e-05	0.154638	0.157	0.079	1
Hbs1l	8.83467e-05	-0.114875	0.051	0.15	1
Dhx30	8.87758e-05	-0.12279	0.111	0.234	1
Tubb4a	8.92704e-05	-0.163191	0.092	0.203	1
Ppfia1	8.96143e-05	-0.127772	0.046	0.142	1
Zfyve1	8.96143e-05	-0.127772	0.046	0.142	1
Rpl12	9.09129e-05	0.217707	0.217	0.128	1
Eps15l1	9.12661e-05	-0.120792	0.092	0.21	1
Smap2	9.16077e-05	-0.101852	0.065	0.174	1
Aifm3	9.17063e-05	-0.103325	0.065	0.171	1
Pdk1	9.22283e-05	-0.114674	0.023	0.107	1
Myo18a	9.37934e-05	-0.1581	0.152	0.285	1
Gm38604	9.44407e-05	-0.127165	0.051	0.149	1
Sos2	9.4578e-05	-0.117307	0.046	0.143	1
Sfi1	9.51071e-05	-0.114223	0.032	0.121	1
Nr4a1	9.52902e-05	-0.121815	0.032	0.122	1
Nhlrc2	9.67647e-05	-0.122771	0.037	0.128	1
Ndufs6	9.71824e-05	0.127129	0.129	0.06	1
Elovl6	9.85414e-05	-0.106813	0.051	0.153	1
Agfg1	9.85579e-05	-0.129764	0.06	0.162	1
Tro	9.9569e-05	-0.126267	0.032	0.12	1
Senp5	9.972e-05	-0.100294	0.069	0.182	1
Nuak1	0.000100055	-0.104372	0.018	0.1	1
Fa2h	0.000100381	-0.137144	0.028	0.113	1
Nsun2	0.000101634	-0.105513	0.028	0.115	1
Cep70	0.000102056	-0.14117	0.074	0.179	1
Thoc2	0.00010245	-0.124537	0.129	0.255	1
Lrrc8d	0.000102578	-0.129852	0.046	0.141	1
Ip6k1	0.000102661	-0.138056	0.12	0.242	1
H2afz	0.000102915	0.221901	0.23	0.14	1
Rnasek	0.000103109	0.219247	0.249	0.152	1
Sub1	0.000103232	0.203691	0.263	0.165	1
Fer	0.000103902	-0.124707	0.106	0.228	1
Mfsd4a	0.000104034	-0.12624	0.046	0.141	1
Brip1os	0.000104671	-0.110424	0.074	0.185	1
Csf2ra	0.000104672	-0.115781	0.032	0.121	1
Catspere2	0.000104877	-0.121815	0.037	0.128	1
Atf1	0.000104995	-0.114223	0.032	0.121	1
Setdb1	0.000105546	-0.12528	0.046	0.141	1
Pitpna	0.000106329	-0.101131	0.115	0.244	1
Commd10	0.000106682	-0.123172	0.041	0.135	1
Iars	0.000107014	-0.114827	0.023	0.105	1
Clec16a	0.000107054	-0.118552	0.078	0.19	1
Mapk8ip1	0.000107597	-0.122223	0.041	0.135	1
Rnf138	0.000107915	-0.133578	0.041	0.133	1
Fam45a	0.000108103	-0.111512	0.023	0.106	1
Sox5	0.000108646	-0.184221	0.244	0.41	1
Ccnc	0.000109156	-0.117788	0.041	0.135	1
Gm44686	0.000109697	-0.126966	0.055	0.155	1
Mfsd11	0.000109794	-0.106639	0.023	0.107	1
Ube2d3	0.000110005	-0.105643	0.083	0.2	1
A630089N07Rik	0.00011118	-0.109428	0.046	0.144	1
Bicra	0.000111334	-0.144238	0.055	0.152	1
Btbd1	0.000111484	-0.136354	0.097	0.211	1
Oga	0.000112352	-0.102936	0.12	0.253	1
Gripap1	0.000112511	-0.116971	0.069	0.177	1
Abca5	0.000112919	-0.120445	0.037	0.127	1
2022-09-04	0.000113366	-0.165652	0.083	0.191	1
Stxbp1	0.000115038	-0.167107	0.147	0.27	1
Dusp11	0.000115147	-0.129679	0.069	0.175	1
Cerk	0.000115544	-0.121458	0.046	0.141	1
Brms1l	0.000115674	-0.124707	0.032	0.119	1
Susd6	0.000115721	-0.119055	0.097	0.216	1
Txndc11	0.000116115	-0.128676	0.055	0.153	1
Trim44	0.000116707	-0.102503	0.097	0.217	1
Grin3a	0.000116835	-0.153435	0.032	0.119	1
Ppp4r3a	0.000117047	-0.139454	0.065	0.166	1
Plppr4	0.000117332	-0.139685	0.088	0.199	1
Tmem175	0.000117806	-0.125448	0.069	0.174	1
Gm26954	0.000118776	-0.105057	0.023	0.106	1
Cul9	0.000119591	-0.104055	0.028	0.114	1
Fam172a	0.000119996	-0.133424	0.207	0.367	1
Phf3	0.000121562	-0.119841	0.134	0.266	1
Pum2	0.000122703	-0.129072	0.078	0.188	1
Ppp2r5e	0.000122894	-0.144185	0.101	0.215	1
Rpgr	0.000123314	-0.109539	0.032	0.12	1
Dlg4	0.000124494	-0.129556	0.065	0.166	1
Ddx10	0.000125152	-0.131815	0.046	0.138	1
Frs2	0.000125334	-0.118134	0.078	0.188	1
Gdap1	0.000126531	-0.108096	0.028	0.113	1
Crtc1	0.000127895	-0.104948	0.028	0.113	1
Spaca6	0.000128862	-0.12432	0.037	0.125	1
Ccl25	0.000129455	-0.122549	0.028	0.111	1
Rap1a	0.000129462	-0.100294	0.069	0.178	1
Slain1	0.000130939	-0.122404	0.037	0.127	1
1810062O18Rik	0.000132157	-0.117337	0.037	0.125	1
Xrn2	0.000132297	-0.150134	0.101	0.213	1
Zyg11b	0.000132581	-0.126891	0.078	0.187	1
[truncated: 765 more rows]

## Sheet: S3e_DEPath_AS_Cluster1vsOtherAS
	ID	Description	GeneRatio	BgRatio	pvalue	p.adjust	qvalue	geneID	Count
mmu04724	mmu04724	Glutamatergic synapse	59/791	103/5948	2.49545e-26	7.58618e-24	5.30612e-24	Slc1a2/Slc1a3/Grm7/Grm5/Grin2a/Gnao1/Glul/Gria4/Grm3/Gria3/Grin2c/Cacna1a/Prkcb/Cacna1c/Grin1/Grin2b/Grm8/Gria1/Grk3/Grm1/Shank2/Itpr1/Grik2/Kcnj3/Ppp3ca/Slc38a3/Homer1/Gls/Shank1/Itpr2/Cacna1d/Grik3/Grik4/Dlgap1/Slc38a2/Gria2/Adcy8/Adcy1/Prkcg/Adcy5/Gng2/Slc38a1/Shank3/Slc1a1/Slc17a7/Gng7/Gnai1/Grik1/Plcb1/Gnaq/Adcy2/Gng12/Trpc1/Prkacb/Grin3a/Mapk1/Plcb4/Adcy9/Prkca	59
mmu04713	mmu04713	Circadian entrainment	44/791	86/5948	2.43202e-17	3.69667e-15	2.58562e-15	Grin2a/Gnao1/Ryr2/Gria4/Gria3/Grin2c/Camk2a/Prkcb/Prkg1/Cacna1c/Grin1/Grin2b/Gria1/Kcnj6/Ryr3/Gucy1a2/Camk2g/Itpr1/Kcnj3/Camk2b/Cacna1d/Nos1ap/Gria2/Adcy8/Adcy1/Prkcg/Adcy5/Gng2/Gng7/Kcnj9/Gnai1/Calm2/Plcb1/Gnaq/Adcy2/Gng12/Gucy1b1/Calm3/Prkacb/Mapk1/Plcb4/Adcy9/Prkca/Calm1	44
mmu05032	mmu05032	Morphine addiction	41/791	80/5948	2.84347e-16	2.88139e-14	2.01537e-14	Gnao1/Gabrb1/Gabrb3/Cacna1a/Prkcb/Pde4b/Gabrb2/Pde1a/Grk3/Gabrg3/Cacna1b/Kcnj6/Pde8b/Oprm1/Pde2a/Kcnj3/Pde4d/Pde10a/Gabrg2/Pde4a/Adcy8/Pde3b/Adcy1/Prkcg/Adcy5/Gabra1/Arrb1/Gng2/Gng7/Kcnj9/Gnai1/Gabra4/Pde1c/Adcy2/Gng12/Gabbr1/Pde7b/Prkacb/Gabra2/Adcy9/Prkca	41
mmu04727	mmu04727	GABAergic synapse	39/791	75/5948	8.12009e-16	5.22783e-14	3.65658e-14	Gnao1/Gabrb1/Glul/Gabrb3/Cacna1a/Prkcb/Cacna1c/Gabrb2/Gabrg3/Cacna1b/Kcnj6/Slc6a1/Gphn/Slc38a3/Gls/Nsf/Cacna1d/Slc12a5/Gabrg2/Slc38a2/Adcy8/Adcy1/Prkcg/Slc6a11/Adcy5/Gabra1/Gng2/Slc38a1/Gng7/Gnai1/Gabra4/Adcy2/Gng12/Gabbr1/Prkacb/Gabra2/Plcl1/Adcy9/Prkca	39
mmu04720	mmu04720	Long-term potentiation	35/791	62/5948	8.5984e-16	5.22783e-14	3.65658e-14	Grm5/Grin2a/Grin2c/Camk2a/Prkcb/Cacna1c/Grin1/Grin2b/Camk4/Rapgef3/Gria1/Grm1/Camk2g/Itpr1/Camk2b/Ppp3ca/Itpr2/Gria2/Adcy8/Rps6ka3/Adcy1/Prkcg/Ppp1r1a/Calm2/Plcb1/Gnaq/Braf/Calm3/Prkacb/Kras/Mapk1/Plcb4/Prkca/Crebbp/Calm1	35
mmu04970	mmu04970	Salivary secretion	34/791	64/5948	2.60938e-14	1.32209e-12	9.24727e-13	Atp1a2/Chrm3/Prkcb/Prkg1/Ryr3/Gucy1a2/Atp2b1/Itpr1/Kcnma1/Itpr2/Adcy8/Adcy1/Prkcg/Adcy5/Cst3/Atp1b2/Atp2b3/Atp1a3/Slc12a2/Atp1a1/Calm2/Plcb1/Gnaq/Adcy2/Gucy1b1/Atp1b3/Calm3/Atp2b2/Prkacb/Plcb4/Adra1a/Adcy9/Prkca/Calm1	34
mmu04728	mmu04728	Dopaminergic synapse	49/791	120/5948	3.41253e-14	1.48201e-12	1.03659e-12	Grin2a/Gnao1/Gria4/Gria3/Cacna1a/Camk2a/Prkcb/Cacna1c/Grin2b/Gria1/Cacna1b/Kcnj6/Scn1a/Camk2g/Itpr1/Kcnj3/Camk2b/Ppp3ca/Gnal/Itpr2/Cacna1d/Kif5c/Gria2/Ppp2r2c/Prkcg/Adcy5/Arrb1/Gng2/Kif5a/Gng7/Kcnj9/Gnai1/Calm2/Clock/Plcb1/Gnaq/Gng12/Mapk8/Mapk14/Calm3/Akt2/Prkacb/Ppp2r2a/Ppp2r2b/Plcb4/Ppp2r5c/Ppp2r5a/Prkca/Calm1	49
mmu04261	mmu04261	Adrenergic signaling in cardiomyocytes	51/791	134/5948	2.81081e-13	1.06811e-11	7.47082e-12	Atp1a2/Slc8a1/Cacnb4/Ryr2/Cacna2d3/Camk2a/Cacna2d1/Cacna1c/Rapgef4/Cacnb2/Rapgef3/Camk2g/Atp2b1/Camk2b/Cacng3/Cacna1d/Ppp2r2c/Adcy8/Adcy1/Slc8a3/Adcy5/Atp1b2/Cacng2/Atp2b3/Atp1a3/Atp1a1/Ppp1r1a/Gnai1/Calm2/Plcb1/Bcl2/Gnaq/Adcy2/Mapk14/Atp1b3/Tpm3/Calm3/Akt2/Atp2b2/Prkacb/Ppp2r2a/Ppp2r2b/Scn1b/Mapk1/Plcb4/Ppp2r5c/Adra1a/Adcy9/Ppp2r5a/Prkca/Calm1	51
mmu04723	mmu04723	Retrograde endocannabinoid signaling	48/791	126/5948	1.38845e-12	4.68987e-11	3.28031e-11	Rims1/Grm5/Gnao1/Gabrb1/Gria4/Gria3/Gabrb3/Cacna1a/Prkcb/Cacna1c/Gabrb2/Gria1/Grm1/Gabrg3/Cacna1b/Kcnj6/Itpr1/Kcnj3/Mgll/Itpr2/Cacna1d/Gabrg2/Gria2/Adcy8/Adcy1/Prkcg/Adcy5/Gabra1/Gng2/Slc17a7/Faah/Gng7/Kcnj9/Gnai1/Gabra4/Plcb1/Gnaq/Adcy2/Gng12/Mapk8/Mapk14/Cnr1/Prkacb/Gabra2/Mapk1/Plcb4/Adcy9/Prkca	48
mmu04971	mmu04971	Gastric acid secretion	30/791	60/5948	7.00609e-12	2.12985e-10	1.48972e-10	Atp1a2/Chrm3/Camk2a/Prkcb/Camk2g/Itpr1/Camk2b/Ezr/Itpr2/Adcy8/Adcy1/Prkcg/Adcy5/Atp1b2/Atp1a3/Atp1a1/Gnai1/Calm2/Kcnj10/Plcb1/Gnaq/Adcy2/Kcnk2/Atp1b3/Calm3/Prkacb/Plcb4/Adcy9/Prkca/Calm1	30
mmu04020	mmu04020	Calcium signaling pathway	61/791	192/5948	1.27719e-11	3.52968e-10	2.46882e-10	Grm5/Grin2a/Slc8a1/Ryr2/Grin2c/Chrm3/Cacna1a/Cacna1e/Camk2a/Ntrk3/Prkcb/Fgfr2/Cacna1c/Phkg1/Grin1/Vegfa/Phka1/Camk4/Pde1a/Grm1/Cacna1b/Ryr3/Fgfr3/Camk2g/Atp2b1/Plcd4/Itpr1/Erbb4/Camk2b/Ppp3ca/Gnal/Ptk2b/Itpr2/Cacna1d/Egfr/Phkb/Adcy8/Adcy1/Prkcg/Slc8a3/Ntrk2/Fgfr1/Chrm2/Atp2b3/Itpka/Fgf1/Calm2/Plcb1/Stim2/Mcu/Gnaq/Pde1c/Adcy2/Calm3/Atp2b2/Prkacb/Plcb4/Adra1a/Adcy9/Prkca/Calm1	61
mmu04024	mmu04024	cAMP signaling pathway	58/791	179/5948	1.7006e-11	4.30819e-10	3.01334e-10	Atp1a2/Grin2a/Gli3/Ryr2/Gria4/Gria3/Grin2c/Camk2a/Cacna1c/Pde4b/Rapgef4/Grin1/Grin2b/Camk4/Rapgef3/Gria1/Vav3/Camk2g/Atp2b1/Htr1f/Pde4d/Camk2b/Cacna1d/Pik3r1/Pde10a/Gria2/Pde4a/Rock2/Adcy8/Pde3b/Adcy1/Adcy5/Atp1b2/Tiam1/Chrm2/Atp2b3/Atp1a3/Afdn/Atp1a1/Pak1/Gnai1/Calm2/Ppara/Ptch1/Adcy2/Gabbr1/Braf/Mapk8/Atp1b3/Calm3/Akt2/Atp2b2/Prkacb/Grin3a/Mapk1/Adcy9/Crebbp/Calm1	58
mmu04911	mmu04911	Insulin secretion	32/791	71/5948	4.68717e-11	1.09608e-09	7.66647e-10	Atp1a2/Ryr2/Snap25/Chrm3/Camk2a/Prkcb/Cacna1c/Rims2/Rapgef4/Pclo/Camk2g/Kcnma1/Kcnn2/Camk2b/Cacna1d/Adcy8/Adcy1/Prkcg/Adcy5/Atp1b2/Atp1a3/Atp1a1/Kcnn3/Plcb1/Gnaq/Stx1a/Adcy2/Atp1b3/Prkacb/Plcb4/Adcy9/Prkca	32
mmu04921	mmu04921	Oxytocin signaling pathway	47/791	134/5948	7.17521e-11	1.55805e-09	1.08977e-09	Gnao1/Cacnb4/Ryr2/Cacna2d3/Camk2a/Cacna2d1/Prkcb/Cacna1c/Cacnb2/Camk4/Kcnj6/Ryr3/Mef2c/Gucy1a2/Camk2g/Itpr1/Kcnj3/Camk2b/Ppp3ca/Cacng3/Itpr2/Cacna1d/Egfr/Prkag2/Rock2/Adcy8/Adcy1/Prkcg/Adcy5/Camkk2/Cacng2/Kcnj9/Gnai1/Calm2/Plcb1/Gnaq/Adcy2/Gucy1b1/Calm3/Prkacb/Kras/Ppp1r12b/Mapk1/Plcb4/Adcy9/Prkca/Calm1	47
mmu04925	mmu04925	Aldosterone synthesis and secretion	35/791	86/5948	1.91281e-10	3.87662e-09	2.71149e-09	Atp1a2/Camk2a/Prkcb/Cacna1c/Camk4/Prkd1/Camk2g/Atp2b1/Prkce/Itpr1/Pde2a/Camk2b/Itpr2/Cacna1d/Adcy8/Adcy1/Prkcg/Adcy5/Atp1b2/Atp2b3/Atp1a3/Atp1a1/Nr4a1/Calm2/Plcb1/Gnaq/Adcy2/Atp1b3/Calm3/Atp2b2/Prkacb/Plcb4/Adcy9/Prkca/Calm1	35
mmu05033	mmu05033	Nicotine addiction	20/791	33/5948	2.49659e-10	4.66727e-09	3.2645e-09	Grin2a/Gabrb1/Gria4/Gria3/Gabrb3/Grin2c/Cacna1a/Grin1/Gabrb2/Grin2b/Gria1/Gabrg3/Cacna1b/Gabrg2/Gria2/Gabra1/Slc17a7/Gabra4/Grin3a/Gabra2	20
mmu04726	mmu04726	Serotonergic synapse	37/791	95/5948	2.60998e-10	4.66727e-09	3.2645e-09	Kcnd2/Gnao1/Gabrb1/Gabrb3/Cacna1a/Prkcb/Cacna1c/Gabrb2/Rapgef3/Cacna1b/Kcnj6/App/Itpr1/Htr1f/Kcnj3/Kcnn2/Itpr2/Cacna1d/Prkcg/Adcy5/Gng2/Cyp2d22/Gng7/Kcnj9/Gnai1/Cyp2j9/Plcb1/Gnaq/Gng12/Braf/Trpc1/Prkacb/Kras/Cyp2j6/Mapk1/Plcb4/Prkca	37
mmu04725	mmu04725	Cholinergic synapse	38/791	101/5948	4.887e-10	8.2536e-09	5.77294e-09	Kcnq5/Gnao1/Chrm3/Cacna1a/Camk2a/Prkcb/Cacna1c/Camk4/Cacna1b/Kcnj6/Camk2g/Itpr1/Kcnj3/Camk2b/Kcnq2/Itpr2/Cacna1d/Pik3r1/Adcy8/Adcy1/Prkcg/Adcy5/Gng2/Chrm2/Gng7/Gnai1/Plcb1/Bcl2/Gnaq/Adcy2/Gng12/Akt2/Prkacb/Kras/Mapk1/Plcb4/Adcy9/Prkca	38
mmu04972	mmu04972	Pancreatic secretion	28/791	66/5948	4.22193e-09	6.75508e-08	4.72482e-08	Atp1a2/Ryr2/Chrm3/Slc4a4/Prkcb/Atp2b1/Itpr1/Kcnma1/Itpr2/Adcy8/Adcy1/Prkcg/Adcy5/Atp1b2/Atp2b3/Pla2g3/Atp1a3/Slc12a2/Atp1a1/Plcb1/Gnaq/Adcy2/Atp1b3/Trpc1/Atp2b2/Plcb4/Adcy9/Prkca	28
mmu04912	mmu04912	GnRH signaling pathway	31/791	79/5948	6.10687e-09	9.12905e-08	6.38528e-08	Camk2a/Prkcb/Cacna1c/Camk2g/Itpr1/Camk2b/Ptk2b/Itpr2/Cacna1d/Egfr/Adcy8/Adcy1/Adcy5/Map2k6/Map2k4/Calm2/Plcb1/Gnaq/Adcy2/Egr1/Mapk8/Mapk14/Calm3/Prkacb/Map3k3/Kras/Mapk1/Plcb4/Adcy9/Prkca/Calm1	31
mmu04015	mmu04015	Rap1 signaling pathway	53/791	180/5948	6.30625e-09	9.12905e-08	6.38528e-08	Grin2a/Gnao1/Prkcb/Fgfr2/Rapgef4/Grin1/Vegfa/Grin2b/Sipa1l1/Rapgef3/Enah/Prkd1/Vav3/Fgfr3/Rapgef5/Efna5/Dock4/Pik3r1/Egfr/Adcy8/Adcy1/Prkcg/Adcy5/Fgfr1/Prkcz/Tiam1/Map2k6/Evl/Afdn/Gnai1/Tln2/Rapgef2/Magi3/Fgf1/Calm2/Rapgef6/Plcb1/Magi2/Gnaq/Adcy2/Braf/Rap1gap/Mapk14/Calm3/Akt2/Cnr1/Kras/Mras/Mapk1/Plcb4/Adcy9/Prkca/Calm1	53
mmu04961	mmu04961	Endocrine and other factor-regulated calcium reabsorption	22/791	45/5948	8.04222e-09	1.11129e-07	7.77287e-08	Atp1a2/Slc8a1/Prkcb/Atp2b1/Dnm3/Prkcg/Slc8a3/Dnm1/Atp1b2/Atp2b3/Atp1a3/Atp1a1/Ap2a2/Plcb1/Gnaq/Atp1b3/Atp2b2/Prkacb/Ap2b1/Plcb4/Adcy9/Prkca	22
mmu04721	mmu04721	Synaptic vesicle cycle	27/791	65/5948	1.39121e-08	1.83881e-07	1.28615e-07	Slc1a2/Slc1a3/Syt1/Rims1/Snap25/Cacna1a/Cacna1b/Slc6a1/Dnm3/Nsf/Stxbp1/Unc13a/Unc13c/Slc6a11/Dnm1/Slc1a1/Slc17a7/Atp6v0a1/Unc13b/Cplx2/Ap2a2/Stx1a/Atp6v1b2/Atp6v1h/Ap2b1/Atp6v1a/Atp6v1d	27
mmu04929	mmu04929	GnRH secretion	24/791	56/5948	4.32277e-08	5.47551e-07	3.82983e-07	Prkcb/Cacna1c/Hcn1/Kcnj6/Itpr1/Kcnj3/Kcnn2/Itpr2/Cacna1d/Pik3r1/Prkcg/Arrb1/Trpc5/Kcnj9/Kcnn3/Plcb1/Gnaq/Gabbr1/Trpc1/Akt2/Kras/Mapk1/Plcb4/Prkca	24
mmu04070	mmu04070	Phosphatidylinositol signaling system	32/791	90/5948	5.69251e-08	6.9221e-07	4.84163e-07	Prkcb/Dgki/Dgkb/Plcd4/Itpr1/Dgkh/Itpr2/Dgkg/Pik3r1/Prkcg/Pik3c2b/Dgkz/Pip5k1b/Inpp4a/Synj2/Pip5k1c/Itpka/Calm2/Pip5k1a/Mtmr7/Plcb1/Pi4ka/Inpp4b/Pik3c2a/Calm3/Dgkd/Pip4p2/Pip4k2a/Plcb4/Prkca/Ocrl/Calm1	32
mmu05031	mmu05031	Amphetamine addiction	25/791	61/5948	6.63443e-08	7.75717e-07	5.42572e-07	Grin2a/Gria4/Gria3/Grin2c/Camk2a/Prkcb/Cacna1c/Grin1/Grin2b/Camk4/Gria1/Camk2g/Camk2b/Ppp3ca/Cacna1d/Gria2/Prkcg/Adcy5/Calm2/Stx1a/Calm3/Prkacb/Grin3a/Prkca/Calm1	25
mmu04810	mmu04810	Regulation of actin cytoskeleton	50/791	178/5948	9.21121e-08	1.03711e-06	7.25405e-07	Chrm3/Fgfr2/Vcl/Enah/Dock1/Pak3/Vav3/Fgfr3/Cyfip2/Ssh2/Arhgef4/Baiap2/Ezr/Iqgap2/Pik3r1/Egfr/Wasf1/Arhgef12/Rock2/Actn1/Gna13/Fgfr1/Tiam1/Chrm2/Abi2/Myh10/Pak1/Pip5k1b/Itgav/Pip5k1c/Itga6/Arhgef7/Fgf1/Pip5k1a/Gng12/Braf/Arpc2/Actn4/Arpc1a/Myh14/Kras/Ppp1r12b/Pip4k2a/Arpc3/Mras/Mapk1/Diaph2/Cyfip1/Nckap1/Apc	50
mmu04072	mmu04072	Phospholipase D signaling pathway	40/791	129/5948	1.02124e-07	1.08107e-06	7.56149e-07	Grm7/Grm5/Grm3/Plpp3/Dgki/Rapgef4/Dgkb/Grm8/Rapgef3/Grm1/Dnm3/Dgkh/Ptk2b/Dgkg/Pik3r1/Egfr/Gna13/Adcy8/Adcy1/Adcy5/Dnm1/Dgkz/Pip5k1b/Agpat4/Pip5k1c/Pip5k1a/Ptpn11/Shc3/Plcb1/Adcy2/Akt2/Dgkd/Kras/Mras/Mapk1/Plcb4/Adcy9/Agpat3/Agpat5/Prkca	40
mmu04270	mmu04270	Vascular smooth muscle contraction	34/791	101/5948	1.03128e-07	1.08107e-06	7.56149e-07	Prkcb/Prkg1/Cacna1c/Gucy1a2/Prkce/Itpr1/Kcnma1/Itpr2/Cacna1d/Arhgef12/Rock2/Gna13/Adcy8/Adcy1/Prkcg/Adcy5/Myh10/Pla2g3/Calm2/Plcb1/Gnaq/Adcy2/Gucy1b1/Braf/Calm3/Myh14/Prkacb/Ppp1r12b/Mapk1/Plcb4/Adra1a/Adcy9/Prkca/Calm1	34
mmu04371	mmu04371	Apelin signaling pathway	37/791	116/5948	1.38097e-07	1.33989e-06	9.37178e-07	Slc8a1/Ryr2/Camk4/Ryr3/Mef2c/Prkce/Itpr1/Itpr2/Prkag2/Gna13/Adcy8/Pde3b/Adcy1/Slc8a3/Adcy5/Gng2/Gng7/Gnai1/Nrf1/Calm2/Plcb1/Gnaq/Adcy2/Gng12/Egr1/Ppargc1a/Calm3/Akt2/Prkacb/Kras/Mras/Mapk1/Mef2a/Plcb4/Adcy9/Hdac4/Calm1	37
mmu04022	mmu04022	cGMP-PKG signaling pathway	42/791	140/5948	1.38236e-07	1.33989e-06	9.37178e-07	Atp1a2/Slc8a1/Prkg1/Cacna1c/Mef2c/Gucy1a2/Atp2b1/Prkce/Itpr1/Pde2a/Kcnma1/Ppp3ca/Itpr2/Cacna1d/Rock2/Gna13/Adcy8/Pde3b/Adcy1/Slc8a3/Adcy5/Atp1b2/Atp2b3/Atp1a3/Atp1a1/Gnai1/Calm2/Plcb1/Gnaq/Adcy2/Gucy1b1/Atp1b3/Calm3/Akt2/Atp2b2/Mapk1/Gtf2i/Mef2a/Plcb4/Adra1a/Adcy9/Calm1	42
mmu04360	mmu04360	Axon guidance	48/791	170/5948	1.41041e-07	1.33989e-06	9.37178e-07	Slit3/Camk2a/Epha6/Unc5d/Unc5c/Enah/Pak3/Plxna4/Ablim2/Bmpr1b/Camk2g/Ssh2/Efna5/Camk2b/Ppp3ca/Robo1/Pik3r1/Lrrc4c/Epha4/Epha7/Slit2/Arhgef12/Ntng1/Rock2/Epha5/Dcc/Plxnb1/Sema3e/Prkcz/Trpc5/Epha3/Pak1/Plxna2/Gnai1/Sema6a/Rgma/Ptch1/Robo2/Ptpn11/Dpysl2/Trpc1/Kras/Srgap3/Lrrc4/Mapk1/Sema6d/Prkca/Srgap2	48
mmu04730	mmu04730	Long-term depression	23/791	56/5948	2.13471e-07	1.96652e-06	1.37548e-06	Gnao1/Gria3/Cacna1a/Prkcb/Prkg1/Gria1/Grm1/Gucy1a2/Itpr1/Itpr2/Gria2/Gna13/Grid2/Prkcg/Gnai1/Plcb1/Gnaq/Gucy1b1/Braf/Kras/Mapk1/Plcb4/Prkca	23
mmu04742	mmu04742	Taste transduction	19/791	42/5948	4.02594e-07	3.59967e-06	2.51777e-06	Chrm3/Cacna1a/Cacna1c/Pde1a/Grm1/Htr1f/Scn2a/Scn3a/Adcy8/Scn9a/Asic2/Gabra1/Gabra4/Plcb1/Pde1c/Gabbr1/Prkacb/Gabra2/Plcb4	19
mmu04928	mmu04928	Parathyroid hormone synthesis, secretion and action	30/791	88/5948	4.28184e-07	3.71908e-06	2.6013e-06	Prkcb/Pde4b/Mmp16/Mef2c/Itpr1/Pde4d/Itpr2/Egfr/Runx2/Pde4a/Gna13/Adcy8/Adcy1/Prkcg/Adcy5/Fgfr1/Arrb1/Gnai1/Plcb1/Bcl2/Gnaq/Adcy2/Egr1/Braf/Prkacb/Mapk1/Mef2a/Plcb4/Adcy9/Prkca	30
mmu04750	mmu04750	Inflammatory mediator regulation of TRP channels	29/791	84/5948	4.92642e-07	4.16009e-06	2.90975e-06	Camk2a/Prkcb/Camk2g/Prkce/Itpr1/Camk2b/Itpr2/Pik3r1/Il1rap/Adcy8/Adcy1/Prkcg/Adcy5/Asic2/Map2k6/Calm2/Cyp2j9/Plcb1/Gnaq/Adcy2/Mapk8/Mapk14/Calm3/Prkacb/Cyp2j6/Plcb4/Adcy9/Prkca/Calm1	29
mmu04922	mmu04922	Glucagon signaling pathway	28/791	86/5948	2.95243e-06	2.42578e-05	1.6967e-05	Camk2a/Phkg1/Phka1/Camk2g/Itpr1/Camk2b/Ppp3ca/Itpr2/Prkag2/Phkb/Pde3b/Sik2/Pygb/Foxo1/Calm2/Ppara/Plcb1/Gnaq/Adcy2/Ppargc1a/Calm3/Akt2/Prkacb/Pgam1/Plcb4/Ldhb/Crebbp/Calm1	28
mmu04915	mmu04915	Estrogen signaling pathway	32/791	106/5948	3.73316e-06	2.98653e-05	2.08892e-05	Gnao1/Grm1/Kcnj6/Itpr1/Oprm1/Kcnj3/Itpr2/Pik3r1/Egfr/Ncoa1/Adcy8/Adcy1/Adcy5/Kcnj9/Gnai1/Calm2/Shc3/Plcb1/Bcl2/Gnaq/Adcy2/Gabbr1/Calm3/Akt2/Prkacb/Ncoa3/Kras/Mapk1/Plcb4/Adcy9/Hsp90ab1/Calm1	32
mmu04540	mmu04540	Gap junction	26/791	78/5948	4.0742e-06	3.17579e-05	2.22129e-05	Grm5/Prkcb/Prkg1/Grm1/Gucy1a2/Itpr1/Itpr2/Egfr/Tubb4a/Adcy8/Adcy1/Gja1/Prkcg/Adcy5/Tjp1/Gnai1/Plcb1/Gnaq/Adcy2/Gucy1b1/Prkacb/Kras/Mapk1/Plcb4/Adcy9/Prkca	26
mmu04924	mmu04924	Renin secretion	20/791	54/5948	8.83997e-06	6.71838e-05	4.69914e-05	Cacna1c/Pde1a/Gucy1a2/Itpr1/Kcnma1/Ppp3ca/Itpr2/Cacna1d/Pde3b/Adcy5/Gnai1/Calm2/Plcb1/Gnaq/Pde1c/Gucy1b1/Calm3/Prkacb/Plcb4/Calm1	20
mmu04010	mmu04010	MAPK signaling pathway	57/791	257/5948	4.39251e-05	0.000325688	0.000227801	Cacnb4/Cacna2d3/Cacna1a/Cacna1e/Cacna2d1/Prkcb/Fgfr2/Cacna1c/Vegfa/Cacnb2/Rasgrf1/Cacna1b/Mef2c/Fgfr3/Efna5/Erbb4/Ppp3ca/Cacng3/Rasa2/Nlk/Mapt/Cacna1d/Egfr/Ptprr/Ptpn5/Il1rap/Rasgrf2/Rps6ka3/Prkcg/Ntrk2/Fgfr1/Cacng2/Arrb1/Map2k6/Map2k4/Pak1/Nr4a1/Flnb/Rapgef2/Fgf1/Rasgrp1/Gng12/Braf/Mapk8/Mapk14/Dusp3/Mapk8ip1/Akt2/Ppm1a/Prkacb/Map3k3/Kras/Mras/Mapk1/Nf1/Prkca/Stmn1	57
mmu05412	mmu05412	Arrhythmogenic right ventricular cardiomyopathy	22/791	69/5948	4.87692e-05	0.000352996	0.000246901	Ctnna3/Slc8a1/Cacnb4/Ryr2/Cacna2d3/Cacna2d1/Cacna1c/Lama2/Cacnb2/Ctnna2/Tcf7l2/Cacng3/Cacna1d/Gja1/Slc8a3/Cacng2/Sgcd/Itgav/Cdh2/Itga6/Dmd/Tcf7l1	22
mmu04916	mmu04916	Melanogenesis	25/791	86/5948	8.5604e-05	0.0006052	0.000423305	Gnao1/Camk2a/Prkcb/Tcf7l2/Camk2g/Camk2b/Adcy8/Adcy1/Prkcg/Adcy5/Gnai1/Calm2/Plcb1/Gnaq/Adcy2/Calm3/Prkacb/Kras/Mapk1/Plcb4/Adcy9/Prkca/Tcf7l1/Crebbp/Calm1	25
mmu04114	mmu04114	Oocyte meiosis	28/791	102/5948	0.000100475	0.000694192	0.00048555	Camk2a/Camk2g/Cpeb4/Itpr1/Camk2b/Ppp3ca/Itpr2/Adcy8/Rps6ka3/Adcy1/Adcy5/Cpeb2/Calm2/Btrc/Ywhaz/Anapc5/Adcy2/Ywhag/Mapk14/Slk/Calm3/Prkacb/Mapk1/Ppp2r5c/Adcy9/Ppp2r5a/Ywhah/Calm1	28
mmu04670	mmu04670	Leukocyte transendothelial migration	24/791	82/5948	0.000104936	0.000708899	0.000495836	Ctnna3/Prkcb/Rapgef4/Arhgap5/Rapgef3/Vcl/Ctnna2/Vav3/Ezr/Ptk2b/Pik3r1/Rock2/Actn1/Prkcg/Afdn/Gnai1/Ptpn11/Jam3/Cldn11/Jam2/Mapk14/Actn4/Cldn10/Prkca	24
mmu04935	mmu04935	Growth hormone synthesis, secretion and action	29/791	108/5948	0.000116726	0.000771405	0.000539556	Prkcb/Cacna1c/Itpr1/Ghr/Itpr2/Cacna1d/Pik3r1/Adcy8/Adcy1/Prkcg/Adcy5/Map2k6/Map2k4/Gnai1/Shc3/Plcb1/Gnaq/Adcy2/Junb/Mapk8/Mapk14/Akt2/Prkacb/Kras/Mapk1/Plcb4/Adcy9/Prkca/Crebbp	29
mmu04514	mmu04514	Cell adhesion molecules	27/791	98/5948	0.000124498	0.000788487	0.000551504	Ptprd/Nrxn3/Cadm1/Cntnap2/Nrxn1/Nrcam/Ncam1/Lrrc4c/Ntng1/Nfasc/Ncam2/Mag/Sdc4/Itgav/Cdh2/Nlgn1/Itga6/Jam3/Cldn11/Nrxn2/Ptprs/Jam2/Cldn10/Lrrc4/Igsf11/Cntn1/Negr1	27
mmu05034	mmu05034	Alcoholism	27/791	98/5948	0.000124498	0.000788487	0.000551504	Grin2a/Gnao1/Grin2c/Grin1/Grin2b/Camk4/Hdac8/Ntrk2/Adcy5/Camkk2/Gng2/Gng7/Pkia/Gnai1/Calm2/Shc3/Gng12/Braf/Calm3/Prkacb/Kras/Grin3a/Mapk1/H3f3b/Hdac9/Hdac4/Calm1	27
mmu04918	mmu04918	Thyroid hormone synthesis	19/791	59/5948	0.000136202	0.000845006	0.000591036	Atp1a2/Prkcb/Itpr1/Itpr2/Adcy8/Adcy1/Prkcg/Adcy5/Atp1b2/Atp1a3/Atp1a1/Plcb1/Gnaq/Adcy2/Atp1b3/Prkacb/Plcb4/Adcy9/Prkca	19
mmu04520	mmu04520	Adherens junction	20/791	66/5948	0.000232784	0.00141533	0.000989946	Ctnna3/Vcl/Ctnna2/Tcf7l2/Wasf3/Baiap2/Nlk/Lmo7/Egfr/Wasf1/Actn1/Fgfr1/Tjp1/Afdn/Acp1/Ptprj/Actn4/Mapk1/Tcf7l1/Crebbp	20
mmu05414	mmu05414	Dilated cardiomyopathy	23/791	81/5948	0.000239625	0.00141626	0.000990597	Slc8a1/Cacnb4/Ryr2/Cacna2d3/Cacna2d1/Cacna1c/Lama2/Cacnb2/Cacng3/Cacna1d/Adcy8/Adcy1/Slc8a3/Adcy5/Cacng2/Sgcd/Itgav/Itga6/Adcy2/Tpm3/Prkacb/Adcy9/Dmd	23
mmu04960	mmu04960	Aldosterone-regulated sodium reabsorption	12/791	30/5948	0.000244614	0.00141626	0.000990597	Atp1a2/Prkcb/Pik3r1/Sgk1/Prkcg/Atp1b2/Atp1a3/Atp1a1/Atp1b3/Kras/Mapk1/Prkca	12
mmu04530	mmu04530	Tight junction	33/791	134/5948	0.000246914	0.00141626	0.000990597	Dlg2/Prkce/Ezr/Cacna1d/Prkag2/Ppp2r2c/Epb41l4b/Rock2/Actn1/Prkcz/Tiam1/Myh10/Tjp1/Dlg1/Afdn/Rapgef2/Synpo/Rapgef6/Jam3/Arhgef2/Cldn11/Nedd4/Jam2/Arpc2/Mapk8/Actn4/Arpc1a/Myh14/Prkacb/Cldn10/Arpc3/Ppp2r2a/Ppp2r2b	33
mmu04666	mmu04666	Fc gamma R-mediated phagocytosis	24/791	87/5948	0.000286088	0.00161057	0.00112651	Plpp3/Prkcb/Amph/Dock1/Vav3/Prkce/Wasf3/Asap1/Bin1/Pik3r1/Myo10/Wasf1/Prkcg/Pak1/Pip5k1b/Pip5k1c/Pip5k1a/Arpc2/Arpc1a/Akt2/Asap2/Arpc3/Mapk1/Prkca	24
mmu04964	mmu04964	Proximal tubule bicarbonate reclamation	9/791	19/5948	0.000329748	0.00182261	0.00127482	Atp1a2/Slc4a4/Glud1/Slc38a3/Gls/Atp1b2/Atp1a3/Atp1a1/Atp1b3	9
mmu04014	mmu04014	Ras signaling pathway	43/791	194/5948	0.000385366	0.00209199	0.00146323	Grin2a/Prkcb/Fgfr2/Grin1/Vegfa/Grin2b/Ksr2/Rasgrf1/Pak3/Fgfr3/Rapgef5/Rasal2/Efna5/Rasa2/Ralgapa2/Pik3r1/Egfr/Rasgrf2/Prkcg/Ntrk2/Fgfr1/Gng2/Tiam1/Pla2g3/Afdn/Pak1/Gng7/Fgf1/Calm2/Ptpn11/Shc3/Rasgrp1/Gng12/Mapk8/Calm3/Akt2/Prkacb/Kras/Mras/Mapk1/Nf1/Prkca/Calm1	43
mmu04927	mmu04927	Cortisol synthesis and secretion	17/791	56/5948	0.000659684	0.00351831	0.00246087	Pbx1/Cacna1c/Itpr1/Pde8b/Itpr2/Cacna1d/Adcy8/Adcy1/Adcy5/Nr4a1/Plcb1/Gnaq/Adcy2/Kcnk2/Prkacb/Plcb4/Adcy9	17
mmu04062	mmu04062	Chemokine signaling pathway	32/791	137/5948	0.000825859	0.00432864	0.00302765	Prkcb/Elmo1/Grk3/Vav3/Ptk2b/Pik3r1/Rock2/Adcy8/Adcy1/Adcy5/Arrb1/Gng2/Prkcz/Prex1/Tiam1/Pak1/Gng7/Gnai1/Shc3/Cxcl14/Plcb1/Gnaq/Adcy2/Gng12/Braf/Akt2/Prkacb/Kras/Cx3cl1/Mapk1/Plcb4/Adcy9	32
mmu00561	mmu00561	Glycerolipid metabolism	16/791	54/5948	0.00126069	0.00649575	0.00454343	Plpp3/Dgki/Dgkb/Mgll/Dgkh/Gpam/Dgkg/Gk/Dgkz/Agpat4/Lclat1/Mboat2/Dgkd/Aldh7a1/Agpat3/Agpat5	16
mmu04978	mmu04978	Mineral absorption	13/791	40/5948	0.00139519	0.00706894	0.00494434	Atp1a2/Slc8a1/Atp2b1/Mt1/Slc8a3/Atp1b2/Atp2b3/Atp1a3/Atp1a1/Trf/Mt2/Atp1b3/Atp2b2	13
mmu05231	mmu05231	Choline metabolism in cancer	23/791	91/5948	0.00143169	0.007135	0.00499055	Plpp3/Prkcb/Dgki/Dgkb/Slc44a1/Wasf3/Dgkh/Dgkg/Pik3r1/Egfr/Wasf1/Prkcg/Dgkz/Pip5k1b/Pip5k1c/Pip5k1a/Mapk8/Akt2/Dgkd/Kras/Mapk1/Prkca/Chka	23
mmu05017	mmu05017	Spinocerebellar ataxia	31/791	136/5948	0.00151458	0.00742634	0.00519432	Grin2a/Rora/Fgf14/Gria3/Grin2c/Cacna1a/Prkcb/Grin1/Grin2b/Gria1/Grm1/Itpr1/Itpr2/Pik3r1/Atxn1/Gria2/Prkcg/Kcnd3/Sptbn2/Reln/Plcb1/Mcu/Gnaq/Psmd14/Mapk8/Ulk2/Akt2/Grin3a/Plcb4/Prkca/Dab1	31
mmu04012	mmu04012	ErbB signaling pathway	21/791	81/5948	0.00161269	0.00778187	0.005443	Nrg3/Nrg1/Camk2a/Prkcb/Pak3/Camk2g/Erbb4/Camk2b/Nrg2/Pik3r1/Egfr/Prkcg/Map2k4/Pak1/Shc3/Braf/Mapk8/Akt2/Kras/Mapk1/Prkca	21
mmu04611	mmu04611	Platelet activation	25/791	103/5948	0.00168419	0.00799989	0.00559549	Prkg1/Gucy1a2/Itpr1/Itpr2/Pik3r1/Arhgef12/Rock2/Gna13/Adcy8/Adcy1/Adcy5/Prkcz/Gnai1/Tln2/Plcb1/Gnaq/Rasgrp1/Adcy2/Gucy1b1/Mapk14/Akt2/Prkacb/Mapk1/Plcb4/Adcy9	25
mmu04973	mmu04973	Carbohydrate digestion and absorption	11/791	33/5948	0.0025649	0.0119958	0.00839044	Atp1a2/Prkcb/Cacna1d/Pik3r1/Atp1b2/Atp1a3/Atp1a1/Plcb1/Atp1b3/Akt2/Plcb4	11
mmu04919	mmu04919	Thyroid hormone signaling pathway	26/791	112/5948	0.00269881	0.0124309	0.00869473	Atp1a2/Slco1c1/Prkcb/Plcd4/Dio2/Pik3r1/Ncoa1/Prkcg/Atp1b2/Atp1a3/Atp1a1/Itgav/Foxo1/Med12l/Plcb1/Atp1b3/Akt2/Prkacb/Ncoa3/Kras/Med13l/Mapk1/Plcb4/Thrb/Prkca/Crebbp	26
mmu04926	mmu04926	Relaxin signaling pathway	26/791	113/5948	0.0030755	0.0139545	0.00976042	Gnao1/Vegfa/Pik3r1/Egfr/Adcy8/Adcy1/Adcy5/Arrb1/Gng2/Prkcz/Map2k4/Gng7/Gnai1/Shc3/Plcb1/Adcy2/Gng12/Mapk8/Mapk14/Akt2/Prkacb/Kras/Mapk1/Plcb4/Adcy9/Prkca	26
mmu05163	mmu05163	Human cytomegalovirus infection	38/791	184/5948	0.00320363	0.0143221	0.0100176	Gnao1/Prkcb/Vegfa/Itpr1/Ppp3ca/Ptk2b/Itpr2/Pik3r1/Egfr/Arhgef12/Rock2/Gna13/Rb1/Adcy8/Adcy1/Prkcg/Adcy5/Gng2/Map2k6/Gng7/Gnai1/Itgav/Calm2/Plcb1/Gnaq/Adcy2/Gng12/Mapk14/Calm3/Akt2/Prkacb/Kras/Cx3cl1/Mapk1/Plcb4/Adcy9/Prkca/Calm1	38
mmu04914	mmu04914	Progesterone-mediated oocyte maturation	20/791	80/5948	0.00327945	0.0144486	0.010106	Cpeb4/Pik3r1/Adcy8/Rps6ka3/Pde3b/Adcy1/Adcy5/Gnai1/Cpeb2/Anapc5/Adcy2/Braf/Mapk8/Mapk14/Akt2/Prkacb/Kras/Mapk1/Adcy9/Hsp90ab1	20
mmu05214	mmu05214	Glioma	18/791	70/5948	0.00372842	0.016192	0.0113254	Camk2a/Prkcb/Camk4/Camk2g/Camk2b/Pik3r1/Egfr/Rb1/Prkcg/Calm2/Shc3/Braf/Calm3/Akt2/Kras/Mapk1/Prkca/Calm1	18
mmu04071	mmu04071	Sphingolipid signaling pathway	25/791	110/5948	0.00435018	0.0185408	0.0129683	Prkcb/Cers6/Prkce/Pik3r1/Ppp2r2c/Rock2/Gna13/S1pr1/Prkcg/Prkcz/Gnai1/Plcb1/Bcl2/Gnaq/Mapk8/Mapk14/Akt2/Kras/Ppp2r2a/Ppp2r2b/Mapk1/Plcb4/Ppp2r5c/Ppp2r5a/Prkca	25
mmu04740	mmu04740	Olfactory transduction	18/791	71/5948	0.00439123	0.0185408	0.0129683	Slc8a1/Camk2a/Prkg1/Pde1a/Grk3/Camk2g/Pde2a/Camk2b/Ncald/Gnal/Slc8a3/Arrb1/Gng7/Calm2/Pde1c/Calm3/Prkacb/Calm1	18
mmu04080	mmu04080	Neuroactive ligand-receptor interaction	42/791	213/5948	0.0048572	0.0202273	0.0141479	Grm7/Grm5/Grin2a/Gabrb1/Gria4/Grm3/Gria3/Gabrb3/Grin2c/Chrm3/Grin1/Gabrb2/Grin2b/Ntsr2/Grm8/Gria1/Grm1/Gabrg3/Oprm1/Htr1f/Grik2/Ghr/Gabrg2/Grik3/Grik4/Gria2/Grid2/S1pr1/Lypd6/Glp2r/Gabra1/Chrm2/Gabra4/Grik1/Gabbr1/Cnr1/Grin3a/Gabra2/Glrb/Adra1a/Thrb/P2ry14	42
mmu04260	mmu04260	Cardiac muscle contraction	18/791	72/5948	0.00514808	0.0211489	0.0147925	Atp1a2/Slc8a1/Cacnb4/Ryr2/Cacna2d3/Cacna2d1/Cacna1c/Cacnb2/Cacng3/Cacna1d/Slc8a3/Atp1b2/Cacng2/Atp1a3/Atp1a1/Atp1b3/Tpm3/Cox6c	18
mmu04510	mmu04510	Focal adhesion	36/791	180/5948	0.0069564	0.0281966	0.019722	Tnr/Prkcb/Lama2/Vegfa/Arhgap5/Vcl/Dock1/Rasgrf1/Pak3/Vav3/Ccnd3/Pik3r1/Egfr/Rock2/Actn1/Prkcg/Lama3/Reln/Pak1/Pip5k1b/Flnb/Itgav/Pip5k1c/Tln2/Itga6/Pip5k1a/Shc3/Bcl2/Capn2/Braf/Mapk8/Actn4/Akt2/Ppp1r12b/Mapk1/Prkca	36
mmu00564	mmu00564	Glycerophospholipid metabolism	20/791	86/5948	0.00781447	0.0312579	0.0218632	Plpp3/Dgki/Dgkb/Dgkh/Lpgat1/Gpam/Dgkg/Pnpla7/Etnppl/Pla2g3/Dgkz/Agpat4/Lclat1/Mboat2/Gpd2/Dgkd/Agpat3/Pcyt2/Agpat5/Chka	20
mmu05410	mmu05410	Hypertrophic cardiomyopathy	18/791	75/5948	0.00808076	0.0316799	0.0221584	Slc8a1/Cacnb4/Ryr2/Cacna2d3/Cacna2d1/Cacna1c/Lama2/Cacnb2/Cacng3/Cacna1d/Prkag2/Slc8a3/Cacng2/Sgcd/Itgav/Itga6/Tpm3/Dmd	18
mmu04976	mmu04976	Bile secretion	13/791	48/5948	0.00812839	0.0316799	0.0221584	Atp1a2/Slc4a4/Kcnn2/Adcy8/Adcy1/Adcy5/Atp1b2/Atp1a3/Atp1a1/Adcy2/Atp1b3/Prkacb/Adcy9	13
mmu05143	mmu05143	African trypanosomiasis	7/791	19/5948	0.00845879	0.0325503	0.0227672	Prkcb/Il18/Prkcg/Plcb1/Gnaq/Plcb4/Prkca	7
mmu04722	mmu04722	Neurotrophin signaling pathway	24/791	112/5948	0.0109581	0.0407535	0.0285049	Camk2a/Ntrk3/Irak2/Camk4/Camk2g/Matk/Camk2b/Pik3r1/Rps6ka3/Ntrk2/Kidins220/Calm2/Ptpn11/Shc3/Bcl2/Braf/Mapk8/Mapk14/Calm3/Akt2/Map3k3/Kras/Mapk1/Calm1	24
mmu05205	mmu05205	Proteoglycans in cancer	35/791	179/5948	0.0109869	0.0407535	0.0285049	Ank3/Camk2a/Prkcb/Vegfa/Vav3/Camk2g/Itpr1/Erbb4/Ddx5/Camk2b/Ezr/Itpr2/Pik3r1/Egfr/Arhgef12/Rock2/Sdc4/Prkcg/Fgfr1/Tiam1/Pak1/Flnb/Itgav/Ptch1/Ptpn11/Braf/Mapk14/Akt2/Prkacb/Kras/Ppp1r12b/Mras/Mapk1/Ank2/Prkca	35
mmu04390	mmu04390	Hippo signaling pathway	28/791	136/5948	0.0109927	0.0407535	0.0285049	Dlg2/Ctnna3/Ctnna2/Tcf7l2/Bmpr1b/Wwc1/Ccnd3/Gli2/Ppp2r2c/Tead1/Trp53bp2/Prkcz/Dlg1/Smad7/Wwtr1/Frmd6/Fgf1/Dlg5/Id2/Btrc/Ywhaz/Ywhag/Bmpr1a/Ppp2r2a/Ppp2r2b/Ywhah/Tcf7l1/Apc	28
mmu04934	mmu04934	Cushing syndrome	28/791	138/5948	0.0133533	0.0489085	0.0342088	Camk2a/Pbx1/Cacna1c/Tcf7l2/Camk2g/Itpr1/Pde8b/Camk2b/Itpr2/Cacna1d/Egfr/Rb1/Adcy8/Adcy1/Adcy5/Nr4a1/Gnai1/Plcb1/Gnaq/Adcy2/Kcnk2/Braf/Prkacb/Mapk1/Plcb4/Adcy9/Tcf7l1/Apc	28
mmu05417	mmu05417	Lipid and atherosclerosis	32/791	163/5948	0.0138076	0.0499702	0.0349515	Camk2a/Il18/Vav3/Camk2g/Itpr1/Camk2b/Ppp3ca/Pik3r1/Rock2/Pparg/Pou2f2/Map2k6/Map2k4/Atf6/Calm2/Cyp2j9/Pou2f1/Plcb1/Bcl2/Abca1/Mapk8/Mapk14/Calm3/Akt2/Kras/Cyp2j6/Mapk1/Tank/Plcb4/Prkca/Hsp90ab1/Calm1	32
mmu05135	mmu05135	Yersinia infection	25/791	121/5948	0.0150512	0.0538303	0.0376514	Elmo1/Dock1/Il18/Vav3/Baiap2/Ptk2b/Pik3r1/Wipf3/Arhgef12/Rock2/Rps6ka3/Map2k6/Map2k4/Pip5k1b/Pip5k1c/Arhgef7/Pip5k1a/Gnaq/Arpc2/Mapk8/Mapk14/Arpc1a/Akt2/Arpc3/Mapk1	25
mmu05207	mmu05207	Chemical carcinogenesis - receptor activation	30/791	152/5948	0.0156152	0.0551981	0.0386081	Cacna1a/Paqr8/Prkcb/Cacna1c/Vegfa/Cacna1b/Ccnd3/Cacna1d/Pik3r1/Egfr/Rb1/Adcy8/Rps6ka3/Adcy1/Prkcg/Adcy5/Arrb1/Gnai1/Ppara/Ephx4/Bcl2/Adcy2/Bcl6/Akt2/Prkacb/Kras/Mapk1/Adcy9/Prkca/Hsp90ab1	30
mmu00562	mmu00562	Inositol phosphate metabolism	16/791	69/5948	0.0168128	0.0587481	0.0410911	Plcd4/Pik3c2b/Pip5k1b/Inpp4a/Synj2/Pip5k1c/Itpka/Pip5k1a/Mtmr7/Plcb1/Pi4ka/Inpp4b/Pik3c2a/Pip4k2a/Plcb4/Ocrl	16
mmu01521	mmu01521	EGFR tyrosine kinase inhibitor resistance	17/791	76/5948	0.0197784	0.0683252	0.0477898	Nrg1/Prkcb/Fgfr2/Vegfa/Fgfr3/Nrg2/Pik3r1/Egfr/Prkcg/Shc3/Bcl2/Braf/Akt2/Kras/Mapk1/Nf1/Prkca	17
mmu04923	mmu04923	Regulation of lipolysis in adipocytes	12/791	48/5948	0.0204491	0.0698486	0.0488553	Prkg1/Mgll/Pik3r1/Adcy8/Pde3b/Adcy1/Adcy5/Gnai1/Adcy2/Akt2/Prkacb/Adcy9	12
mmu05100	mmu05100	Bacterial invasion of epithelial cells	15/791	65/5948	0.0211138	0.0713177	0.0498829	Ctnna3/Elmo1/Vcl/Ctnna2/Dock1/Arhgef26/Dnm3/Arhgap10/Pik3r1/Wasf1/Dnm1/Shc3/Arpc2/Arpc1a/Arpc3	15
mmu04310	mmu04310	Wnt signaling pathway	28/791	145/5948	0.0249892	0.0834804	0.0583901	Ctnnd2/Camk2a/Prkcb/Daam2/Prickle1/Tcf7l2/Prickle2/Camk2g/Znrf3/Camk2b/Ppp3ca/Ccnd3/Nlk/Rock2/Prkcg/Daam1/Btrc/Plcb1/Tle4/Mapk8/Lgr4/Prkacb/Plcb4/Prkca/Tcf7l1/Tbl1x/Apc/Crebbp	28
mmu04910	mmu04910	Insulin signaling pathway	24/791	121/5948	0.0270263	0.0893043	0.0624635	Phkg1/Phka1/Pik3r1/Prkag2/Phkb/Pde3b/Prkcz/Prkar1b/Prkar2b/Pygb/Ppp1r3c/Foxo1/Calm2/Shc3/Braf/Mapk8/Ppargc1a/Calm3/Akt2/Rhoq/Prkacb/Kras/Mapk1/Calm1	24
mmu01522	mmu01522	Endocrine resistance	18/791	85/5948	0.0284138	0.0928796	0.0649643	Pik3r1/Egfr/Rb1/Adcy8/Adcy1/Adcy5/Shc3/Bcl2/Adcy2/Braf/Mapk8/Mapk14/Akt2/Prkacb/Ncoa3/Kras/Mapk1/Adcy9	18
mmu04144	mmu04144	Endocytosis	41/791	231/5948	0.0300123	0.0959487	0.0671109	Fgfr2/Dnajc6/Sh3gl2/Grk3/Amph/Fgfr3/Dnm3/Asap1/Bin1/Agap1/Egfr/Psd2/Kif5c/Wipf3/Iqsec3/Dnm1/Arrb1/Prkcz/Kif5a/Iqsec1/Eps15/Arf3/Pip5k1b/Washc2/Pip5k1c/Pip5k1a/Smap2/Ap2a2/Rab31/Iqsec2/Nedd4/Rabep1/Psd3/Arpc2/Arpc1a/Rab11fip3/Asap2/Arpc3/Epn2/Ap2b1/Rab10	41
mmu00230	mmu00230	Purine metabolism	23/791	116/5948	0.0300967	0.0959487	0.0671109	Pde4b/Adk/Pde1a/Ak5/Gucy1a2/Pde8b/Pde2a/Pde4d/Pde10a/Pde4a/Adcy8/Pde3b/Adcy1/Gda/Adcy5/Pgm1/Nt5c2/Pde1c/Adcy2/Gucy1b1/Pde7b/Adcy9/Fhit	23
mmu05030	mmu05030	Cocaine addiction	11/791	45/5948	0.0302996	0.0959487	0.0671109	Grin2a/Grm3/Grin2c/Grin1/Grin2b/Gria2/Adcy5/Rgs9/Gnai1/Prkacb/Grin3a	11
mmu04930	mmu04930	Type II diabetes mellitus	10/791	40/5948	0.0328714	0.10302	0.0720567	Cacna1a/Cacna1e/Cacna1c/Cacna1b/Prkce/Cacna1d/Pik3r1/Prkcz/Mapk8/Mapk1	10
mmu04933	mmu04933	AGE-RAGE signaling pathway in diabetic complications	18/791	88/5948	0.0389144	0.120258	0.0841138	F3/Prkcb/Vegfa/Plcd4/Prkce/Pik3r1/Prkcz/Foxo1/Plcb1/Bcl2/Egr1/Mapk8/Mapk14/Akt2/Kras/Mapk1/Plcb4/Prkca	18
mmu05223	mmu05223	Non-small cell lung cancer	15/791	70/5948	0.0391629	0.120258	0.0841138	Prkcb/Pik3r1/Egfr/Kif5c/Rb1/Prkcg/Kif5a/Eml4/Braf/Akt2/Kras/Mapk1/Rarb/Prkca/Fhit	15
mmu04211	mmu04211	Longevity regulating pathway	17/791	83/5948	0.0434306	0.132029	0.0923472	Camk4/Pik3r1/Prkag2/Adcy8/Adcy1/Adcy5/Camkk2/Pparg/Foxo1/Adipor2/Adcy2/Appl1/Ppargc1a/Akt2/Prkacb/Kras/Adcy9	17
mmu04625	mmu04625	C-type lectin receptor signaling pathway	17/791	84/5948	0.0479964	0.144464	0.101045	Itpr1/Ppp3ca/Itpr2/Pik3r1/Arhgef12/Pak1/Calm2/Cyld/Ptpn11/Mapk8/Mapk14/Calm3/Akt2/Kras/Mras/Mapk1/Calm1	17
mmu05146	mmu05146	Amoebiasis	15/791	72/5948	0.0488229	0.145511	0.101777	Prkcb/Lama2/Vcl/Gnal/Pik3r1/Actn1/Adcy1/Prkcg/Lama3/Plcb1/Gnaq/Actn4/Prkacb/Plcb4/Prkca	15
mmu00061	mmu00061	Fatty acid biosynthesis	5/791	16/5948	0.0509944	0.150508	0.105272	Acsl3/Acsbg1/Acsl6/Acsl1/Mecr	5
mmu05142	mmu05142	Chagas disease	16/791	79/5948	0.0536533	0.156833	0.109696	Gnao1/Gnal/Pik3r1/Ppp2r2c/Adcy1/Map2k4/Gnai1/Plcb1/Gnaq/Mapk8/Mapk14/Akt2/Ppp2r2a/Ppp2r2b/Mapk1/Plcb4	16
mmu04066	mmu04066	HIF-1 signaling pathway	19/791	98/5948	0.0557137	0.161304	0.112824	Camk2a/Prkcb/Vegfa/Camk2g/Camk2b/Aldoc/Pik3r1/Egfr/Prkcg/Trf/Eno2/Bcl2/Akt2/Elob/Mapk1/Ldhb/Prkca/Aldoa/Crebbp	19
mmu05200	mmu05200	Pathways in cancer	70/791	442/5948	0.06164	0.176779	0.123647	Ctnna3/Gli3/Camk2a/Prkcb/Fgfr2/Lama2/Vegfa/Ctnna2/Tcf7l2/Runx1t1/Fgfr3/Camk2g/Camk2b/Ccnd3/Pik3r1/Egfr/Gli2/Arhgef12/Ncoa1/Rock2/Gna13/Rb1/Plekhg5/Adcy8/Adcy1/Prkcg/Dcc/Adcy5/Pparg/Fgfr1/Lama3/Gng2/Dapk1/Gng7/Gnai1/Itgav/Eml4/Foxo1/Itga6/Fgf1/Calm2/Ptch1/Epas1/Plcb1/Bcl2/Gnaq/Rasgrp1/Adcy2/Gng12/Braf/Mapk8/Appl1/Tpm3/Calm3/Akt2/Prkacb/Ncoa3/Kras/Elob/Mapk1/Rarb/Plcb4/Hes5/Adcy9/Prkca/Tcf7l1/Hsp90…	70
mmu05219	mmu05219	Bladder cancer	8/791	33/5948	0.0627923	0.1784	0.124781	Vegfa/Fgfr3/Egfr/Rb1/Dapk1/Braf/Kras/Mapk1	8
mmu03320	mmu03320	PPAR signaling pathway	12/791	57/5948	0.0683664	0.192439	0.134601	Acsl3/Acsbg1/Slc27a1/Me3/Gk/Acsl6/Pparg/Fads2/Acsl1/Ppara/Hmgcs1/Scd2	12
mmu05418	mmu05418	Fluid shear stress and atherosclerosis	21/791	115/5948	0.0785253	0.219006	0.153183	Vegfa/Mef2c/Bmpr1b/Pik3r1/Sdc4/Prkcz/Map2k6/Map2k4/Sumo1/Itgav/Calm2/Arhgef2/Bcl2/Mapk8/Mapk14/Calm3/Akt2/Bmpr1a/Mef2a/Hsp90ab1/Calm1	21
mmu04920	mmu04920	Adipocytokine signaling pathway	12/791	61/5948	0.103377	0.285695	0.199828	Acsl3/Acsbg1/Prkag2/Acsl6/Camkk2/Acsl1/Ppara/Ptpn11/Adipor2/Mapk8/Ppargc1a/Akt2	12

## Sheet: S3f_DEPath_AS_Cluster5vsOtherAS
	ID	Description	GeneRatio	BgRatio	pvalue	p.adjust	qvalue	geneID	Count
mmu00190	mmu00190	Oxidative phosphorylation	65/1114	108/5948	7.04239e-22	2.14793e-19	1.45296e-19	Cox4i1/Ndufa4/Atp6v0c/Cox6c/Atp5h/Cox6b1/Uqcrb/Atp5k/Atp5b/Cox8a/Ndufs5/Ndufb7/Uqcrh/Ndufb9/Atp5o/Atp5j/Ndufa5/Atp5e/Cox7b/Cox5a/Atp5l/Atp5j2/Ndufa11/Cox7a2/Cox7c/Ndufa13/Uqcrq/Ndufc1/Ndufb10/Uqcrfs1/Uqcr10/Ndufb4/Ndufa1/Ndufc2/Atp6v0a1/Ndufa2/Atp5a1/Cox17/Uqcr11/Atp5g3/Ndufab1/Ndufa6/Ndufs6/Ndufs7/Ndufb3/Atp5g1/Ndufb11/Ndufb5/Atp6v1h/Ndufa12/Atp6v1e1/Ndufb8/Atp6v1f/Atp5g2/Cox5b/Ndufa8/Atp5d/Nduf…	65
mmu03010	mmu03010	Ribosome	71/1114	128/5948	6.44636e-21	9.83069e-19	6.64993e-19	Rplp1/Rpl9/Rpl21/Rpl38/Rpl37/Fau/Rps21/Rps29/Rps28/Rps27a/Rpl41/Rpl28/Rpl13/Rps23/Rpl11/Rps7/Rpl8/Rpl7/Rpl37a/Rps8/Rpl3/Rpl35a/Rpl36/Rpl27a/Rps20/Rps10/Rpl5/Rpl24/Rpl19/Rpl34/Rps24/Rpl32/Rps3a1/Rps11/Rpl18a/Rpl26/Rpl30/Rps5/Rpl23/Rps14/Rps27/Rpl14/Rpl36al/Rps13/Rpl23a/Rpl15/Rpl27/Rps16/Rpl12/Rps19/Rpsa/Rpl17/Rps3/Rps17/Rpl36a/Rps15a/Rpl39/Rpl18/Rpl31/Rpl13a/Rpl6/Rps15/Rps26/Rpl22l1/Rplp2/Rps4x/Rp…	71
mmu05171	mmu05171	Coronavirus disease - COVID-19	87/1114	179/5948	2.89327e-20	2.94149e-18	1.98976e-18	Rplp1/Rpl9/Prkcb/Rpl21/Rpl38/Rpl37/Fau/Rps21/Prkca/Rps29/Rps28/Rps27a/Rpl41/Rpl28/Rpl13/Rps23/Rpl11/Rps7/Rpl8/Rpl7/Rpl37a/Rps8/Rpl3/Rpl35a/Rpl36/Rpl27a/Rps20/Rps10/Mapk10/Rpl5/Rpl24/Rpl19/Rpl34/Rps24/Rpl32/Rps3a1/Rps11/Chuk/Rpl18a/Rpl26/Rpl30/Traf3/Rps5/Prkcg/Rpl23/Rps14/Adar/Rps27/Mapk8/Rpl14/Rpl36al/Rps13/Rpl23a/Mapk1/Pik3r3/Rpl15/Rpl27/Rps16/Rpl12/Rps19/Rpsa/Mapk14/Rpl17/Rps3/Tbk1/Rps17/Rpl36a…	87
mmu05208	mmu05208	Chemical carcinogenesis - reactive oxygen species	88/1114	188/5948	4.01531e-19	3.06168e-17	2.07106e-17	Cox4i1/Ndufa4/Cox6c/Atp5h/Cox6b1/Ptk2/Uqcrb/Slc25a4/Atp5b/Ptprj/Cox8a/Ndufs5/Ndufb7/Uqcrh/Ndufb9/Map2k4/Atp5o/Atp5j/Braf/Ndufa5/Atp5e/Cox7b/Cox5a/Akt3/Mapk10/Ndufa11/Cox7a2/Cox7c/Ndufa13/Uqcrq/Ndufc1/Ndufb10/Uqcrfs1/Uqcr10/Sos1/Pten/Chuk/Arnt/Ndufb4/Slc25a5/Abl2/Mapk8/Ndufa1/Ndufc2/Mapk1/Pik3r3/Ptpn1/Ndufa2/Atp5a1/Uqcr11/Atp5g3/Ndufab1/Ptpn11/Ndufa6/Sod1/Sos2/Ndufs6/Acp1/Kras/Ndufs7/Ndufb3/Mapk14…	88
mmu05415	mmu05415	Diabetic cardiomyopathy	82/1114	170/5948	6.8283e-19	4.16526e-17	2.81757e-17	Cox4i1/Ndufa4/Ryr2/Camk2a/Cox6c/Prkcb/Gapdh/Atp5h/Cox6b1/Uqcrb/Prkca/Slc25a4/Atp5b/Cox8a/Ndufs5/Ndufb7/Uqcrh/Ndufb9/Atp5o/Atp5j/Prkcz/Ndufa5/Atp5e/Cox7b/Cox5a/Akt3/Mapk10/Ndufa11/Cox7a2/Cox7c/Ndufa13/Uqcrq/Ndufc1/Ndufb10/Uqcrfs1/Uqcr10/Smad3/Pten/Prkcg/Ndufb4/Slc25a5/Mapk8/Ndufa1/Ndufc2/Pik3r3/Ndufa2/Atp5a1/Uqcr11/Atp5g3/Gsk3b/Ndufab1/Ndufa6/Ndufs6/Camk2b/Ndufs7/Ndufb3/Mapk14/Gfpt1/Insr/Atp5g1/Pt…	82
mmu05012	mmu05012	Parkinson disease	99/1114	230/5948	3.48287e-18	1.77046e-16	1.19762e-16	Calm1/Ubb/Cox4i1/Ndufa4/Calm2/Camk2a/Cox6c/Mapt/Atp5h/Itpr1/Cox6b1/Uqcrb/Ryr3/Slc25a4/Atp5b/Cox8a/Ndufs5/Ndufb7/Rps27a/Uqcrh/Ndufb9/Uchl1/Atp5o/Atp5j/Ndufa5/Atp5e/Cox7b/Cox5a/Mapk10/Ndufa11/Cox7a2/Tuba1a/Gnal/Bcl2l1/Cox7c/Ndufa13/Uqcrq/Psmb5/Atf6/Ndufc1/Ndufb10/Kif5c/Uqcrfs1/Uqcr10/Prkn/Adcy5/Ndufb4/Ubc/Slc25a5/Mapk8/Calm3/Lrrk2/Ndufa1/Tubb4b/Ndufc2/Kif5a/Psmb4/Ndufa2/Atp5a1/Uqcr11/Atp5g3/Ndufab1…	99
mmu05020	mmu05020	Prion disease	98/1114	230/5948	1.2181e-17	5.30742e-16	3.59018e-16	Grin2a/Cox4i1/Ndufa4/Grin2b/Ryr2/Hspa8/Cacna1c/Cox6c/Ncam2/Prnp/Grin1/Atp5h/Itpr1/Cox6b1/Uqcrb/Cacna1d/Ryr3/Cacna1b/Slc25a4/Atp5b/Cox8a/Ndufs5/Ndufb7/Uqcrh/Ndufb9/Atp5o/Atp5j/Ndufa5/Atp5e/Cox7b/Cox5a/Mapk10/Ndufa11/Cox7a2/Tuba1a/Cox7c/Ndufa13/Uqcrq/Psmb5/Ndufc1/Ndufb10/Kif5c/Uqcrfs1/Uqcr10/Ndufb4/Slc25a5/Mapk8/Ndufa1/Tubb4b/Ndufc2/Mapk1/Kif5a/Pik3r3/Psmb4/Ndufa2/Atp5a1/Uqcr11/Atp5g3/Gsk3b/Ndufab1…	98
mmu04714	mmu04714	Thermogenesis	90/1114	204/5948	1.91351e-17	7.29528e-16	4.93485e-16	Cox4i1/Ndufa4/Actb/Prkg1/Cox6c/Atp5h/Cox6b1/Uqcrb/Atp5k/Atp5b/Cox8a/Ndufs5/Ndufb7/Uqcrh/Rps6ka3/Ndufb9/Atp5o/Atp5j/Adcy8/Ndufa5/Atp5e/Cox7b/Cox5a/Prkag2/Atp5l/Atp5j2/Adcy9/Ndufa11/Cox7a2/Cox7c/Ndufa13/Uqcrq/Pparg/Cox16/Rptor/Ndufc1/Ndufb10/Uqcrfs1/Uqcr10/Sos1/Tsc1/Adcy5/Ndufb4/Ndufa1/Actg1/Ndufc2/Prkaa2/Smarca4/Acsl1/Ndufa2/Atp5a1/Cpt1c/Rps6ka2/Cox17/Uqcr11/Atp5g3/Ndufab1/Ndufa6/Sos2/Ndufs6/Frs2/…	90
mmu04723	mmu04723	Retrograde endocannabinoid signaling	65/1114	126/5948	4.54454e-17	1.54009e-15	1.04179e-15	Rims1/Ndufa4/Cacna1a/Grm5/Gria4/Cacna1c/Gria1/Gabrb3/Gria3/Gabrg3/Gabrb2/Prkcb/Itpr1/Grm1/Kcnj6/Cacna1d/Kcnj3/Cacna1b/Prkca/Gnao1/Ndufs5/Ndufb7/Ndufb9/Adcy8/Ndufa5/Gabrb1/Mapk10/Adcy9/Ndufa11/Ndufa13/Gabrg2/Ndufc1/Ndufb10/Adcy5/Prkcg/Gng7/Ndufb4/Gabra4/Mapk8/Faah/Ndufa1/Ndufc2/Mapk1/Ndufa2/Dagla/Kcnj9/Ndufab1/Ndufa6/Ndufs6/Ndufs7/Ndufb3/Mapk14/Ndufb11/Ndufb5/Adcy1/Abhd6/Ndufa12/Ndufb8/Plcb1/Ndufa…	65
mmu05022	mmu05022	Pathways of neurodegeneration - multiple diseases	145/1114	412/5948	1.49296e-16	4.55354e-15	3.08022e-15	Calm1/Ubb/Grin2a/Cox4i1/Ndufa4/Grin2b/Grm5/Ryr2/Gria4/Chrm3/Cacna1c/Gria1/Calm2/Camk2a/Gria3/Cox6c/Atxn1/Prnp/Grin1/Prkcb/Mapt/Atp5h/Itpr1/Cox6b1/Grm1/Uqcrb/Cacna1d/Ryr3/Cacna1b/Prkca/Slc25a4/Atp5b/Cox8a/Ndufs5/Ndufb7/Rps27a/Uqcrh/Ndufb9/Uchl1/Atp5o/Atp5j/Braf/Ndufa5/Atp5e/Cox7b/Cox5a/Mapk10/Ndufa11/Cox7a2/Tuba1a/Bcl2l1/Map1lc3a/Cox7c/Ndufa13/Uqcrq/Sptbn2/Psmb5/Atf6/Ambra1/Ndufc1/Ndufb10/Kif5c/Uq…	145
mmu05016	mmu05016	Huntington disease	103/1114	269/5948	1.13915e-14	3.15856e-13	2.13659e-13	Cox4i1/Ndufa4/Grin2b/Grm5/Gria4/Gria1/Slc1a2/Gria3/Cox6c/Slc1a3/Grin1/Atp5h/Itpr1/Cox6b1/Uqcrb/Cacna1b/Slc25a4/Atp5b/Cox8a/Ndufs5/Ndufb7/Uqcrh/Ndufb9/Atp5o/Atp5j/Ndufa5/Atp5e/Cox7b/Cox5a/Mapk10/Ndufa11/Cox7a2/Tuba1a/Cox7c/Ndufa13/Uqcrq/Pparg/Psmb5/Ambra1/Ndufc1/Ndufb10/Kif5c/Uqcrfs1/Uqcr10/Rcor1/Ndufb4/Slc25a5/Mapk8/Dctn3/Ndufa1/Tubb4b/Ndufc2/Kif5a/Psmb4/Ndufa2/Atp5a1/Uqcr11/Atp5g3/Ulk2/Ndufab1/N…	103
mmu05010	mmu05010	Alzheimer disease	115/1114	329/5948	5.0576e-13	1.28547e-11	8.69552e-12	Calm1/Grin2a/Cox4i1/Ndufa4/Grin2b/Grm5/Chrm3/Cacna1c/Calm2/Cox6c/Grin1/Gapdh/Mapt/Atp5h/Itpr1/Cox6b1/Uqcrb/Cacna1d/Ryr3/Slc25a4/Atp5b/Cox8a/Ndufs5/Ndufb7/Uqcrh/Ndufb9/Atp5o/Atp5j/Braf/Ndufa5/Atp5e/Cox7b/Cox5a/Akt3/Mapk10/Ndufa11/Cox7a2/Tuba1a/Cox7c/Ndufa13/Uqcrq/Psmb5/Atf6/Ambra1/Ndufc1/Ndufb10/Kif5c/Uqcrfs1/Uqcr10/Lrp6/Chuk/Ndufb4/Slc25a5/Mapk8/Calm3/Ndufa1/Tubb4b/Ndufc2/Mapk1/Axin1/Kif5a/Pik3r3…	115
mmu04932	mmu04932	Non-alcoholic fatty liver disease	61/1114	134/5948	6.50593e-13	1.52639e-11	1.03252e-11	Cox4i1/Ndufa4/Cox6c/Cox6b1/Uqcrb/Cox8a/Ndufs5/Ndufb7/Uqcrh/Ndufb9/Ndufa5/Cox7b/Cox5a/Prkag2/Akt3/Mapk10/Ndufa11/Cox7a2/Cox7c/Ndufa13/Uqcrq/Pparg/Ndufc1/Ndufb10/Uqcrfs1/Uqcr10/Adipor2/Itch/Ndufb4/Mapk8/Ndufa1/Ndufc2/Prkaa2/Mlxip/Pik3r3/Ndufa2/Uqcr11/Gsk3b/Ndufab1/Ndufa6/Ndufs6/Ndufs7/Ndufb3/Mapk14/Insr/Map3k5/Nfkb1/Ndufb11/Ndufb5/Pik3ca/Ndufa12/Ndufb8/Cox5b/Ndufa8/Ndufs2/Ndufa7/Cox7a2l/Ndufv1/Cyc1…	61
mmu05014	mmu05014	Amyotrophic lateral sclerosis	110/1114	318/5948	3.69618e-12	8.0524e-11	5.44701e-11	Nrg3/Nrg1/Grin2a/Cox4i1/Ndufa4/Grin2b/Actb/Gria1/Slc1a2/Cox6c/Chchd10/Erbb4/Grin1/Atp5h/Cox6b1/Uqcrb/Atp5b/Cox8a/Ndufs5/Ndufb7/Uqcrh/Ndufb9/Atp5o/Atp5j/Nrg2/Ndufa5/Atp5e/Cox7b/Cox5a/Ndufa11/Cox7a2/Tuba1a/Bcl2l1/Map1lc3a/Cox7c/Ndufa13/Uqcrq/Srsf7/Psmb5/Atf6/Ambra1/Ndufc1/Ndufb10/Kif5c/Uqcrfs1/Uqcr10/Nup93/Prkn/Fus/Ndufb4/Dctn3/Ndufa1/Tubb4b/Actg1/Ndufc2/Nup98/Kif5a/Psmb4/Ndufa2/Atp5a1/Uqcr11/Atp5g…	110
mmu04724	mmu04724	Glutamatergic synapse	50/1114	103/5948	4.20261e-12	8.54531e-11	5.78043e-11	Grm7/Grin2a/Cacna1a/Grin2b/Grm5/Gria4/Cacna1c/Gria1/Slc1a2/Dlgap1/Gria3/Slc1a3/Grik2/Homer1/Grin1/Prkcb/Grm8/Itpr1/Grm1/Cacna1d/Shank2/Kcnj3/Prkca/Grik4/Gnao1/Adcy8/Gls/Shank1/Grik3/Adcy9/Slc38a2/Shank3/Trpc1/Adcy5/Prkcg/Gng7/Grik5/Mapk1/Grik1/Grin3a/Dlg4/Slc38a1/Gnas/Ppp3ca/Adcy1/Grin2c/Plcb1/Glul/Gria2/Grm3	50
mmu04260	mmu04260	Cardiac muscle contraction	37/1114	72/5948	3.42832e-10	6.53524e-09	4.42073e-09	Cox4i1/Ryr2/Slc8a1/Cacna2d3/Atp1a2/Cacnb4/Cacna1c/Cox6c/Cacna2d1/Cacnb2/Cox6b1/Uqcrb/Cacna1d/Cox8a/Uqcrh/Cacng3/Cox7b/Cox5a/Atp1b1/Slc8a3/Cox7a2/Cox7c/Uqcrq/Uqcrfs1/Uqcr10/Slc9a7/Atp1b3/Uqcr11/Cacng2/Cacng7/Tpm3/Cox5b/Cox7a2l/Cyc1/Atp1b2/Atp2a2/Atp1a1	37
mmu04720	mmu04720	Long-term potentiation	33/1114	62/5948	9.52668e-10	1.7092e-08	1.15618e-08	Calm1/Grin2a/Grin2b/Grm5/Cacna1c/Gria1/Calm2/Camk2a/Grin1/Prkcb/Itpr1/Grm1/Prkca/Camk4/Rps6ka3/Braf/Adcy8/Prkcg/Calm3/Mapk1/Rps6ka2/Rap1a/Kras/Camk2b/Raf1/Ppp3ca/Ep300/Adcy1/Grin2c/Plcb1/Camk2d/Hras/Gria2	33
mmu04921	mmu04921	Oxytocin signaling pathway	53/1114	134/5948	1.10707e-08	1.86926e-07	1.26445e-07	Calm1/Ryr2/Cacna2d3/Actb/Cacnb4/Cacna1c/Calm2/Camk2a/Cacna2d1/Gucy1a2/Prkcb/Cacnb2/Itpr1/Kcnj6/Cacna1d/Kcnj3/Ryr3/Prkca/Gnao1/Camk4/Cacng3/Ppp1r12b/Rock2/Adcy8/Prkag2/Adcy9/Camkk2/Adcy5/Prkcg/Calm3/Eef2k/Actg1/Rock1/Prkaa2/Mapk1/Ppp1r12a/Myl6/Nfatc3/Kcnj9/Kras/Camk2b/Cacng2/Cacng7/Raf1/Gnas/Ppp3ca/Map2k5/Adcy1/Mef2c/Plcb1/Camk2d/Eef2/Hras	53
mmu04713	mmu04713	Circadian entrainment	39/1114	86/5948	1.16446e-08	1.86926e-07	1.26445e-07	Calm1/Grin2a/Grin2b/Ryr2/Gria4/Cacna1c/Gria1/Prkg1/Calm2/Camk2a/Gria3/Gucy1a2/Grin1/Prkcb/Itpr1/Kcnj6/Cacna1d/Nos1ap/Kcnj3/Ryr3/Prkca/Gnao1/Adcy8/Adcy9/Adcy5/Prkcg/Gng7/Calm3/Mapk1/Kcnj9/Rps6ka5/Camk2b/Gnas/Adcy1/Grin2c/Per3/Plcb1/Camk2d/Gria2	39
mmu04728	mmu04728	Dopaminergic synapse	48/1114	120/5948	3.61648e-08	5.51513e-07	3.73069e-07	Calm1/Grin2a/Cacna1a/Grin2b/Gria4/Cacna1c/Gria1/Calm2/Camk2a/Gria3/Prkcb/Itpr1/Kcnj6/Cacna1d/Kcnj3/Cacna1b/Prkca/Gnao1/Scn1a/Akt3/Mapk10/Clock/Gnal/Ppp2r2c/Kif5c/Adcy5/Prkcg/Gng7/Mapk8/Calm3/Ppp2r3a/Ppp2r2a/Kif5a/Arntl/Ppp2r2b/Kcnj9/Gsk3b/Ppp2r5e/Camk2b/Ppp2r5c/Atf2/Mapk14/Gnas/Ppp3ca/Plcb1/Caly/Camk2d/Gria2	48
mmu04520	mmu04520	Adherens junction	31/1114	66/5948	1.39144e-07	2.0209e-06	1.36703e-06	Ctnna3/Ctnna2/Actb/Nlk/Ptprj/Lmo7/Actn1/Afdn/Igf1r/Baiap2/Smad3/Wasf1/Ctnnd1/Actg1/Mapk1/Pard3/Actn4/Ptpn1/Ctnna1/Fer/Acp1/Wasl/Ptprm/Insr/Ep300/Iqgap1/Sorbs1/Wasf3/Cdc42/Vcl/Fgfr1	31
mmu05032	mmu05032	Morphine addiction	35/1114	80/5948	1.9791e-07	2.74376e-06	1.856e-06	Cacna1a/Pde4b/Pde4d/Pde10a/Gabrb3/Gabrg3/Gabrb2/Prkcb/Kcnj6/Kcnj3/Cacna1b/Pde2a/Prkca/Oprm1/Pde1a/Gnao1/Adcy8/Gabrb1/Adcy9/Pde4a/Gabrg2/Gabbr2/Adcy5/Pde3b/Prkcg/Pde1c/Pde8a/Gng7/Gabra4/Kcnj9/Pde7b/Gnas/Adcy1/Pde7a/Gabbr1	35
mmu04911	mmu04911	Insulin secretion	32/1114	71/5948	2.88249e-07	3.82243e-06	2.58566e-06	Ryr2/Rims2/Cck/Atp1a2/Chrm3/Cacna1c/Kcnma1/Camk2a/Rapgef4/Pclo/Prkcb/Cacna1d/Prkca/Adcy8/Atp1b1/Adcy9/Rab3a/Adcy5/Prkcg/Atp1b3/Camk2b/Stx1a/Atf2/Gnas/Adcy1/Plcb1/Kcnn2/Camk2d/Atp1b2/Vamp2/Snap25/Atp1a1	32
mmu04360	mmu04360	Axon guidance	58/1114	170/5948	9.71183e-07	1.23421e-05	8.34877e-06	Slit3/Epha6/Camk2a/Unc5d/Unc5c/Dcc/Lrrc4c/Efna5/Plxna4/Ablim2/Ssh2/Robo1/Ptk2/Prkca/Robo2/Epha5/Epha4/Rock2/Pak3/Epha7/Prkcz/Ntng1/Plxna2/Lrrc4/Srgap1/Rasa1/Trpc1/Epha3/Itgb1/Srgap2/Lrig2/Ntng2/Trpc5/Slit2/Cfl1/Sema3e/Rock1/Ablim1/Mapk1/Pard3/Pik3r3/Nfatc3/Gsk3b/Ptpn11/Sema6d/Kras/Camk2b/Raf1/Pdpk1/Ppp3ca/Pik3ca/Sema6a/Nrp1/Camk2d/Hras/Cdc42/Enah/Bmpr1b	58
mmu04024	mmu04024	cAMP signaling pathway	60/1114	179/5948	1.24034e-06	1.51322e-05	1.02361e-05	Calm1/Grin2a/Grin2b/Ryr2/Gria4/Pde4b/Pde4d/Atp1a2/Cacna1c/Gria1/Pde10a/Calm2/Camk2a/Gria3/Rapgef4/Grin1/Cacna1d/Htr1f/Camk4/Rock2/Braf/Adcy8/Npy/Akt3/Atp1b1/Mapk10/Adcy9/Afdn/Pde4a/Tiam1/Gabbr2/Chrm2/Adcy5/Pde3b/Sst/Mapk8/Calm3/Rock1/Mapk1/Atp2b3/Ppp1r12a/Pik3r3/Atp1b3/Grin3a/Rap1a/Camk2b/Raf1/Gnas/Ep300/Nfkb1/Pik3ca/Adcy1/Grin2c/Camk2d/Gli3/Gabbr1/Atp1b2/Gria2/Atp2a2/Atp1a1	60
mmu04970	mmu04970	Salivary secretion	28/1114	64/5948	3.30153e-06	3.87294e-05	2.61983e-05	Calm1/Atp1a2/Chrm3/Prkg1/Kcnma1/Calm2/Cst3/Gucy1a2/Prkcb/Itpr1/Ryr3/Prkca/Adcy8/Atp1b1/Adcy9/Slc12a2/Adcy5/Prkcg/Calm3/Atp2b3/Atp1b3/Gnas/Amy1/Adcy1/Plcb1/Atp1b2/Vamp2/Atp1a1	28
mmu04727	mmu04727	GABAergic synapse	31/1114	75/5948	4.29259e-06	4.84903e-05	3.28011e-05	Cacna1a/Cacna1c/Gabrb3/Gabrg3/Gabrb2/Prkcb/Kcnj6/Cacna1d/Cacna1b/Prkca/Gnao1/Adcy8/Gabrb1/Gls/Adcy9/Plcl1/Slc38a2/Gabrg2/Gabbr2/Adcy5/Prkcg/Gng7/Gabra4/Slc12a5/Slc38a1/Adcy1/Gphn/Slc6a1/Gabarapl1/Glul/Gabbr1	31
mmu04912	mmu04912	GnRH signaling pathway	32/1114	79/5948	5.05422e-06	5.50549e-05	3.72416e-05	Calm1/Cacna1c/Calm2/Camk2a/Prkcb/Itpr1/Cacna1d/Prkca/Map2k4/Adcy8/Ptk2b/Mapk10/Adcy9/Map3k3/Sos1/Adcy5/Mapk8/Calm3/Map3k4/Mapk1/Map3k2/Sos2/Kras/Camk2b/Mapk14/Raf1/Gnas/Adcy1/Plcb1/Camk2d/Hras/Cdc42	32
mmu04971	mmu04971	Gastric acid secretion	26/1114	60/5948	9.1381e-06	9.60305e-05	6.49594e-05	Calm1/Atp1a2/Actb/Chrm3/Calm2/Camk2a/Prkcb/Itpr1/Prkca/Adcy8/Atp1b1/Adcy9/Adcy5/Sst/Prkcg/Calm3/Actg1/Atp1b3/Camk2b/Kcnk10/Gnas/Adcy1/Plcb1/Camk2d/Atp1b2/Atp1a1	26
mmu04012	mmu04012	ErbB signaling pathway	32/1114	81/5948	9.44563e-06	9.60305e-05	6.49594e-05	Nrg3/Nrg1/Camk2a/Erbb4/Prkcb/Ptk2/Prkca/Map2k4/Nrg2/Pak3/Braf/Akt3/Mapk10/Sos1/Prkcg/Abl2/Mapk8/Mapk1/Pik3r3/Cbl/Cblb/Gsk3b/Sos2/Kras/Camk2b/Rps6kb2/Raf1/Rps6kb1/Pik3ca/Gab1/Camk2d/Hras	32
mmu04261	mmu04261	Adrenergic signaling in cardiomyocytes	46/1114	134/5948	1.07579e-05	0.000105844	7.15978e-05	Calm1/Ryr2/Slc8a1/Cacna2d3/Atp1a2/Cacnb4/Cacna1c/Calm2/Camk2a/Rapgef4/Cacna2d1/Cacnb2/Cacna1d/Prkca/Cacng3/Adcy8/Akt3/Atp1b1/Adcy9/Slc8a3/Ppp2r2c/Adcy5/Calm3/Ppp2r3a/Ppp2r2a/Mapk1/Atp2b3/Atp1b3/Ppp2r2b/Ppp2r5e/Rps6ka5/Camk2b/Ppp2r5c/Atf2/Cacng2/Mapk14/Cacng7/Tpm3/Gnas/Adcy1/Plcb1/Camk2d/Scn1b/Atp1b2/Atp2a2/Atp1a1	46
mmu05031	mmu05031	Amphetamine addiction	26/1114	61/5948	1.31304e-05	0.000125149	8.46567e-05	Calm1/Grin2a/Grin2b/Gria4/Cacna1c/Gria1/Calm2/Camk2a/Gria3/Grin1/Prkcb/Cacna1d/Prkca/Camk4/Adcy5/Prkcg/Calm3/Grin3a/Camk2b/Stx1a/Atf2/Gnas/Ppp3ca/Grin2c/Camk2d/Gria2	26
mmu04722	mmu04722	Neurotrophin signaling pathway	40/1114	112/5948	1.39141e-05	0.0001286	8.69908e-05	Calm1/Ntrk3/Calm2/Camk2a/Camk4/Rps6ka3/Braf/Matk/Akt3/Mapk10/Map3k3/Sos1/Mapk8/Rapgef1/Calm3/Mapk1/Pik3r3/Rps6ka2/Gsk3b/Ptpn11/Sos2/Frs2/Rap1a/Rps6ka5/Kras/Camk2b/Bex3/Mapk14/Raf1/Pdpk1/Map3k5/Nfkb1/Ywhae/Map2k5/Pik3ca/Sort1/Gab1/Camk2d/Hras/Cdc42	40
mmu04070	mmu04070	Phosphatidylinositol signaling system	34/1114	90/5948	1.56661e-05	0.000140534	9.50636e-05	Calm1/Dgki/Calm2/Prkcb/Itpr1/Prkca/Dgkh/Pi4ka/Dgkg/Inpp4b/Pip5k1a/Inpp4a/Dgkz/Pten/Synj2/Pik3c2b/Pip5k1b/Prkcg/Calm3/Synj1/Pip4k2a/Ppip5k1/Inpp5a/Pik3r3/Inpp5f/Ip6k1/Inpp5b/Sacm1l/Mtmr3/Ppip5k2/Pi4kb/Dgkd/Pik3ca/Plcb1	34
mmu05017	mmu05017	Spinocerebellar ataxia	46/1114	136/5948	1.6694e-05	0.000145477	9.8407e-05	Fgf14/Grin2a/Cacna1a/Grin2b/Gria1/Gria3/Atxn1/Grin1/Prkcb/Itpr1/Grm1/Dab1/Prkca/Slc25a4/Kcnd3/Akt3/Mapk10/Sptbn2/Psmb5/Ambra1/Prkcg/Pum1/Slc25a5/Mapk8/Pik3r3/Psmb4/Ulk2/Becn1/Grin3a/Pum2/Psmb3/Reln/Atxn2/Psma7/Map3k5/Psmb6/Rora/Psmd14/Pik3ca/Grin2c/Psma2/Plcb1/Psmc5/Gria2/Vdac1/Atp2a2	46
mmu04960	mmu04960	Aldosterone-regulated sodium reabsorption	16/1114	30/5948	2.11917e-05	0.000175652	0.000118819	Atp1a2/Prkcb/Prkca/Nedd4l/Atp1b1/Sgk1/Prkcg/Mapk1/Pik3r3/Atp1b3/Kras/Pdpk1/Insr/Pik3ca/Atp1b2/Atp1a1	16
mmu05033	mmu05033	Nicotine addiction	17/1114	33/5948	2.13086e-05	0.000175652	0.000118819	Grin2a/Cacna1a/Grin2b/Gria4/Gria1/Gabrb3/Gria3/Gabrg3/Gabrb2/Grin1/Cacna1b/Gabrb1/Gabrg2/Gabra4/Grin3a/Grin2c/Gria2	17
mmu04972	mmu04972	Pancreatic secretion	27/1114	66/5948	2.22284e-05	0.000178412	0.000120686	Ryr2/Cck/Atp1a2/Chrm3/Kcnma1/Prkcb/Itpr1/Prkca/Slc4a4/Adcy8/Atp1b1/Adcy9/Pla2g3/Slc12a2/Trpc1/Adcy5/Prkcg/Atp2b3/Atp1b3/Rap1a/Gnas/Amy1/Adcy1/Plcb1/Atp1b2/Atp2a2/Atp1a1	27
mmu04015	mmu04015	Rap1 signaling pathway	56/1114	180/5948	3.42523e-05	0.000267871	0.0001812	Calm1/Grin2a/Grin2b/Actb/Calm2/Rapgef4/Magi2/Sipa1l1/Efna5/Grin1/Prkcb/Rapgef5/Prkca/Gnao1/Rapgef2/Rapgef6/Braf/Adcy8/Prkcz/Akt3/Magi1/Adcy9/Afdn/Igf1r/Tiam1/Krit1/Tln2/Evl/Adcy5/Itgb1/Prkcg/Rap1gap/Rapgef1/Calm3/Ctnnd1/Actg1/Mapk1/Pard3/Pik3r3/Dock4/Rap1a/Kras/Mapk14/Raf1/Gnas/Insr/Pik3ca/Adcy1/Plcb1/Hras/Fgfr3/Cdc42/Prkd1/Vegfa/Fgfr1/Enah	56
mmu04925	mmu04925	Aldosterone synthesis and secretion	32/1114	86/5948	3.94536e-05	0.000300834	0.000203497	Calm1/Atp1a2/Cacna1c/Calm2/Camk2a/Prkcb/Prkce/Itpr1/Cacna1d/Pde2a/Prkca/Camk4/Adcy8/Atp1b1/Adcy9/Adcy5/Prkcg/Calm3/Atp2b3/Dagla/Atp1b3/Nr4a1/Atf1/Camk2b/Atf2/Gnas/Adcy1/Plcb1/Camk2d/Atp1b2/Prkd1/Atp1a1	32
mmu04721	mmu04721	Synaptic vesicle cycle	26/1114	65/5948	4.99726e-05	0.000371747	0.000251467	Rims1/Cacna1a/Atp6v0c/Syt1/Slc1a2/Slc1a3/Dnm3/Cacna1b/Unc13a/Rab3a/Unc13b/Atp6v0a1/Stxbp1/Dnm2/Ap2a2/Stx1a/Ap2b1/Clta/Atp6v1h/Atp6v1e1/Atp6v1f/Slc6a1/Atp6v1c1/Vamp2/Snap25/Atp6v0b	26
mmu04929	mmu04929	GnRH secretion	23/1114	56/5948	8.30615e-05	0.000603184	0.000408021	Cacna1c/Prkcb/Itpr1/Hcn1/Kcnj6/Cacna1d/Kcnj3/Prkca/Akt3/Gabbr2/Trpc1/Prkcg/Trpc5/Mapk1/Pik3r3/Kcnj9/Kras/Raf1/Pik3ca/Plcb1/Kcnn2/Gabbr1/Hras	23
mmu04072	mmu04072	Phospholipase D signaling pathway	42/1114	129/5948	0.000104724	0.000742809	0.00050247	Grm7/Dgki/Grm5/Plpp3/Rapgef4/Grm8/Grm1/Dnm3/Prkca/Dgkh/Dgkg/Adcy8/Akt3/Ptk2b/Adcy9/Pip5k1a/Dgkz/Sos1/Tsc1/Adcy5/Pip5k1b/Mapk1/Cyth3/Pik3r3/Ptpn11/Sos2/Agpat4/Dnm2/Kras/Gna12/Raf1/Gnas/Gab2/Insr/Dgkd/Cyth1/Pik3ca/Adcy1/Gab1/Plcb1/Hras/Grm3	42
mmu04071	mmu04071	Sphingolipid signaling pathway	37/1114	110/5948	0.000125711	0.000871405	0.000589458	Prkcb/Prkce/Prkca/Cers6/Rock2/Prkcz/Akt3/Mapk10/Ppp2r2c/Pten/Sgms1/Prkcg/Cers5/Mapk8/Ppp2r3a/Ppp2r2a/Rock1/Mapk1/Pik3r3/Cers4/Ppp2r2b/Ppp2r5e/Kras/Ppp2r5c/Nsmaf/Mapk14/Gna12/Raf1/Pdpk1/S1pr1/Gab2/Asah1/Map3k5/Nfkb1/Pik3ca/Plcb1/Hras	37
mmu04961	mmu04961	Endocrine and other factor-regulated calcium reabsorption	19/1114	45/5948	0.000221832	0.00150353	0.00101705	Slc8a1/Atp1a2/Prkcb/Dnm3/Prkca/Atp1b1/Adcy9/Slc8a3/Prkcg/Atp2b3/Atp1b3/Dnm2/Ap2a2/Ap2b1/Gnas/Clta/Plcb1/Atp1b2/Atp1a1	19
mmu04540	mmu04540	Gap junction	28/1114	78/5948	0.000241201	0.00159927	0.00108182	Grm5/Prkg1/Gucy1a2/Prkcb/Itpr1/Grm1/Prkca/Adcy8/Adcy9/Tuba1a/Sos1/Adcy5/Prkcg/Tubb4b/Mapk1/Map3k2/Tubb4a/Sos2/Kras/Tuba4a/Raf1/Gnas/Map2k5/Adcy1/Tubb2a/Plcb1/Tuba1b/Hras	28
mmu04730	mmu04730	Long-term depression	22/1114	56/5948	0.000255129	0.00165563	0.00111994	Cacna1a/Gria1/Prkg1/Gria3/Gucy1a2/Prkcb/Itpr1/Grm1/Prkca/Gnao1/Braf/Lyn/Igf1r/Prkcg/Mapk1/Kras/Gna12/Raf1/Gnas/Plcb1/Hras/Gria2	22
mmu04010	mmu04010	MAPK signaling pathway	70/1114	257/5948	0.000405664	0.00257766	0.00174364	Cacna1a/Cacna2d3/Hspa8/Cacnb4/Cacna1c/Cacna1e/Cacna2d1/Erbb4/Efna5/Prkcb/Cacnb2/Mapt/Cacna1d/Nlk/Cacna1b/Prkca/Stmn1/Rasgrf1/Rapgef2/Flnb/Rps6ka3/Cacng3/Map2k4/Braf/Il1rap/Akt3/Mapk10/Map3k3/Igf1r/Ptprr/Stk3/Rasa1/Sos1/Chuk/Prkcg/Map4k3/Mapk8/Map3k4/Nf1/Mapk1/Rasgrf2/Ptpn5/Map3k2/Stk4/Nfatc3/Rps6ka2/Sos2/Nr4a1/Mapk8ip1/Rap1a/Rps6ka5/Kras/Atf2/Cacng2/Mapk14/Cacng7/Gna12/Raf1/Ppp3ca/Insr/Map3k5/Nfk…	70
mmu04725	mmu04725	Cholinergic synapse	33/1114	101/5948	0.000522788	0.00325409	0.00220121	Cacna1a/Kcnq5/Chrm3/Cacna1c/Camk2a/Prkcb/Itpr1/Kcnj6/Cacna1d/Kcnj3/Cacna1b/Prkca/Gnao1/Kcnq3/Camk4/Adcy8/Akt3/Adcy9/Kcnq2/Chrm2/Adcy5/Prkcg/Gng7/Mapk1/Pik3r3/Kras/Camk2b/Jak2/Pik3ca/Adcy1/Plcb1/Camk2d/Hras	33
mmu04915	mmu04915	Estrogen signaling pathway	34/1114	106/5948	0.000632288	0.00385696	0.00260902	Calm1/Hspa8/Calm2/Hsp90ab1/Itpr1/Grm1/Kcnj6/Kcnj3/Hsp90aa1/Oprm1/Gnao1/Adcy8/Akt3/Adcy9/Gabbr2/Sos1/Adcy5/Ncoa2/Calm3/Mapk1/Pik3r3/Kcnj9/Sos2/Ncoa3/Kras/Atf2/Fkbp5/Raf1/Gnas/Pik3ca/Adcy1/Plcb1/Gabbr1/Hras	34
mmu04150	mmu04150	mTOR signaling pathway	43/1114	144/5948	0.000722634	0.00432163	0.00292335	Prkcb/Prr5l/Prkca/Rps6ka3/Braf/Akt3/Sgk1/Igf1r/Mapkap1/Rptor/Strada/Slc38a9/Sos1/Tsc1/Lrp6/Pten/Chuk/Prkcg/Clip1/Prkaa2/Mapk1/Depdc5/Pik3r3/Rps6ka2/Ulk2/Gsk3b/Sos2/Kras/Lpin2/Rps6kb2/Raf1/Pdpk1/Rps6kb1/Fnip1/Insr/Pik3ca/Atp6v1h/Rictor/Atp6v1e1/Atp6v1f/Atp6v1c1/Lamtor2/Hras	43
mmu04022	mmu04022	cGMP-PKG signaling pathway	42/1114	140/5948	0.000747332	0.00438339	0.00296512	Calm1/Slc8a1/Atp1a2/Cacna1c/Prkg1/Kcnma1/Calm2/Gucy1a2/Prkce/Itpr1/Cacna1d/Pde2a/Slc25a4/Rock2/Adcy8/Akt3/Atp1b1/Adcy9/Slc8a3/Adcy5/Mef2a/Pde3b/Slc25a5/Calm3/Rock1/Mapk1/Atp2b3/Ppp1r12a/Atp1b3/Nfatc3/Atf2/Gna12/Raf1/Ppp3ca/Insr/Adcy1/Mef2c/Plcb1/Atp1b2/Vdac1/Atp2a2/Atp1a1	42
mmu05231	mmu05231	Choline metabolism in cancer	30/1114	91/5948	0.00078196	0.00449996	0.00304398	Dgki/Plpp3/Prkcb/Slc44a1/Prkca/Dgkh/Dgkg/Akt3/Mapk10/Pip5k1a/Dgkz/Sos1/Tsc1/Wasf1/Pip5k1b/Prkcg/Mapk8/Mapk1/Pik3r3/Sos2/Kras/Rps6kb2/Raf1/Pdpk1/Rps6kb1/Dgkd/Gpcpd1/Pik3ca/Wasf3/Hras	30
mmu01521	mmu01521	EGFR tyrosine kinase inhibitor resistance	26/1114	76/5948	0.000925147	0.00522537	0.00353468	Nrg1/Prkcb/Prkca/Nrg2/Braf/Akt3/Bcl2l1/Igf1r/Sos1/Pten/Prkcg/Nf1/Mapk1/Pik3r3/Gsk3b/Sos2/Kras/Jak2/Rps6kb2/Raf1/Rps6kb1/Pik3ca/Gab1/Hras/Fgfr3/Vegfa	26
mmu05100	mmu05100	Bacterial invasion of epithelial cells	23/1114	65/5948	0.00106455	0.00590339	0.00399332	Ctnna3/Ctnna2/Actb/Elmo1/Ptk2/Dnm3/Arhgap10/Cd2ap/Wasf1/Itgb1/Actg1/Pik3r3/Cbl/Ctnna1/Dnm2/Wasl/Clta/Pik3ca/Gab1/Arpc3/Cdc42/Vcl/Dock1	23
mmu04670	mmu04670	Leukocyte transendothelial migration	27/1114	82/5948	0.00143522	0.00781683	0.00528765	Ctnna3/Ctnna2/Actb/Rapgef4/Prkcb/Ptk2/Prkca/Rock2/Ptk2b/Actn1/Afdn/Jam3/Itgb1/Prkcg/Ctnnd1/Actg1/Rock1/Pik3r3/Actn4/Ctnna1/Ptpn11/Rap1a/Mapk14/Pik3ca/Cdc42/Vcl/Arhgap5	27
mmu04014	mmu04014	Ras signaling pathway	53/1114	194/5948	0.00185057	0.00990219	0.00669829	Calm1/Grin2a/Grin2b/Calm2/Efna5/Grin1/Ksr2/Prkcb/Rasal2/Rapgef5/Prkca/Ralgapa2/Rasgrf1/Pak3/Akt3/Mapk10/Ralgapa1/Afdn/Bcl2l1/Igf1r/Tiam1/Rasa1/Pla2g3/Sos1/Chuk/Prkcg/Gng7/Abl2/Mapk8/Calm3/Nf1/Mapk1/Rasgrf2/Ralgapb/Pik3r3/Stk4/Ptpn11/Sos2/Rap1a/Kras/Exoc2/Raf1/Tbk1/Gab2/Insr/Nfkb1/Pik3ca/Gab1/Hras/Fgfr3/Cdc42/Vegfa/Fgfr1	53
mmu04910	mmu04910	Insulin signaling pathway	36/1114	121/5948	0.00203841	0.0107192	0.00725095	Calm1/Calm2/Braf/Prkcz/Prkag2/Akt3/Mapk10/Rptor/Sos1/Tsc1/Pde3b/Mapk8/Rapgef1/Calm3/Prkaa2/Mapk1/Inpp5a/Pik3r3/Ptpn1/Acaca/Cbl/Hk1/Cblb/Gsk3b/Sos2/Kras/Rps6kb2/Raf1/Pdpk1/Rps6kb1/Insr/Pik3ca/Sorbs1/Phka1/Hras/Phkg1	36
mmu04742	mmu04742	Taste transduction	16/1114	42/5948	0.00253261	0.0130923	0.00885621	Cacna1a/Chrm3/Cacna1c/Asic2/Grm1/Htr1f/Pde1a/Adcy8/Scn3a/Scn9a/Gabbr2/Scn2a/Pde1c/Gabra4/Plcb1/Gabbr1	16
mmu05414	mmu05414	Dilated cardiomyopathy	26/1114	81/5948	0.00261748	0.013163	0.00890404	Ryr2/Slc8a1/Cacna2d3/Actb/Cacnb4/Cacna1c/Cacna2d1/Dmd/Cacnb2/Cacna1d/Cacng3/Adcy8/Adcy9/Slc8a3/Sgcd/Adcy5/Itgb1/Actg1/Dag1/Cacng2/Cacng7/Tpm3/Gnas/Adcy1/Lama2/Atp2a2	26
mmu05412	mmu05412	Arrhythmogenic right ventricular cardiomyopathy	23/1114	69/5948	0.0026326	0.013163	0.00890404	Ctnna3/Ryr2/Ctnna2/Slc8a1/Cacna2d3/Actb/Cacnb4/Cacna1c/Cacna2d1/Dmd/Cacnb2/Cacna1d/Cacng3/Slc8a3/Sgcd/Itgb1/Actg1/Ctnna1/Dag1/Cacng2/Cacng7/Lama2/Atp2a2	23
mmu04666	mmu04666	Fc gamma R-mediated phagocytosis	27/1114	87/5948	0.00372973	0.0181956	0.0123083	Plpp3/Prkcb/Prkce/Amph/Prkca/Asap1/Akt3/Lyn/Pip5k1a/Wasf1/Pip5k1b/Prkcg/Bin1/Cfl1/Mapk1/Pik3r3/Dnm2/Rps6kb2/Raf1/Rps6kb1/Gab2/Pik3ca/Wasf3/Myo10/Arpc3/Cdc42/Dock1	27
mmu04211	mmu04211	Longevity regulating pathway	26/1114	83/5948	0.00380957	0.0181956	0.0123083	Camk4/Adcy8/Prkag2/Akt3/Adcy9/Igf1r/Pparg/Rptor/Ehmt1/Appl1/Camkk2/Tsc1/Adcy5/Sesn1/Adipor2/Prkaa2/Pik3r3/Kras/Atf2/Rps6kb2/Rps6kb1/Insr/Nfkb1/Pik3ca/Adcy1/Hras	26
mmu05135	mmu05135	Yersinia infection	35/1114	121/5948	0.00390522	0.0181956	0.0123083	Actb/Elmo1/Ptk2/Rps6ka3/Map2k4/Rock2/Wipf3/Akt3/Ptk2b/Mapk10/Pip5k1a/Baiap2/Arhgef7/Chuk/Itgb1/Pip5k1b/Pkn2/Mapk8/Actg1/Rock1/Mapk1/Pik3r3/Skap2/Nfatc3/Rps6ka2/Gsk3b/Wasl/Mapk14/Tbk1/Nfkb1/Pik3ca/Tab2/Arpc3/Cdc42/Dock1	35
mmu05132	mmu05132	Salmonella infection	58/1114	223/5948	0.00391565	0.0181956	0.0123083	Actb/Elmo1/Hsp90ab1/Gapdh/Hsp90aa1/Dync1i1/Flnb/Map2k4/Rock2/Pak3/Dync1i2/Akt3/Mapk10/Tuba1a/Kif5c/Cyfip2/Chuk/Pik3c2b/Exoc4/Kpna3/Mapk8/Dynll1/Dctn3/Myo6/Tubb4b/Actg1/Dync1h1/Mapk1/Dync1li1/Kif5a/Cyth3/Kpna1/Dync1li2/Plekhm2/Vps41/Tubb4a/Dnm2/Kpna4/Tuba4a/Exoc2/Wasl/Mapk14/Rps3/Raf1/Exoc5/Cyth1/Nfkb1/Pik3ca/Dynlrb1/Tab2/Tubb2a/Tuba1b/Wasf3/Hras/Dynll2/Arpc3/Cdc42/Abi1	58
mmu04530	mmu04530	Tight junction	38/1114	134/5948	0.00393741	0.0181956	0.0123083	Dlg2/Actb/Prkce/Cacna1d/Rapgef2/Dlg1/Rapgef6/Nedd4l/Rock2/Prkcz/Prkag2/Magi1/Mapk10/Actn1/Afdn/Tuba1a/Tiam1/Jam3/Ppp2r2c/Epb41l4b/Itgb1/Myh10/Mapk8/Arhgef2/Actg1/Ppp2r2a/Rock1/Prkaa2/Pard3/Actn4/Myl6/Ppp2r2b/Rap1a/Tuba4a/Map3k5/Tuba1b/Arpc3/Cdc42	38
mmu04930	mmu04930	Type II diabetes mellitus	15/1114	40/5948	0.00407917	0.0185694	0.0125612	Cacna1a/Cacna1c/Cacna1e/Prkce/Cacna1d/Cacna1b/Prkcz/Mapk10/Mapk8/Mapk1/Pik3r3/Hk1/Insr/Pkm/Pik3ca	15
mmu04964	mmu04964	Proximal tubule bicarbonate reclamation	9/1114	19/5948	0.00415822	0.0186508	0.0126163	Atp1a2/Slc4a4/Gls/Atp1b1/Mdh1/Atp1b3/Atp1b2/Glud1/Atp1a1	9
mmu04973	mmu04973	Carbohydrate digestion and absorption	13/1114	33/5948	0.00449515	0.0196867	0.013317	Atp1a2/Prkcb/Cacna1d/Akt3/Atp1b1/Pik3r3/Atp1b3/Hk1/Amy1/Pik3ca/Plcb1/Atp1b2/Atp1a1	13
mmu04120	mmu04120	Ubiquitin mediated proteolysis	38/1114	135/5948	0.00451827	0.0196867	0.013317	Ubb/Ube3a/Ube2e2/Rps27a/Herc1/Nedd4l/Btrc/Herc3/Huwe1/Ube2d1/Herc4/Prkn/Birc6/Ube2o/Pias2/Itch/Ube2w/Fbxw11/Ubc/Anapc5/Ube2k/Ube4b/Cop1/Herc2/Cbl/Ube3c/Cblb/Cdc27/Ube2d3/Cul5/Smurf2/Mgrn1/Cul4a/Uba6/Wwp1/Fbxw7/Elob/Eloc	38
mmu04914	mmu04914	Progesterone-mediated oocyte maturation	25/1114	80/5948	0.00466198	0.0200268	0.0135471	Hsp90ab1/Hsp90aa1/Rps6ka3/Braf/Adcy8/Akt3/Mapk10/Adcy9/Igf1r/Cpeb2/Adcy5/Pde3b/Cpeb3/Anapc5/Mapk8/Cpeb1/Mapk1/Pik3r3/Rps6ka2/Cdc27/Kras/Mapk14/Raf1/Pik3ca/Adcy1	25
mmu04270	mmu04270	Vascular smooth muscle contraction	30/1114	101/5948	0.00476615	0.0201561	0.0136345	Calm1/Cacna1c/Prkg1/Kcnma1/Calm2/Gucy1a2/Prkcb/Prkce/Itpr1/Cacna1d/Prkca/Ppp1r12b/Rock2/Braf/Adcy8/Adcy9/Pla2g3/Adcy5/Prkcg/Myh10/Calm3/Rock1/Mapk1/Ppp1r12a/Myl6/Gna12/Raf1/Gnas/Adcy1/Plcb1	30
mmu04213	mmu04213	Longevity regulating pathway - multiple species	19/1114	56/5948	0.00482426	0.0201561	0.0136345	Hspa8/Adcy8/Prkag2/Akt3/Adcy9/Igf1r/Rptor/Adcy5/Prkaa2/Pik3r3/Sod1/Kras/Rps6kb2/Rps6kb1/Insr/Cryab/Pik3ca/Adcy1/Hras	19
mmu04140	mmu04140	Autophagy - animal	38/1114	136/5948	0.00517031	0.0213101	0.0144151	Itpr1/Dapk1/Uvrag/Akt3/Mapk10/Bcl2l1/Igf1r/Map1lc3a/Vmp1/Rptor/Ambra1/Camkk2/Tsc1/Pten/Mapk8/Prkaa2/Mapk1/Pik3r3/Atg10/Ulk2/Becn1/Zfyve1/Kras/Rubcn/Mtmr3/Rps6kb2/Atg16l1/Raf1/Pdpk1/Tbk1/Rps6kb1/Atg16l2/Pik3ca/Gabarapl1/Map1lc3b/Hmgb1/Hras/Ctsb	38
mmu04144	mmu04144	Endocytosis	59/1114	231/5948	0.00556933	0.0223741	0.0151348	Hspa8/Dnajc6/Agap1/Dnm3/Amph/Asap1/Iqsec1/Acap2/Nedd4l/Sh3gl2/Rab11fip3/Prkcz/Wipf3/Pip5k1a/Igf1r/Epn2/Rufy2/Kif5c/Smad3/Mvb12b/Rufy1/Pip5k1b/Itch/Gbf1/Bin1/Iqsec2/Iqsec3/Pard3/Vps37a/Kif5a/Cyth3/Arfgef1/Rab11fip4/Cbl/Zfyve9/Arfgef2/Cblb/Eps15l1/Smap2/Dnm2/Sh3gl1/Sh3kbp1/Ap2a2/Smurf2/Wasl/Zfyve16/Arfgap1/Ap2b1/Capza1/Snx32/Cyth1/Clta/Arap2/Wwp1/Capza2/Hras/Arpc3/Fgfr3/Cdc42	59
mmu04114	mmu04114	Oocyte meiosis	30/1114	102/5948	0.00557518	0.0223741	0.0151348	Calm1/Calm2/Camk2a/Itpr1/Ywhah/Rps6ka3/Adcy8/Btrc/Adcy9/Igf1r/Cpeb2/Adcy5/Cpeb3/Fbxw11/Anapc5/Calm3/Cpeb1/Mapk1/Rps6ka2/Cdc27/Ppp2r5e/Camk2b/Ppp2r5c/Slk/Mapk14/Ppp3ca/Ywhae/Adcy1/Ywhab/Camk2d	30
mmu04922	mmu04922	Glucagon signaling pathway	26/1114	86/5948	0.00643156	0.0254756	0.0172329	Calm1/Calm2/Camk2a/Itpr1/Prkag2/Akt3/Sik2/Pde3b/Calm3/Prkaa2/Acaca/Cpt1c/Ppp4r3a/Camk2b/Atf2/Gnas/Ppp3ca/Ppp4r3b/Ep300/Pkm/Ldhb/Plcb1/Camk2d/Phka1/Pgam1/Phkg1	26
mmu04371	mmu04371	Apelin signaling pathway	33/1114	116/5948	0.00658122	0.0254922	0.0172441	Calm1/Ryr2/Slc8a1/Calm2/Prkce/Itpr1/Ryr3/Camk4/Adcy8/Prkag2/Akt3/Adcy9/Slc8a3/Map1lc3a/Smad3/Adcy5/Mef2a/Pde3b/Gng7/Calm3/Prkaa2/Mapk1/Becn1/Kras/Rps6kb2/Raf1/Rps6kb1/Hdac4/Adcy1/Mef2c/Plcb1/Map1lc3b/Hras	33
mmu04810	mmu04810	Regulation of actin cytoskeleton	47/1114	178/5948	0.00660289	0.0254922	0.0172441	Tmsb4x/Actb/Chrm3/Ssh2/Ptk2/Ppp1r12b/Rock2/Pak3/Braf/Actn1/Pip5k1a/Iqgap2/Tiam1/Baiap2/Cyfip2/Chrm2/Sos1/Arhgef7/Wasf1/Itgb1/Pip5k1b/Myh10/Cfl1/Abi2/Actg1/Pip4k2a/Rock1/Mapk1/Ppp1r12a/Pik3r3/Actn4/Sos2/Kras/Diaph2/Wasl/Gna12/Raf1/Iqgap1/Pik3ca/Hras/Arpc3/Fgfr3/Cdc42/Vcl/Dock1/Fgfr1/Enah	47
mmu04020	mmu04020	Calcium signaling pathway	50/1114	192/5948	0.00691668	0.0263698	0.0178377	Calm1/Grin2a/Cacna1a/Grm5/Ryr2/Slc8a1/Chrm3/Cacna1c/Ntrk3/Calm2/Cacna1e/Camk2a/Erbb4/Grin1/Prkcb/Itpr1/Grm1/Cacna1d/Ryr3/Cacna1b/Prkca/Slc25a4/Pde1a/Camk4/Adcy8/Ptk2b/Adcy9/Slc8a3/Gnal/Chrm2/Prkcg/Pde1c/Slc25a5/Calm3/Stim2/Atp2b3/Camk2b/Gnas/Ppp3ca/Adcy1/Grin2c/Plcb1/Camk2d/Phka1/Fgfr3/Vdac1/Atp2a2/Vegfa/Fgfr1/Phkg1	50
mmu04726	mmu04726	Serotonergic synapse	28/1114	95/5948	0.00704062	0.0265034	0.0179281	Kcnd2/Cacna1a/Cacna1c/Gabrb3/Gabrb2/Prkcb/Itpr1/Kcnj6/Cacna1d/Kcnj3/Cacna1b/Prkca/Htr1f/Gnao1/Braf/Gabrb1/Trpc1/Adcy5/Prkcg/Gng7/Mapk1/Kcnj9/Kras/Raf1/Gnas/Plcb1/Kcnn2/Hras	28
mmu05214	mmu05214	Glioma	22/1114	70/5948	0.00713848	0.0265034	0.0179281	Calm1/Calm2/Camk2a/Prkcb/Prkca/Camk4/Braf/Akt3/Igf1r/Sos1/Pten/Prkcg/Calm3/Mapk1/Pik3r3/Sos2/Kras/Camk2b/Raf1/Pik3ca/Camk2d/Hras	22
mmu04935	mmu04935	Growth hormone synthesis, secretion and action	31/1114	108/5948	0.00721239	0.0265034	0.0179281	Cacna1c/Prkcb/Itpr1/Ptk2/Cacna1d/Prkca/Map2k4/Adcy8/Akt3/Mapk10/Adcy9/Sos1/Adcy5/Sst/Prkcg/Mapk8/Mapk1/Pik3r3/Gsk3b/Sos2/Kras/Jak2/Atf2/Mapk14/Raf1/Gnas/Ep300/Pik3ca/Adcy1/Plcb1/Hras	31
mmu05410	mmu05410	Hypertrophic cardiomyopathy	23/1114	75/5948	0.00834193	0.0302891	0.0204889	Ryr2/Slc8a1/Cacna2d3/Actb/Cacnb4/Cacna1c/Cacna2d1/Dmd/Cacnb2/Cacna1d/Cacng3/Prkag2/Slc8a3/Sgcd/Itgb1/Actg1/Prkaa2/Dag1/Cacng2/Cacng7/Tpm3/Lama2/Atp2a2	23
mmu05211	mmu05211	Renal cell carcinoma	21/1114	67/5948	0.00875783	0.0314252	0.0212574	Pak3/Braf/Akt3/Sos1/Arnt/Rapgef1/Mapk1/Pik3r3/Ptpn11/Sos2/Rap1a/Kras/Raf1/Ep300/Pik3ca/Gab1/Elob/Hras/Eloc/Cdc42/Vegfa	21
mmu04928	mmu04928	Parathyroid hormone synthesis, secretion and action	26/1114	88/5948	0.00889913	0.0315609	0.0213492	Pde4b/Pde4d/Mmp16/Prkcb/Itpr1/Prkca/Runx2/Braf/Adcy8/Adcy9/Pde4a/Lrp6/Adcy5/Mef2a/Prkcg/Mapk1/Akap13/Atf2/Gna12/Raf1/Gnas/Adcy1/Mef2c/Plcb1/Naca/Fgfr1	26
mmu04066	mmu04066	HIF-1 signaling pathway	28/1114	98/5948	0.011042	0.0382705	0.0258879	Camk2a/Prkcb/Gapdh/Prkca/Aldoa/Akt3/Igf1r/Arnt/Prkcg/Mapk1/Pik3r3/Hk1/Pdk1/Camk2b/Rps6kb2/Rps6kb1/Insr/Ep300/Nfkb1/Pik3ca/Ldhb/Trf/Camk2d/Elob/Aldoc/Pgk1/Eloc/Vegfa	28
mmu05034	mmu05034	Alcoholism	28/1114	98/5948	0.011042	0.0382705	0.0258879	Calm1/Grin2a/Grin2b/Calm2/Grin1/Gnao1/Camk4/Braf/Npy/Sos1/Camkk2/Adcy5/Gng7/Hdac9/Calm3/Pkia/Mapk1/Sos2/Grin3a/H3f3b/Kras/Atf2/Raf1/Gnas/Hdac4/Grin2c/Hdac8/Hras	28
mmu05417	mmu05417	Lipid and atherosclerosis	42/1114	163/5948	0.0151538	0.0519314	0.0351288	Calm1/Hspa8/Calm2/Camk2a/Hsp90ab1/Itpr1/Ptk2/Hsp90aa1/Prkca/Map2k4/Rock2/Akt3/Mapk10/Bcl2l1/Lyn/Pparg/Atf6/Pou2f2/Chuk/Traf3/Mapk8/Calm3/Mapk1/Pik3r3/Nfatc3/Gsk3b/Rap1a/Kras/Camk2b/Jak2/Mapk14/Pdpk1/Tbk1/Ppp3ca/Map3k5/Nfkb1/Pik3ca/Tab2/Plcb1/Camk2d/Hras/Cdc42	42
mmu04750	mmu04750	Inflammatory mediator regulation of TRP channels	24/1114	84/5948	0.0177846	0.06027	0.0407694	Calm1/Calm2/Camk2a/Prkcb/Asic2/Prkce/Itpr1/Prkca/Adcy8/Il1rap/Mapk10/Adcy9/Adcy5/Prkcg/Mapk8/Calm3/Pik3r3/Camk2b/Mapk14/Gnas/Pik3ca/Adcy1/Plcb1/Camk2d	24
mmu05418	mmu05418	Fluid shear stress and atherosclerosis	31/1114	115/5948	0.0183152	0.061386	0.0415243	Calm1/Actb/Calm2/Hsp90ab1/Ptk2/Hsp90aa1/Map2k4/Prkcz/Akt3/Mapk10/Acvr1/Chuk/Mef2a/Mapk8/Calm3/Arhgef2/Actg1/Prkaa2/Pik3r3/Acvr2a/Mapk14/Map3k5/Nfkb1/Map2k5/Pik3ca/Mef2c/Mgst3/Gstm5/Sumo1/Vegfa/Bmpr1b	31
mmu01522	mmu01522	Endocrine resistance	24/1114	85/5948	0.0205214	0.0680329	0.0460206	Ptk2/Braf/Adcy8/Akt3/Mapk10/Adcy9/Igf1r/Sos1/Adcy5/Mapk8/Ncor1/Mapk1/Pik3r3/Sos2/Ncoa3/Kras/Mapk14/Rps6kb2/Raf1/Gnas/Rps6kb1/Pik3ca/Adcy1/Hras	24
mmu04510	mmu04510	Focal adhesion	45/1114	180/5948	0.0207786	0.0681448	0.0460962	Actb/Tnr/Prkcb/Ptk2/Prkca/Rasgrf1/Flnb/Ppp1r12b/Rock2/Pak3/Braf/Akt3/Mapk10/Actn1/Pip5k1a/Igf1r/Tln2/Sos1/Pten/Itgb1/Pip5k1b/Prkcg/Mapk8/Rapgef1/Actg1/Rock1/Mapk1/Ppp1r12a/Pik3r3/Actn4/Gsk3b/Lamc1/Sos2/Rap1a/Reln/Raf1/Pdpk1/Pik3ca/Lama2/Hras/Cdc42/Vcl/Dock1/Vegfa/Arhgap5	45
mmu04931	mmu04931	Insulin resistance	26/1114	94/5948	0.0212176	0.0688442	0.0465693	Prkcb/Prkce/Rps6ka3/Prkcz/Prkag2/Akt3/Mapk10/Pten/Ppargc1b/Mapk8/Prkaa2/Mlxip/Pik3r3/Ptpn1/Rps6ka2/Gsk3b/Ptpn11/Oga/Rps6kb2/Gfpt1/Pdpk1/Rps6kb1/Insr/Ptpa/Nfkb1/Pik3ca	26
mmu04919	mmu04919	Thyroid hormone signaling pathway	30/1114	112/5948	0.0218721	0.070221	0.0475007	Atp1a2/Actb/Prkcb/Prkca/Akt3/Atp1b1/Med13l/Ncoa2/Med12l/Prkcg/Ncor1/Actg1/Mapk1/Pik3r3/Atp1b3/Gsk3b/Ncoa3/Med27/Kras/Raf1/Rcan2/Pdpk1/Ep300/Pik3ca/Plcb1/Slco1c1/Hras/Atp1b2/Atp2a2/Atp1a1	30
mmu04152	mmu04152	AMPK signaling pathway	29/1114	109/5948	0.0260948	0.0829053	0.0560809	Prkag2/Akt3/Igf1r/Ppp2r2c/Pparg/Rptor/Strada/Camkk2/Tsc1/Adipor2/Ppp2r3a/Eef2k/Ppp2r2a/Prkaa2/Pik3r3/Acaca/Cpt1c/Ppp2r2b/Ppp2r5e/Ppp2r5c/Rps6kb2/Pdpk1/Tbc1d1/Rps6kb1/Insr/Pik3ca/Scd2/Eef2/Rab14	29
mmu04920	mmu04920	Adipocytokine signaling pathway	18/1114	61/5948	0.0271145	0.0852569	0.0576716	Npy/Prkag2/Akt3/Mapk10/Camkk2/Chuk/Adipor2/Mapk8/Prkaa2/Agrp/Acsl1/Cpt1c/Ptpn11/Jak2/Acsl4/Nfkb1/Acsbg1/Acsl3	18
mmu04664	mmu04664	Fc epsilon RI signaling pathway	17/1114	57/5948	0.0282327	0.0869794	0.0588368	Prkca/Map2k4/Akt3/Mapk10/Lyn/Sos1/Mapk8/Mapk1/Pik3r3/Sos2/Kras/Mapk14/Raf1/Pdpk1/Gab2/Pik3ca/Hras	17
mmu05213	mmu05213	Endometrial cancer	17/1114	57/5948	0.0282327	0.0869794	0.0588368	Ctnna3/Ctnna2/Braf/Akt3/Sos1/Pten/Mapk1/Axin1/Pik3r3/Ctnna1/Gsk3b/Sos2/Kras/Raf1/Pdpk1/Pik3ca/Hras	17
mmu05205	mmu05205	Proteoglycans in cancer	44/1114	179/5948	0.0290424	0.0885794	0.0599191	Ank3/Actb/Camk2a/Erbb4/Prkcb/Itpr1/Ptk2/Prkca/Flnb/Ppp1r12b/Rock2/Braf/Akt3/Igf1r/Tiam1/Sos1/Itgb1/Prkcg/Actg1/Rock1/Mapk1/Ppp1r12a/Pik3r3/Cbl/Ptpn11/Sos2/Frs2/Kras/Camk2b/Mapk14/Rps6kb2/Ank2/Raf1/Pdpk1/Rps6kb1/Iqgap1/Pik3ca/Ddx5/Gab1/Camk2d/Hras/Cdc42/Vegfa/Fgfr1	44
mmu03015	mmu03015	mRNA surveillance pathway	24/1114	88/5948	0.0307264	0.092465	0.0625475	Msi2/Smg6/Cstf3/Ppp2r2c/Upf2/Ddx39b/Cpsf6/Smg1/Fus/Srrm1/Papola/Ppp2r3a/Pnn/Ppp2r2a/Rngtt/Acin1/Ppp2r2b/Smg7/Hbs1l/Ppp2r5e/Smg5/Ppp2r5c/Rnps1/Tardbp	24
mmu04068	mmu04068	FoxO signaling pathway	30/1114	115/5948	0.0309227	0.092465	0.0625475	Homer1/Grm1/Nlk/Braf/Prkag2/Akt3/Mapk10/Sgk1/Igf1r/Sos1/Smad3/Pten/Chuk/Sgk3/Mapk8/Prkaa2/Mapk1/Pik3r3/Stk4/Sos2/Kras/Mapk14/Raf1/Pdpk1/S1pr1/Insr/Ep300/Pik3ca/Gabarapl1/Hras	30
mmu04216	mmu04216	Ferroptosis	12/1114	37/5948	0.0325623	0.0964222	0.0652243	Fth1/Prnp/Map1lc3a/Acsl1/Gpx4/Acsl4/Trf/Map1lc3b/Acsl3/Sat1/Ftl1/Slc7a11	12
mmu04924	mmu04924	Renin secretion	16/1114	54/5948	0.0346631	0.101656	0.0687649	Calm1/Cacna1c/Kcnma1/Calm2/Gucy1a2/Itpr1/Cacna1d/Pde1a/Adcy5/Pde3b/Pde1c/Calm3/Gnas/Ppp3ca/Plcb1/Ctsb	16
mmu04918	mmu04918	Thyroid hormone synthesis	17/1114	59/5948	0.0387967	0.112695	0.0762321	Atp1a2/Prkcb/Itpr1/Prkca/Adcy8/Atp1b1/Adcy9/Adcy5/Ttr/Prkcg/Atp1b3/Atf2/Gnas/Adcy1/Plcb1/Atp1b2/Atp1a1	17
mmu04062	mmu04062	Chemokine signaling pathway	34/1114	137/5948	0.0446213	0.128392	0.0868498	Elmo1/Prkcb/Ptk2/Rock2/Braf/Adcy8/Prkcz/Akt3/Ptk2b/Adcy9/Lyn/Tiam1/Sos1/Adcy5/Chuk/Gng7/Rock1/Mapk1/Pard3/Pik3r3/Gsk3b/Sos2/Ccl25/Rap1a/Kras/Jak2/Raf1/Nfkb1/Pik3ca/Adcy1/Plcb1/Hras/Cxcl14/Cdc42	34
mmu00562	mmu00562	Inositol phosphate metabolism	19/1114	69/5948	0.0464364	0.132365	0.0895379	Pi4ka/Inpp4b/Pip5k1a/Inpp4a/Pten/Synj2/Pik3c2b/Pip5k1b/Synj1/Pip4k2a/Inpp5a/Inpp5f/Inpp5b/Sacm1l/Mtmr3/Tpi1/Pi4kb/Pik3ca/Plcb1	19
mmu05207	mmu05207	Chemical carcinogenesis - receptor activation	37/1114	152/5948	0.048631	0.137338	0.0929014	Cacna1a/Cacna1c/Prkcb/Hsp90ab1/Cacna1d/Hsp90aa1/Cacna1b/Prkca/Rps6ka3/Adcy8/Akt3/Adcy9/Sos1/Adcy5/Arnt/Prkcg/Kpna3/Mapk1/Pik3r3/Kpna1/Rps6ka2/Sos2/Kras/Kpna4/Jak2/Atf2/Rps6kb2/Raf1/Gnas/Rps6kb1/Nfkb1/Pik3ca/Adcy1/Mgst3/Gstm5/Hras/Vegfa	37
mmu04370	mmu04370	VEGF signaling pathway	15/1114	52/5948	0.0498819	0.139578	0.0944166	Prkcb/Ptk2/Prkca/Akt3/Prkcg/Mapk1/Pik3r3/Kras/Mapk14/Raf1/Ppp3ca/Pik3ca/Hras/Cdc42/Vegfa	15
mmu05221	mmu05221	Acute myeloid leukemia	17/1114	61/5948	0.0519625	0.144078	0.0974608	Runx1t1/Braf/Akt3/Zbtb16/Sos1/Chuk/Mapk1/Pik3r3/Sos2/Kras/Rps6kb2/Raf1/Rps6kb1/Nfkb1/Ppard/Pik3ca/Hras	17
mmu05223	mmu05223	Non-small cell lung cancer	19/1114	70/5948	0.0529804	0.145577	0.0984748	Prkcb/Prkca/Eml4/Braf/Akt3/Rarb/Kif5c/Sos1/Prkcg/Mapk1/Kif5a/Pik3r3/Stk4/Sos2/Kras/Raf1/Pdpk1/Pik3ca/Hras	19
mmu03320	mmu03320	PPAR signaling pathway	16/1114	57/5948	0.0549204	0.14956	0.101169	Me3/Pparg/Fabp5/Ubc/Acsl1/Cpt1c/Pdpk1/Acsl4/Fabp3/Ppard/Scd2/Sorbs1/Acsbg1/Acsl3/Dbi/Hmgcs1	16
mmu04978	mmu04978	Mineral absorption	12/1114	40/5948	0.0573185	0.154709	0.104652	Fth1/Slc8a1/Atp1a2/Atp1b1/Slc8a3/Atp2b3/Mt1/Atp1b3/Trf/Ftl1/Atp1b2/Atp1a1	12
mmu00061	mmu00061	Fatty acid biosynthesis	6/1114	16/5948	0.0621022	0.166151	0.112392	Acsl1/Acaca/Mecr/Acsl4/Acsbg1/Acsl3	6
mmu00512	mmu00512	Mucin type O-glycan biosynthesis	9/1114	28/5948	0.0634032	0.166621	0.11271	St6galnac3/Galntl6/Galnt13/Galnt17/Galnt11/Galnt7/Galnt18/Galnt1/Galnt16	9
mmu04710	mmu04710	Circadian rhythm	9/1114	28/5948	0.0634032	0.166621	0.11271	Rorb/Prkag2/Clock/Btrc/Fbxw11/Prkaa2/Arntl/Rora/Per3	9
mmu04137	mmu04137	Mitophagy - animal	18/1114	67/5948	0.0639405	0.166621	0.11271	Ubb/Rps27a/Usp15/Mapk10/Bcl2l1/Map1lc3a/Ambra1/Prkn/Ubc/Mapk8/Becn1/Kras/Tbk1/Rhot1/Tomm7/Gabarapl1/Map1lc3b/Hras	18
mmu05030	mmu05030	Cocaine addiction	13/1114	45/5948	0.0644632	0.166621	0.11271	Grin2a/Grin2b/Grin1/Adcy5/Rgs9/Grin3a/Dlg4/Atf2/Gnas/Nfkb1/Grin2c/Gria2/Grm3	13
mmu05230	mmu05230	Central carbon metabolism in cancer	17/1114	63/5948	0.0679762	0.174225	0.117854	Ntrk3/Gls/Akt3/Pten/Mapk1/Pik3r3/Hk1/Pdk1/Kras/Raf1/Pkm/Pik3ca/Ldhb/Pgam1/Hras/Fgfr3/Fgfr1	17
mmu04660	mmu04660	T cell receptor signaling pathway	22/1114	86/5948	0.0704501	0.177581	0.120124	Dlg1/Pak3/Akt3/Mapk10/Sos1/Chuk/Mapk8/Mapk1/Pik3r3/Cblb/Nfatc3/Gsk3b/Sos2/Kras/Mapk14/Raf1/Pdpk1/Ppp3ca/Nfkb1/Pik3ca/Hras/Cdc42	22
mmu04916	mmu04916	Melanogenesis	22/1114	86/5948	0.0704501	0.177581	0.120124	Calm1/Calm2/Camk2a/Prkcb/Prkca/Gnao1/Adcy8/Adcy9/Adcy5/Prkcg/Calm3/Mapk1/Gsk3b/Kras/Camk2b/Raf1/Gnas/Ep300/Adcy1/Plcb1/Camk2d/Hras	22
mmu05170	mmu05170	Human immunodeficiency virus 1 infection	40/1114	171/5948	0.0713442	0.17836	0.120651	Calm1/Calm2/Prkcb/Itpr1/Ptk2/Prkca/Gnao1/Pak3/Akt3/Ptk2b/Mapk10/Btrc/Bcl2l1/Chuk/Prkcg/Dcaf1/Gng7/Fbxw11/Mapk8/Calm3/Cfl1/Mapk1/Pik3r3/Nfatc3/Kras/Cul5/Ap1g1/Mapk14/Rps6kb2/Raf1/Tbk1/Rps6kb1/Cul4a/Ppp3ca/Nfkb1/Pik3ca/Tab2/Elob/Hras/Eloc	40
mmu04662	mmu04662	B cell receptor signaling pathway	17/1114	64/5948	0.0771106	0.191209	0.129343	Prkcb/Akt3/Lyn/Sos1/Chuk/Mapk1/Pik3r3/Nfatc3/Gsk3b/Sos2/Kras/Raf1/Ppp3ca/Nfkb1/Pik3ca/Cd81/Hras	17
mmu04613	mmu04613	Neutrophil extracellular trap formation	21/1114	83/5948	0.0836202	0.205679	0.13913	Actb/Prkcb/Prkca/Slc25a4/Akt3/Prkcg/Hdac9/Slc25a5/Actg1/Mapk1/Pik3r3/H3f3b/Mapk14/Raf1/Hdac4/Nfkb1/Pik3ca/Plcb1/Hmgb1/Hdac8/Vdac1	21
mmu05202	mmu05202	Transcriptional misregulation in cancer	32/1114	135/5948	0.0854067	0.208392	0.140966	Tspan7/Gria3/Ptk2/Runx2/Runx1t1/Jmjd1c/Kmt2a/Bcl11b/Mllt3/Cdk14/Nsd2/Bcl2l1/Igf1r/Ewsr1/Ccnt2/Pparg/Zbtb16/Taf15/Kdm6a/Pbx3/Fus/Dot1l/Ncor1/Pbx1/Fut8/Atf1/H3f3b/Zeb1/Nfkb1/Ddx5/Mef2c/Eya1	32
mmu05206	mmu05206	MicroRNAs in cancer	34/1114	145/5948	0.0883395	0.213838	0.14465	Tnr/Foxp1/Mmp16/Efna5/Prkcb/Prkce/Prkca/Stmn1/Zeb2/Gls/Mdm4/Rptor/Sos1/Pten/Prkcg/Dicer1/Rock1/Mapk1/Pik3r3/Sos2/Rps6ka5/Kras/Zeb1/Dnmt3a/Raf1/Ep300/Hdac4/Nfkb1/Pik3ca/Zfpm2/Hras/Fgfr3/Hnrnpk/Vegfa	34
mmu05163	mmu05163	Human cytomegalovirus infection	42/1114	184/5948	0.0905127	0.217373	0.147041	Calm1/Calm2/Prkcb/Itpr1/Ptk2/Prkca/Gnao1/Rock2/Adcy8/Akt3/Ptk2b/Adcy9/Sos1/Tsc1/Adcy5/Chuk/Prkcg/Gng7/Calm3/Rock1/Mapk1/Pik3r3/Akap13/Nfatc3/Gsk3b/Sos2/Kras/Atf2/Mapk14/Rps6kb2/Gna12/Raf1/Gnas/Tbk1/Rps6kb1/Ppp3ca/Nfkb1/Pik3ca/Adcy1/Plcb1/Hras/Vegfa	42
mmu04625	mmu04625	C-type lectin receptor signaling pathway	21/1114	84/5948	0.0927115	0.220914	0.149436	Calm1/Calm2/Itpr1/Akt3/Mapk10/Chuk/Mapk8/Calm3/Mapk1/Pik3r3/Cyld/Cblb/Nfatc3/Ptpn11/Kras/Mapk14/Raf1/Ppp3ca/Nfkb1/Pik3ca/Hras	21
mmu04611	mmu04611	Platelet activation	25/1114	103/5948	0.0949293	0.224445	0.151825	Actb/Prkg1/Gucy1a2/Itpr1/Rock2/Adcy8/Prkcz/Akt3/Adcy9/Lyn/Tln2/Adcy5/Itgb1/Actg1/Rock1/Mapk1/Ppp1r12a/Pik3r3/P2ry12/Rap1a/Mapk14/Gnas/Pik3ca/Adcy1/Plcb1	25
mmu03013	mmu03013	Nucleocytoplasmic transport	24/1114	100/5948	0.110789	0.259928	0.175827	Tnpo1/Nup93/Upf2/Ddx39b/Eef1a1/Kpna3/Ranbp17/Srrm1/Ipo11/Pnn/Xpo7/Nup98/Acin1/Thoc1/Xpo4/Kpna1/Senp2/Ranbp2/Thoc2/Kpna4/Rnps1/Xpo6/Ran/Sumo1	24
mmu04657	mmu04657	IL-17 signaling pathway	15/1114	58/5948	0.111842	0.260395	0.176143	Hsp90ab1/Hsp90aa1/Mapk10/Chuk/Traf3/Anapc5/Mapk8/Mapk1/Gsk3b/Usp25/Traf3ip2/Mapk14/Tbk1/Nfkb1/Tab2	15
