# Supplementary material for: Neuronal APOE4 removal protects against tau-mediated gliosis, neurodegeneration and myelin deficits
Source: Nat Aging. 2023 Feb 20;3(3):275–96. doi: 10.1038/s43587-023-00368-3 (PMC10154214; doi:10.1038/s43587-023-00368-3)
Supplement: Supplementary file 6 — Associations between proportion of cell types in 15 astrocyte subclusters and four histopathological parameters. [file 43587_2023_368_MOESM6_ESM.xlsx]

## Sheet: Table S4_LogOddsRatio_Patho_AS
	Cluster1	Cluster2	Cluster3	Cluster4	Cluster5	Cluster6	Cluster7	Cluster8	Cluster9	Cluster10	Cluster11	Cluster12	Cluster13	Cluster14	Cluster15
logOddsRatio_for_unit_Hippocampus_Vol_mm3	0.67345	-0.055118	-0.289415	-0.0864677	-0.751069	0.311462	-0.0290378	-0.0564859	0.11404	0.00786001	0.306533	-0.145227	-30.4625	0.270838	0.0601959
logOddsRatio_for_unit_prop_AT8_Coverage_Area	-0.083077	0.00697716	0.0352815	-0.00136498	0.0839855	-0.0352398	-7.03793e-05	-0.000605303	-0.0145996	-0.000459899	-0.0369348	0.00880998	0.176916	-0.106436	0.00216321
logOddsRatio_for_unit_prop_MBP_Coverage_Area	-0.00278661	-0.0279495	0.221971	0.0114468	-0.0479558	-0.0412866	0.106868	0.00769304	0.0117891	-0.0320476	0.0636798	-0.051575	-0.177691	-0.186676	0.0366959
logOddsRatio_for_unit_prop_OPC_Coverage_Area	0.134137	-0.0371313	-0.101701	0.017453	-0.296777	0.0622857	0.0543761	-0.00319384	0.0271194	-0.0286448	0.128429	-0.0398563	-0.419123	0.0166914	0.0160723
StdErr_for_unit_Hippocampus_Vol_mm3	0.226566	0.0539741	0.27074	0.0723936	0.00130782	0.10716	0.11773	0.0753026	0.0843133	0.0460551	0.150187	0.0623645	9.40063	0.49197	0.097505
StdErr_for_unit_prop_AT8_Coverage_Area	0.0148937	0.00397223	0.0206611	0.00426703	0.0143877	0.00714279	0.00944429	0.00312467	0.00677177	0.0036099	0.012774	0.00447636	0.053911	0.107678	0.00718694
StdErr_for_unit_prop_MBP_Coverage_Area	0.295504	0.0311878	0.182666	0.029466	0.00105176	0.0993478	0.0517441	0.024025	0.047274	0.0273703	0.0907088	0.0418497	0.428743	0.208413	0.0573653
StdErr_for_unit_prop_OPC_Coverage_Area	0.106675	0.01982	0.111272	0.0217211	0.162837	0.0509287	0.045582	0.0174307	0.0343379	0.0202937	0.0569845	0.0293971	0.00177087	0.183221	0.0414596
pvalue_for_unit_Hippocampus_Vol_mm3	0.00295455	0.307163	0.28508	0.232318	0	0.00365473	0.805182	0.453183	0.176193	0.864487	0.0412503	0.0198762	0.00119331	0.581964	0.536995
pvalue_for_unit_prop_AT8_Coverage_Area	2.43313e-08	0.0790057	0.0877048	0.749052	5.30506e-09	8.07193e-07	0.994054	0.846397	0.0310874	0.898624	0.00383508	0.0490551	0.0010321	0.322927	0.76342
pvalue_for_unit_prop_MBP_Coverage_Area	0.992476	0.370163	0.224298	0.697664	0	0.67772	0.0388921	0.748809	0.803069	0.241642	0.482664	0.217805	0.678547	0.370413	0.522376
pvalue_for_unit_prop_OPC_Coverage_Area	0.208595	0.0610096	0.360724	0.421682	0.068373	0.22133	0.232897	0.854617	0.429656	0.158093	0.0242119	0.175166	0	0.927413	0.698266
p.adjust_for_unit_Hippocampus_Vol_mm3	0.019697	0.558477	0.534525	0.465795	0	0.0209186	0.911526	0.679775	0.440483	0.926236	0.154689	0.0993811	0.00894979	0.793587	0.749296
p.adjust_for_unit_prop_AT8_Coverage_Area	2.91975e-07	0.237017	0.250585	0.898142	7.95758e-08	8.07193e-06	0.994054	0.926236	0.133232	0.94592	0.0209186	0.173135	0.00884655	0.569872	0.898142
p.adjust_for_unit_prop_MBP_Coverage_Area	0.994054	0.60067	0.465795	0.872833	0	0.872833	0.154689	0.898142	0.911526	0.467695	0.706337	0.465795	0.872833	0.60067	0.746251
p.adjust_for_unit_prop_OPC_Coverage_Area	0.465795	0.203365	0.60067	0.661009	0.215915	0.465795	0.465795	0.926236	0.661009	0.431163	0.111747	0.440483	0	0.959393	0.872833
