# Supplementary material for: Neuronal APOE4 removal protects against tau-mediated gliosis, neurodegeneration and myelin deficits
Source: Nat Aging. 2023 Feb 20;3(3):275–96. doi: 10.1038/s43587-023-00368-3 (PMC10154214; doi:10.1038/s43587-023-00368-3)
Supplement: Supplementary file 7 — Lists of DE genes for various comparisons between microglia subclusters and genotypes. [file 43587_2023_368_MOESM7_ESM.xlsx]

## Sheet: Table S5a_LogOddsRatio_MG
	logOddsRatio_PS19-fE3_vs_PS19-fE4	logOddsRatio_PS19-fE4Syn1-Cre_vs_PS19-fE4	standardError_PS19-fE3_vs_PS19-fE4	standardError_PS19-fE4Syn1-Cre_vs_PS19-fE4	pvalue-PS19-fE3	pvalue-PS19-fE4Syn1-Cre	p.adjust-PS19-fE3	p.adjust-PS19-fE4Syn1-Cre
Cluster1	0.0382087	0.432371	0.227067	0.209771	0.86637	0.0392882	0.914557	0.130961
Cluster2	0.21042	-0.984997	1.44312	1.32829	0.884072	0.458359	0.914557	0.728671
Cluster3	0.993683	1.9768	1.75044	1.61985	0.570256	0.222329	0.814651	0.47642
Cluster4	0.92986	0.668842	0.320061	0.301203	0.00366951	0.0263799	0.0293606	0.0989245
Cluster5	1.96521	2.9454	0.787374	0.731227	0.0125635	5.62489e-05	0.0628174	0.00168747
Cluster6	-3.53704	-5.4717	2.51555	2.34174	0.159704	0.0194604	0.39926	0.0834016
Cluster7	-0.188067	-0.0747997	0.177668	0.163357	0.289816	0.647031	0.529689	0.882315
Cluster8	-1.81746	-3.21305	1.10242	1.11373	0.0992267	0.00391475	0.270618	0.0293606
Cluster9	2.3491	1.99298	0.801145	0.753163	0.00336593	0.00814144	0.0293606	0.0488486
Cluster10	-0.361324	0.101219	0.185658	0.154104	0.051633	0.511297	0.154899	0.766945
Cluster11	0.0755205	-0.116059	0.353165	0.338168	0.830672	0.73145	0.914557	0.914557
Cluster12	-0.535536	-0.075305	0.516878	0.461271	0.300157	0.870317	0.529689	0.914557
Cluster13	0.0953254	0.298213	0.439066	0.404965	0.828123	0.461492	0.914557	0.728671
Cluster14	-0.0180904	0.429109	0.39318	0.333378	0.963302	0.198041	0.963302	0.457019
Cluster15	0.157481	-0.895822	0.798812	0.796247	0.843715	0.260565	0.914557	0.52113

## Sheet: S5b_CountsperSampleperCluste_MG
sample_id	animal_model	cluster_id	total_numbers_of_cells_per_sample	number_of_cells_per_sample_in_cluster
S3	PS19-fE3	1	459	45
S3	PS19-fE3	2	459	228
S3	PS19-fE3	3	459	7
S3	PS19-fE3	4	459	84
S3	PS19-fE3	5	459	6
S3	PS19-fE3	7	459	36
S3	PS19-fE3	8	459	5
S3	PS19-fE3	9	459	4
S3	PS19-fE3	10	459	18
S3	PS19-fE3	11	459	11
S3	PS19-fE3	12	459	3
S3	PS19-fE3	13	459	4
S3	PS19-fE3	14	459	4
S3	PS19-fE3	15	459	4
S4	PS19-fE4	1	745	137
S4	PS19-fE4	2	745	137
S4	PS19-fE4	3	745	1
S4	PS19-fE4	4	745	49
S4	PS19-fE4	5	745	4
S4	PS19-fE4	6	745	24
S4	PS19-fE4	7	745	70
S4	PS19-fE4	8	745	198
S4	PS19-fE4	9	745	16
S4	PS19-fE4	10	745	42
S4	PS19-fE4	11	745	20
S4	PS19-fE4	12	745	33
S4	PS19-fE4	13	745	4
S4	PS19-fE4	14	745	7
S4	PS19-fE4	15	745	3
S5	PS19-fE4	1	744	95
S5	PS19-fE4	2	744	19
S5	PS19-fE4	4	744	14
S5	PS19-fE4	5	744	6
S5	PS19-fE4	6	744	413
S5	PS19-fE4	7	744	57
S5	PS19-fE4	8	744	84
S5	PS19-fE4	9	744	3
S5	PS19-fE4	10	744	26
S5	PS19-fE4	11	744	8
S5	PS19-fE4	12	744	5
S5	PS19-fE4	13	744	10
S5	PS19-fE4	14	744	4
S6	PS19-fE4 Syn1-Cre	1	213	64
S6	PS19-fE4 Syn1-Cre	2	213	10
S6	PS19-fE4 Syn1-Cre	3	213	63
S6	PS19-fE4 Syn1-Cre	4	213	25
S6	PS19-fE4 Syn1-Cre	5	213	6
S6	PS19-fE4 Syn1-Cre	7	213	13
S6	PS19-fE4 Syn1-Cre	9	213	5
S6	PS19-fE4 Syn1-Cre	10	213	14
S6	PS19-fE4 Syn1-Cre	11	213	4
S6	PS19-fE4 Syn1-Cre	12	213	3
S6	PS19-fE4 Syn1-Cre	13	213	5
S6	PS19-fE4 Syn1-Cre	14	213	1
S7	PS19-fE4 Syn1-Cre	1	531	102
S7	PS19-fE4 Syn1-Cre	2	531	10
S7	PS19-fE4 Syn1-Cre	3	531	123
S7	PS19-fE4 Syn1-Cre	4	531	58
S7	PS19-fE4 Syn1-Cre	5	531	84
S7	PS19-fE4 Syn1-Cre	7	531	50
S7	PS19-fE4 Syn1-Cre	8	531	2
S7	PS19-fE4 Syn1-Cre	9	531	27
S7	PS19-fE4 Syn1-Cre	10	531	24
S7	PS19-fE4 Syn1-Cre	11	531	19
S7	PS19-fE4 Syn1-Cre	12	531	8
S7	PS19-fE4 Syn1-Cre	13	531	11
S7	PS19-fE4 Syn1-Cre	14	531	11
S7	PS19-fE4 Syn1-Cre	15	531	2
S9	PS19-fE3	1	536	94
S9	PS19-fE3	2	536	75
S9	PS19-fE3	3	536	18
S9	PS19-fE3	4	536	70
S9	PS19-fE3	5	536	33
S9	PS19-fE3	6	536	12
S9	PS19-fE3	7	536	29
S9	PS19-fE3	8	536	4
S9	PS19-fE3	9	536	150
S9	PS19-fE3	10	536	16
S9	PS19-fE3	11	536	13
S9	PS19-fE3	12	536	5
S9	PS19-fE3	13	536	6
S9	PS19-fE3	14	536	5
S9	PS19-fE3	15	536	6
S10	PS19-fE4	1	262	32
S10	PS19-fE4	2	262	78
S10	PS19-fE4	3	262	63
S10	PS19-fE4	4	262	20
S10	PS19-fE4	5	262	6
S10	PS19-fE4	6	262	2
S10	PS19-fE4	7	262	13
S10	PS19-fE4	8	262	4
S10	PS19-fE4	9	262	1
S10	PS19-fE4	10	262	9
S10	PS19-fE4	11	262	12
S10	PS19-fE4	12	262	4
S10	PS19-fE4	13	262	9
S10	PS19-fE4	14	262	2
S10	PS19-fE4	15	262	7
S11	PS19-fE4	1	252	32
S11	PS19-fE4	2	252	2
S11	PS19-fE4	3	252	123
S11	PS19-fE4	4	252	32
S11	PS19-fE4	5	252	1
S11	PS19-fE4	7	252	15
S11	PS19-fE4	9	252	1
S11	PS19-fE4	10	252	14
S11	PS19-fE4	11	252	14
S11	PS19-fE4	12	252	2
S11	PS19-fE4	13	252	1
S11	PS19-fE4	14	252	3
S11	PS19-fE4	15	252	12
S12	PS19-fE4 Syn1-Cre	1	413	54
S12	PS19-fE4 Syn1-Cre	2	413	72
S12	PS19-fE4 Syn1-Cre	3	413	95
S12	PS19-fE4 Syn1-Cre	4	413	41
S12	PS19-fE4 Syn1-Cre	5	413	39
S12	PS19-fE4 Syn1-Cre	6	413	1
S12	PS19-fE4 Syn1-Cre	7	413	26
S12	PS19-fE4 Syn1-Cre	8	413	3
S12	PS19-fE4 Syn1-Cre	9	413	31
S12	PS19-fE4 Syn1-Cre	10	413	22
S12	PS19-fE4 Syn1-Cre	11	413	14
S12	PS19-fE4 Syn1-Cre	12	413	3
S12	PS19-fE4 Syn1-Cre	13	413	2
S12	PS19-fE4 Syn1-Cre	14	413	5
S12	PS19-fE4 Syn1-Cre	15	413	5
S13	PS19-fE4 Syn1-Cre	1	562	118
S13	PS19-fE4 Syn1-Cre	2	562	1
S13	PS19-fE4 Syn1-Cre	3	562	10
S13	PS19-fE4 Syn1-Cre	4	562	71
S13	PS19-fE4 Syn1-Cre	5	562	237
S13	PS19-fE4 Syn1-Cre	7	562	32
S13	PS19-fE4 Syn1-Cre	9	562	25
S13	PS19-fE4 Syn1-Cre	10	562	26
S13	PS19-fE4 Syn1-Cre	11	562	10
S13	PS19-fE4 Syn1-Cre	12	562	15
S13	PS19-fE4 Syn1-Cre	13	562	11
S13	PS19-fE4 Syn1-Cre	14	562	4
S13	PS19-fE4 Syn1-Cre	15	562	2
S16	PS19-fE3	1	407	69
S16	PS19-fE3	2	407	1
S16	PS19-fE3	3	407	122
S16	PS19-fE3	4	407	47
S16	PS19-fE3	5	407	62
S16	PS19-fE3	7	407	23
S16	PS19-fE3	8	407	2
S16	PS19-fE3	9	407	25
S16	PS19-fE3	10	407	11
S16	PS19-fE3	11	407	21
S16	PS19-fE3	12	407	6
S16	PS19-fE3	13	407	9
S16	PS19-fE3	14	407	2
S16	PS19-fE3	15	407	7

## Sheet: S5c_DEGene_MG_Cluster4vsOtherMG
gene	p_val	avg_log2FC	pct.1	pct.2	p_val_adj
St18	0	1.61271	0.888	0.094	0
Prr5l	0	1.47315	0.855	0.097	0
Pde4b	0	1.9918	0.973	0.261	0
Zfp536	0	1.23869	0.763	0.089	0
Mbp	0	1.79521	0.965	0.178	0
Mobp	3.67394e-301	0.988099	0.693	0.08	7.26778e-297
Sox2ot	5.70823e-300	1.08586	0.708	0.087	1.1292e-295
Rnf220	3.91511e-298	1.21706	0.726	0.098	7.74487e-294
St6galnac3	2.82941e-293	1.22727	0.779	0.126	5.59715e-289
Phlpp1	1.60715e-291	1.21639	0.802	0.142	3.17927e-287
Tmeff2	7.15572e-276	1.44487	0.885	0.216	1.41554e-271
Pacrg	1.168e-275	1.18564	0.685	0.093	2.31054e-271
Nkain2	3.69039e-272	1.89617	0.98	0.401	7.30032e-268
Neat1	5.36166e-265	1.21885	0.765	0.141	1.06064e-260
Arhgap23	7.02775e-262	0.93068	0.669	0.093	1.39023e-257
Sec14l5	2.0911e-261	0.680303	0.519	0.041	4.13661e-257
Edil3	1.21619e-258	1.26951	0.851	0.206	2.40587e-254
Aspa	6.2768e-257	0.806821	0.579	0.061	1.24168e-252
Mog	3.78064e-246	0.854325	0.613	0.078	7.47886e-242
Slc24a2	7.54288e-239	1.46365	0.939	0.353	1.49213e-234
Map7	3.19363e-235	1.04608	0.75	0.152	6.31763e-231
Daam2	1.69767e-233	0.619151	0.466	0.036	3.35833e-229
Gjc3	4.5306e-232	0.615201	0.481	0.041	8.96242e-228
Frmd5	8.74346e-229	1.23318	0.851	0.227	1.72963e-224
Ano4	8.83922e-227	0.970786	0.693	0.125	1.74857e-222
Ppp1r16b	9.33534e-227	0.816476	0.624	0.091	1.84672e-222
Pde8a	8.68787e-225	0.682367	0.515	0.054	1.71863e-220
D7Ertd443e	4.77108e-221	0.791867	0.556	0.069	9.43815e-217
C030029H02Rik	2.05496e-217	0.669351	0.466	0.042	4.06513e-213
Plekhh1	2.02844e-212	0.587672	0.432	0.035	4.01266e-208
Magi2	9.38372e-209	1.4429	0.965	0.457	1.85629e-204
Fa2h	2.52603e-208	0.578263	0.436	0.037	4.997e-204
A230001M10Rik	1.8557e-199	0.59055	0.389	0.028	3.67095e-195
Erbb4	1.85964e-197	0.901122	0.599	0.098	3.67873e-193
Gm16168	6.36832e-195	0.79016	0.503	0.064	1.25978e-190
Plp1	1.30131e-188	1.1667	0.9	0.327	2.57425e-184
Pcdh9	4.35808e-186	1.46887	0.982	0.559	8.62115e-182
Plekhg1	1.29869e-181	0.484455	0.354	0.025	2.56908e-177
Tubb4a	7.93283e-181	0.709862	0.575	0.099	1.56927e-176
Phldb1	7.65112e-178	0.609668	0.454	0.055	1.51355e-173
Ugt8a	1.96062e-177	0.555286	0.407	0.04	3.8785e-173
Mag	3.89984e-176	0.712607	0.542	0.089	7.71465e-172
Fnbp1	4.74678e-176	0.969927	0.82	0.265	9.39008e-172
Plcl1	1.13025e-175	1.24981	0.953	0.445	2.23586e-171
Hapln2	1.7527e-171	0.547478	0.393	0.039	3.46718e-167
Adipor2	8.97152e-171	0.78963	0.528	0.089	1.77475e-166
Anln	1.53417e-170	0.555385	0.397	0.04	3.03489e-166
Arhgef10	1.8664e-170	0.499395	0.393	0.039	3.69212e-166
Bcas1	2.48646e-170	0.536309	0.387	0.037	4.91872e-166
Cdc37l1	9.68662e-170	0.873216	0.687	0.173	1.91621e-165
A330049N07Rik	4.06975e-166	0.469041	0.313	0.02	8.05077e-162
Dnm3	6.90286e-163	0.790299	0.663	0.16	1.36552e-158
Clmn	8.58036e-161	0.539032	0.409	0.048	1.69737e-156
Mapt	1.98848e-158	0.947324	0.775	0.254	3.93361e-154
Enpp2	3.42981e-157	0.749321	0.613	0.137	6.78486e-153
Pstpip2	1.02444e-156	0.541815	0.386	0.042	2.02656e-152
Stard13	3.80365e-155	0.496289	0.378	0.041	7.52438e-151
Cdh20	1.61017e-153	0.692851	0.505	0.088	3.18524e-149
Dock10	8.80576e-153	0.986341	0.853	0.327	1.74195e-148
Npas3	2.58795e-151	0.611156	0.474	0.074	5.11948e-147
Pakap	3.60031e-150	0.732226	0.544	0.109	7.12213e-146
Limch1	1.59649e-149	0.667078	0.56	0.116	3.15817e-145
Cdk19	6.40954e-147	0.761804	0.675	0.183	1.26793e-142
Mast4	1.57164e-146	1.06188	0.812	0.34	3.10901e-142
Gm19500	2.70677e-144	0.355601	0.262	0.015	5.35453e-140
Tspan2	6.42194e-141	0.475599	0.382	0.048	1.27039e-136
Gatm	8.61359e-139	0.548395	0.481	0.086	1.70394e-134
Ninj2	1.45627e-137	0.437851	0.309	0.029	2.8808e-133
Pex5l	4.87707e-136	1.04065	0.769	0.282	9.64782e-132
Car2	2.4243e-134	0.639632	0.513	0.106	4.79575e-130
Cdh19	2.02969e-130	0.437432	0.29	0.026	4.01513e-126
Agap1	1.04065e-127	0.69058	0.571	0.145	2.05861e-123
Bcas1os2	3.44679e-124	0.304701	0.227	0.013	6.81845e-120
Qk	1.66068e-123	0.939053	0.945	0.495	3.28516e-119
Ncam1	7.52716e-123	0.729742	0.654	0.201	1.48902e-118
Ypel2	5.65271e-122	0.587081	0.468	0.096	1.11822e-117
Myo6	6.36797e-120	0.520033	0.436	0.082	1.25971e-115
Ttll7	9.57033e-120	0.601775	0.534	0.13	1.8932e-115
Sik3	3.78145e-118	0.731835	0.652	0.21	7.48047e-114
Rab31	3.869e-117	0.667513	0.601	0.171	7.65366e-113
Erbin	1.9611e-116	0.637699	0.603	0.171	3.87945e-112
Trf	7.77002e-116	0.726056	0.618	0.185	1.53706e-111
Aatk	1.46893e-115	0.552192	0.476	0.104	2.90584e-111
Gm42413	2.68525e-115	0.419794	0.333	0.045	5.31197e-111
Gnao1	4.49809e-115	0.68037	0.597	0.176	8.89813e-111
4930511M06Rik	2.12128e-114	0.400256	0.311	0.039	4.19631e-110
Nkain1	1.42912e-113	0.344178	0.274	0.028	2.82709e-109
Usp54	1.71582e-113	0.470839	0.38	0.063	3.39423e-109
Shtn1	2.82578e-113	0.523075	0.458	0.096	5.58996e-109
Fbxw15	1.34229e-112	0.321916	0.227	0.017	2.65531e-108
1700047M11Rik	4.91241e-112	0.338048	0.264	0.026	9.71772e-108
Mast3	1.30017e-111	0.622587	0.523	0.132	2.572e-107
4930420G21Rik	1.95956e-111	0.289506	0.202	0.011	3.8764e-107
Il33	3.18182e-111	0.452603	0.341	0.05	6.29427e-107
Dscaml1	4.36194e-111	0.655276	0.579	0.161	8.6288e-107
Creb5	9.50268e-111	0.37783	0.299	0.037	1.87982e-106
Sox10	5.60704e-110	0.306778	0.245	0.022	1.10918e-105
Grm3	5.92394e-110	0.699708	0.607	0.183	1.17187e-105
Adamtsl1	6.80074e-110	0.411367	0.327	0.046	1.34532e-105
Dock5	1.88826e-109	0.310808	0.233	0.019	3.73536e-105
Lrp1b	3.77215e-109	0.875068	0.886	0.425	7.46206e-105
Slain1	4.42284e-109	0.445494	0.348	0.055	8.74926e-105
Lama2	1.00829e-108	0.37227	0.268	0.029	1.99459e-104
2022-09-04	3.55029e-108	0.493589	0.432	0.089	7.02317e-104
Cdc42bpa	9.48294e-108	0.759313	0.642	0.225	1.87592e-103
Csrp1	9.9148e-107	0.434585	0.346	0.055	1.96135e-102
Nbas	2.7876e-104	0.487106	0.456	0.103	5.51443e-100
Fign	1.08147e-103	0.303446	0.235	0.021	2.13937e-99
Tmod2	4.99711e-103	0.542672	0.46	0.109	9.88529e-99
Kif13a	6.33288e-103	0.514308	0.479	0.116	1.25277e-98
2022-09-07	3.87427e-102	0.658474	0.644	0.222	7.66407e-98
Fgfr2	5.50189e-102	0.818285	0.806	0.395	1.08838e-97
Celf2	2.93168e-100	-1.27344	0.313	0.712	5.79944e-96
Rhou	5.62338e-98	0.434686	0.362	0.067	1.11242e-93
Slc13a1	1.81234e-97	0.355387	0.231	0.023	3.58517e-93
Plekhg3	3.70018e-97	0.257791	0.198	0.015	7.31971e-93
Hepacam	1.12583e-96	0.336933	0.258	0.031	2.22712e-92
Cobll1	2.26728e-96	0.302805	0.239	0.025	4.48513e-92
Slc25a13	3.0453e-96	0.35337	0.27	0.035	6.0242e-92
Ppfibp2	3.31244e-96	0.38353	0.335	0.057	6.55268e-92
Myo1d	5.22113e-96	0.476163	0.427	0.096	1.03284e-91
Grb14	8.12326e-96	0.384942	0.333	0.056	1.60694e-91
Unc5c	1.47964e-95	0.685506	0.558	0.174	2.92703e-91
Tmeff1	1.07961e-94	0.396184	0.327	0.055	2.13569e-90
Kif13b	1.49854e-94	0.55752	0.55	0.167	2.96441e-90
Ttyh2	1.92769e-94	0.352791	0.299	0.045	3.81335e-90
Kif6	4.56675e-93	0.246846	0.19	0.014	9.03395e-89
Pak1	2.92392e-91	0.577137	0.56	0.179	5.78411e-87
Ptprk	5.83028e-91	0.598569	0.54	0.163	1.15335e-86
Gab1	3.28141e-90	0.509815	0.444	0.113	6.49128e-86
Meg3	8.66606e-90	-1.56928	0.178	0.611	1.71432e-85
Snhg11	4.19073e-89	-1.40271	0.276	0.665	8.2901e-85
Klhl2	2.07997e-88	0.563616	0.524	0.162	4.1146e-84
Itpk1	1.92119e-87	0.423329	0.36	0.075	3.8005e-83
Ermn	2.12631e-86	0.339728	0.274	0.041	4.20626e-82
Gm36855	2.49618e-86	0.213426	0.157	0.009	4.93794e-82
Vmp1	8.39227e-86	0.570856	0.573	0.194	1.66016e-81
Tnfaip6	1.29868e-85	0.276246	0.213	0.023	2.56905e-81
Bcl2l1	2.58191e-85	0.487456	0.513	0.151	5.10754e-81
Megf10	3.75775e-85	0.252151	0.19	0.017	7.43357e-81
Cntn2	4.79e-85	0.335431	0.29	0.047	9.47558e-81
Kndc1	6.02914e-85	0.336528	0.27	0.041	1.19268e-80
Arhgef28	1.43065e-84	0.326488	0.276	0.043	2.83011e-80
Slc12a2	3.79332e-84	0.493561	0.474	0.136	7.50395e-80
Dbndd2	6.73235e-84	0.430995	0.378	0.085	1.33179e-79
Cipc	2.49657e-83	0.382507	0.358	0.076	4.93871e-79
Nrg3	2.52716e-82	-1.43783	0.074	0.521	4.99923e-78
Prickle2	8.14925e-82	0.673596	0.62	0.245	1.61208e-77
Gm44866	1.86734e-81	0.217873	0.153	0.009	3.69396e-77
Rcbtb1	3.79499e-81	0.382868	0.339	0.07	7.50724e-77
Gm13905	5.28164e-80	0.215283	0.16	0.011	1.04481e-75
Syt1	8.07601e-80	-1.09804	0.151	0.574	1.5976e-75
Gm10863	8.67096e-80	0.255702	0.186	0.018	1.71529e-75
4930419G24Rik	1.05998e-79	0.571057	0.534	0.175	2.09685e-75
Galnt5	4.59132e-79	0.213056	0.151	0.01	9.08254e-75
Abca8a	1.96587e-78	0.259974	0.184	0.018	3.88887e-74
Arrdc3	4.14322e-78	0.298334	0.245	0.036	8.19611e-74
Csmd1	4.18813e-78	-1.40497	0.078	0.51	8.28497e-74
Otud7b	4.81143e-78	0.461057	0.423	0.116	9.51798e-74
9330199G10Rik	1.98506e-77	0.1749	0.127	0.005	3.92685e-73
Ankub1	2.37681e-77	0.187147	0.137	0.007	4.7018e-73
Pls1	5.81324e-77	0.331869	0.26	0.042	1.14997e-72
Zdhhc20	1.08391e-76	0.54575	0.528	0.183	2.14418e-72
Gm42756	1.19984e-76	0.207852	0.149	0.01	2.37353e-72
Dock1	1.42779e-76	0.461321	0.442	0.127	2.82445e-72
Fgf14	5.38464e-75	-1.16928	0.063	0.498	1.06519e-70
Bin1	7.60882e-74	0.596509	0.661	0.28	1.50518e-69
Olfml1	1.0259e-73	0.220985	0.168	0.015	2.02943e-69
Pacs2	2.76996e-73	0.36703	0.335	0.075	5.47953e-69
Plaat3	5.2471e-73	0.249	0.205	0.026	1.03798e-68
Prima1	7.97838e-72	0.178259	0.135	0.008	1.57828e-67
Gm48370	8.94616e-72	0.24243	0.172	0.017	1.76973e-67
Heg1	9.70918e-72	0.258825	0.209	0.028	1.92067e-67
Malat1	1.21385e-71	0.450789	1	1	2.40124e-67
Nrxn3	1.4665e-71	-1.2582	0.092	0.51	2.90102e-67
St6gal1	4.57363e-71	0.407493	0.436	0.127	9.04756e-67
Apod	8.57349e-71	0.677825	0.493	0.168	1.69601e-66
Sh3d19	2.16833e-70	0.403734	0.333	0.078	4.28939e-66
Pik3c2b	5.41826e-70	0.29515	0.243	0.04	1.07184e-65
Clic4	8.42623e-70	0.310629	0.254	0.045	1.66688e-65
Rbfox1	1.02722e-68	-1.37018	0.115	0.516	2.03206e-64
Elovl7	1.97432e-68	0.241754	0.186	0.022	3.90561e-64
Ppp2r3a	7.34425e-68	0.473666	0.44	0.14	1.45284e-63
Kalrn	9.21275e-68	-0.877299	0.065	0.47	1.82247e-63
Cpm	9.85867e-68	0.2053	0.157	0.015	1.95024e-63
Nrxn1	1.25371e-67	-1.09922	0.18	0.561	2.48008e-63
Hipk2	4.26541e-67	0.42858	0.489	0.166	8.43783e-63
Tulp4	5.35332e-67	0.487122	0.485	0.171	1.05899e-62
Cldn11	5.81317e-67	0.374999	0.311	0.071	1.14996e-62
Mir100hg	7.72e-67	0.517106	0.501	0.18	1.52717e-62
Tcf12	1.08096e-66	0.517493	0.618	0.263	2.13835e-62
Gm11149	1.66851e-66	0.400994	0.348	0.089	3.30064e-62
Kif1b	5.23705e-66	0.546814	0.634	0.29	1.03599e-61
Opalin	6.23451e-66	0.294847	0.243	0.043	1.23331e-61
Ankrd28	6.89682e-66	0.43543	0.409	0.123	1.36433e-61
Kcnip4	2.0428e-65	-1.7009	0.131	0.509	4.04107e-61
Smad7	4.50597e-65	0.429941	0.452	0.147	8.91372e-61
Dip2a	6.68856e-65	0.344888	0.329	0.08	1.32313e-60
Kctd13	7.83174e-65	0.33047	0.295	0.066	1.54927e-60
Prkcq	1.25868e-64	0.222418	0.17	0.019	2.48992e-60
Kcnab1	7.66911e-64	0.436548	0.476	0.158	1.5171e-59
Pard3	8.1971e-64	0.340161	0.317	0.076	1.62155e-59
Nrg1	1.42127e-63	-1.19397	0.051	0.438	2.81155e-59
Gm5535	4.74139e-63	0.168326	0.123	0.008	9.37941e-59
Fam155a	9.68749e-63	-0.92762	0.039	0.424	1.91638e-58
9330117O12Rik	2.89138e-62	0.15048	0.114	0.006	5.71973e-58
5031439G07Rik	1.9318e-61	0.381456	0.356	0.1	3.82149e-57
Sytl2	2.72056e-61	0.317029	0.278	0.061	5.38181e-57
Wscd1	5.31458e-61	0.228735	0.184	0.025	1.05133e-56
Plxnb3	1.10364e-60	0.160461	0.121	0.009	2.18322e-56
Dlgap1	1.2406e-60	-0.874256	0.092	0.469	2.45416e-56
Tmbim1	1.32475e-60	0.258755	0.233	0.043	2.62063e-56
Cyp2j12	1.64539e-60	0.170338	0.129	0.01	3.25491e-56
Nfasc	2.69829e-60	0.50393	0.44	0.154	5.33776e-56
Slc6a1	2.72154e-60	0.271092	0.229	0.042	5.38375e-56
Tmtc2	3.45177e-60	0.37812	0.329	0.087	6.82828e-56
Scd3	4.35662e-60	0.165733	0.125	0.01	8.61827e-56
Gm37459	4.52419e-60	0.449439	0.401	0.126	8.94974e-56
Grin2a	8.62706e-60	-0.809071	0.047	0.424	1.70661e-55
Rims1	1.31894e-59	-0.77377	0.033	0.407	2.60912e-55
Lrrc7	1.09787e-58	-0.720213	0.043	0.413	2.1718e-54
Dpp10	1.84384e-58	-1.76254	0.08	0.441	3.64749e-54
Pcsk6	3.53242e-58	0.16435	0.121	0.009	6.98783e-54
Litaf	4.86888e-58	0.324957	0.309	0.079	9.63162e-54
Arpp21	5.28532e-58	-0.75933	0.098	0.467	1.04554e-53
Rtn4	6.83129e-58	0.500859	0.671	0.32	1.35137e-53
Sema6a	7.26757e-58	0.298993	0.225	0.042	1.43767e-53
Tmem63a	1.42813e-57	0.257436	0.233	0.045	2.82512e-53
Gria2	1.82004e-57	-0.720598	0.172	0.532	3.6004e-53
Asic2	2.56261e-57	-0.815506	0.023	0.384	5.06936e-53
Enox1	4.00155e-57	0.418843	0.479	0.177	7.91586e-53
Erc2	7.93725e-57	-0.804699	0.047	0.409	1.57015e-52
Exoc6b	1.02043e-56	0.457687	0.573	0.25	2.01861e-52
Dnajb2	2.20319e-56	0.280196	0.229	0.045	4.35835e-52
Epn2	3.15065e-56	0.36249	0.389	0.123	6.23261e-52
Dock9	7.19875e-56	0.422557	0.436	0.155	1.42406e-51
Ccp110	8.18795e-56	0.273334	0.221	0.042	1.61974e-51
Dlgap2	9.81736e-56	-0.681579	0.027	0.381	1.94207e-51
Synj2	1.03369e-55	0.300582	0.266	0.061	2.04484e-51
Efnb3	1.12279e-55	0.247373	0.209	0.038	2.22111e-51
Slc44a1	1.50979e-55	0.385601	0.429	0.149	2.98667e-51
Il1rap	1.5244e-55	0.359708	0.397	0.129	3.01557e-51
Mbnl2	1.60648e-55	0.506327	0.656	0.327	3.17794e-51
Dgki	2.33539e-55	0.538596	0.583	0.269	4.61986e-51
Hecw2	3.89328e-55	0.48736	0.577	0.257	7.70169e-51
Grin2b	7.92715e-55	-0.697512	0.096	0.45	1.56815e-50
Abhd17b	1.02606e-54	0.342094	0.319	0.088	2.02974e-50
Mal	1.13342e-54	0.372623	0.344	0.103	2.24213e-50
Kazn	1.18588e-54	0.245801	0.207	0.038	2.34591e-50
Insc	1.26456e-54	0.166473	0.117	0.01	2.50154e-50
Nrbp2	2.86224e-54	0.26333	0.235	0.049	5.66208e-50
Ddr1	3.20755e-54	0.247305	0.227	0.045	6.34517e-50
Folh1	3.54257e-54	0.151891	0.108	0.008	7.00791e-50
Tbc1d5	6.22368e-54	0.528306	0.691	0.35	1.23117e-49
Clasp2	6.60839e-54	0.490997	0.636	0.31	1.30727e-49
Daam1	7.63546e-54	0.391701	0.376	0.122	1.51045e-49
Qdpr	8.07231e-54	0.259774	0.237	0.05	1.59686e-49
Kcnh7	1.00501e-53	-0.820599	0.059	0.405	1.98811e-49
Plcb1	1.0369e-53	-0.674249	0.061	0.413	2.05119e-49
Rffl	1.26646e-53	0.372083	0.409	0.139	2.50531e-49
Kcnma1	1.79986e-53	-0.675299	0.172	0.524	3.56048e-49
Spock3	2.09551e-53	0.38199	0.419	0.145	4.14534e-49
Kcnd2	3.85115e-53	-0.834227	0.084	0.436	7.61835e-49
Tmem117	6.89305e-53	0.319914	0.26	0.062	1.36358e-48
Myrf	8.68095e-53	0.174583	0.139	0.016	1.71726e-48
Ephb1	1.84722e-52	0.330871	0.352	0.107	3.65418e-48
Zeb2	2.06251e-52	0.486942	0.853	0.499	4.08005e-48
Naaladl2	2.27914e-52	0.449893	0.417	0.151	4.5086e-48
Srgap1	2.57298e-52	0.239909	0.204	0.038	5.08987e-48
Gal3st1	4.75689e-52	0.169387	0.133	0.015	9.41008e-48
Kctd3	6.837e-52	0.275979	0.245	0.055	1.35249e-47
Gm9895	1.22905e-51	0.142509	0.102	0.007	2.43131e-47
Cntnap2	1.43876e-50	-0.837865	0.068	0.408	2.84615e-46
Lpgat1	1.88222e-50	0.387723	0.434	0.162	3.7234e-46
Gm4258	5.50922e-50	0.424441	0.458	0.182	1.08983e-45
Pkp4	6.38715e-50	0.386424	0.405	0.145	1.26351e-45
Zbtb20	6.55935e-50	0.454782	0.757	0.39	1.29757e-45
Frmpd4	7.8781e-50	-0.789622	0.041	0.371	1.55845e-45
Ank2	8.58772e-50	0.523944	0.841	0.583	1.69882e-45
Inpp5f	1.02706e-49	0.307016	0.28	0.074	2.03174e-45
Ctnna3	1.10877e-49	0.47251	0.622	0.285	2.19336e-45
Trim59	1.20781e-49	0.182305	0.149	0.02	2.38928e-45
Adamtsl4	1.47138e-49	0.147445	0.114	0.01	2.91069e-45
Sgcz	1.52703e-49	-0.964399	0.039	0.367	3.02077e-45
B3galt5	1.7838e-49	0.245164	0.219	0.046	3.52871e-45
Cyth1	2.1611e-49	0.340278	0.333	0.103	4.27508e-45
Igsf11	2.17607e-49	0.211685	0.182	0.032	4.30469e-45
Grm5	2.77832e-49	-0.65347	0.059	0.389	5.49606e-45
Frmd4b	5.39802e-49	0.414088	0.669	0.319	1.06784e-44
Galnt6	6.41161e-49	0.163693	0.129	0.015	1.26834e-44
Lgi3	9.72855e-49	0.220162	0.2	0.039	1.9245e-44
Gm48742	1.13042e-48	0.301083	0.278	0.074	2.2362e-44
Pde1c	1.21641e-48	0.224871	0.18	0.032	2.40629e-44
A330015K06Rik	1.34601e-48	0.350655	0.376	0.124	2.66267e-44
Adgrv1	1.50357e-48	0.189279	0.131	0.016	2.97436e-44
Nrg3os	1.51107e-48	-0.586081	0.006	0.32	2.9892e-44
Cep97	4.025e-48	0.250414	0.217	0.047	7.96225e-44
Abca2	6.03054e-48	0.264003	0.254	0.063	1.19296e-43
Fmnl2	9.08868e-48	0.472667	0.54	0.247	1.79792e-43
Mboat1	2.26398e-47	0.213679	0.182	0.033	4.47861e-43
Gpm6b	2.71981e-47	0.468222	0.581	0.288	5.38033e-43
Mtmr2	7.27787e-47	0.24392	0.233	0.055	1.43971e-42
Opcml	1.09589e-46	-0.923108	0.172	0.476	2.1679e-42
Ube2d1	3.11101e-46	0.300391	0.28	0.079	6.15419e-42
Neo1	3.43384e-46	0.31039	0.319	0.099	6.79281e-42
Kcnq5	4.76741e-46	-0.84076	0.041	0.35	9.43088e-42
Arsg	4.90056e-46	0.248908	0.229	0.054	9.69429e-42
Glul	5.53405e-46	0.341453	0.341	0.113	1.09475e-41
Kat2b	7.61656e-46	0.28498	0.268	0.073	1.50671e-41
Ywhaq	8.49913e-46	0.333828	0.368	0.128	1.6813e-41
Acaca	1.06068e-45	0.396492	0.419	0.163	2.09824e-41
Klf13	1.85117e-45	0.352917	0.374	0.134	3.66199e-41
Baz2b	2.59556e-45	0.429922	0.538	0.249	5.13453e-41
Kif21a	3.29631e-45	0.407335	0.495	0.219	6.52076e-41
1810062O18Rik	3.46044e-45	0.227497	0.192	0.039	6.84544e-41
Ptgds	1.06879e-44	0.395657	0.53	0.233	2.11429e-40
Cald1	1.3543e-44	0.175844	0.149	0.023	2.67908e-40
Chd7	1.67065e-44	0.341885	0.458	0.186	3.30488e-40
9330111N05Rik	2.5669e-44	0.396709	0.149	0.024	5.07785e-40
Etl4	5.26451e-44	-0.724194	0.067	0.373	1.04143e-39
Ryr2	2.2827e-43	-0.53749	0.057	0.359	4.51563e-39
Gm19522	3.04326e-43	0.280477	0.264	0.074	6.02018e-39
Zdhhc14	3.99337e-43	0.397556	0.487	0.218	7.89969e-39
Enpp6	4.31558e-43	0.149155	0.112	0.012	8.53708e-39
Lzts2	1.51541e-42	0.183386	0.151	0.025	2.99779e-38
Gabrb3	2.01187e-42	-0.505099	0.047	0.343	3.97989e-38
Dixdc1	2.63789e-42	0.293722	0.27	0.079	5.21827e-38
Pcolce2	3.40051e-42	0.17841	0.155	0.027	6.72689e-38
Micall1	5.07666e-42	0.189274	0.16	0.029	1.00427e-37
Pak7	7.96097e-42	0.437038	0.485	0.222	1.57484e-37
Adgrb3	9.04702e-42	-0.778128	0.19	0.471	1.78968e-37
Samd4	1.02759e-41	0.246154	0.239	0.063	2.03278e-37
Gm20642	1.12733e-41	-0.50794	0.012	0.293	2.23008e-37
Snap25	1.59449e-41	-0.529737	0.202	0.508	3.15423e-37
Dpyd	2.98876e-41	0.28208	0.254	0.072	5.91237e-37
Fam102a	3.37189e-41	0.19212	0.168	0.033	6.67027e-37
Nfe2l3	5.48621e-41	0.201863	0.17	0.034	1.08528e-36
Tmem178b	5.55972e-41	0.42373	0.536	0.26	1.09982e-36
Htra1	5.78975e-41	0.200004	0.166	0.032	1.14533e-36
Itch	7.40541e-41	0.378968	0.495	0.227	1.46494e-36
Crppa	8.80647e-41	0.215676	0.194	0.044	1.7421e-36
Phactr4	1.30317e-40	0.245822	0.217	0.054	2.57793e-36
Tmcc1	1.46017e-40	0.437874	0.544	0.278	2.8885e-36
Hip1	2.23881e-40	0.254682	0.239	0.065	4.42882e-36
Fgf12	2.29213e-40	-0.617693	0.104	0.395	4.5343e-36
Lrrtm4	2.58592e-40	-1.12748	0.076	0.359	5.11546e-36
Lrfn5	8.27163e-40	-0.533289	0.049	0.332	1.63629e-35
Tjp2	1.19281e-39	0.19278	0.176	0.037	2.35961e-35
Elmo1	2.26293e-39	0.391531	0.855	0.489	4.47653e-35
Josd2	2.48762e-39	0.206338	0.192	0.044	4.92101e-35
Fryl	4.11112e-39	0.327429	0.399	0.162	8.13261e-35
Tenm2	4.12526e-39	-0.917432	0.168	0.443	8.16059e-35
Sntg1	6.27076e-39	-0.52074	0.037	0.314	1.24048e-34
Ntm	6.48044e-39	-0.720394	0.076	0.36	1.28196e-34
Fbxo7	7.34583e-39	0.20119	0.174	0.037	1.45315e-34
Rtkn2	9.09542e-39	0.140174	0.104	0.012	1.79926e-34
Lingo2	9.23306e-39	-0.93455	0.065	0.337	1.82648e-34
Mink1	1.37791e-38	0.272891	0.299	0.1	2.72577e-34
Nav3	3.00748e-38	-0.601509	0.515	0.749	5.94939e-34
Ptprn2	4.89386e-38	-0.440117	0.025	0.293	9.68104e-34
Pip4k2a	5.18928e-38	0.35376	0.634	0.322	1.02654e-33
Kcna1	5.36979e-38	0.273407	0.26	0.08	1.06225e-33
Rgs7	6.439e-38	-0.463968	0.018	0.282	1.27376e-33
Ralyl	6.78104e-38	-0.659205	0.108	0.388	1.34142e-33
Sorcs1	6.97327e-38	0.318802	0.44	0.187	1.37945e-33
Rhoj	7.94656e-38	0.159735	0.114	0.016	1.57199e-33
Car10	8.67794e-38	-0.602938	0.037	0.305	1.71667e-33
E130308A19Rik	9.82287e-38	0.237853	0.239	0.068	1.94316e-33
Trim2	1.26925e-37	0.360703	0.456	0.207	2.51083e-33
Cnksr2	1.93994e-37	-0.490892	0.068	0.346	3.83759e-33
Sorbs2	3.13591e-37	-0.480861	0.023	0.285	6.20345e-33
Mpzl1	3.54328e-37	0.160304	0.143	0.026	7.00932e-33
Ctnnd2	4.75081e-37	-0.528105	0.11	0.395	9.39805e-33
Itsn2	5.24795e-37	0.344483	0.419	0.181	1.03815e-32
Slco3a1	5.49626e-37	0.275217	0.256	0.08	1.08727e-32
Lsamp	6.12911e-37	-0.909321	0.188	0.456	1.21246e-32
Pcsk2	6.38681e-37	-0.496499	0.084	0.359	1.26344e-32
Retreg1	7.43005e-37	0.328504	0.421	0.18	1.46981e-32
Stxbp3	9.86359e-37	0.230288	0.237	0.068	1.95121e-32
App	9.86828e-37	0.387746	0.597	0.32	1.95214e-32
Ank3	1.11286e-36	0.449938	0.732	0.431	2.20146e-32
Brinp1	2.82366e-36	-0.478458	0.037	0.299	5.58576e-32
St3gal3	3.13376e-36	0.331229	0.372	0.151	6.19921e-32
Agbl4	3.36663e-36	-0.507346	0.039	0.3	6.65987e-32
Cntn4	3.47297e-36	-0.572202	0.045	0.307	6.87022e-32
Samd12	4.68959e-36	-0.424636	0.031	0.291	9.27695e-32
Hs6st3	5.19879e-36	-0.811295	0.033	0.289	1.02843e-31
Chrm3	5.84993e-36	-0.520107	0.022	0.276	1.15723e-31
Camk2a	9.93946e-36	-0.479827	0.076	0.346	1.96622e-31
Ikzf2	1.14806e-35	0.212522	0.213	0.058	2.27109e-31
Rbfox3	1.27956e-35	-0.405644	0.029	0.286	2.53122e-31
Dab1	1.29699e-35	-0.623046	0.055	0.315	2.5657e-31
Ttll5	2.58461e-35	0.279931	0.28	0.096	5.11288e-31
Rims2	4.6727e-35	-0.490344	0.078	0.343	9.24354e-31
Polr3e	8.52036e-35	0.234949	0.211	0.059	1.6855e-30
Pcdh7	8.92469e-35	-0.549449	0.07	0.331	1.76548e-30
Dclk1	9.71866e-35	-0.466443	0.098	0.365	1.92255e-30
Slc48a1	9.78319e-35	0.197421	0.194	0.05	1.93531e-30
Tsc22d3	1.01757e-34	0.18201	0.18	0.043	2.01295e-30
Atp11a	1.04342e-34	0.212817	0.184	0.046	2.06409e-30
Rftn1	1.09877e-34	0.253529	0.27	0.089	2.17358e-30
Pcyt1b	1.13357e-34	0.157643	0.129	0.023	2.24243e-30
Ndst4	1.17754e-34	0.165727	0.147	0.029	2.32941e-30
Rtkn	1.20974e-34	0.155736	0.137	0.026	2.39311e-30
Negr1	1.21123e-34	-0.676461	0.129	0.391	2.39606e-30
Ptn	1.69061e-34	0.311458	0.411	0.179	3.34436e-30
Jam3	1.8809e-34	0.253636	0.245	0.077	3.72079e-30
Map4k4	2.10731e-34	0.324815	0.458	0.212	4.16869e-30
Rian	3.31891e-34	-0.406434	0.055	0.311	6.56546e-30
Slc20a2	4.33631e-34	0.224874	0.241	0.074	8.57808e-30
Sulf2	5.06905e-34	0.224927	0.223	0.065	1.00276e-29
Scd2	8.53467e-34	0.305256	0.372	0.155	1.68833e-29
Gabrb1	9.13974e-34	-0.41754	0.029	0.276	1.80802e-29
Gm11437	1.29959e-33	0.156547	0.127	0.023	2.57085e-29
Stxbp5l	1.38966e-33	-0.414984	0.047	0.299	2.74902e-29
Arrdc2	1.55167e-33	0.126325	0.104	0.015	3.06952e-29
Ptpn11	2.16856e-33	0.24661	0.282	0.099	4.28985e-29
Adgrl3	2.34885e-33	-0.509317	0.112	0.375	4.6465e-29
Ppp1r14a	2.59587e-33	0.173607	0.16	0.036	5.13516e-29
Gria3	2.7758e-33	-0.474103	0.067	0.32	5.49108e-29
Ahi1	4.12555e-33	-0.52963	0.125	0.381	8.16117e-29
5033421B08Rik	5.284e-33	0.186439	0.164	0.038	1.04528e-28
Nrcam	8.52723e-33	-0.389068	0.045	0.291	1.68686e-28
Gm48678	1.35645e-32	0.362775	0.491	0.25	2.68333e-28
Cdh12	1.36682e-32	-0.473242	0.02	0.254	2.70384e-28
Mapk10	1.57717e-32	-0.418697	0.072	0.324	3.11996e-28
Insyn2a	1.64537e-32	0.198365	0.207	0.059	3.25487e-28
Nfia	1.70207e-32	0.335209	0.573	0.303	3.36704e-28
Pde10a	2.01529e-32	-0.494714	0.057	0.303	3.98665e-28
Kcnk13	2.29415e-32	0.2925	0.348	0.143	4.53829e-28
Zfhx2os	2.97109e-32	0.124511	0.1	0.014	5.87741e-28
Ppp2r2b	3.84749e-32	-0.379701	0.043	0.285	7.6111e-28
Prox1	4.00515e-32	0.163751	0.149	0.032	7.92299e-28
Ppp2r2a	4.13487e-32	0.271597	0.344	0.14	8.17959e-28
Snhg14	5.45913e-32	-0.413331	0.09	0.344	1.07993e-27
Tmcc2	5.89908e-32	0.134555	0.115	0.02	1.16696e-27
Cpox	6.34558e-32	0.184771	0.164	0.04	1.25528e-27
Gprc5b	7.53144e-32	0.156101	0.129	0.025	1.48987e-27
Gna12	9.70754e-32	0.267299	0.411	0.182	1.92034e-27
Slit3	1.02123e-31	-0.428623	0.012	0.237	2.02019e-27
Epha5	1.61472e-31	-0.421246	0.041	0.279	3.19424e-27
Snx30	2.20445e-31	0.266596	0.342	0.14	4.36085e-27
Stxbp6	3.40913e-31	0.247645	0.282	0.102	6.74394e-27
Gm11659	3.48611e-31	0.221917	0.239	0.078	6.89621e-27
Cadps	3.73444e-31	-0.447381	0.123	0.377	7.38746e-27
Rnf13	3.74744e-31	0.290579	0.389	0.173	7.41318e-27
Rcan2	3.87909e-31	0.273463	0.317	0.124	7.67362e-27
Pigz	4.3427e-31	0.132723	0.117	0.021	8.59072e-27
Wipf1	4.37938e-31	0.28625	0.413	0.187	8.66329e-27
2900052L18Rik	4.40309e-31	0.133131	0.112	0.019	8.71019e-27
Sash1	4.68749e-31	0.183068	0.178	0.047	9.2728e-27
Usp31	5.50147e-31	0.233875	0.223	0.07	1.0883e-26
Wnk1	5.58479e-31	0.318283	0.636	0.351	1.10478e-26
Prrg1	5.8452e-31	0.155087	0.123	0.023	1.1563e-26
Endod1	6.13919e-31	0.156665	0.137	0.029	1.21445e-26
Klf7	9.62205e-31	0.27013	0.333	0.137	1.90343e-26
Dusp16	1.03147e-30	0.191742	0.19	0.053	2.04046e-26
Cmtm5	1.04218e-30	0.137442	0.112	0.019	2.06164e-26
Gria1	1.2745e-30	-0.537509	0.059	0.295	2.52122e-26
Rassf2	1.35368e-30	0.244987	0.299	0.115	2.67785e-26
Txndc16	1.37581e-30	0.239307	0.256	0.09	2.72163e-26
Plekha1	1.43559e-30	0.319786	0.362	0.159	2.83987e-26
Kirrel3	1.69795e-30	0.554626	0.387	0.179	3.35889e-26
Rgs6	1.98394e-30	-0.460823	0.014	0.232	3.92462e-26
Inf2	2.07129e-30	0.229274	0.239	0.08	4.09743e-26
Dmd	2.07457e-30	-0.56231	0.157	0.4	4.10391e-26
Tenm4	3.79818e-30	-0.438495	0.049	0.281	7.51357e-26
Mmp16	4.64003e-30	-0.386142	0.018	0.237	9.17891e-26
Ube3a	5.66451e-30	-0.50771	0.233	0.467	1.12055e-25
Pllp	7.16042e-30	0.119727	0.106	0.018	1.41647e-25
Zbtb16	1.21995e-29	0.322885	0.335	0.144	2.4133e-25
Meis1	1.25573e-29	0.145757	0.131	0.027	2.48409e-25
Pakap.1	2.00645e-29	0.252841	0.25	0.089	3.96917e-25
Ntrk2	3.73994e-29	-0.413074	0.055	0.284	7.39834e-25
2610035D17Rik	4.36738e-29	0.250897	0.241	0.083	8.63956e-25
Phactr1	4.67855e-29	-0.70788	0.301	0.489	9.2551e-25
Hivep2	5.79427e-29	-0.433618	0.139	0.382	1.14622e-24
Add3	5.99598e-29	0.239636	0.272	0.102	1.18612e-24
Mettl7a1	6.02934e-29	0.187851	0.192	0.056	1.19272e-24
Clstn2	7.27235e-29	-0.414085	0.031	0.25	1.43862e-24
Pde1a	7.62554e-29	-0.48512	0.043	0.264	1.50848e-24
Atp8a1	8.974e-29	0.345072	0.613	0.365	1.77524e-24
Khdrbs2	9.25223e-29	-0.374639	0.012	0.22	1.83028e-24
Vps8	9.90834e-29	0.25825	0.309	0.126	1.96007e-24
Hs3st4	1.00342e-28	-0.634003	0.025	0.238	1.98496e-24
Grid2	1.00635e-28	0.30119	0.446	0.216	1.99076e-24
Zfp280c	1.23293e-28	0.242361	0.294	0.116	2.43899e-24
Sez6l2	1.32868e-28	0.236371	0.254	0.092	2.62839e-24
Lrrn1	3.30566e-28	0.149988	0.127	0.027	6.53926e-24
Myt1l	3.60728e-28	-0.371248	0.072	0.302	7.13591e-24
Agpat4	3.83387e-28	0.201868	0.219	0.072	7.58416e-24
Kcnt2	3.85459e-28	-0.346087	0.016	0.222	7.62515e-24
Cnp	5.79629e-28	0.225712	0.258	0.096	1.14662e-23
Kdm6a	5.82316e-28	0.239748	0.305	0.125	1.15194e-23
Rab40c	6.17259e-28	0.269633	0.325	0.139	1.22106e-23
Dusp15	1.07645e-27	0.133822	0.108	0.02	2.12943e-23
Il18	1.32821e-27	0.181281	0.182	0.053	2.62747e-23
Rap1a	2.28115e-27	0.249135	0.386	0.178	4.51257e-23
Zcchc24	2.36714e-27	0.146485	0.125	0.027	4.68269e-23
Mpp5	3.01724e-27	0.18979	0.196	0.061	5.9687e-23
Gng7	4.23726e-27	0.172779	0.149	0.038	8.38215e-23
Trim35	4.33896e-27	0.268922	0.358	0.165	8.58333e-23
Dok6	4.55582e-27	-0.31506	0.016	0.216	9.01231e-23
Gphn	4.56655e-27	0.33679	0.575	0.344	9.03356e-23
Kcnb2	4.88048e-27	-0.41053	0.033	0.242	9.65456e-23
Spock1	5.15078e-27	0.405641	0.448	0.242	1.01893e-22
5730522E02Rik	5.93681e-27	-0.340283	0.016	0.215	1.17442e-22
Ankib1	1.43854e-26	0.240077	0.301	0.126	2.84573e-22
Akr1b3	1.69843e-26	0.211848	0.207	0.069	3.35984e-22
Picalm	1.75522e-26	0.254457	0.56	0.296	3.47218e-22
Mat2a	1.79094e-26	0.255384	0.315	0.135	3.54284e-22
Cers2	2.65229e-26	0.169343	0.16	0.044	5.24676e-22
Jakmip3	2.66005e-26	0.22139	0.225	0.08	5.2621e-22
Hecw1	2.99991e-26	-0.298562	0.023	0.223	5.93441e-22
Epha6	4.9942e-26	-0.580049	0.022	0.217	9.87952e-22
Rora	5.19646e-26	-0.554576	0.098	0.318	1.02796e-21
Mob3b	6.55124e-26	0.127241	0.11	0.022	1.29597e-21
Cacna1e	8.39024e-26	-0.331523	0.043	0.248	1.65976e-21
Gm26871	1.10251e-25	-0.344417	0.022	0.216	2.18098e-21
Ston2	1.16696e-25	0.155619	0.141	0.036	2.30848e-21
Foxn3	1.41686e-25	0.276587	0.683	0.401	2.80283e-21
Slc38a2	1.47679e-25	0.273938	0.329	0.149	2.92139e-21
Gpr158	1.66864e-25	-0.378129	0.051	0.257	3.3009e-21
Dscam	1.87058e-25	-0.340366	0.061	0.272	3.70038e-21
Trim36	2.02656e-25	0.15072	0.141	0.036	4.00894e-21
Myo1e	2.12078e-25	0.2322	0.301	0.126	4.19532e-21
Cdh18	2.65878e-25	-0.624254	0.023	0.215	5.2596e-21
Apba2	3.19778e-25	-0.284199	0.018	0.207	6.32584e-21
Kctd16	3.51427e-25	-0.559317	0.129	0.34	6.95193e-21
Cntn5	3.92776e-25	-0.501887	0.029	0.223	7.7699e-21
Elf2	4.39416e-25	0.22046	0.305	0.13	8.69253e-21
Celf4	4.45521e-25	-0.358031	0.053	0.257	8.81329e-21
A230006K03Rik	5.51909e-25	-0.304167	0.014	0.2	1.09179e-20
Ptprg	6.33595e-25	-0.316064	0.023	0.214	1.25338e-20
Gm26936	9.42748e-25	0.223743	0.264	0.106	1.86494e-20
Nlgn1	1.09412e-24	-0.68002	0.297	0.475	2.16439e-20
Unc80	1.10941e-24	-0.307485	0.047	0.247	2.19464e-20
Sh3kbp1	1.12962e-24	0.268962	0.444	0.231	2.23462e-20
Cdr1os	1.18796e-24	-0.30323	0.039	0.236	2.35002e-20
Robo2	1.37373e-24	-0.31656	0.049	0.25	2.71752e-20
Dpysl2	1.50284e-24	0.257492	0.37	0.179	2.97292e-20
Srcin1	1.83429e-24	0.23611	0.323	0.145	3.62859e-20
9330159F19Rik	2.08314e-24	0.219275	0.249	0.097	4.12087e-20
Abl1	2.24285e-24	0.220916	0.309	0.135	4.4368e-20
A830018L16Rik	2.77644e-24	-0.331388	0.018	0.201	5.49235e-20
Fam234a	2.87334e-24	0.134249	0.129	0.032	5.68405e-20
Tanc1	2.94548e-24	0.173906	0.211	0.074	5.82676e-20
Rasgrp3	3.0143e-24	0.240083	0.427	0.215	5.96288e-20
B430010I23Rik	3.07565e-24	0.249519	0.317	0.141	6.08425e-20
Grin1	3.14558e-24	-0.28297	0.037	0.231	6.22259e-20
Ddx17	3.38918e-24	0.270407	0.462	0.248	6.70447e-20
Lrrc1	3.67937e-24	0.12221	0.108	0.023	7.27853e-20
Gm45345	4.54965e-24	0.133246	0.123	0.03	9.00012e-20
9630028H03Rik	4.79372e-24	-0.284984	0.01	0.188	9.48294e-20
Cacna2d3	5.89023e-24	-0.461979	0.082	0.284	1.16521e-19
Atrnl1	5.90103e-24	-0.30508	0.047	0.243	1.16734e-19
Mical2	7.89974e-24	-0.285399	0.025	0.211	1.56273e-19
Map4	8.91758e-24	0.230227	0.481	0.254	1.76408e-19
Adcy2	9.61012e-24	-0.285521	0.023	0.207	1.90107e-19
Gpr37	1.1191e-23	0.122894	0.114	0.026	2.2138e-19
Add1	1.16473e-23	0.227695	0.315	0.142	2.30408e-19
Ccser1	1.18002e-23	-0.402661	0.143	0.354	2.33432e-19
Ncam2	1.18234e-23	0.350837	0.503	0.286	2.3389e-19
Zfp385b	1.471e-23	-0.305952	0.029	0.215	2.90993e-19
2022-03-01	1.5281e-23	0.312088	0.624	0.392	3.0229e-19
C4b	2.08226e-23	0.16934	0.127	0.032	4.11913e-19
Tnr	2.35382e-23	-0.294011	0.033	0.221	4.65632e-19
Pde4d	2.61955e-23	-0.586046	0.256	0.448	5.18199e-19
Lrch3	2.68962e-23	0.261665	0.37	0.183	5.3206e-19
2022-03-08	2.74417e-23	0.169648	0.188	0.063	5.42852e-19
Eps15	2.82757e-23	0.235744	0.292	0.128	5.59351e-19
Nol4	2.93243e-23	-0.27603	0.018	0.195	5.80094e-19
Gabbr2	2.979e-23	-0.287794	0.043	0.233	5.89307e-19
Tesk2	4.21686e-23	0.15998	0.155	0.046	8.34179e-19
Fstl4	4.76416e-23	-0.311505	0.016	0.19	9.42446e-19
Ano3	4.80106e-23	-0.329118	0.051	0.242	9.49746e-19
Efna5	4.90529e-23	-0.33483	0.033	0.216	9.70364e-19
Ntrk3	5.37912e-23	-0.322983	0.045	0.233	1.0641e-18
Olig1	6.50457e-23	0.113495	0.102	0.022	1.28673e-18
Cacna2d1	7.06136e-23	-0.378508	0.119	0.323	1.39688e-18
Cuedc1	7.1032e-23	0.144723	0.135	0.036	1.40516e-18
Grid1	8.07709e-23	-0.278661	0.02	0.196	1.59781e-18
Cerk	8.18897e-23	0.251477	0.389	0.197	1.61994e-18
Pik3r1	9.38526e-23	0.2477	0.419	0.218	1.85659e-18
Kcnj3	9.75506e-23	-0.28871	0.033	0.216	1.92975e-18
Shisa4	1.05525e-22	0.199841	0.225	0.086	2.0875e-18
Cdk5rap2	1.13024e-22	0.160079	0.164	0.051	2.23584e-18
Tmem151a	1.36874e-22	0.169847	0.196	0.068	2.70763e-18
Rapgef4	1.46713e-22	-0.280847	0.041	0.226	2.90228e-18
Ndrg1	1.84361e-22	0.13438	0.112	0.026	3.64703e-18
Tmod1	2.04266e-22	0.189301	0.209	0.077	4.0408e-18
Kcnj6	2.08839e-22	-0.262924	0.018	0.189	4.13125e-18
Klhl29	2.09027e-22	-0.277708	0.023	0.198	4.13497e-18
Zfp638	2.7225e-22	0.27118	0.45	0.25	5.38564e-18
Kcnq3	2.76729e-22	0.282267	0.524	0.301	5.47426e-18
Sgk1	3.1685e-22	0.235441	0.299	0.137	6.26793e-18
Unc5d	3.2196e-22	-0.490061	0.051	0.235	6.36902e-18
Trhde	4.78159e-22	-0.300489	0.016	0.184	9.45895e-18
Wdr20	5.35146e-22	0.187587	0.229	0.09	1.05863e-17
Csf1	5.67856e-22	0.153903	0.16	0.05	1.12333e-17
Snx1	6.9287e-22	0.180907	0.204	0.075	1.37064e-17
Ubash3b	7.37695e-22	0.268137	0.499	0.281	1.45931e-17
Slc2a13	8.70494e-22	-0.301728	0.025	0.198	1.72201e-17
Gabrb2	9.91784e-22	-0.257683	0.022	0.192	1.96195e-17
Atp8b1	1.03396e-21	0.154001	0.153	0.047	2.04537e-17
Brinp3	1.16481e-21	-0.445926	0.043	0.219	2.30423e-17
Cdh2	1.36177e-21	0.262773	0.358	0.182	2.69386e-17
Gm47271	1.76363e-21	0.2198	0.223	0.089	3.48882e-17
Sorbs2os	1.77042e-21	-0.273984	0.014	0.177	3.50224e-17
Sv2b	1.97706e-21	-0.274964	0.039	0.216	3.91103e-17
Fam189a1	1.98613e-21	-0.274048	0.025	0.195	3.92896e-17
Mtmr10	2.10713e-21	0.13994	0.145	0.043	4.16832e-17
Trerf1	2.5357e-21	-0.246295	0.018	0.182	5.01612e-17
D430041D05Rik	2.73842e-21	-0.241747	0.033	0.208	5.41714e-17
Tmc7	2.79139e-21	0.125307	0.123	0.033	5.52193e-17
Tafa5	3.04555e-21	0.184439	0.215	0.083	6.02471e-17
Hcn2	3.6656e-21	0.152798	0.147	0.045	7.2513e-17
Wipi1	3.67761e-21	0.122871	0.112	0.027	7.27505e-17
Unc79	4.10599e-21	-0.247893	0.027	0.196	8.12247e-17
Fam53b	5.03731e-21	0.170443	0.196	0.072	9.96482e-17
Ppp1cc	5.41484e-21	0.193738	0.192	0.07	1.07116e-16
Cntnap5a	5.64341e-21	-0.401214	0.02	0.182	1.11638e-16
Khdrbs3	6.18033e-21	-0.341291	0.098	0.287	1.22259e-16
R3hdm1	6.40936e-21	-0.479392	0.295	0.473	1.2679e-16
Slc7a15	6.4721e-21	0.116012	0.108	0.026	1.28031e-16
Prkce	7.20829e-21	-0.33424	0.155	0.358	1.42594e-16
Mgat4c	7.91048e-21	-0.47377	0.02	0.181	1.56485e-16
4933400F21Rik	8.83968e-21	0.11567	0.102	0.024	1.74867e-16
Egfem1	9.81076e-21	-0.41716	0.025	0.189	1.94076e-16
Sox5	1.08921e-20	-0.307417	0.031	0.198	2.15468e-16
Gm32036	1.34789e-20	0.22844	0.36	0.183	2.66639e-16
Phf24	1.40825e-20	-0.242017	0.023	0.187	2.7858e-16
Gabrg3	1.66507e-20	-0.35945	0.043	0.213	3.29384e-16
Onecut2	1.79077e-20	0.121115	0.1	0.023	3.5425e-16
Fam135b	2.13762e-20	-0.254924	0.027	0.192	4.22864e-16
Ldlrad3	2.36752e-20	0.136411	0.143	0.044	4.68344e-16
Pcbp4	2.40969e-20	0.15201	0.151	0.048	4.76685e-16
Fto	2.60263e-20	0.221132	0.368	0.19	5.14853e-16
Tsc22d4	2.69921e-20	0.212918	0.323	0.157	5.33958e-16
Prkg1	2.98746e-20	-0.393688	0.123	0.312	5.90979e-16
Dst	3.18154e-20	0.264643	0.736	0.49	6.29373e-16
Slk	3.22441e-20	0.183716	0.229	0.094	6.37854e-16
Ralgps1	3.44602e-20	0.264889	0.342	0.179	6.81692e-16
9130019P16Rik	3.68717e-20	0.191768	0.215	0.086	7.29396e-16
Son	3.85637e-20	0.241645	0.718	0.463	7.62868e-16
Eml1	4.12718e-20	0.213594	0.184	0.068	8.16438e-16
Fmn2	4.57023e-20	-0.227954	0.016	0.172	9.04083e-16
Chsy3	4.58428e-20	-0.316512	0.049	0.221	9.06863e-16
Cntn1	4.6297e-20	-0.256307	0.063	0.242	9.15847e-16
Gucy1a2	4.74061e-20	-0.225339	0.014	0.168	9.37787e-16
Rif1	5.49348e-20	0.192318	0.225	0.093	1.08672e-15
St3gal4	5.67304e-20	0.135877	0.129	0.037	1.12224e-15
Macrod2	5.77082e-20	-0.365599	0.19	0.389	1.14158e-15
Fhod3	6.54936e-20	-0.229919	0.01	0.16	1.29559e-15
Atp2b2	6.77664e-20	-0.30973	0.129	0.32	1.34056e-15
Aig1	7.03061e-20	0.235239	0.354	0.184	1.3908e-15
Kcnh1	9.04105e-20	-0.232876	0.016	0.169	1.7885e-15
Appl2	9.93677e-20	0.162118	0.188	0.07	1.96569e-15
Fam126a	1.04774e-19	0.144124	0.157	0.052	2.07264e-15
Mtss1	1.10804e-19	0.183911	0.188	0.07	2.19193e-15
Errfi1	1.14373e-19	0.134981	0.141	0.044	2.26252e-15
Tafa2	1.27357e-19	-0.388235	0.027	0.185	2.51937e-15
Frmd8	1.29578e-19	0.115264	0.114	0.03	2.56332e-15
Rimbp2	1.31689e-19	-0.23887	0.02	0.174	2.60506e-15
Sccpdh	1.65904e-19	0.123937	0.11	0.029	3.28191e-15
Pld1	1.89424e-19	0.184375	0.313	0.15	3.74719e-15
Syn2	1.90698e-19	-0.256691	0.043	0.209	3.77239e-15
Wdfy2	2.18871e-19	0.204114	0.28	0.13	4.3297e-15
Ablim1	2.34118e-19	-0.245569	0.043	0.209	4.63132e-15
Cryab	2.51496e-19	0.189161	0.25	0.11	4.97509e-15
Aplp1	2.96754e-19	0.208189	0.348	0.178	5.87038e-15
Pdzrn3	3.36619e-19	-0.284074	0.012	0.158	6.65899e-15
Rps6ka5	3.40244e-19	0.203018	0.268	0.123	6.73071e-15
Trim9	3.84326e-19	-0.244583	0.035	0.195	7.60273e-15
Slc35f3	3.8559e-19	-0.247833	0.016	0.165	7.62774e-15
Astn2	4.14691e-19	-0.343696	0.072	0.244	8.20342e-15
Nebl	5.02682e-19	-0.250327	0.016	0.165	9.94406e-15
Cap2	5.1606e-19	-0.242734	0.033	0.191	1.02087e-14
Spns2	6.10351e-19	0.152004	0.16	0.056	1.2074e-14
Pla2g3	7.59552e-19	0.152358	0.157	0.054	1.50255e-14
Dleu2	7.69697e-19	0.195903	0.685	0.425	1.52262e-14
Ccdc50	7.91602e-19	0.202607	0.297	0.145	1.56595e-14
Ak5	8.07289e-19	-0.244778	0.022	0.172	1.59698e-14
Ptprt	9.60981e-19	-0.371155	0.035	0.19	1.90101e-14
Dlg1	9.87555e-19	0.25244	0.442	0.261	1.95358e-14
Zmat4	1.0933e-18	-0.281975	0.022	0.171	2.16277e-14
Osbpl6	1.164e-18	-0.23001	0.027	0.18	2.30262e-14
Zfhx2	1.19632e-18	0.155007	0.174	0.064	2.36656e-14
Npat	1.2113e-18	0.15179	0.168	0.061	2.3962e-14
Tfeb	1.26474e-18	0.16386	0.178	0.066	2.5019e-14
Agmo	1.43596e-18	0.216392	0.386	0.208	2.84062e-14
Sass6	1.47079e-18	0.120973	0.123	0.036	2.90951e-14
Secisbp2l	1.67954e-18	0.156906	0.192	0.075	3.32246e-14
Ddx5	1.80823e-18	0.223932	0.628	0.398	3.57704e-14
Prkn	1.87748e-18	0.254273	0.564	0.363	3.71402e-14
Plod1	1.89452e-18	0.127651	0.131	0.04	3.74773e-14
Trp53bp2	2.01556e-18	0.127293	0.133	0.041	3.98718e-14
Immp1l	2.25461e-18	0.201671	0.315	0.159	4.46006e-14
Kcna6	2.40203e-18	0.149883	0.16	0.057	4.7517e-14
Ksr2	2.56256e-18	-0.215133	0.022	0.169	5.06926e-14
Trank1	2.59963e-18	-0.215228	0.016	0.159	5.14259e-14
Slc1a3	2.67859e-18	0.196759	0.331	0.167	5.29879e-14
Tspan9	2.74041e-18	0.17591	0.178	0.068	5.42107e-14
Sh3rf3	2.79795e-18	-0.213169	0.01	0.15	5.5349e-14
Fsd1l	2.94226e-18	0.158328	0.166	0.061	5.82038e-14
Tenm3	3.01365e-18	-0.306931	0.027	0.177	5.96161e-14
Sgcd	3.18709e-18	-0.332123	0.012	0.152	6.3047e-14
Shank2	3.39669e-18	-0.206596	0.008	0.145	6.71934e-14
Phactr3	3.41173e-18	0.186864	0.249	0.112	6.74909e-14
Efcab14	3.59225e-18	0.161857	0.172	0.064	7.10618e-14
Ppp1r21	3.86741e-18	0.206514	0.29	0.142	7.65051e-14
Hnrnpa2b1	3.90934e-18	0.243838	0.487	0.292	7.73346e-14
Prr16	4.90879e-18	-0.293752	0.012	0.15	9.71057e-14
Hook3	5.24572e-18	0.218917	0.319	0.164	1.03771e-13
Tafa1	6.17241e-18	-0.567632	0.045	0.197	1.22103e-13
Ica1	6.20543e-18	-0.204915	0.02	0.163	1.22756e-13
Bcl11a	6.20664e-18	-0.234218	0.035	0.187	1.2278e-13
Galnt18	6.50982e-18	-0.214892	0.022	0.166	1.28777e-13
Srrm3	6.79795e-18	-0.203961	0.02	0.163	1.34477e-13
Itprid2	8.60945e-18	0.13837	0.166	0.061	1.70312e-13
Arhgap26	8.79473e-18	-0.249236	0.055	0.214	1.73977e-13
Miat	9.95671e-18	-0.219863	0.031	0.18	1.96964e-13
Mtus1	1.06191e-17	0.175531	0.239	0.107	2.10066e-13
Add2	1.25412e-17	-0.206004	0.016	0.154	2.4809e-13
Tmcc3	1.25505e-17	0.204915	0.718	0.456	2.48274e-13
Elmsan1	1.46494e-17	0.162815	0.178	0.069	2.89795e-13
Mxd4	1.46919e-17	0.131167	0.133	0.043	2.90635e-13
Rasgrf1	1.56513e-17	-0.238062	0.045	0.199	3.09614e-13
Dennd5a	1.67025e-17	0.20328	0.276	0.134	3.30408e-13
Stmn4	1.76276e-17	0.179422	0.245	0.112	3.48709e-13
Pafah1b1	1.76471e-17	0.248168	0.487	0.301	3.49095e-13
Satb2	1.93511e-17	-0.227264	0.027	0.172	3.82803e-13
Sptbn4	1.94564e-17	-0.201513	0.022	0.163	3.84886e-13
Tasor	1.97016e-17	0.195195	0.303	0.154	3.89736e-13
Gm38505	2.04787e-17	0.131317	0.104	0.028	4.0511e-13
Tns3	2.12278e-17	0.201449	0.395	0.218	4.19928e-13
Zfp532	2.49557e-17	0.216553	0.288	0.145	4.93673e-13
Hcn1	2.86279e-17	-0.28179	0.059	0.215	5.66317e-13
Nyap2	2.93562e-17	-0.22268	0.022	0.161	5.80725e-13
Lrrtm3	3.02666e-17	0.246791	0.364	0.201	5.98733e-13
Prag1	3.14686e-17	0.143301	0.159	0.058	6.22511e-13
Grm8	3.57691e-17	-0.315483	0.043	0.191	7.07584e-13
Syne1	4.68702e-17	-0.294471	0.11	0.276	9.27185e-13
Camk4	5.16112e-17	-0.22772	0.033	0.178	1.02097e-12
Csmd3	5.21186e-17	0.181953	0.843	0.62	1.03101e-12
Kcnn2	6.78316e-17	-0.233778	0.014	0.146	1.34184e-12
Ldb2	6.91896e-17	-0.240709	0.018	0.152	1.36871e-12
Mapk8ip1	7.03788e-17	0.131856	0.16	0.059	1.39223e-12
Lrrc8d	8.01522e-17	0.186881	0.272	0.132	1.58557e-12
Nell1	8.40231e-17	-0.282878	0.022	0.157	1.66214e-12
Scn2a	9.65403e-17	-0.215176	0.057	0.212	1.90976e-12
Sh3gl2	1.00611e-16	-0.250154	0.067	0.222	1.99029e-12
Sphkap	1.02293e-16	-0.228627	0.022	0.157	2.02356e-12
Spsb1	1.04219e-16	0.135249	0.139	0.048	2.06166e-12
Caln1	1.05222e-16	-0.256429	0.033	0.175	2.0815e-12
Nell2	1.19768e-16	-0.249333	0.082	0.243	2.36925e-12
Srrm4	1.31445e-16	-0.193387	0.012	0.141	2.60025e-12
Mtus2	1.38395e-16	-0.19672	0.016	0.147	2.73774e-12
Cacna1a	1.398e-16	-0.315555	0.25	0.433	2.76552e-12
Syt16	1.57282e-16	-0.201412	0.02	0.153	3.11134e-12
Galnt7	1.68075e-16	0.184981	0.256	0.123	3.32487e-12
Htr1f	1.74443e-16	-0.229741	0.016	0.146	3.45083e-12
Gm44151	1.77167e-16	-0.199294	0.004	0.126	3.50472e-12
Ift43	1.87475e-16	0.128562	0.143	0.05	3.70863e-12
Myo18a	1.88771e-16	0.205401	0.292	0.15	3.73427e-12
Me3	1.90483e-16	-0.221049	0.02	0.152	3.76814e-12
Selenop	2.43007e-16	0.13797	0.16	0.061	4.80717e-12
Vldlr	2.64285e-16	0.112006	0.112	0.034	5.22808e-12
Mapre2	2.81298e-16	0.17393	0.286	0.143	5.56463e-12
Dgkb	2.92536e-16	-0.289641	0.043	0.186	5.78694e-12
Abca1	3.00855e-16	0.192173	0.409	0.233	5.95152e-12
Zfand4	3.12216e-16	0.124222	0.112	0.034	6.17626e-12
Tm7sf3	3.15213e-16	0.119478	0.127	0.042	6.23555e-12
Dync1li2	3.28206e-16	0.186498	0.272	0.136	6.49257e-12
Mlip	3.42624e-16	-0.192503	0.01	0.134	6.77778e-12
Galnt17	3.52483e-16	-0.27162	0.039	0.18	6.97282e-12
Dpp6	3.59271e-16	-0.269792	0.055	0.203	7.10711e-12
Spag9	3.6321e-16	0.217511	0.448	0.27	7.18502e-12
Ssh2	4.12428e-16	0.19741	0.712	0.473	8.15866e-12
Bmp2k	4.29713e-16	0.188455	0.421	0.243	8.50058e-12
Bcas3	5.19744e-16	0.212836	0.382	0.218	1.02816e-11
Dip2b	5.29027e-16	0.213421	0.613	0.402	1.04652e-11
Sidt1	5.52202e-16	-0.194906	0.018	0.146	1.09237e-11
Epha7	6.20897e-16	-0.228099	0.022	0.153	1.22826e-11
Cyp4f13	7.05943e-16	0.124376	0.133	0.046	1.3965e-11
Ppfia2	7.71163e-16	-0.282273	0.098	0.257	1.52551e-11
Gm42303	8.09576e-16	-0.177246	0.002	0.118	1.6015e-11
Gm20754	8.14724e-16	-0.236219	0.01	0.132	1.61169e-11
Gm49678	9.00433e-16	-0.203925	0.006	0.125	1.78124e-11
Fndc9	9.08768e-16	-0.178534	0.006	0.125	1.79772e-11
Astn1	9.10578e-16	-0.198121	0.033	0.17	1.8013e-11
Shisa9	1.07043e-15	-0.190357	0.01	0.131	2.11753e-11
Slc35f1	1.20998e-15	-0.266978	0.053	0.195	2.39358e-11
Ankrd33b	1.32294e-15	-0.18275	0.01	0.13	2.61704e-11
Ppm1e	1.33675e-15	-0.280071	0.11	0.268	2.64436e-11
Hid1	1.40545e-15	0.112372	0.106	0.032	2.78026e-11
Trappc10	1.46008e-15	0.165511	0.211	0.095	2.88833e-11
Neto1	1.49642e-15	-0.20542	0.023	0.152	2.96021e-11
Lrfn2	1.62835e-15	-0.179191	0.006	0.123	3.2212e-11
Npepps	1.72929e-15	0.194056	0.333	0.184	3.42088e-11
Rasgef1b	1.86867e-15	-0.224916	0.051	0.193	3.69661e-11
Galnt13	1.89476e-15	-0.221908	0.037	0.172	3.74821e-11
Fat3	2.18983e-15	-0.294579	0.149	0.32	4.33192e-11
Cyp27a1	2.36455e-15	0.131336	0.139	0.05	4.67755e-11
Dpy19l1	2.51568e-15	0.158073	0.225	0.104	4.97651e-11
Arap2	2.85558e-15	0.193012	0.28	0.145	5.64891e-11
Galntl6	2.85695e-15	-0.569116	0.057	0.194	5.65162e-11
Vgll4	2.9915e-15	0.180709	0.301	0.159	5.91779e-11
Rtl4	3.05729e-15	-0.183033	0	0.11	6.04792e-11
Scn8a	3.11147e-15	-0.213132	0.063	0.208	6.15511e-11
Ptk2	3.91564e-15	0.197153	0.44	0.267	7.74592e-11
Rnf141	4.03101e-15	0.113059	0.121	0.041	7.97414e-11
Ak3	4.19809e-15	0.114177	0.104	0.032	8.30465e-11
Rb1	4.25342e-15	0.193993	0.317	0.173	8.41412e-11
Atxn1	4.33307e-15	-0.277001	0.225	0.394	8.57168e-11
Runx1t1	4.35126e-15	-0.185701	0.018	0.14	8.60766e-11
Huwe1	4.80671e-15	0.195874	0.36	0.206	9.50863e-11
Ryr3	5.36279e-15	-0.269613	0.02	0.141	1.06087e-10
Phyhipl	5.71276e-15	0.123119	0.155	0.06	1.1301e-10
Rgs7bp	6.52367e-15	-0.226675	0.067	0.21	1.29051e-10
Ankrd13a	6.90647e-15	0.150527	0.162	0.066	1.36624e-10
Clip2	6.95293e-15	0.160575	0.2	0.089	1.37543e-10
Fth1	7.31254e-15	0.22934	0.644	0.43	1.44657e-10
Shank1	8.23451e-15	-0.160876	0.008	0.121	1.62895e-10
E330020D12Rik	8.46041e-15	0.140711	0.174	0.073	1.67364e-10
Gm32509	8.87552e-15	-0.198011	0.025	0.15	1.75575e-10
Adamts6	9.15808e-15	0.102972	0.106	0.033	1.81165e-10
Bsn	9.32301e-15	-0.18353	0.025	0.15	1.84428e-10
Pcyt2	9.73838e-15	0.174562	0.215	0.101	1.92645e-10
Mvb12b	1.02628e-14	0.191589	0.301	0.163	2.03018e-10
Cpd	1.17098e-14	0.142753	0.192	0.084	2.31644e-10
Ick	1.29795e-14	0.120158	0.129	0.046	2.56759e-10
Fut9	1.3281e-14	-0.247625	0.086	0.233	2.62725e-10
Atf7ip	1.37885e-14	0.188008	0.301	0.163	2.72764e-10
Grik2	1.78479e-14	0.233456	0.456	0.287	3.53068e-10
Gm28376	1.86143e-14	0.202929	0.368	0.211	3.68228e-10
Slc35f4	2.03298e-14	-0.206329	0.039	0.169	4.02164e-10
Acsl3	2.37915e-14	0.129951	0.135	0.05	4.70643e-10
4930415C11Rik	2.58726e-14	-0.176256	0.002	0.107	5.11812e-10
Cacna1c	2.81719e-14	-0.256205	0.104	0.251	5.57296e-10
Hmox2	3.41533e-14	0.147445	0.188	0.083	6.75621e-10
Iqgap2	3.49707e-14	-0.195301	0.006	0.114	6.91791e-10
Gabra2	4.54064e-14	-0.190453	0.023	0.142	8.98229e-10
Npas2	4.61867e-14	-0.171289	0.01	0.119	9.13666e-10
Tenm1	4.63157e-14	-0.226025	0.047	0.177	9.16218e-10
Prkcz	4.98852e-14	0.169031	0.247	0.125	9.86828e-10
Cacnb4	5.0276e-14	-0.299263	0.18	0.333	9.9456e-10
Rdx	5.03491e-14	0.150263	0.182	0.08	9.96005e-10
Adap1	5.16444e-14	0.159161	0.217	0.104	1.02163e-09
Pclo	5.18885e-14	-0.234729	0.114	0.263	1.02646e-09
1700111E14Rik	5.25142e-14	0.199972	0.252	0.131	1.03883e-09
Gm41609	5.34003e-14	-0.157503	0.004	0.108	1.05637e-09
Fbxl5	5.97597e-14	0.168132	0.241	0.122	1.18217e-09
P2ry14	6.33735e-14	-0.192876	0.033	0.157	1.25366e-09
Cntnap5b	7.21817e-14	-0.205725	0.01	0.118	1.4279e-09
Washc2	7.28624e-14	0.129157	0.17	0.073	1.44136e-09
Flrt2	7.3176e-14	-0.189986	0.029	0.15	1.44757e-09
4930509J09Rik	7.43196e-14	-0.194513	0	0.1	1.47019e-09
4930402H24Rik	8.63605e-14	0.214897	0.364	0.221	1.70838e-09
Rere	9.26452e-14	0.232987	0.616	0.439	1.83271e-09
Lrrc8b	9.50479e-14	0.148284	0.196	0.09	1.88024e-09
Cacna1b	9.61031e-14	-0.16917	0.023	0.14	1.90111e-09
Kcnd3	9.75958e-14	-0.178621	0.016	0.127	1.93064e-09
Tnik	1.07691e-13	-0.191336	0.108	0.258	2.13035e-09
Plxdc2	1.22836e-13	0.109823	0.855	0.561	2.42995e-09
Fbl	1.25582e-13	0.136613	0.153	0.062	2.48425e-09
Tspan14	1.36604e-13	0.160815	0.264	0.138	2.70229e-09
Xrcc6	1.38171e-13	0.17822	0.245	0.126	2.7333e-09
Aebp2	1.42156e-13	0.137749	0.182	0.081	2.81214e-09
Pdzrn4	1.57892e-13	-0.196287	0.01	0.116	3.12341e-09
Jazf1	1.62872e-13	-0.162448	0.018	0.129	3.22192e-09
Pdzd2	1.68967e-13	-0.180571	0.014	0.122	3.3425e-09
Pde7b	1.80341e-13	-0.204502	0.018	0.128	3.5675e-09
Wdr17	1.83022e-13	-0.185233	0.031	0.15	3.62055e-09
Clasrp	1.9574e-13	0.141723	0.19	0.087	3.87213e-09
Atrn	2.10639e-13	0.177718	0.276	0.15	4.16686e-09
Padi2	2.14249e-13	0.118682	0.131	0.05	4.23828e-09
Snx24	2.18323e-13	0.154513	0.391	0.23	4.31887e-09
Thsd7b	2.37749e-13	-0.23001	0.014	0.12	4.70316e-09
Sec11c	2.44605e-13	0.139758	0.196	0.091	4.83877e-09
Zfp804b	2.62286e-13	-0.316834	0.016	0.123	5.18854e-09
Hnrnpdl	2.6821e-13	0.170087	0.315	0.178	5.30573e-09
Ube2e2	2.70148e-13	0.233968	0.505	0.343	5.34407e-09
Gm15810	2.76249e-13	-0.138006	0.002	0.1	5.46475e-09
Itpr1	2.98941e-13	-0.221019	0.102	0.243	5.91365e-09
Dgkh	3.38079e-13	-0.188003	0.051	0.177	6.68788e-09
Kcnh5	3.44349e-13	-0.183729	0.01	0.113	6.81191e-09
Prkag2	3.69147e-13	-0.188314	0.053	0.179	7.30246e-09
Fbxo32	3.77907e-13	0.100074	0.108	0.037	7.47576e-09
Nsd1	4.10716e-13	0.194468	0.497	0.328	8.12479e-09
Zfp608	4.61837e-13	0.165947	0.243	0.126	9.13606e-09
Thrb	4.76674e-13	-0.208316	0.065	0.195	9.42956e-09
Wnk2	4.84361e-13	-0.161171	0.022	0.131	9.58163e-09
Sobp	5.46034e-13	-0.195378	0.063	0.191	1.08016e-08
Grm1	6.15601e-13	-0.194608	0.023	0.133	1.21778e-08
Prickle1	6.18846e-13	-0.267139	0.194	0.347	1.2242e-08
Sbf1	6.53415e-13	0.108411	0.133	0.052	1.29259e-08
Elf1	6.72461e-13	0.157065	0.25	0.131	1.33026e-08
Scamp5	7.04031e-13	0.157201	0.233	0.119	1.39271e-08
Pvt1	7.29165e-13	0.195517	0.366	0.221	1.44244e-08
Sipa1l1	7.33838e-13	-0.235051	0.157	0.306	1.45168e-08
Srsf2	8.05048e-13	0.177614	0.272	0.149	1.59255e-08
Plxna2	8.18702e-13	-0.169495	0.023	0.133	1.61956e-08
Rnf216	8.31613e-13	0.155536	0.423	0.258	1.6451e-08
Scn1a	9.07465e-13	-0.183545	0.057	0.182	1.79515e-08
Prkd3	9.24511e-13	0.113344	0.143	0.058	1.82887e-08
Kcnb1	9.27674e-13	-0.165971	0.033	0.148	1.83512e-08
Abcg1	9.39261e-13	0.151162	0.202	0.097	1.85805e-08
Wwox	1.0206e-12	0.182242	0.462	0.293	2.01894e-08
Map1b	1.04849e-12	-0.218571	0.117	0.26	2.07411e-08
Pak2	1.09301e-12	0.156876	0.266	0.144	2.16218e-08
Cpeb2	1.14731e-12	0.180078	0.282	0.157	2.26961e-08
Rnf144a	1.15046e-12	0.109477	0.106	0.037	2.27585e-08
Anks1b	1.19669e-12	-0.374104	0.337	0.456	2.3673e-08
Ppp2r5a	1.21253e-12	0.146952	0.2	0.096	2.39863e-08
Usp24	1.28472e-12	0.16018	0.27	0.147	2.54143e-08
Kmt2c	1.3035e-12	0.185315	0.387	0.241	2.57859e-08
Cacng3	1.31208e-12	-0.151629	0.012	0.112	2.59556e-08
Slc4a10	1.34218e-12	-0.223518	0.102	0.237	2.65511e-08
Luc7l2	1.45314e-12	0.219705	0.628	0.457	2.8746e-08
Zfand6	1.47918e-12	0.148587	0.264	0.142	2.92612e-08
Cabp1	1.5361e-12	-0.165611	0.027	0.137	3.0387e-08
Gpc6	1.5884e-12	-0.249685	0.014	0.114	3.14217e-08
Pard3b	1.68206e-12	0.140663	0.239	0.123	3.32746e-08
Syt7	1.71986e-12	-0.173499	0.041	0.157	3.40222e-08
Bicdl1	1.84391e-12	-0.135874	0.006	0.101	3.64763e-08
Atad2b	1.91465e-12	0.155397	0.307	0.175	3.78756e-08
Rapgef4os1	1.98735e-12	-0.140939	0.006	0.1	3.93138e-08
Brinp2	2.01064e-12	-0.16934	0.029	0.139	3.97745e-08
B830012L14Rik	2.09747e-12	-0.136786	0.008	0.104	4.14921e-08
Stag2	2.24381e-12	0.173525	0.284	0.16	4.4387e-08
Trmt13	2.28077e-12	0.129324	0.149	0.063	4.51183e-08
Atrx	2.30582e-12	0.16641	0.376	0.23	4.56138e-08
Nav1	2.33297e-12	0.163816	0.247	0.131	4.61509e-08
Tbcd	2.35392e-12	0.16542	0.198	0.097	4.65653e-08
5330417C22Rik	2.44845e-12	-0.139482	0.008	0.103	4.84352e-08
Tfdp2	2.47476e-12	0.142742	0.223	0.114	4.89557e-08
Gm37679	2.53134e-12	-0.137902	0.006	0.1	5.0075e-08
Plekha6	2.53149e-12	-0.137694	0.01	0.107	5.0078e-08
Epb41l3	2.66602e-12	0.183034	0.288	0.166	5.27392e-08
Sez6l	2.70049e-12	-0.160631	0.031	0.141	5.3421e-08
Itgav	3.05284e-12	0.151297	0.268	0.147	6.03913e-08
Pcnx2	3.24937e-12	-0.139269	0.012	0.109	6.42789e-08
Sgk3	3.31312e-12	0.148418	0.215	0.109	6.55402e-08
Usp29	3.58987e-12	-0.159117	0.014	0.112	7.10148e-08
Nedd4l	3.65433e-12	-0.20687	0.141	0.285	7.229e-08
Evi5l	3.7569e-12	0.106632	0.129	0.051	7.4319e-08
Gm48091	3.78861e-12	-0.167413	0.033	0.143	7.49464e-08
9530059O14Rik	4.11599e-12	-0.202931	0.059	0.178	8.14225e-08
Zfyve1	4.21846e-12	0.138446	0.192	0.093	8.34496e-08
Scarb2	4.32605e-12	0.131462	0.19	0.091	8.5578e-08
Pknox2	4.38674e-12	-0.145629	0.012	0.108	8.67784e-08
Nwd2	4.62397e-12	-0.156611	0.012	0.108	9.14714e-08
Dlg2	4.68597e-12	-0.651994	0.556	0.524	9.26978e-08
Rab10	4.92334e-12	0.165928	0.294	0.168	9.73934e-08
Snx29	4.98005e-12	0.117471	0.536	0.342	9.85153e-08
4931406P16Rik	5.41133e-12	0.134533	0.188	0.09	1.07047e-07
Tom1l2	5.99084e-12	0.163291	0.286	0.163	1.18511e-07
Slco2b1	6.2708e-12	0.113355	0.397	0.237	1.24049e-07
Crybg3	6.56294e-12	0.100544	0.119	0.046	1.29828e-07
Otud7a	6.64513e-12	0.206812	0.376	0.24	1.31454e-07
Insr	6.8077e-12	0.140242	0.254	0.137	1.3467e-07
Cab39l	6.88985e-12	0.142445	0.205	0.103	1.36295e-07
B230209E15Rik	6.91536e-12	-0.149875	0.023	0.126	1.368e-07
D130043K22Rik	6.92736e-12	-0.133408	0.008	0.1	1.37037e-07
Arhgef2	7.14195e-12	0.14955	0.209	0.106	1.41282e-07
Myo16	7.18841e-12	-0.162202	0.008	0.1	1.42201e-07
Tbc1d16	7.2281e-12	0.155657	0.243	0.13	1.42986e-07
Glt8d1	7.91966e-12	0.126985	0.172	0.08	1.56667e-07
Arhgap44	8.14409e-12	-0.140059	0.016	0.113	1.61106e-07
Rbfox2	9.04884e-12	-0.189878	0.096	0.226	1.79004e-07
Pgap2	9.17446e-12	0.115067	0.149	0.065	1.81489e-07
Bicc1	9.69858e-12	0.106587	0.1	0.035	1.91857e-07
A830082K12Rik	9.75683e-12	-0.134999	0.01	0.102	1.9301e-07
Specc1	1.00246e-11	0.173973	0.431	0.278	1.98307e-07
Zfpm2	1.00362e-11	-0.285843	0.055	0.168	1.98536e-07
4932443L11Rik	1.0355e-11	0.122043	0.147	0.064	2.04843e-07
1110059E24Rik	1.07955e-11	0.108056	0.127	0.051	2.13557e-07
U2af1	1.08551e-11	0.122824	0.176	0.083	2.14736e-07
Rnf150	1.101e-11	-0.183985	0.061	0.178	2.17801e-07
2010300C02Rik	1.11549e-11	-0.16451	0.033	0.139	2.20666e-07
Ptchd4	1.13353e-11	-0.148509	0.012	0.105	2.24234e-07
Arid4b	1.22457e-11	0.175461	0.317	0.19	2.42245e-07
Hnrnpa3	1.24252e-11	0.160037	0.276	0.157	2.45796e-07
Grip1	1.25902e-11	-0.189421	0.025	0.127	2.49059e-07
Ubr2	1.28575e-11	0.163315	0.264	0.149	2.54347e-07
Dgkg	1.28695e-11	-0.165225	0.016	0.111	2.54584e-07
Skap2	1.36554e-11	0.159258	0.399	0.25	2.70131e-07
Ptpra	1.38006e-11	0.169101	0.366	0.228	2.73003e-07
Zfp804a	1.43193e-11	-0.183029	0.014	0.107	2.83264e-07
Snph	1.54777e-11	-0.142062	0.022	0.12	3.06181e-07
Ntng1	1.6046e-11	-0.17732	0.016	0.11	3.17421e-07
Nek7	1.61757e-11	0.165269	0.319	0.189	3.19987e-07
Ap3b1	1.64537e-11	0.152718	0.303	0.176	3.25487e-07
Dlgap3	1.66113e-11	-0.137384	0.016	0.11	3.28606e-07
Sntb2	1.70413e-11	-0.160527	0.035	0.141	3.37112e-07
Snap91	1.85157e-11	-0.164233	0.061	0.178	3.66277e-07
2022-09-11	1.8809e-11	-0.152388	0.035	0.141	3.72079e-07
Zfp740	2.00831e-11	0.144072	0.192	0.096	3.97285e-07
Rasgef1a	2.05125e-11	-0.135611	0.018	0.113	4.05779e-07
Foxp2	2.08927e-11	-0.184517	0.012	0.103	4.13299e-07
Pfkp	2.0957e-11	-0.151936	0.037	0.143	4.14571e-07
Il1rapl2	2.11214e-11	-0.329778	0.016	0.109	4.17824e-07
Acot7	2.24564e-11	0.123096	0.145	0.063	4.44232e-07
Elavl2	2.3498e-11	-0.139952	0.018	0.112	4.64838e-07
Sdk2	2.35089e-11	-0.170467	0.016	0.109	4.65053e-07
Pibf1	2.35256e-11	0.149629	0.264	0.148	4.65383e-07
Susd4	2.38792e-11	-0.132356	0.014	0.106	4.72377e-07
Sh3bp2	2.43708e-11	0.108085	0.151	0.067	4.82103e-07
Slc8a1	2.44887e-11	0.152126	0.787	0.594	4.84435e-07
Gm16759	2.57695e-11	0.102301	0.112	0.043	5.09772e-07
Nmnat2	2.58328e-11	-0.143691	0.033	0.137	5.11025e-07
Lin7a	2.8283e-11	-0.145845	0.014	0.105	5.59495e-07
Tnks2	2.89818e-11	0.147738	0.256	0.143	5.73318e-07
Arhgap10	2.93715e-11	-0.136918	0.012	0.102	5.81028e-07
Pdcd6ip	2.94793e-11	0.120112	0.172	0.082	5.83159e-07
Slc22a23	3.03625e-11	0.147352	0.19	0.095	6.00631e-07
Git2	3.16778e-11	0.154899	0.309	0.183	6.2665e-07
Adcy8	3.17439e-11	-0.139391	0.014	0.105	6.27958e-07
Tex2	3.18594e-11	0.122959	0.159	0.073	6.30242e-07
Wasf2	3.22501e-11	0.147106	0.366	0.225	6.37971e-07
Cpne4	3.31132e-11	-0.180428	0.014	0.104	6.55045e-07
St6galnac5	3.3822e-11	-0.17047	0.027	0.127	6.69067e-07
Zfp704	3.39497e-11	0.143859	0.235	0.127	6.71594e-07
Retreg3	3.63453e-11	0.119591	0.149	0.067	7.18983e-07
Ablim2	3.7605e-11	0.166602	0.235	0.129	7.43903e-07
Clk4	4.06108e-11	0.143747	0.233	0.126	8.03362e-07
Kcnc2	4.11162e-11	-0.201547	0.047	0.154	8.1336e-07
Clvs1	4.24824e-11	-0.13504	0.016	0.107	8.40388e-07
Mta3	4.32861e-11	0.130573	0.204	0.104	8.56285e-07
Gm35188	4.39682e-11	0.181956	0.65	0.458	8.69778e-07
Dusp11	4.43376e-11	0.134574	0.184	0.091	8.77086e-07
Desi1	4.57467e-11	0.124494	0.178	0.087	9.04962e-07
Asxl3	4.65902e-11	0.103743	0.114	0.045	9.21648e-07
Jpx	4.74847e-11	0.139176	0.198	0.101	9.39342e-07
Cttnbp2nl	4.78614e-11	0.155685	0.323	0.195	9.46795e-07
Chn1	4.83763e-11	-0.199425	0.114	0.239	9.5698e-07
Ttll11	5.03258e-11	-0.133938	0.016	0.107	9.95546e-07
Nf1	5.16509e-11	0.16285	0.407	0.263	1.02176e-06
Hibadh	5.25882e-11	0.1227	0.149	0.067	1.0403e-06
Apba1	5.56296e-11	0.166732	0.374	0.237	1.10046e-06
Tshz3	5.57479e-11	-0.142505	0.02	0.113	1.1028e-06
Tppp	5.81101e-11	0.112635	0.143	0.063	1.14953e-06
Cd9	5.89458e-11	0.143936	0.292	0.169	1.16607e-06
Mir124a-1hg	6.33042e-11	-0.169224	0.063	0.175	1.25228e-06
Pdxdc1	6.52224e-11	0.134545	0.2	0.102	1.29023e-06
Slc1a2	6.72212e-11	-0.207577	0.11	0.235	1.32977e-06
Esrrg	6.96655e-11	-0.199359	0.059	0.169	1.37812e-06
Arhgap39	7.20767e-11	0.18043	0.389	0.254	1.42582e-06
Cdh10	7.40473e-11	0.167544	0.311	0.186	1.4648e-06
Acyp2	8.00602e-11	0.15355	0.18	0.09	1.58375e-06
Eya4	8.15216e-11	0.114665	0.155	0.071	1.61266e-06
Amd1	8.29846e-11	0.101943	0.112	0.044	1.6416e-06
Cul1	8.4819e-11	0.158551	0.303	0.181	1.67789e-06
Fam172a	8.61145e-11	0.183478	0.417	0.278	1.70352e-06
Gkap1	8.66604e-11	0.12153	0.162	0.077	1.71432e-06
Chn2	9.04488e-11	0.162075	0.425	0.278	1.78926e-06
Gabra4	9.43282e-11	-0.127647	0.016	0.105	1.866e-06
Rorb	1.04952e-10	-0.2549	0.033	0.131	2.07616e-06
Cadps2	1.05309e-10	-0.264478	0.092	0.207	2.08323e-06
Fkbp5	1.07834e-10	0.167607	0.411	0.266	2.13317e-06
Rttn	1.10025e-10	0.102363	0.123	0.051	2.17651e-06
Tmem178	1.12053e-10	-0.159883	0.037	0.138	2.21663e-06
Atp2b1	1.17409e-10	-0.255708	0.339	0.471	2.32258e-06
Homer1	1.22585e-10	-0.261086	0.094	0.21	2.42497e-06
Bclaf1	1.23716e-10	0.139269	0.295	0.176	2.44735e-06
Cdh13	1.27946e-10	-0.211655	0.014	0.1	2.53102e-06
Ubc	1.35448e-10	0.135351	0.252	0.142	2.67942e-06
Xiap	1.36706e-10	0.13811	0.247	0.138	2.70431e-06
Plekhg5	1.45952e-10	-0.132505	0.02	0.11	2.88721e-06
Grik3	1.5265e-10	-0.149298	0.027	0.122	3.01973e-06
Epc1	1.53799e-10	0.160037	0.27	0.158	3.04246e-06
Mdm4	1.54878e-10	0.168319	0.264	0.154	3.06379e-06
Cit	1.62164e-10	-0.148772	0.039	0.139	3.20792e-06
Nos1ap	1.63335e-10	-0.234477	0.157	0.282	3.23109e-06
Immt	1.65447e-10	0.117649	0.18	0.09	3.27287e-06
Gm15155	1.66273e-10	-0.140958	0.022	0.112	3.28922e-06
Tnrc6a	1.67243e-10	0.156763	0.325	0.2	3.3084e-06
Tmem165	1.68372e-10	0.121489	0.168	0.082	3.33073e-06
Pbx1	1.687e-10	-0.212859	0.153	0.282	3.33721e-06
Nfix	1.75711e-10	0.151165	0.221	0.121	3.47592e-06
Dstyk	1.88924e-10	0.12729	0.192	0.098	3.7373e-06
1810026B05Rik	1.95808e-10	0.128427	0.207	0.11	3.87347e-06
Sel1l3	2.00475e-10	-0.129826	0.02	0.109	3.9658e-06
Col4a3bp	2.03484e-10	0.135599	0.196	0.102	4.02532e-06
Gm37494	2.05677e-10	0.123214	0.162	0.078	4.0687e-06
Nipbl	2.14907e-10	0.144381	0.395	0.253	4.25128e-06
Map2k5	2.14957e-10	0.14376	0.258	0.149	4.25227e-06
9330182L06Rik	2.34376e-10	0.113318	0.145	0.066	4.63642e-06
Slit2	2.38603e-10	-0.14905	0.016	0.101	4.72004e-06
Strn	2.40166e-10	0.132936	0.192	0.099	4.75096e-06
Fbxl3	2.50603e-10	0.111213	0.155	0.073	4.95743e-06
Cdh23	2.52671e-10	0.136513	0.346	0.215	4.99834e-06
Thra	2.59414e-10	0.143644	0.239	0.134	5.13172e-06
Inpp5a	2.61832e-10	0.120934	0.151	0.071	5.17956e-06
Bmerb1	2.68267e-10	-0.134554	0.025	0.117	5.30685e-06
Setd5	2.88529e-10	0.147687	0.352	0.222	5.70767e-06
Crebrf	2.93935e-10	0.14365	0.249	0.142	5.81463e-06
Csf3r	2.99164e-10	0.119125	0.431	0.274	5.91806e-06
Ankrd44	3.04075e-10	0.139224	0.446	0.29	6.0152e-06
Arnt2	3.07237e-10	0.133379	0.205	0.109	6.07776e-06
Olfm3	3.08286e-10	-0.177942	0.02	0.107	6.09852e-06
Myrip	3.23924e-10	-0.130563	0.023	0.114	6.40786e-06
3222401L13Rik	3.25201e-10	0.115684	0.157	0.075	6.43313e-06
Ctnna2	3.33737e-10	0.199452	0.552	0.387	6.60199e-06
Supt3	3.43979e-10	0.139365	0.225	0.124	6.8046e-06
Kif3c	3.56397e-10	0.113995	0.155	0.074	7.05024e-06
Tmtc1	3.80351e-10	-0.131139	0.023	0.113	7.5241e-06
Dctn4	4.01361e-10	0.141993	0.227	0.127	7.93972e-06
Apbb2	4.55438e-10	0.166262	0.429	0.29	9.00947e-06
4933424G05Rik	4.64729e-10	-0.139752	0.027	0.118	9.19327e-06
Setd7	4.6806e-10	0.13403	0.19	0.1	9.25917e-06
Srsf5	4.69606e-10	0.157561	0.317	0.197	9.28974e-06
Parg	4.69863e-10	0.125211	0.2	0.106	9.29482e-06
Fam13b	4.84203e-10	0.145357	0.264	0.155	9.5785e-06
Pcf11	4.98369e-10	0.121672	0.188	0.097	9.85874e-06
Syn1	5.14392e-10	-0.139451	0.039	0.135	1.01757e-05
Ccdc85a	5.14731e-10	-0.158685	0.045	0.144	1.01824e-05
Trpm3	5.33669e-10	-0.233293	0.045	0.142	1.0557e-05
Mad1l1	5.41903e-10	0.10594	0.127	0.056	1.07199e-05
Reep1	5.48535e-10	-0.133369	0.029	0.12	1.08511e-05
Sema4d	5.60901e-10	0.136811	0.241	0.136	1.10957e-05
Cdh11	5.66985e-10	-0.175156	0.063	0.167	1.12161e-05
Gabrg2	5.80076e-10	-0.147532	0.049	0.149	1.14751e-05
Elmod1	6.02611e-10	-0.150766	0.059	0.162	1.19208e-05
Arid5b	6.20852e-10	0.180554	0.327	0.209	1.22817e-05
Kctd1	6.59776e-10	-0.143477	0.037	0.131	1.30517e-05
Large1	6.72697e-10	-0.25655	0.362	0.482	1.33073e-05
Rbm25	7.035e-10	0.165839	0.425	0.288	1.39166e-05
Taldo1	7.07412e-10	0.109827	0.139	0.064	1.3994e-05
Zhx3	7.08915e-10	0.110523	0.147	0.069	1.40238e-05
4930444A19Rik	7.09444e-10	0.130637	0.28	0.166	1.40342e-05
Map4k5	7.10243e-10	0.150446	0.237	0.136	1.405e-05
Fez1	7.14951e-10	0.144856	0.2	0.108	1.41432e-05
1700109K24Rik	7.23534e-10	-0.123184	0.018	0.101	1.43129e-05
Psap	7.50416e-10	0.154289	0.342	0.217	1.48447e-05
Arhgap21	7.7546e-10	0.144402	0.268	0.159	1.53402e-05
Arfgef3	7.79592e-10	-0.141083	0.039	0.134	1.54219e-05
Arhgef9	8.62104e-10	-0.151788	0.061	0.164	1.70541e-05
Pnpla7	8.65108e-10	0.121147	0.348	0.217	1.71136e-05
Trpm7	8.89869e-10	0.158235	0.329	0.209	1.76034e-05
Osbpl1a	9.06289e-10	0.158751	0.323	0.205	1.79282e-05
Wwp1	9.32071e-10	0.112711	0.243	0.137	1.84382e-05
Arhgap20	9.34969e-10	-0.122435	0.02	0.103	1.84956e-05
Heatr5a	9.47879e-10	0.1252	0.256	0.148	1.87509e-05
Mitf	9.5756e-10	0.120213	0.421	0.273	1.89424e-05
Svop	1.02227e-09	-0.12236	0.022	0.106	2.02225e-05
B3galt1	1.04576e-09	0.196151	0.389	0.264	2.06873e-05
Oprm1	1.04768e-09	-0.199429	0.094	0.204	2.07252e-05
Epha4	1.08299e-09	-0.171398	0.078	0.186	2.14238e-05
Strbp	1.09505e-09	-0.254741	0.413	0.515	2.16623e-05
Mff	1.12466e-09	0.12145	0.17	0.087	2.22481e-05
Clk1	1.16141e-09	0.141186	0.311	0.193	2.29751e-05
St3gal6	1.17724e-09	0.13839	0.327	0.204	2.32882e-05
Cfl2	1.22416e-09	0.121312	0.186	0.098	2.42164e-05
Plekhh2	1.25617e-09	0.101017	0.133	0.061	2.48496e-05
Slc4a4	1.26497e-09	-0.123067	0.02	0.103	2.50237e-05
Adam10	1.35631e-09	0.15647	0.282	0.173	2.68305e-05
Lingo1	1.40726e-09	-0.146568	0.051	0.148	2.78384e-05
Fam214a	1.46391e-09	0.152184	0.176	0.091	2.8959e-05
D1Ertd622e	1.51418e-09	0.108428	0.141	0.066	2.99535e-05
Sirt2	1.51712e-09	0.107725	0.139	0.065	3.00117e-05
Herc4	1.52001e-09	0.135788	0.274	0.164	3.00689e-05
Dnm2	1.68632e-09	0.143127	0.303	0.188	3.33588e-05
Klf9	1.69661e-09	0.12496	0.215	0.12	3.35624e-05
Rictor	1.71323e-09	0.127907	0.196	0.106	3.3891e-05
Mir9-3hg	1.74388e-09	-0.117035	0.02	0.101	3.44974e-05
Kmt5b	1.75585e-09	0.119201	0.239	0.136	3.47342e-05
Spata13	1.75699e-09	0.102866	0.147	0.07	3.47567e-05
Stard9	1.77416e-09	0.131126	0.294	0.179	3.50964e-05
Baiap2	1.8073e-09	-0.14504	0.059	0.159	3.5752e-05
Rsrp1	1.82428e-09	0.153047	0.562	0.409	3.6088e-05
Itgb5	1.87245e-09	0.127696	0.442	0.296	3.70408e-05
Sft2d1	1.91237e-09	0.129914	0.247	0.144	3.78304e-05
Hbp1	1.92481e-09	0.111574	0.139	0.066	3.80765e-05
Fnip2	1.93569e-09	0.151667	0.272	0.164	3.82917e-05
Gm5086	1.93606e-09	0.139452	0.25	0.147	3.8299e-05
Kat6a	2.03589e-09	0.136426	0.211	0.118	4.02739e-05
Zfp280d	2.1399e-09	0.141247	0.278	0.169	4.23315e-05
Pbrm1	2.25955e-09	0.152189	0.26	0.157	4.46984e-05
Pde8b	2.32413e-09	-0.163643	0.09	0.198	4.59759e-05
Btbd8	2.33621e-09	0.110165	0.162	0.082	4.62148e-05
Ccnd3	2.67274e-09	0.110588	0.511	0.341	5.28721e-05
Trps1	2.68427e-09	0.132422	0.252	0.15	5.31002e-05
Gpm6a	2.68539e-09	-0.196075	0.168	0.287	5.31223e-05
Mkln1	2.70175e-09	0.146366	0.335	0.216	5.34461e-05
Fktn	2.7055e-09	0.102507	0.151	0.074	5.35202e-05
Scaf11	2.73709e-09	0.119087	0.205	0.113	5.41451e-05
Sv2a	2.75817e-09	0.116601	0.178	0.093	5.45622e-05
Aff3	2.8234e-09	-0.148552	0.067	0.168	5.58525e-05
Gm17106	2.8458e-09	0.126624	0.276	0.167	5.62956e-05
Cntrl	2.86864e-09	0.119972	0.18	0.095	5.67474e-05
Depdc5	3.02271e-09	0.125316	0.207	0.115	5.97953e-05
Cdc42se2	3.68221e-09	0.142593	0.26	0.157	7.28415e-05
Ivns1abp	3.68832e-09	0.131292	0.378	0.245	7.29623e-05
Arhgap24	3.79657e-09	0.120131	0.299	0.184	7.51038e-05
Rasa1	3.97641e-09	0.132246	0.272	0.166	7.86612e-05
Iars	3.98213e-09	0.102776	0.131	0.061	7.87746e-05
Man2a2	4.00102e-09	0.101492	0.153	0.075	7.91483e-05
Gm16541	4.30873e-09	0.109129	0.141	0.068	8.52353e-05
Gm6994	4.33171e-09	0.103073	0.114	0.05	8.56899e-05
Zzz3	4.41266e-09	0.132119	0.213	0.121	8.72912e-05
Pik3r5	4.57946e-09	0.101215	0.159	0.08	9.05909e-05
Gpatch8	4.60855e-09	0.175989	0.438	0.311	9.11663e-05
Setd2	4.77206e-09	0.133504	0.274	0.168	9.44009e-05
Iqsec1	4.8183e-09	0.148439	0.315	0.202	9.53156e-05
Ncoa2	4.87406e-09	0.155558	0.339	0.224	9.64186e-05
Nsmce2	4.93197e-09	0.160251	0.297	0.19	9.75642e-05
Prkcb	5.137e-09	-0.238406	0.35	0.467	0.00010162
Gtf2i	5.20533e-09	0.157233	0.315	0.204	0.000102972
Soga1	5.37924e-09	0.114927	0.294	0.181	0.000106412
Hltf	5.47902e-09	0.111151	0.196	0.107	0.000108386
Peg3	5.63596e-09	-0.154122	0.072	0.172	0.000111491
Rit2	5.66316e-09	-0.126317	0.031	0.115	0.000112029
Igsf9b	5.81761e-09	-0.129619	0.037	0.124	0.000115084
Chl1	6.27383e-09	-0.124556	0.025	0.106	0.000124109
Ankhd1	6.28793e-09	0.168288	0.337	0.223	0.000124388
Ntan1	6.62009e-09	0.111875	0.166	0.086	0.000130959
Ube2d3	6.81882e-09	0.129285	0.266	0.162	0.00013489
Upf3b	6.98386e-09	0.119632	0.18	0.097	0.000138155
Mpped2	7.30292e-09	-0.125667	0.033	0.118	0.000144466
Camkmt	7.5415e-09	0.139688	0.229	0.135	0.000149186
Hp1bp3	7.69765e-09	0.11355	0.18	0.097	0.000152275
mt-Co1	7.88897e-09	0.135514	0.207	0.118	0.00015606
Adcy1	8.2086e-09	-0.128886	0.033	0.117	0.000162383
Gm15478	8.23072e-09	0.138533	0.239	0.142	0.00016282
Zranb1	8.95355e-09	0.119622	0.223	0.129	0.000177119
Tmem191c	9.02066e-09	-0.133331	0.051	0.142	0.000178447
Wasf1	9.12907e-09	-0.137988	0.055	0.147	0.000180591
Bach2	9.15517e-09	0.147525	0.333	0.217	0.000181107
Pigk	9.17904e-09	-0.18999	0.078	0.176	0.00018158
Mdm2	9.39471e-09	0.114665	0.151	0.076	0.000185846
Dcaf8	9.41827e-09	0.125927	0.211	0.121	0.000186312
Nsf	9.4845e-09	-0.1795	0.16	0.275	0.000187622
Tgfa	9.69426e-09	0.102519	0.147	0.073	0.000191772
Metap1d	1.01731e-08	0.11944	0.159	0.082	0.000201243
Nin	1.02181e-08	-0.135409	0.055	0.147	0.000202134
Snrnp48	1.03296e-08	0.124751	0.202	0.113	0.00020434
Mier1	1.05064e-08	0.129909	0.229	0.135	0.000207837
Rnpc3	1.05582e-08	0.115663	0.16	0.083	0.000208862
Scai	1.05779e-08	-0.167053	0.112	0.218	0.000209253
Adgrb1	1.07495e-08	-0.136183	0.059	0.152	0.000212646
Enox2	1.0793e-08	0.121371	0.17	0.09	0.000213507
Fnip1	1.12277e-08	0.140327	0.323	0.21	0.000222107
Cd86	1.14254e-08	0.122357	0.25	0.151	0.000226017
Galnt9	1.15771e-08	-0.120607	0.023	0.101	0.000229019
Ss18	1.21994e-08	0.101572	0.162	0.084	0.000241328
Zbtb38	1.24091e-08	0.122042	0.205	0.117	0.000245476
Rasa3	1.26454e-08	0.117879	0.184	0.101	0.000250152
Rsrc1	1.30001e-08	0.14576	0.305	0.197	0.000257168
Atr	1.35079e-08	0.110165	0.159	0.082	0.000267213
Tbck	1.40946e-08	0.111829	0.192	0.106	0.000278819
Map2	1.43649e-08	-0.178061	0.135	0.243	0.000284167
Rab2a	1.54245e-08	0.125208	0.303	0.193	0.000305127
Fcho2	1.58301e-08	0.120684	0.356	0.234	0.000313151
Il1rapl1	1.64135e-08	-0.400803	0.37	0.443	0.000324693
Krcc1	1.69411e-08	0.107074	0.164	0.087	0.000335129
Gnai1	1.72692e-08	0.12195	0.178	0.097	0.00034162
Mecp2	1.73242e-08	0.113791	0.205	0.117	0.000342707
Prrc2c	1.74066e-08	0.142036	0.341	0.226	0.000344337
Slc25a27	1.80688e-08	0.124347	0.178	0.098	0.000357438
Acer3	1.8274e-08	0.145574	0.344	0.228	0.000361496
Msra	1.94235e-08	-0.175296	0.102	0.202	0.000384236
Nptn	1.95487e-08	-0.188061	0.245	0.367	0.000386712
Zfyve28	1.96504e-08	-0.111189	0.031	0.112	0.000388725
Tnks	2.07403e-08	0.116056	0.213	0.123	0.000410285
Acox1	2.14685e-08	0.100092	0.149	0.076	0.00042469
Phkb	2.19391e-08	0.117021	0.213	0.123	0.000434
Wipf3	2.21083e-08	-0.131112	0.035	0.116	0.000437346
Dapk1	2.2432e-08	-0.139841	0.065	0.157	0.000443751
Rap1gap2	2.25877e-08	-0.135576	0.063	0.154	0.000446829
Lonp2	2.34716e-08	0.117275	0.229	0.136	0.000464315
Arid2	2.46187e-08	0.115726	0.213	0.124	0.000487007
Ncoa3	2.54425e-08	0.134139	0.237	0.143	0.000503304
Bcl9	2.63737e-08	0.116543	0.184	0.102	0.000521724
Atf7	2.81646e-08	0.123158	0.276	0.173	0.000557153
Slc12a6	2.86749e-08	0.112814	0.38	0.253	0.000567247
Fnbp4	2.92535e-08	0.112147	0.2	0.114	0.000578692
Xrcc4	2.92995e-08	0.118876	0.18	0.1	0.000579603
Cdip1	3.31433e-08	0.118035	0.211	0.123	0.000655641
Carmil1	3.31973e-08	-0.106252	0.027	0.104	0.000656709
C1qc	3.39176e-08	0.114655	0.227	0.134	0.000670959
Rbm5	3.41933e-08	0.132127	0.321	0.21	0.000676411
Cntn3	3.56369e-08	-0.181931	0.125	0.23	0.00070497
Kcnk2	3.5822e-08	-0.123217	0.025	0.1	0.000708631
Arid1b	3.62648e-08	0.145932	0.382	0.265	0.00071739
Fry	3.67173e-08	-0.160948	0.153	0.264	0.000726342
Iffo1	3.69212e-08	0.122437	0.194	0.11	0.000730376
Camk2b	3.73566e-08	-0.142586	0.074	0.168	0.000738989
Unc13a	4.07549e-08	-0.108703	0.027	0.103	0.000806214
Mia2	4.13688e-08	0.12133	0.243	0.148	0.000818357
Mef2c	4.16104e-08	-0.307635	0.542	0.597	0.000823136
Phf20	4.21701e-08	0.136112	0.249	0.154	0.000834208
Rbm39	4.39547e-08	0.129126	0.601	0.448	0.000869512
Sptan1	4.51544e-08	-0.138858	0.09	0.188	0.000893245
Osbpl3	4.69483e-08	-0.119982	0.041	0.122	0.000928732
Wdr33	4.75804e-08	0.131817	0.309	0.203	0.000941236
Arfgef2	4.79474e-08	0.1088	0.182	0.102	0.000948495
Bicra	4.80079e-08	0.116727	0.204	0.118	0.000949691
Snrnp70	5.32104e-08	0.154239	0.466	0.344	0.00105261
Gatad2b	5.5366e-08	0.124711	0.299	0.194	0.00109525
Slc25a12	5.62673e-08	0.123217	0.217	0.13	0.00111308
Tox	5.69895e-08	-0.174636	0.033	0.109	0.00112737
Robo1	6.0014e-08	0.120677	0.27	0.168	0.0011872
Kcnq2	6.17109e-08	-0.104607	0.029	0.104	0.00122077
Frmd6	6.22424e-08	-0.117258	0.031	0.107	0.00123128
Srrm1	6.37235e-08	0.118274	0.27	0.171	0.00126058
Ccnl2	6.60441e-08	0.123092	0.254	0.159	0.00130648
Slc6a6	6.71486e-08	0.138561	0.28	0.181	0.00132833
Fnbp1l	7.06605e-08	-0.138033	0.067	0.155	0.00139781
Kansl1l	7.13751e-08	0.130585	0.342	0.231	0.00141194
Anapc16	7.69754e-08	0.103973	0.157	0.084	0.00152273
Cadm2	7.77884e-08	-0.39598	0.47	0.502	0.00153881
Lcorl	8.22737e-08	0.121816	0.272	0.173	0.00162754
Pi4kb	8.49468e-08	0.102965	0.164	0.09	0.00168042
Bbs9	8.58289e-08	0.121089	0.295	0.192	0.00169787
Pacsin1	8.983e-08	-0.141861	0.112	0.212	0.00177702
Dtna	9.09097e-08	0.134231	0.241	0.15	0.00179838
Kmt2e	9.40032e-08	0.148253	0.356	0.247	0.00185957
Eri3	9.41819e-08	0.129788	0.243	0.151	0.00186311
Elavl3	9.70118e-08	0.123598	0.264	0.167	0.00191909
Eef1a1	9.92792e-08	0.121225	0.301	0.197	0.00196394
Fxr1	1.04393e-07	0.11911	0.239	0.147	0.0020651
Tra2a	1.06752e-07	0.137146	0.37	0.258	0.00211177
Lamp2	1.06959e-07	0.107885	0.249	0.154	0.00211586
Ulk2	1.07739e-07	0.106256	0.411	0.284	0.00213129
Tor1aip1	1.08487e-07	0.118146	0.188	0.108	0.00214609
1500004A13Rik	1.14066e-07	0.134716	0.252	0.161	0.00225646
Stx1a	1.16826e-07	-0.106588	0.031	0.105	0.00231104
Kif5b	1.1703e-07	0.124978	0.25	0.158	0.00231509
Kpna4	1.20503e-07	0.134056	0.294	0.192	0.00238378
Cep350	1.21712e-07	0.118184	0.233	0.143	0.0024077
Nrg2	1.30881e-07	-0.109985	0.039	0.116	0.0025891
Dis3l2	1.31479e-07	0.137676	0.28	0.183	0.00260092
Tacc1	1.38357e-07	0.121063	0.411	0.288	0.00273697
Nrip1	1.38829e-07	0.120131	0.307	0.204	0.00274632
Zfp182	1.46407e-07	0.114153	0.19	0.11	0.00289622
Ube2h	1.54271e-07	0.131891	0.303	0.202	0.00305178
Xylt1	1.54808e-07	-0.13745	0.086	0.179	0.00306241
Ubn1	1.55216e-07	0.113421	0.211	0.127	0.00307049
Dcaf17	1.60738e-07	0.120068	0.2	0.119	0.00317971
Thada	1.61711e-07	0.107878	0.243	0.151	0.00319896
Scoc	1.62395e-07	0.105544	0.213	0.127	0.00321251
Stx16	1.6697e-07	0.132048	0.286	0.189	0.003303
Sfpq	1.70668e-07	0.125298	0.27	0.175	0.00337616
Lpcat2	1.73457e-07	0.1017	0.36	0.241	0.00343133
Cacna1d	1.82905e-07	-0.178042	0.229	0.339	0.00361822
2210408F21Rik	1.87573e-07	-0.130197	0.068	0.154	0.00371057
Ubxn4	1.93072e-07	0.121209	0.213	0.13	0.00381934
Tpr	1.95956e-07	0.11691	0.317	0.211	0.00387641
Pak3	1.96438e-07	-0.127245	0.074	0.162	0.00388594
4632427E13Rik	1.98035e-07	0.109147	0.205	0.123	0.00391753
Kcmf1	2.01542e-07	0.1144	0.207	0.125	0.00398689
Mllt10	2.01812e-07	0.120085	0.384	0.268	0.00399225
Ccdc88a	2.0363e-07	0.148722	0.321	0.221	0.0040282
Matk	2.14556e-07	-0.13647	0.072	0.158	0.00424435
Csmd2	2.25094e-07	-0.157652	0.114	0.209	0.00445281
Hnrnpm	2.39514e-07	0.119803	0.231	0.144	0.00473807
Nr2c2	2.42961e-07	0.127233	0.243	0.154	0.00480625
Nrf1	2.43621e-07	0.115178	0.252	0.161	0.0048193
Irak2	2.43706e-07	0.113071	0.292	0.19	0.004821
Dnajc7	2.44e-07	0.112651	0.249	0.157	0.0048268
Csnk2a1	2.46697e-07	0.102252	0.215	0.13	0.00488015
Extl3	2.53163e-07	0.122528	0.297	0.197	0.00500807
Lamp1	2.66015e-07	0.104185	0.204	0.122	0.00526231
Ppp1r10	2.66459e-07	0.101927	0.16	0.089	0.00527109
Ckap5	2.68309e-07	0.109154	0.231	0.143	0.00530768
Csrnp3	2.76366e-07	-0.12968	0.086	0.175	0.00546707
Otulin	2.88512e-07	0.13355	0.28	0.185	0.00570734
Anks1	2.90299e-07	0.108504	0.219	0.134	0.0057427
Rock1	3.0433e-07	0.125167	0.321	0.217	0.00602025
Cdk12	3.06664e-07	0.121758	0.311	0.21	0.00606643
Ptma	3.09377e-07	0.107558	0.239	0.15	0.0061201
Adam23	3.09502e-07	-0.123626	0.065	0.147	0.00612256
Mctp1	3.10059e-07	-0.238024	0.247	0.344	0.00613359
Cers6	3.22679e-07	-0.134105	0.092	0.182	0.00638324
Srcap	3.44233e-07	0.100214	0.207	0.125	0.00680962
Sat1	3.50745e-07	0.121364	0.274	0.179	0.00693843
Micu2	3.60086e-07	0.107148	0.194	0.115	0.00712323
Slc6a17	3.61784e-07	-0.104823	0.035	0.106	0.00715681
Elavl4	3.62132e-07	-0.110497	0.045	0.12	0.00716369
Frrs1	3.75085e-07	0.10717	0.2	0.119	0.00741994
A230057D06Rik	3.88399e-07	-0.151845	0.123	0.218	0.00768331
Gria4	3.98498e-07	-0.25763	0.2	0.295	0.00788309
Cdkal1	4.03632e-07	0.121939	0.288	0.191	0.00798464
Prex1	4.06413e-07	0.118372	0.274	0.18	0.00803966
Ppcdc	4.40916e-07	0.114992	0.278	0.182	0.0087222
Dhx36	4.48801e-07	0.10685	0.215	0.132	0.00887818
Man2a1	4.83044e-07	-0.11401	0.049	0.125	0.00955557
AU020206	4.90435e-07	0.101019	0.247	0.156	0.00970179
Pcdh11x	5.10838e-07	0.107777	0.155	0.086	0.0101054
Ehmt1	5.15043e-07	0.127387	0.254	0.166	0.0101886
Peli1	5.40195e-07	0.102345	0.266	0.173	0.0106861
4732471J01Rik	5.45441e-07	0.129413	0.207	0.129	0.0107899
Sgce	5.77157e-07	0.103338	0.162	0.093	0.0114173
Cd81	5.83792e-07	0.100211	0.243	0.153	0.0115486
Tgfbr2	5.85928e-07	0.105632	0.303	0.202	0.0115908
Ppp3ca	5.88957e-07	-0.228632	0.509	0.588	0.0116508
Sgip1	6.11154e-07	-0.147617	0.143	0.24	0.0120898
Osbpl11	6.20492e-07	0.105072	0.245	0.155	0.0122746
Actr3b	6.30156e-07	-0.101124	0.035	0.104	0.0124657
Tmem243	6.60167e-07	0.140909	0.29	0.198	0.0130594
Prpf39	6.85855e-07	0.100515	0.204	0.124	0.0135676
Synrg	7.13122e-07	0.104747	0.176	0.103	0.014107
Mafb	7.20983e-07	0.103935	0.211	0.13	0.0142625
Tmem260	7.24527e-07	0.100484	0.145	0.08	0.0143326
Cd84	7.48603e-07	0.106132	0.274	0.178	0.0148089
Trio	7.73395e-07	-0.151522	0.174	0.274	0.0152993
Xrn1	7.87516e-07	0.132906	0.268	0.18	0.0155786
Pitpnm2	7.99556e-07	-0.102398	0.037	0.106	0.0158168
H3f3a	8.0755e-07	0.107528	0.217	0.136	0.015975
Xrn2	8.24226e-07	0.104021	0.235	0.149	0.0163048
Ank	8.37846e-07	0.106181	0.29	0.194	0.0165743
Apc	8.63316e-07	0.127888	0.348	0.247	0.0170781
Mdga2	9.13879e-07	0.124848	0.558	0.413	0.0180784
Gm12353	9.35501e-07	0.118995	0.2	0.123	0.0185061
Dync1i1	9.5169e-07	-0.123845	0.112	0.203	0.0188263
Nufip2	9.61637e-07	0.106586	0.237	0.151	0.0190231
Dnajb6	9.66656e-07	0.103465	0.247	0.159	0.0191224
Kcnip3	9.99775e-07	-0.117894	0.07	0.15	0.0197775
Tnpo3	1.03029e-06	0.109477	0.215	0.135	0.0203811
Ago3	1.03118e-06	0.115818	0.297	0.202	0.0203988
Bicral	1.06535e-06	0.117401	0.247	0.161	0.0210747
Ptprs	1.07207e-06	-0.126413	0.108	0.197	0.0212078
Sh3glb1	1.11163e-06	0.103798	0.254	0.166	0.0219903
Sema6d	1.13525e-06	0.102291	0.249	0.159	0.0224576
Wdfy3	1.13618e-06	0.118501	0.386	0.278	0.0224759
Arnt	1.16405e-06	0.107519	0.217	0.137	0.0230272
Prkca	1.17798e-06	0.118532	0.452	0.33	0.0233028
Ssbp2	1.22247e-06	-0.164153	0.174	0.268	0.0241828
Trappc9	1.22743e-06	0.115285	0.219	0.139	0.024281
Nktr	1.23453e-06	0.126926	0.337	0.24	0.0244215
Arhgap12	1.25636e-06	0.101115	0.227	0.144	0.0248533
Nisch	1.29896e-06	0.116666	0.258	0.172	0.025696
Arid1a	1.38244e-06	0.10574	0.262	0.172	0.0273475
Tbl1xr1	1.39043e-06	0.108258	0.288	0.195	0.0275056
Unc13b	1.40502e-06	-0.102696	0.041	0.109	0.027794
Atp1b3	1.40569e-06	0.109477	0.18	0.108	0.0278074
Kif1a	1.44364e-06	0.10489	0.211	0.132	0.0285581
Stxbp1	1.44714e-06	-0.128643	0.102	0.188	0.0286273
Lgmn	1.51975e-06	0.100763	0.346	0.241	0.0300636
Hnrnpu	1.63175e-06	0.11595	0.327	0.229	0.0322793
Nedd4	1.65531e-06	0.112374	0.231	0.149	0.0327454
Rsf1	1.66453e-06	0.101979	0.266	0.176	0.0329277
Armh3	1.79434e-06	0.105911	0.221	0.141	0.0354956
Slc17a7	1.806e-06	-0.117462	0.084	0.165	0.0357264
Tspan5	1.82072e-06	0.117404	0.36	0.257	0.0360174
Crebbp	1.88976e-06	0.109762	0.35	0.247	0.0373833
Scaper	1.90776e-06	0.110083	0.294	0.201	0.0377394
Pum1	2.06478e-06	0.105972	0.245	0.16	0.0408455
Crlf3	2.20023e-06	0.106056	0.252	0.167	0.043525
Ncor1	2.24964e-06	0.113102	0.376	0.272	0.0445023
Capzb	2.31803e-06	0.102309	0.213	0.135	0.0458553
Schip1	2.40834e-06	-0.343366	0.231	0.304	0.0476419
Bptf	2.49013e-06	0.116591	0.27	0.183	0.0492598
Tmem135	2.49107e-06	0.102388	0.311	0.214	0.0492783
Cog5	2.72361e-06	0.112207	0.29	0.2	0.0538784
AC149090.1	2.95416e-06	-0.229981	0.452	0.519	0.0584391
Slc16a7	2.97576e-06	0.112383	0.223	0.145	0.0588665
Cox16	3.10665e-06	0.119053	0.299	0.208	0.0614557
Wdr26	3.31011e-06	0.10162	0.254	0.168	0.0654805
Phf12	3.34644e-06	0.102907	0.204	0.129	0.0661992
Gm48512	3.34696e-06	0.102502	0.194	0.12	0.0662096
Mrtfb	3.55928e-06	-0.135985	0.143	0.232	0.0704096
Trpc4ap	3.58702e-06	0.111776	0.2	0.127	0.0709585
Zcchc7	3.71311e-06	0.137924	0.509	0.399	0.0734527
Jakmip2	3.76081e-06	-0.108611	0.07	0.145	0.0743962
Mgrn1	3.97449e-06	0.100457	0.186	0.115	0.0786235
Dnm1	4.06811e-06	-0.112599	0.088	0.167	0.0804753
Pds5a	4.0694e-06	0.107286	0.258	0.174	0.0805008
Ubr1	4.34604e-06	0.115005	0.211	0.136	0.0859733
Fam117b	4.44965e-06	0.110762	0.223	0.146	0.088023
Ambra1	4.46881e-06	0.108353	0.368	0.267	0.088402
Asxl2	4.56146e-06	0.116374	0.249	0.168	0.0902348
Thap3	4.70296e-06	0.104177	0.196	0.124	0.0930339
Rasal2	4.97038e-06	-0.169961	0.215	0.306	0.0983241
Relch	5.19648e-06	0.109791	0.256	0.174	0.102797
Garnl3	5.27626e-06	-0.176296	0.155	0.239	0.104375
Rab3c	5.34298e-06	-0.105035	0.041	0.104	0.105695
Psmd1	6.07724e-06	0.102656	0.217	0.142	0.12022
Slc38a9	6.08918e-06	0.10852	0.233	0.155	0.120456
Akap9	6.39806e-06	0.111381	0.245	0.164	0.126566
Exoc4	6.55891e-06	0.115766	0.462	0.356	0.129748
Dlc1	6.68632e-06	-0.151984	0.104	0.181	0.132269
Xkr4	6.78955e-06	-0.188066	0.237	0.325	0.134311
Akt3	7.0435e-06	-0.157293	0.239	0.331	0.139335
Ttc19	7.16297e-06	-0.116764	0.114	0.195	0.141698
Dmxl1	7.32474e-06	0.116975	0.299	0.213	0.144898
Dock3	7.48535e-06	-0.156214	0.205	0.296	0.148075
Anapc15	7.56672e-06	0.102813	0.219	0.143	0.149685
N4bp2l2	7.7095e-06	0.109477	0.241	0.163	0.152509
Pnisr	7.89624e-06	0.115138	0.493	0.386	0.156203
Gm15738	8.58107e-06	-0.131339	0.119	0.199	0.169751
Nbeal1	8.64414e-06	0.10754	0.225	0.15	0.170998
Chd6	8.72463e-06	0.106497	0.311	0.222	0.172591
Pde2a	8.788e-06	-0.110994	0.078	0.151	0.173844
Setbp1	9.44474e-06	-0.134502	0.149	0.234	0.186836
Usp25	9.64194e-06	0.103448	0.176	0.11	0.190737
Cd2ap	1.05945e-05	0.106395	0.266	0.185	0.20958
Acp1	1.08384e-05	-0.116982	0.102	0.178	0.214406
Usp15	1.08989e-05	0.100612	0.245	0.166	0.215603
Tra2b	1.1348e-05	0.101208	0.278	0.194	0.224486
Gse1	1.19197e-05	0.10663	0.245	0.167	0.235796
Cept1	1.22515e-05	0.102854	0.188	0.12	0.242359
Rnpep	1.31452e-05	0.102445	0.176	0.111	0.260039
Exoc5	1.34571e-05	0.109477	0.186	0.119	0.266208
Ip6k1	1.36337e-05	0.100849	0.233	0.157	0.269702
Phf21a	1.47505e-05	0.101783	0.374	0.276	0.291795
Gm28375	1.54897e-05	0.108173	0.204	0.134	0.306417
Senp6	1.58437e-05	0.102475	0.239	0.162	0.31342
Aff4	1.61371e-05	0.109477	0.258	0.18	0.319224
Cdk14	1.80067e-05	-0.132229	0.198	0.286	0.356209
Tsc22d1	1.85759e-05	-0.104456	0.084	0.155	0.367468
Iqsec2	1.90594e-05	-0.106804	0.092	0.165	0.377032
Trim44	1.99408e-05	0.101128	0.229	0.155	0.394469
Gm32250	2.25533e-05	-0.105337	0.088	0.159	0.446149
Ppp6r3	2.36626e-05	0.10521	0.202	0.134	0.468093
Kif5c	2.37738e-05	-0.109244	0.096	0.168	0.470294
Dlgap4	2.46525e-05	-0.108524	0.1	0.173	0.487675
Vsnl1	2.54181e-05	-0.134135	0.139	0.216	0.502821
Ptk2b	2.59181e-05	-0.127415	0.149	0.228	0.512711
Msi2	2.70318e-05	0.101875	0.274	0.195	0.534743
Tial1	2.82828e-05	0.102677	0.213	0.144	0.559491
Sorbs1	3.00503e-05	-0.115162	0.096	0.167	0.594454
Lrrfip1	3.35369e-05	-0.111626	0.112	0.185	0.663426
Dock7	3.66822e-05	-0.105418	0.1	0.171	0.725648
Ubn2	3.75695e-05	0.111979	0.368	0.277	0.743201
Cdh8	3.7879e-05	-0.129762	0.084	0.15	0.749321
Gm15398	4.24643e-05	-0.148823	0.059	0.118	0.840029
Plxna4	4.41282e-05	-0.161026	0.235	0.317	0.872944
Frmd4a	4.61631e-05	-0.183004	0.485	0.543	0.913198
Runx2	4.95823e-05	-0.111332	0.088	0.154	0.980836
Scaf8	5.35508e-05	0.103428	0.229	0.159	1
Ftx	7.42684e-05	-0.100874	0.119	0.191	1
Adgrl2	7.70378e-05	-0.103279	0.094	0.16	1
Sltm	8.0301e-05	0.103481	0.294	0.217	1
Ncald	8.74505e-05	-0.129029	0.151	0.224	1
Cpe	9.78907e-05	-0.130435	0.157	0.227	1
Trip11	0.00010094	0.100862	0.225	0.159	1
Ext1	0.000111226	-0.16566	0.284	0.357	1
Focad	0.000181972	-0.104509	0.098	0.16	1
Rps6ka3	0.000189834	-0.10112	0.135	0.205	1
Rbm6	0.000200927	0.106366	0.346	0.266	1
Sorcs3	0.000204892	-0.16791	0.094	0.152	1
Wac	0.000216462	0.10053	0.256	0.189	1
Lncpint	0.000282902	-0.131216	0.317	0.39	1
Evi5	0.00028966	-0.100006	0.121	0.185	1
Serpini1	0.000321031	-0.101348	0.08	0.136	1
Vps13a	0.000573608	-0.100417	0.135	0.196	1
Zranb2	0.000633762	-0.117323	0.239	0.306	1
Hdac9	0.000646086	-0.146834	0.252	0.319	1
R3hdm2	0.000731633	-0.119388	0.237	0.302	1
Rtn3	0.000790873	-0.158757	0.368	0.422	1
Rapgef2	0.000814175	-0.101734	0.174	0.238	1
Oxr1	0.00276728	-0.136833	0.395	0.449	1
Ttc3	0.00517075	-0.107079	0.352	0.404	1
Atp8a2	0.0112837	-0.128781	0.276	0.321	1
Nfib	0.0131406	-0.104298	0.166	0.209	1
Xist	0.0257282	0.15228	0.407	0.37	1
Cacnb2	0.0295972	-0.139892	0.27	0.306	1
AY036118	0.0456686	-0.142707	0.726	0.569	1
Camk1d	0.0473839	-0.197989	0.479	0.47	1
Tmem132d	0.0514929	-0.103162	0.186	0.217	1
Grm7	0.0547962	-0.12984	0.356	0.389	1
Nr3c2	0.0553842	-0.106052	0.168	0.198	1
Mertk	0.0567737	-0.110109	0.587	0.451	1
Klf12	0.0636497	-0.103213	0.266	0.296	1
Pcdh15	0.0636749	-0.238591	0.174	0.197	1
Sdk1	0.0689908	-0.10157	0.143	0.171	1
Rtn1	0.114094	-0.126637	0.378	0.388	1
Dcc	0.252565	-0.139063	0.217	0.229	1
Tanc2	0.261215	-0.125718	0.746	0.631	1
Calm1	0.497675	-0.146557	0.474	0.428	1
Ldlrad4	0.923042	-0.130048	0.593	0.514	1
Nav2	0.972357	-0.190443	0.703	0.608	1

## Sheet: S5d_DEGene_MG_Cluster6vsOtherMG
gene	p_val	avg_log2FC	pct.1	pct.2	p_val_adj
Gm42418	1.1251e-188	1.17034	1	0.985	2.22567e-184
AY036118	3.22825e-171	1.44246	0.976	0.569	6.38613e-167
Calm1	1.14152e-134	1.13961	0.878	0.428	2.25816e-130
Ubb	4.11416e-127	1.04686	0.796	0.32	8.13864e-123
Tmsb4x	3.46287e-110	1.0286	0.825	0.394	6.85025e-106
Malat1	4.21327e-103	-0.633474	1	1	8.33469e-99
Nrgn	4.41107e-97	0.855225	0.653	0.24	8.72598e-93
Calm2	1.04087e-96	0.910199	0.779	0.37	2.05905e-92
Ppia	3.83522e-96	0.8225	0.631	0.219	7.58684e-92
Ndufa4	1.25617e-92	0.750017	0.591	0.193	2.48495e-88
Cox4i1	1.97409e-88	0.840871	0.611	0.224	3.90515e-84
Fth1	9.13447e-84	0.912379	0.792	0.43	1.80698e-79
Cox6c	1.53947e-79	0.682259	0.533	0.171	3.04539e-75
Hspa8	5.09848e-78	0.783353	0.648	0.272	1.00858e-73
Atp6v0c	8.65532e-76	0.83085	0.664	0.302	1.7122e-71
Pcp4	2.35433e-73	0.697437	0.586	0.225	4.65734e-69
Actb	3.04291e-73	0.76734	0.673	0.308	6.01948e-69
Cck	4.90816e-73	0.722715	0.58	0.221	9.70933e-69
Cmss1	5.10732e-73	0.790898	0.788	0.414	1.01033e-68
Dlg2	2.71793e-71	-1.34017	0.077	0.524	5.37661e-67
Csmd1	6.67485e-71	-1.38372	0.064	0.51	1.32042e-66
Fgf14	8.11888e-71	-1.21765	0.046	0.498	1.60608e-66
Nrg3	7.08328e-69	-1.33913	0.086	0.521	1.40121e-64
Snhg11	2.59089e-68	-1.22571	0.272	0.665	5.1253e-64
Meg3	3.05418e-68	-1.36467	0.208	0.611	6.04177e-64
Kcnip4	2.05778e-65	-1.76128	0.084	0.509	4.0707e-61
Adgrb3	5.89321e-64	-0.976203	0.04	0.471	1.16579e-59
Stmn1	8.34533e-64	0.671022	0.538	0.21	1.65087e-59
Nrg1	2.43305e-63	-1.24159	0.018	0.438	4.81306e-59
Atp5md	2.63181e-63	0.501241	0.403	0.117	5.20625e-59
Chchd10	8.29848e-62	0.52284	0.454	0.147	1.6416e-57
Hsp90ab1	1.39476e-61	0.707991	0.613	0.282	2.75912e-57
Atp5h	3.20628e-60	0.500193	0.445	0.145	6.34267e-56
Rbfox1	3.2743e-60	-1.34089	0.113	0.516	6.47722e-56
Cox8a	1.1179e-59	0.6392	0.504	0.189	2.21143e-55
Il1rapl1	1.69751e-59	-0.919125	0.033	0.443	3.35801e-55
Nlgn1	4.79638e-59	-1.01615	0.069	0.475	9.4882e-55
Tpt1	1.01142e-58	0.542548	0.502	0.187	2.00078e-54
Elob	1.20783e-57	0.395263	0.338	0.088	2.38932e-53
Hsp90aa1	1.46038e-57	0.599628	0.522	0.208	2.88892e-53
Tenm2	2.39933e-57	-1.10267	0.044	0.443	4.74636e-53
Celf2	5.35852e-57	-0.915745	0.361	0.712	1.06002e-52
Aldoa	1.12743e-56	0.588368	0.515	0.205	2.23028e-52
Nrxn3	6.76437e-56	-1.19992	0.133	0.51	1.33813e-51
Rps29	9.83794e-56	0.529754	0.451	0.16	1.94614e-51
Ptprd	1.21507e-55	-1.48847	0.274	0.604	2.40365e-51
Opcml	5.45779e-55	-1.00447	0.086	0.476	1.07966e-50
Phactr1	6.2187e-55	-0.952051	0.102	0.489	1.23018e-50
Dmd	7.84664e-55	-0.778369	0.02	0.4	1.55222e-50
Rpl38	8.62458e-55	0.483323	0.427	0.143	1.70612e-50
Prnp	1.90373e-54	0.583258	0.5	0.2	3.76596e-50
Lsamp	3.05966e-54	-1.11918	0.069	0.456	6.05262e-50
Mdga2	6.33753e-54	-0.754969	0.031	0.413	1.25369e-49
Fam155a	1.48287e-53	-0.893013	0.044	0.424	2.9334e-49
Lrrc7	1.21248e-52	-0.71179	0.038	0.413	2.39852e-48
Magi2	1.27173e-52	-0.738411	0.064	0.457	2.51575e-48
Pcdh9	1.91295e-52	-1.0596	0.188	0.559	3.7842e-48
Chchd2	2.33352e-52	0.461564	0.429	0.149	4.61617e-48
Rims1	3.65682e-52	-0.763309	0.035	0.407	7.23392e-48
Lrp1b	7.99051e-52	-0.857781	0.051	0.425	1.58068e-47
Asic2	8.5579e-52	-0.811191	0.018	0.384	1.69292e-47
Erc2	9.7983e-52	-0.804343	0.04	0.409	1.9383e-47
Kcnd2	3.99907e-50	-0.865422	0.071	0.436	7.91095e-46
Pde4d	4.5495e-50	-0.821947	0.075	0.448	8.99981e-46
Uqcrb	6.73996e-50	0.320898	0.296	0.076	1.3333e-45
Rpl37	1.02866e-49	0.413035	0.392	0.128	2.0349e-45
Dlgap2	2.04336e-49	-0.673473	0.027	0.381	4.04218e-45
Ckb	2.52486e-49	0.628299	0.622	0.325	4.99468e-45
Rps8	8.57887e-49	0.484186	0.442	0.164	1.69707e-44
Ccser1	3.44372e-48	-0.598345	0.011	0.354	6.81237e-44
Ctnna2	4.6089e-48	-0.723489	0.035	0.387	9.11732e-44
Grm7	6.09467e-48	-0.779121	0.038	0.389	1.20565e-43
Cox7a2	6.71063e-48	0.443597	0.356	0.114	1.3275e-43
Sgcz	7.60231e-48	-0.991991	0.022	0.367	1.50389e-43
Anks1b	2.00555e-47	-0.708311	0.095	0.456	3.96739e-43
Rtn1	4.55464e-47	0.634054	0.67	0.388	9.00999e-43
Grin2a	5.85559e-47	-0.740219	0.066	0.424	1.15835e-42
Macrod2	1.27263e-46	-0.627581	0.042	0.389	2.51751e-42
Rplp1	1.59352e-46	0.51535	0.445	0.176	3.15231e-42
Cntnap2	1.7586e-46	-0.855712	0.06	0.408	3.47887e-42
Gapdh	4.12439e-46	0.473704	0.423	0.16	8.15888e-42
Xist	9.41036e-46	-0.837642	0.029	0.37	1.86156e-41
Dpp10	1.30746e-45	-1.64816	0.108	0.441	2.58641e-41
Ank3	1.61632e-45	-0.612091	0.075	0.431	3.1974e-41
Ywhah	1.90495e-45	0.479008	0.458	0.183	3.76838e-41
Adgrl3	8.31433e-45	-0.612424	0.038	0.375	1.64474e-40
Ndufs5	1.04213e-44	0.318973	0.35	0.111	2.06155e-40
Cox7b	1.48715e-44	0.404533	0.358	0.12	2.94188e-40
Ctnnd2	1.75647e-44	-0.611167	0.055	0.395	3.47466e-40
Auts2	3.62672e-44	-0.688879	0.044	0.38	7.17438e-40
Rps27a	4.61483e-44	0.412089	0.394	0.141	9.12906e-40
Stmn3	5.66516e-44	0.571901	0.515	0.243	1.12068e-39
Nrg3os	1.6137e-43	-0.584982	0.004	0.32	3.19223e-39
Frmpd4	3.43173e-43	-0.766427	0.042	0.371	6.78864e-39
Rps21	3.77297e-43	0.411981	0.378	0.135	7.46368e-39
Kalrn	6.10883e-43	-0.713523	0.133	0.47	1.20845e-38
Ndufa5	1.61146e-42	0.316958	0.296	0.087	3.18779e-38
Cadm2	3.64237e-42	-0.805565	0.164	0.502	7.20534e-38
Nkain2	6.07402e-42	-0.723208	0.066	0.401	1.20156e-37
Atp5l	6.13431e-42	0.387755	0.347	0.118	1.21349e-37
Ndufa11	8.63136e-42	0.328571	0.285	0.082	1.70745e-37
Snhg14	1.21629e-41	-0.492671	0.029	0.344	2.40607e-37
Atpif1	1.54824e-41	0.467921	0.405	0.159	3.06273e-37
Ralyl	1.60319e-41	-0.719155	0.066	0.388	3.17143e-37
Slc1a3	1.89786e-41	0.554213	0.418	0.167	3.75434e-37
Lingo2	2.2582e-41	-0.968495	0.027	0.337	4.46718e-37
Kctd16	4.86035e-41	-0.698093	0.029	0.34	9.61474e-37
Rpl23	7.61864e-41	0.430544	0.374	0.138	1.50712e-36
Ryr2	8.00048e-41	-0.542488	0.044	0.359	1.58265e-36
Grin2b	8.11231e-41	-0.596807	0.111	0.45	1.60478e-36
Grm5	2.21615e-40	-0.601037	0.064	0.389	4.384e-36
Rpl13	3.02487e-40	0.480539	0.458	0.198	5.98379e-36
Lrrtm4	5.0537e-40	-1.14128	0.051	0.359	9.99723e-36
Cox7c	6.58944e-40	0.430971	0.416	0.168	1.30352e-35
Fau	1.92368e-39	0.453447	0.416	0.169	3.80542e-35
Dlgap1	4.12588e-39	-0.710034	0.144	0.469	8.16183e-35
Ahi1	5.55385e-39	-0.575853	0.066	0.381	1.09866e-34
Kcnq5	5.72757e-39	-0.802888	0.046	0.35	1.13303e-34
Mdh1	5.95227e-39	0.489529	0.436	0.189	1.17748e-34
Sntg1	6.20925e-39	-0.544154	0.018	0.314	1.22831e-34
Kcnh7	1.03762e-38	-0.70894	0.088	0.405	2.05262e-34
Atp1b1	1.13328e-38	0.556746	0.531	0.273	2.24185e-34
Lrfn5	2.82593e-38	-0.545483	0.035	0.332	5.59025e-34
R3hdm1	6.04227e-38	-0.600818	0.142	0.473	1.19528e-33
Agbl4	6.09861e-38	-0.540563	0.013	0.3	1.20643e-33
Cox5a	8.90541e-38	0.382693	0.367	0.139	1.76167e-33
Gm20642	1.84408e-37	-0.502609	0.009	0.293	3.64796e-33
Nbea	1.87138e-37	-0.471266	0.1	0.423	3.70197e-33
Npy	2.20185e-37	0.321868	0.281	0.087	4.35569e-33
Mif	4.837e-37	0.287157	0.288	0.09	9.56856e-33
Hs6st3	6.93323e-37	-0.833198	0.009	0.289	1.37153e-32
Nrxn1	1.10489e-36	-0.809004	0.274	0.561	2.18569e-32
Rps14	1.30568e-36	0.327907	0.354	0.13	2.5829e-32
Hivep2	1.38045e-36	-0.500735	0.077	0.382	2.7308e-32
Rps3a1	1.40147e-36	0.370449	0.345	0.127	2.77238e-32
Rpl11	1.62874e-36	0.350452	0.35	0.128	3.22197e-32
Lrrc4c	4.73784e-36	-0.761036	0.088	0.386	9.3724e-32
Atp5k	6.35053e-36	0.348187	0.301	0.102	1.25626e-31
Calm3	6.58545e-36	0.327383	0.352	0.131	1.30273e-31
Ptprn2	8.7424e-36	-0.450667	0.018	0.293	1.72942e-31
Rpl35a	1.32238e-35	0.309931	0.316	0.11	2.61593e-31
Rims2	1.44045e-35	-0.505988	0.053	0.343	2.84949e-31
Atp5o	1.81936e-35	0.312644	0.27	0.084	3.59906e-31
Eif1	2.17673e-35	0.464494	0.467	0.219	4.30601e-31
Ntm	2.57283e-35	-0.727702	0.073	0.36	5.08956e-31
Prickle1	3.39577e-35	-0.469331	0.055	0.347	6.71752e-31
Rps10	3.566e-35	0.353592	0.343	0.128	7.05425e-31
Rora	4.241e-35	-0.657684	0.038	0.318	8.38954e-31
Plcb1	4.28153e-35	-0.558992	0.108	0.413	8.46973e-31
Cntn4	4.2944e-35	-0.579013	0.029	0.307	8.49517e-31
Uqcr11	5.67658e-35	0.261246	0.248	0.073	1.12294e-30
Dab1	6.25531e-35	-0.628404	0.035	0.315	1.23742e-30
Cadps	6.89421e-35	-0.485394	0.08	0.377	1.36381e-30
Xkr4	7.15693e-35	-0.475163	0.042	0.325	1.41578e-30
Chrm3	7.97657e-35	-0.534569	0.009	0.276	1.57793e-30
Hint1	8.93034e-35	0.356647	0.327	0.12	1.7666e-30
Negr1	1.25513e-34	-0.684441	0.1	0.391	2.48289e-30
Uqcr10	1.86712e-34	0.269145	0.259	0.08	3.69353e-30
Stxbp5l	2.00388e-34	-0.442167	0.027	0.299	3.96407e-30
Kcnma1	2.11284e-34	-0.524167	0.204	0.524	4.17962e-30
Atp5g3	2.28376e-34	0.308803	0.272	0.087	4.51773e-30
Camk1d	5.76803e-34	0.554267	0.688	0.47	1.14103e-29
Rpl3	1.38231e-33	0.370862	0.376	0.152	2.73448e-29
Ube3a	1.57087e-33	-0.519833	0.157	0.467	3.1075e-29
Samd12	3.69216e-33	-0.427844	0.027	0.291	7.30382e-29
Dgki	5.81843e-33	-0.418179	0.013	0.269	1.151e-28
Grik2	7.03806e-33	-0.468508	0.024	0.287	1.39227e-28
Rpl24	1.15606e-32	0.3272	0.352	0.138	2.28691e-28
Pde10a	1.22143e-32	-0.516826	0.038	0.303	2.41624e-28
Atp5f1	2.15478e-32	0.345397	0.343	0.134	4.26259e-28
Tmem160	3.7654e-32	0.194994	0.175	0.041	7.44871e-28
Atxn1	5.20921e-32	-0.402489	0.1	0.394	1.03049e-27
Cox6b1	6.84711e-32	0.308213	0.285	0.099	1.3545e-27
Rps25	7.87226e-32	0.282026	0.263	0.087	1.55729e-27
Sorbs2	8.42732e-32	-0.458011	0.027	0.285	1.66709e-27
Gabrb1	1.49136e-31	-0.428922	0.022	0.276	2.95022e-27
Dscam	1.67776e-31	-0.400782	0.02	0.272	3.31894e-27
Cttnbp2	4.23732e-31	-0.404608	0.031	0.287	8.38226e-27
Cdh12	5.08848e-31	-0.485331	0.011	0.254	1.0066e-26
Etl4	7.67182e-31	-0.608708	0.097	0.373	1.51764e-26
Fgf12	9.71264e-31	-0.540228	0.115	0.395	1.92135e-26
Ank2	1.1607e-30	-0.435161	0.248	0.583	2.29609e-26
Otud7a	1.32019e-30	-0.363286	0.004	0.24	2.6116e-26
Arpp21	1.39696e-30	-0.537242	0.175	0.467	2.76347e-26
Rian	2.07016e-30	-0.381734	0.049	0.311	4.09519e-26
Cnksr2	2.61931e-30	-0.437039	0.075	0.346	5.18152e-26
Tenm4	3.26534e-30	-0.459512	0.033	0.281	6.4595e-26
Rpl19	4.51127e-30	0.408036	0.374	0.165	8.92419e-26
Rpl36al	5.8382e-30	0.250234	0.243	0.078	1.15491e-25
Rpl27a	7.40688e-30	0.346108	0.385	0.17	1.46523e-25
Ctnna3	9.72257e-30	-0.538191	0.038	0.285	1.92332e-25
Tmem178b	1.23412e-29	-0.389931	0.02	0.26	2.44134e-25
Rpl41	1.36727e-29	0.364227	0.345	0.144	2.70474e-25
Camk2a	1.52903e-29	-0.445295	0.082	0.346	3.02473e-25
Mmp16	1.71177e-29	-0.404559	0.007	0.237	3.38622e-25
Dock3	3.54593e-29	-0.375382	0.044	0.296	7.01457e-25
Atp5j	3.70448e-29	0.291116	0.303	0.115	7.32821e-25
Cacna2d3	5.75264e-29	-0.508666	0.04	0.284	1.13799e-24
Schip1	5.79188e-29	-0.576209	0.055	0.304	1.14575e-24
Gria4	8.30091e-29	-0.475363	0.046	0.295	1.64209e-24
Rgs6	9.28028e-29	-0.470908	0.007	0.232	1.83582e-24
Rpl15	1.07629e-28	0.314441	0.314	0.124	2.12911e-24
Rps7	1.35092e-28	0.30475	0.338	0.138	2.67239e-24
Rpl37a	2.0503e-28	0.309848	0.334	0.137	4.0559e-24
Uqcrq	2.13281e-28	0.241881	0.259	0.09	4.21912e-24
Slit3	2.1552e-28	-0.426439	0.011	0.237	4.26342e-24
Robo2	2.31262e-28	-0.371229	0.018	0.25	4.57482e-24
Dynll1	2.34276e-28	0.309776	0.343	0.143	4.63445e-24
Atp5e	2.38141e-28	0.264024	0.246	0.083	4.7109e-24
Timm8b	2.60154e-28	0.217391	0.226	0.071	5.14637e-24
Rpl30	2.96835e-28	0.268435	0.299	0.114	5.872e-24
B3galt1	3.48225e-28	-0.358915	0.027	0.264	6.8886e-24
Rgs7	4.1856e-28	-0.41124	0.04	0.282	8.27996e-24
Ndufc2	4.48586e-28	0.264695	0.274	0.1	8.87393e-24
Ube2e2	5.7817e-28	-0.386616	0.08	0.343	1.14373e-23
Pcdh7	6.18505e-28	-0.508911	0.08	0.331	1.22353e-23
Rps24	6.919e-28	0.335599	0.35	0.149	1.36872e-23
Epha5	7.56061e-28	-0.407419	0.04	0.279	1.49564e-23
Kcnq3	7.56522e-28	-0.412236	0.055	0.301	1.49655e-23
Ndfip1	8.69385e-28	0.455839	0.504	0.29	1.71982e-23
Tuba1a	1.22402e-27	0.316271	0.345	0.147	2.42137e-23
Clstn2	1.4529e-27	-0.420392	0.022	0.25	2.87413e-23
Sst	2.44562e-27	0.291124	0.285	0.109	4.83793e-23
Cacna1c	2.87715e-27	-0.359677	0.024	0.251	5.69157e-23
Car10	2.90013e-27	-0.530342	0.064	0.305	5.73703e-23
Unc5d	4.32936e-27	-0.555033	0.015	0.235	8.56433e-23
Ptk2	7.60829e-27	-0.362812	0.038	0.267	1.50507e-22
Strbp	8.84857e-27	-0.402917	0.221	0.515	1.75042e-22
Slc25a4	9.57002e-27	0.406473	0.405	0.198	1.89314e-22
Astn2	2.16455e-26	-0.414133	0.024	0.244	4.28192e-22
Hecw1	2.58556e-26	-0.315781	0.011	0.223	5.11476e-22
Kcnb2	2.59125e-26	-0.419192	0.022	0.242	5.12602e-22
Uqcrh	2.78375e-26	0.295423	0.29	0.116	5.50681e-22
Tnik	2.98093e-26	-0.329509	0.033	0.258	5.89689e-22
Ppfia2	3.03887e-26	-0.383036	0.033	0.257	6.01148e-22
Prickle2	3.25055e-26	-0.34552	0.024	0.245	6.43024e-22
Plp1	3.3406e-26	0.484208	0.546	0.327	6.60838e-22
Cacnb4	4.02095e-26	-0.400863	0.086	0.333	7.95425e-22
Gria1	6.4004e-26	-0.497214	0.06	0.295	1.26613e-21
Hecw2	9.0163e-26	-0.343244	0.033	0.257	1.7836e-21
Cox5b	9.08053e-26	0.235851	0.25	0.09	1.79631e-21
Khdrbs2	9.14069e-26	-0.372456	0.011	0.22	1.80821e-21
Camk2n1	1.04547e-25	0.345891	0.374	0.174	2.06814e-21
Gm26871	1.06541e-25	-0.359272	0.009	0.216	2.10759e-21
Ncam2	1.78063e-25	-0.449725	0.058	0.286	3.52244e-21
Bsg	2.05491e-25	0.268251	0.305	0.125	4.06501e-21
Serinc1	2.52666e-25	0.34892	0.361	0.168	4.99825e-21
Cntn3	3.0231e-25	-0.360195	0.02	0.23	5.9803e-21
Gria2	3.27172e-25	-0.445634	0.252	0.532	6.47212e-21
Rpl32	4.22802e-25	0.248301	0.277	0.107	8.36388e-21
Gabrb3	4.66952e-25	-0.377473	0.095	0.343	9.23724e-21
Rplp2	4.68294e-25	0.261955	0.259	0.097	9.26378e-21
Tmem132d	7.36325e-25	-0.376133	0.013	0.217	1.4566e-20
Grid2	8.74765e-25	-0.419007	0.013	0.216	1.73046e-20
Gria3	9.22138e-25	-0.409506	0.084	0.32	1.82417e-20
Nme1	9.2592e-25	0.244195	0.243	0.089	1.83166e-20
Setbp1	1.00291e-24	-0.318002	0.024	0.234	1.98395e-20
Rpl39	1.0973e-24	0.240618	0.217	0.074	2.17068e-20
Atp5b	1.10203e-24	0.314903	0.338	0.153	2.18004e-20
Rpl17	1.1177e-24	0.29008	0.303	0.127	2.21103e-20
Kcnt2	1.30087e-24	-0.340054	0.018	0.222	2.57338e-20
A230057D06Rik	1.44624e-24	-0.31423	0.015	0.218	2.86095e-20
Atp5g1	1.54336e-24	0.293067	0.292	0.12	3.05308e-20
A230006K03Rik	1.79569e-24	-0.317427	0.004	0.2	3.55224e-20
Ptprg	1.93802e-24	-0.321107	0.013	0.214	3.8338e-20
Uchl1	2.00169e-24	0.295951	0.301	0.127	3.95974e-20
Hs3st4	3.33035e-24	-0.607782	0.031	0.238	6.58809e-20
Rpl18a	3.36249e-24	0.230165	0.254	0.096	6.65168e-20
Csmd2	3.72901e-24	-0.313227	0.011	0.209	7.37672e-20
Gpr158	3.78629e-24	-0.377077	0.042	0.257	7.49004e-20
Syt1	5.15543e-24	-0.563314	0.345	0.574	1.01985e-19
5730522E02Rik	5.96171e-24	-0.334251	0.015	0.215	1.17935e-19
Akap6	6.63862e-24	-0.31654	0.06	0.28	1.31325e-19
Gm15738	6.79734e-24	-0.299542	0.007	0.199	1.34465e-19
Rps23	7.16768e-24	0.269099	0.283	0.116	1.41791e-19
Klhl29	8.05682e-24	-0.301652	0.007	0.198	1.5938e-19
Rpl21	8.95842e-24	0.310644	0.305	0.132	1.77216e-19
Atrnl1	1.07208e-23	-0.299351	0.033	0.243	2.1208e-19
Myt1l	1.0872e-23	-0.34567	0.075	0.302	2.15071e-19
Cdh18	1.47409e-23	-0.619939	0.018	0.215	2.91604e-19
Gm28376	1.65111e-23	-0.343861	0.015	0.211	3.26622e-19
Ndufb10	1.65555e-23	0.233379	0.243	0.091	3.27501e-19
Rpsa	1.82845e-23	0.247698	0.279	0.113	3.61704e-19
Grid1	2.05915e-23	-0.299843	0.007	0.196	4.07341e-19
Dcc	2.10717e-23	-0.440897	0.027	0.229	4.1684e-19
Zfp385b	2.17784e-23	-0.315742	0.018	0.215	4.30821e-19
Rpl14	2.30395e-23	0.251737	0.246	0.094	4.55768e-19
Dok6	2.40346e-23	-0.299669	0.018	0.216	4.75453e-19
Epha6	3.55443e-23	-0.579205	0.022	0.217	7.03138e-19
Cacna1e	4.04503e-23	-0.317696	0.04	0.248	8.00187e-19
H2afz	4.1658e-23	0.241501	0.27	0.109	8.24079e-19
Tnr	5.21999e-23	-0.317021	0.024	0.221	1.03262e-18
Pex5l	5.45315e-23	-0.409352	0.064	0.282	1.07874e-18
Egfem1	6.0953e-23	-0.447034	0.004	0.189	1.20577e-18
Unc79	6.29784e-23	-0.271016	0.009	0.196	1.24584e-18
Ndufa1	7.00871e-23	0.169187	0.162	0.047	1.38646e-18
Cntn5	7.80458e-23	-0.496526	0.027	0.223	1.5439e-18
9630028H03Rik	7.9029e-23	-0.295455	0.004	0.188	1.56335e-18
Ntrk3	8.99977e-23	-0.332861	0.033	0.233	1.78033e-18
Fam135b	9.75935e-23	-0.281207	0.007	0.192	1.93059e-18
Grm8	1.05186e-22	-0.366752	0.007	0.191	2.08079e-18
Cdr1os	1.17284e-22	-0.30228	0.035	0.236	2.32012e-18
Cacna2d1	1.39952e-22	-0.360497	0.095	0.323	2.76853e-18
Rpl28	1.41472e-22	0.276126	0.27	0.111	2.7986e-18
Gabrg3	1.59636e-22	-0.388692	0.022	0.213	3.15792e-18
Brinp1	1.66806e-22	-0.382482	0.08	0.299	3.29975e-18
Pcdh15	1.98691e-22	-0.474269	0.011	0.197	3.93051e-18
Dclk1	2.09962e-22	-0.357532	0.128	0.365	4.15347e-18
Chsy3	2.42961e-22	-0.346374	0.027	0.221	4.80625e-18
Efna5	2.71636e-22	-0.341137	0.024	0.216	5.3735e-18
Snap25	3.06737e-22	0.481309	0.633	0.508	6.06787e-18
Rpl36	3.62078e-22	0.249392	0.257	0.103	7.16263e-18
Dip2c	5.02372e-22	-0.315824	0.102	0.327	9.93793e-18
Ndufa13	5.60794e-22	0.3387	0.294	0.132	1.10936e-17
Frmd5	5.65058e-22	-0.34437	0.031	0.227	1.1178e-17
Mical2	5.97296e-22	-0.286591	0.022	0.211	1.18157e-17
Brinp3	6.38287e-22	-0.456553	0.029	0.219	1.26266e-17
Pclo	8.43881e-22	-0.290263	0.055	0.263	1.66937e-17
Ppp2r2b	9.3248e-22	-0.312325	0.073	0.285	1.84463e-17
Rps18	1.01901e-21	0.252474	0.257	0.104	2.01581e-17
Mapk10	1.3668e-21	-0.322768	0.1	0.324	2.7038e-17
Ext1	1.94126e-21	-0.343117	0.128	0.357	3.84021e-17
Unc5c	2.32032e-21	-0.29712	0.002	0.174	4.59005e-17
Rpl34	2.50991e-21	0.252191	0.243	0.097	4.96511e-17
1110008P14Rik	2.84067e-21	0.199602	0.199	0.07	5.61941e-17
Kcnq1ot1	2.89661e-21	-0.276764	0.046	0.244	5.73008e-17
Thrb	3.01005e-21	-0.286488	0.015	0.195	5.95448e-17
Rps19	3.44685e-21	0.231833	0.23	0.089	6.81856e-17
Cfl1	3.6494e-21	0.253428	0.25	0.102	7.21925e-17
Fstl4	4.5424e-21	-0.311745	0.013	0.19	8.98578e-17
Pcsk2	4.55802e-21	-0.369753	0.135	0.359	9.01668e-17
4930419G24Rik	4.61791e-21	-0.295759	0.004	0.175	9.13514e-17
Syne1	4.74508e-21	-0.321388	0.071	0.276	9.38671e-17
Itm2b	5.42564e-21	0.430504	0.451	0.265	1.0733e-16
Rpl7	5.46847e-21	0.213757	0.223	0.085	1.08177e-16
9530059O14Rik	6.66093e-21	-0.277849	0.007	0.178	1.31766e-16
Sox5	6.88468e-21	-0.323453	0.02	0.198	1.36193e-16
Rapgef4	6.90281e-21	-0.273432	0.035	0.226	1.36551e-16
Rabgap1l	6.91734e-21	-0.285414	0.064	0.269	1.36839e-16
Psmb4	7.41766e-21	0.178671	0.186	0.063	1.46736e-16
Atp5j2	8.61481e-21	0.241427	0.257	0.106	1.70418e-16
Oxr1	1.00355e-20	-0.347563	0.206	0.449	1.98523e-16
Unc80	1.3891e-20	-0.278001	0.051	0.247	2.74793e-16
Kcnj3	1.47311e-20	-0.282316	0.031	0.216	2.9141e-16
Kcnj6	1.5403e-20	-0.265941	0.015	0.189	3.04702e-16
Ndufb3	1.56274e-20	0.220618	0.223	0.086	3.09142e-16
Ndufb9	1.60195e-20	0.239996	0.237	0.095	3.16898e-16
Nrcam	1.64507e-20	-0.30122	0.082	0.291	3.25427e-16
Actg1	1.82882e-20	0.290024	0.303	0.14	3.61778e-16
Mgat4c	2.07752e-20	-0.485859	0.011	0.181	4.10975e-16
Tuba4a	2.17215e-20	0.227199	0.228	0.089	4.29694e-16
Rps28	2.28454e-20	0.236274	0.241	0.098	4.51928e-16
Ndufb1-ps	2.72631e-20	0.230691	0.243	0.099	5.39319e-16
Gabrb2	2.74668e-20	-0.262727	0.018	0.192	5.43348e-16
Hcn1	3.12405e-20	-0.313494	0.033	0.215	6.18e-16
Tmem132b	3.41841e-20	-0.254591	0.022	0.199	6.76229e-16
Rasal2	3.63003e-20	-0.285001	0.093	0.306	7.18092e-16
Ndufc1	4.19695e-20	0.192508	0.188	0.066	8.3024e-16
Rtn4	4.44135e-20	0.411009	0.493	0.32	8.78588e-16
Cpeb3	5.10155e-20	-0.280088	0.031	0.209	1.00919e-15
Pfdn5	5.33157e-20	0.207737	0.232	0.093	1.05469e-15
Gpatch8	5.49128e-20	-0.275041	0.1	0.311	1.08628e-15
Ndufb5	5.6578e-20	0.197253	0.235	0.094	1.11923e-15
Tubb4b	5.71313e-20	0.193853	0.204	0.075	1.13017e-15
Akt3	5.77114e-20	-0.284627	0.111	0.331	1.14165e-15
Slc35f1	7.09163e-20	-0.311925	0.022	0.195	1.40287e-15
Rpl12	7.64771e-20	0.221054	0.239	0.097	1.51287e-15
Pde4b	7.82419e-20	-0.381179	0.066	0.261	1.54778e-15
Ndufa12	9.34335e-20	0.189702	0.21	0.08	1.8483e-15
Fam189a1	9.92935e-20	-0.27249	0.022	0.195	1.96422e-15
Ldhb	1.01758e-19	0.291205	0.323	0.158	2.01298e-15
Trhde	1.05482e-19	-0.297589	0.015	0.184	2.08664e-15
Miat	1.27469e-19	-0.242171	0.013	0.18	2.52159e-15
Iqsec1	1.35731e-19	-0.252297	0.027	0.202	2.68504e-15
Aff3	1.464e-19	-0.238789	0.007	0.168	2.89609e-15
Pbx1	1.6558e-19	-0.316137	0.084	0.282	3.2755e-15
Trerf1	1.73753e-19	-0.246173	0.015	0.182	3.43718e-15
Ndufb4	1.96207e-19	0.204709	0.195	0.072	3.88136e-15
Sorbs1	2.06347e-19	-0.24543	0.007	0.167	4.08196e-15
Ndufa6	2.21436e-19	0.181521	0.19	0.069	4.38044e-15
Snrpd2	2.28711e-19	0.155113	0.133	0.038	4.52436e-15
Sorbs2os	2.47435e-19	-0.274588	0.013	0.177	4.89476e-15
Ndufb8	2.94192e-19	0.207541	0.217	0.085	5.8197e-15
Ptprt	3.10129e-19	-0.383298	0.022	0.19	6.13497e-15
Rpl9	3.19042e-19	0.292214	0.31	0.15	6.31128e-15
A830018L16Rik	3.57527e-19	-0.30639	0.029	0.201	7.07259e-15
Nebl	3.66191e-19	-0.271509	0.007	0.165	7.24399e-15
D430041D05Rik	4.11762e-19	-0.262371	0.033	0.208	8.14547e-15
Tmsb10	4.11789e-19	0.196662	0.192	0.071	8.14602e-15
P2ry14	4.48854e-19	-0.242356	0.002	0.157	8.87922e-15
Lrrtm3	4.58366e-19	-0.2757	0.029	0.201	9.0674e-15
Kirrel3	5.28912e-19	-0.369577	0.015	0.179	1.04629e-14
Fry	7.85347e-19	-0.245054	0.069	0.264	1.55357e-14
Mt3	8.25165e-19	0.196797	0.226	0.091	1.63234e-14
Mical3	8.88139e-19	-0.242207	0.029	0.199	1.75692e-14
Nol4	9.28206e-19	-0.257211	0.027	0.195	1.83618e-14
Eef1a1	9.3014e-19	0.319074	0.367	0.197	1.84e-14
Galnt13	1.0673e-18	-0.255553	0.013	0.172	2.11133e-14
Ksr2	1.08135e-18	-0.229989	0.011	0.169	2.13914e-14
Gucy1a2	1.26755e-18	-0.231879	0.011	0.168	2.50746e-14
Mir100hg	1.42536e-18	-0.24544	0.018	0.18	2.81964e-14
Tafa2	1.42732e-18	-0.39254	0.022	0.185	2.82353e-14
Nfib	1.4461e-18	-0.28818	0.035	0.209	2.86067e-14
Rps20	1.50317e-18	0.194725	0.232	0.096	2.97356e-14
Cdh10	1.54977e-18	-0.283303	0.022	0.186	3.06576e-14
Atp6v1f	1.57035e-18	0.180683	0.195	0.073	3.10647e-14
Fmn2	1.66372e-18	-0.233742	0.013	0.172	3.29118e-14
Fhod3	1.81617e-18	-0.231256	0.007	0.16	3.59274e-14
Stmn2	2.01564e-18	0.302081	0.321	0.16	3.98734e-14
Sgcd	2.12024e-18	-0.345776	0.002	0.152	4.19427e-14
Rimbp2	2.2466e-18	-0.241519	0.015	0.174	4.44423e-14
Tenm3	2.46745e-18	-0.320227	0.018	0.177	4.8811e-14
Bicd1	2.58418e-18	-0.221194	0.015	0.174	5.11202e-14
Ran	3.11343e-18	0.164538	0.179	0.065	6.159e-14
Map2	3.80554e-18	-0.252718	0.06	0.243	7.52812e-14
Prkg1	3.88448e-18	-0.353944	0.113	0.312	7.68429e-14
Ndufb11	3.9027e-18	0.167763	0.181	0.066	7.72033e-14
Satb2	4.18502e-18	-0.243693	0.015	0.172	8.27882e-14
Sorcs1	4.66136e-18	-0.291554	0.024	0.187	9.2211e-14
Rpl8	4.8257e-18	0.24828	0.261	0.118	9.54619e-14
Robo1	4.86043e-18	-0.31216	0.013	0.168	9.6149e-14
Gm1673	5.11388e-18	0.184307	0.173	0.062	1.01163e-13
Pebp1	5.35809e-18	0.323597	0.363	0.2	1.05994e-13
Ubl5	5.47358e-18	0.220372	0.239	0.103	1.08278e-13
Ptprk	5.49618e-18	-0.274077	0.011	0.163	1.08725e-13
Slc24a2	5.55708e-18	-0.341007	0.142	0.353	1.0993e-13
Msra	5.70802e-18	-0.25877	0.035	0.202	1.12916e-13
Sema6d	6.00121e-18	-0.249762	0.009	0.159	1.18716e-13
Rps26	6.089e-18	0.194306	0.206	0.081	1.20453e-13
Tnrc6c	6.3048e-18	-0.249601	0.135	0.35	1.24722e-13
Adcy2	6.32179e-18	-0.250445	0.038	0.207	1.25058e-13
Tjp1	6.72559e-18	-0.257288	0.084	0.273	1.33046e-13
Rps3	6.81765e-18	0.206511	0.228	0.096	1.34867e-13
Cst3	7.11072e-18	0.339015	0.414	0.238	1.40664e-13
Naaladl2	8.11087e-18	-0.224277	0.004	0.151	1.60449e-13
Pdzrn3	9.30084e-18	-0.285043	0.009	0.158	1.83989e-13
Grin1	9.48557e-18	-0.245648	0.055	0.231	1.87644e-13
Plekha5	9.5879e-18	-0.253299	0.066	0.247	1.89668e-13
Mycbp2	9.74221e-18	-0.300732	0.272	0.533	1.9272e-13
Eml5	9.87337e-18	-0.229968	0.02	0.176	1.95315e-13
Cap2	1.01005e-17	-0.239763	0.029	0.191	1.99808e-13
Zfpm2	1.01006e-17	-0.348641	0.015	0.168	1.99811e-13
Mast4	1.08415e-17	-0.298359	0.133	0.34	2.14466e-13
Rps13	1.11926e-17	0.268511	0.281	0.135	2.21412e-13
Dlg1	1.15106e-17	-0.250802	0.075	0.261	2.27702e-13
Dynll2	1.18207e-17	0.231952	0.23	0.099	2.33838e-13
Slc25a5	1.21783e-17	0.167275	0.181	0.067	2.40911e-13
Galntl6	1.24517e-17	-0.596935	0.033	0.194	2.46319e-13
Pde1a	1.26157e-17	-0.400327	0.084	0.264	2.49564e-13
Gm36975	1.26474e-17	-0.24579	0.031	0.194	2.50191e-13
Cdh2	1.27859e-17	-0.241404	0.024	0.182	2.5293e-13
Slc35f3	1.3526e-17	-0.248073	0.013	0.165	2.67571e-13
Tafa1	1.5453e-17	-0.553159	0.035	0.197	3.05691e-13
Pak7	1.55505e-17	-0.266122	0.049	0.222	3.0762e-13
Dtnb	1.82969e-17	-0.235124	0.031	0.193	3.6195e-13
Lncpint	1.84477e-17	-0.271037	0.17	0.39	3.64931e-13
Trank1	2.02435e-17	-0.221768	0.011	0.159	4.00457e-13
Rps11	2.09074e-17	0.246838	0.241	0.107	4.13591e-13
Mrtfb	2.13753e-17	-0.218112	0.055	0.232	4.22846e-13
Rps15	2.374e-17	0.203285	0.241	0.105	4.69624e-13
Cplane1	2.43746e-17	-0.233261	0.04	0.206	4.82179e-13
Lars2	2.45946e-17	0.224063	0.265	0.122	4.86531e-13
Ndufb7	2.47779e-17	0.178383	0.184	0.069	4.90157e-13
Psma7	2.56706e-17	0.199527	0.217	0.09	5.07817e-13
Gm48091	2.78263e-17	-0.211439	0.002	0.143	5.50461e-13
Slc35f4	2.86611e-17	-0.24183	0.018	0.169	5.66975e-13
Mctp1	2.86657e-17	-0.330601	0.144	0.344	5.67065e-13
Cdc42bpa	2.89565e-17	-0.240909	0.053	0.225	5.72818e-13
Prr16	2.93862e-17	-0.30105	0.007	0.15	5.81318e-13
Gm32509	3.0023e-17	-0.227461	0.007	0.15	5.93916e-13
Apba2	3.05602e-17	-0.240823	0.042	0.207	6.04541e-13
Ftx	3.07063e-17	-0.222857	0.031	0.191	6.07433e-13
Bex2	3.11432e-17	0.241316	0.254	0.117	6.16074e-13
Prdx5	3.46222e-17	0.205078	0.217	0.09	6.84896e-13
Dync1i1	3.51014e-17	-0.236629	0.04	0.203	6.94377e-13
Enox1	3.53756e-17	-0.238298	0.022	0.177	6.998e-13
Rnasek	3.54401e-17	0.235025	0.254	0.116	7.01077e-13
Vps13b	3.71166e-17	-0.251243	0.088	0.275	7.3424e-13
Rbfox2	3.75172e-17	-0.242095	0.055	0.226	7.42166e-13
Sh3rf3	3.78772e-17	-0.220466	0.007	0.15	7.49287e-13
Nyap2	3.81748e-17	-0.231235	0.013	0.161	7.55175e-13
Rpl36a	3.83995e-17	0.158408	0.159	0.056	7.59618e-13
Pcsk1n	4.71754e-17	0.252373	0.314	0.159	9.33224e-13
Rpl23a	4.75235e-17	0.174221	0.166	0.06	9.4011e-13
Me3	4.97345e-17	-0.236298	0.009	0.152	9.83848e-13
Bcl11a	5.15634e-17	-0.24288	0.031	0.187	1.02003e-12
2022-03-01	5.49439e-17	-0.302159	0.177	0.392	1.0869e-12
Ssbp2	5.59914e-17	-0.245418	0.082	0.268	1.10762e-12
Srrm3	6.29516e-17	-0.209749	0.015	0.163	1.24531e-12
Ralgapa1	6.39197e-17	-0.250276	0.08	0.26	1.26446e-12
Cadps2	7.37666e-17	-0.330591	0.046	0.207	1.45925e-12
Ntrk2	7.75693e-17	-0.304331	0.097	0.284	1.53448e-12
Cntnap5a	8.57362e-17	-0.375909	0.029	0.182	1.69603e-12
Galnt18	8.59594e-17	-0.21681	0.018	0.166	1.70045e-12
Uqcc2	9.76794e-17	0.17924	0.179	0.068	1.93229e-12
Htr1f	1.03086e-16	-0.242608	0.007	0.146	2.03925e-12
Magi1	1.06295e-16	-0.300573	0.162	0.363	2.10272e-12
Sybu	1.0756e-16	-0.223134	0.027	0.18	2.12776e-12
Fkbp3	1.0938e-16	0.210057	0.237	0.105	2.16375e-12
Human-MAPT	1.16593e-16	0.173807	0.201	0.082	2.30644e-12
Gabbr2	1.17655e-16	-0.234852	0.062	0.233	2.32746e-12
Prkce	1.18158e-16	-0.27172	0.153	0.358	2.33741e-12
Rasgrf1	1.23852e-16	-0.241454	0.04	0.199	2.45003e-12
Ryr3	1.32984e-16	-0.291203	0.004	0.141	2.63068e-12
Garnl3	1.57785e-16	-0.28666	0.069	0.239	3.1213e-12
Bex1	1.71545e-16	0.14205	0.135	0.044	3.3935e-12
Ica1	1.72489e-16	-0.207564	0.018	0.163	3.41217e-12
Tenm1	1.75483e-16	-0.2594	0.027	0.177	3.4714e-12
Tpi1	1.8116e-16	0.181656	0.217	0.092	3.58371e-12
Focad	1.88369e-16	-0.213312	0.015	0.16	3.72631e-12
Tsix	2.23703e-16	-0.227144	0.007	0.144	4.42529e-12
Zbtb16	2.23794e-16	-0.215357	0.007	0.144	4.42709e-12
Pnisr	2.30291e-16	-0.237994	0.166	0.386	4.55561e-12
Gm20754	2.43894e-16	-0.250267	0	0.132	4.82471e-12
4930402H24Rik	2.65231e-16	-0.209687	0.053	0.221	5.24679e-12
Add2	2.95273e-16	-0.206243	0.013	0.154	5.84109e-12
Caln1	3.06464e-16	-0.262736	0.027	0.175	6.06246e-12
Slc4a10	3.15462e-16	-0.246489	0.066	0.237	6.24047e-12
Wdr17	3.28765e-16	-0.224311	0.011	0.15	6.50362e-12
Mgst3	3.66716e-16	0.128785	0.137	0.045	7.25438e-12
Tomm7	3.93889e-16	0.140081	0.142	0.048	7.7919e-12
Grm3	3.94722e-16	-0.236647	0.031	0.183	7.8084e-12
Dynlrb1	4.05073e-16	0.167478	0.15	0.053	8.01315e-12
Shank2	4.36168e-16	-0.205135	0.009	0.145	8.62828e-12
Zmat4	4.52157e-16	-0.271794	0.024	0.171	8.94456e-12
Ano3	4.58736e-16	-0.266478	0.071	0.242	9.07472e-12
Mbd5	4.6446e-16	-0.245637	0.102	0.286	9.18794e-12
Trim9	4.66232e-16	-0.22901	0.04	0.195	9.22299e-12
Ldb2	4.67267e-16	-0.246873	0.013	0.152	9.24347e-12
Slc2a13	4.67502e-16	-0.269117	0.042	0.198	9.24812e-12
Rpl6	5.43411e-16	0.267294	0.319	0.17	1.07498e-11
Esrrg	6.49308e-16	-0.248735	0.024	0.169	1.28446e-11
Rab3a	7.20175e-16	0.237671	0.254	0.121	1.42465e-11
Nell1	7.52372e-16	-0.288294	0.018	0.157	1.48834e-11
Ndufa2	8.36429e-16	0.164889	0.17	0.065	1.65462e-11
Eid1	8.74248e-16	0.21502	0.241	0.111	1.72944e-11
Srgap3	9.64449e-16	-0.222201	0.027	0.172	1.90787e-11
Kif21a	9.98039e-16	-0.226003	0.058	0.219	1.97432e-11
Pkm	1.01905e-15	0.207282	0.277	0.135	2.01589e-11
Rplp0	1.07331e-15	0.150877	0.159	0.059	2.12322e-11
Gm44151	1.14743e-15	-0.20493	0	0.126	2.26985e-11
Tmeff2	1.25901e-15	-0.260676	0.055	0.216	2.49058e-11
Srrm4	1.37393e-15	-0.200305	0.009	0.141	2.71791e-11
Sorcs3	1.37762e-15	-0.282986	0.015	0.152	2.72521e-11
Gnas	1.65384e-15	0.340411	0.44	0.283	3.27162e-11
C130071C03Rik	1.76791e-15	-0.195496	0.018	0.156	3.49728e-11
Kcnh1	1.79972e-15	-0.217485	0.027	0.169	3.56021e-11
Rasgef1b	1.80211e-15	-0.235988	0.042	0.193	3.56493e-11
Sptbn4	1.83734e-15	-0.19755	0.022	0.163	3.63464e-11
Gpx4	1.84927e-15	0.180499	0.221	0.097	3.65822e-11
Ablim1	2.0442e-15	-0.216375	0.051	0.209	4.04385e-11
Ptma	2.27872e-15	0.248262	0.29	0.15	4.50777e-11
Ak5	2.29126e-15	-0.231497	0.029	0.172	4.53257e-11
Chgb	2.49876e-15	0.241707	0.301	0.157	4.94305e-11
Fat3	2.52618e-15	-0.278181	0.133	0.32	4.99728e-11
Nin	2.53517e-15	-0.193346	0.013	0.147	5.01508e-11
Ttr	2.53792e-15	0.251903	0.308	0.162	5.02051e-11
Rps17	2.55278e-15	0.182796	0.19	0.079	5.0499e-11
Csrnp3	2.62619e-15	-0.206934	0.031	0.175	5.19512e-11
Ubc	2.65687e-15	0.25124	0.281	0.142	5.25582e-11
Vps13a	2.70084e-15	-0.213474	0.044	0.196	5.34281e-11
Ptgds	2.81812e-15	0.294048	0.398	0.233	5.5748e-11
Sidt1	2.9011e-15	-0.201069	0.013	0.146	5.73895e-11
1700111E14Rik	2.97312e-15	-0.188797	0.004	0.131	5.88143e-11
Cdh8	3.17767e-15	-0.226213	0.015	0.15	6.28607e-11
Khdrbs3	3.20143e-15	-0.281474	0.113	0.287	6.33307e-11
Rps5	3.29628e-15	0.180728	0.19	0.079	6.52071e-11
Epha7	3.38811e-15	-0.239031	0.018	0.153	6.70237e-11
Ndufb2	3.55211e-15	0.160315	0.179	0.072	7.02679e-11
Galnt17	3.72901e-15	-0.273028	0.035	0.18	7.37673e-11
Atp8a2	4.31325e-15	-0.270535	0.133	0.321	8.53247e-11
Arl6ip1	4.5512e-15	0.198912	0.254	0.122	9.00317e-11
Upp2	4.63106e-15	-0.20956	0.038	0.183	9.16117e-11
Cdh11	4.73918e-15	-0.218778	0.027	0.167	9.37504e-11
Psmb5	4.79457e-15	0.148658	0.162	0.061	9.48461e-11
Rpl26	5.72437e-15	0.201841	0.241	0.114	1.1324e-10
Gm49678	5.7885e-15	-0.209182	0.002	0.125	1.14508e-10
Dcaf6	5.82289e-15	-0.200094	0.024	0.162	1.15188e-10
Osbpl6	5.97774e-15	-0.20654	0.035	0.18	1.18252e-10
Mtus2	6.30429e-15	-0.19696	0.015	0.147	1.24711e-10
Jazf1	6.78259e-15	-0.174925	0.004	0.129	1.34173e-10
Tmem108	6.88726e-15	-0.220833	0.013	0.143	1.36244e-10
Nefl	7.03864e-15	0.164304	0.188	0.078	1.39238e-10
Myo9a	8.50247e-15	-0.212931	0.106	0.286	1.68196e-10
Arhgap26	8.61513e-15	-0.229879	0.06	0.214	1.70424e-10
Trpm3	9.13126e-15	-0.285404	0.013	0.142	1.80634e-10
Rpl22l1	9.4541e-15	0.176295	0.201	0.087	1.87021e-10
Scai	1.00751e-14	-0.217093	0.062	0.218	1.99306e-10
Gm37459	1.06877e-14	-0.199857	0.004	0.126	2.11424e-10
Ankrd33b	1.07399e-14	-0.187254	0.007	0.13	2.12457e-10
Rps16	1.09308e-14	0.209622	0.217	0.099	2.16233e-10
Adcy9	1.10257e-14	-0.211842	0.053	0.205	2.1811e-10
Gm42303	1.22752e-14	-0.180066	0	0.118	2.42829e-10
Aopep	1.23793e-14	-0.248755	0.122	0.295	2.44888e-10
Cntnap5b	1.36835e-14	-0.219773	0	0.118	2.70688e-10
Nalcn	1.47767e-14	-0.188672	0.018	0.148	2.92313e-10
Ppm1e	1.50504e-14	-0.24919	0.097	0.268	2.97727e-10
Ywhab	1.53086e-14	0.17403	0.232	0.108	3.02834e-10
Selenom	1.54539e-14	0.149927	0.153	0.057	3.05709e-10
Afdn	1.56252e-14	-0.176219	0.024	0.161	3.09097e-10
Fndc9	1.79637e-14	-0.18061	0.004	0.125	3.55358e-10
Gabarapl1	1.824e-14	0.150759	0.195	0.083	3.60824e-10
Rps15a	1.91845e-14	0.171512	0.206	0.091	3.79508e-10
Gm32250	2.00057e-14	-0.188783	0.024	0.159	3.95753e-10
A330015K06Rik	2.07525e-14	-0.240121	0.004	0.124	4.10525e-10
Dscaml1	2.40101e-14	-0.231182	0.027	0.161	4.74967e-10
Npas2	2.7306e-14	-0.182148	0.002	0.119	5.40168e-10
Dpp6	3.00487e-14	-0.264375	0.055	0.203	5.94424e-10
Grip1	3.00804e-14	-0.218871	0.007	0.127	5.95051e-10
Mllt3	3.60436e-14	-0.200081	0.031	0.167	7.13014e-10
Ndufs6	3.65992e-14	0.139367	0.124	0.042	7.24005e-10
Elavl3	3.74797e-14	-0.19228	0.031	0.167	7.41424e-10
Gse1	3.84587e-14	-0.189439	0.031	0.167	7.6079e-10
Tubb2a	3.86844e-14	0.190927	0.241	0.117	7.65254e-10
Gpc6	3.92453e-14	-0.269314	0	0.114	7.76351e-10
Snrpe	4.04605e-14	0.106461	0.104	0.031	8.0039e-10
Grm1	4.09323e-14	-0.212224	0.011	0.133	8.09723e-10
Nlk	4.31332e-14	-0.22239	0.124	0.299	8.53261e-10
Nedd4l	4.51852e-14	-0.214183	0.113	0.285	8.93854e-10
Jakmip2	4.53079e-14	-0.181019	0.018	0.145	8.96281e-10
Vsnl1	4.71082e-14	0.328774	0.352	0.216	9.31895e-10
AC149090.1	4.88347e-14	-0.269506	0.292	0.519	9.66048e-10
Rpl7a	4.94321e-14	0.173616	0.168	0.069	9.77866e-10
Rbfox3	5.22654e-14	-0.253494	0.119	0.286	1.03391e-09
Arl15	5.30938e-14	-0.284471	0.144	0.312	1.0503e-09
Runx1t1	5.47756e-14	-0.18835	0.015	0.14	1.08357e-09
R3hdm2	5.51488e-14	-0.226471	0.126	0.302	1.09095e-09
Dtna	6.17736e-14	-0.19237	0.022	0.15	1.22201e-09
Thsd7b	6.27788e-14	-0.243269	0.004	0.12	1.24189e-09
Atp5mpl	6.65247e-14	0.147399	0.164	0.066	1.31599e-09
Enah	6.93213e-14	-0.181226	0.02	0.147	1.37131e-09
Brinp2	6.93539e-14	-0.188908	0.015	0.139	1.37196e-09
Naca	7.40673e-14	0.185097	0.223	0.105	1.4652e-09
Spock1	7.59014e-14	-0.234106	0.084	0.242	1.50148e-09
Atp9b	7.77454e-14	-0.220731	0.075	0.228	1.53796e-09
Sntb2	9.29774e-14	-0.190605	0.018	0.141	1.83928e-09
Pomp	9.43009e-14	0.15913	0.19	0.083	1.86546e-09
Pgam1	9.7408e-14	0.217242	0.226	0.109	1.92693e-09
Farp1	1.06099e-13	-0.17442	0.013	0.135	2.09884e-09
Ndn	1.06514e-13	0.129793	0.144	0.054	2.10706e-09
Ttc14	1.10475e-13	-0.219351	0.106	0.27	2.18543e-09
Mrfap1	1.10624e-13	0.171981	0.177	0.075	2.18837e-09
Lmtk2	1.11114e-13	-0.177559	0.015	0.137	2.19806e-09
Grcc10	1.12275e-13	0.126388	0.144	0.054	2.22103e-09
Arhgap21	1.15545e-13	-0.187277	0.029	0.159	2.28572e-09
Rpl18	1.18175e-13	0.168175	0.197	0.088	2.33774e-09
Fnbp1l	1.18972e-13	-0.193163	0.027	0.155	2.35351e-09
Oprm1	1.33398e-13	-0.224573	0.058	0.204	2.63889e-09
Fut9	1.48778e-13	-0.228961	0.08	0.233	2.94312e-09
Sec61g	1.51555e-13	0.176753	0.186	0.081	2.99806e-09
Selenow	1.57058e-13	0.212168	0.259	0.132	3.10692e-09
Sobp	1.57322e-13	-0.204973	0.051	0.191	3.11215e-09
Ano4	1.615e-13	-0.184836	0.009	0.125	3.19479e-09
Mir124a-1hg	1.78065e-13	-0.191335	0.04	0.175	3.52247e-09
Mdh2	1.85646e-13	0.182014	0.206	0.095	3.67245e-09
Homer1	2.15106e-13	-0.28559	0.066	0.21	4.25522e-09
Wnk2	2.42877e-13	-0.169726	0.013	0.131	4.80459e-09
Prkag2	2.43089e-13	-0.199758	0.044	0.179	4.80878e-09
Zfp804b	2.49973e-13	-0.326534	0.009	0.123	4.94496e-09
Kcnd3	2.6798e-13	-0.185161	0.011	0.127	5.30118e-09
4930415C11Rik	2.70881e-13	-0.179076	0	0.107	5.35857e-09
Lrfn2	2.79107e-13	-0.174925	0.009	0.123	5.5213e-09
Ptms	3.0776e-13	0.180278	0.237	0.117	6.08811e-09
Grik4	3.19565e-13	-0.19271	0.004	0.115	6.32164e-09
Ppp1r12a	3.5209e-13	-0.218188	0.115	0.279	6.96504e-09
Stk39	3.52956e-13	-0.174451	0.022	0.145	6.98218e-09
Nmnat2	3.88702e-13	-0.170636	0.018	0.137	7.6893e-09
Herc1	4.11878e-13	-0.212256	0.117	0.281	8.14777e-09
Cspp1	4.14061e-13	-0.203392	0.06	0.201	8.19095e-09
Fabp5	4.42356e-13	0.130146	0.142	0.054	8.75068e-09
Cacna1b	4.50507e-13	-0.174214	0.02	0.14	8.91193e-09
Tspan5	5.0927e-13	-0.214533	0.1	0.257	1.00744e-08
Pde7b	5.4934e-13	-0.210666	0.013	0.128	1.0867e-08
Ralgps1	5.56501e-13	-0.174913	0.044	0.179	1.10087e-08
Rapgef2	5.80413e-13	-0.203995	0.086	0.238	1.14817e-08
Adam22	5.96403e-13	-0.179901	0.058	0.2	1.17981e-08
A330023F24Rik	6.07786e-13	-0.18904	0.055	0.194	1.20232e-08
Fabp3	6.36644e-13	0.125618	0.142	0.054	1.25941e-08
Igsf9b	6.49808e-13	-0.165983	0.011	0.124	1.28545e-08
Park7	6.75277e-13	0.172821	0.175	0.076	1.33583e-08
Gm1992	6.80082e-13	-0.152078	0	0.104	1.34534e-08
Mlip	6.83043e-13	-0.181239	0.018	0.134	1.3512e-08
Dgkh	6.94979e-13	-0.187298	0.044	0.177	1.37481e-08
Camk4	6.96842e-13	-0.209101	0.046	0.178	1.37849e-08
Pde4dip	7.12629e-13	-0.198949	0.086	0.237	1.40972e-08
Phf24	7.3329e-13	-0.188793	0.051	0.187	1.45059e-08
Klhdc10	7.52249e-13	-0.175788	0.033	0.16	1.4881e-08
Atp2c1	7.66072e-13	-0.214739	0.1	0.254	1.51544e-08
Coa3	8.01906e-13	0.115522	0.119	0.042	1.58633e-08
Ndufa8	8.3017e-13	0.136196	0.148	0.059	1.64224e-08
Xylt1	8.35326e-13	-0.202156	0.046	0.179	1.65244e-08
Ctdspl	8.4501e-13	-0.162397	0.009	0.119	1.6716e-08
Rps9	8.84614e-13	0.187449	0.21	0.101	1.74994e-08
Plxna4	9.52787e-13	-0.259428	0.153	0.317	1.8848e-08
Gm47283	9.62315e-13	-0.193632	0.029	0.151	1.90365e-08
Eif4a2	9.64256e-13	0.198975	0.281	0.151	1.90749e-08
Pdzd2	9.94941e-13	-0.187111	0.011	0.122	1.96819e-08
Pam	1.01735e-12	-0.203951	0.046	0.178	2.01253e-08
Pde8b	1.03704e-12	-0.188148	0.06	0.198	2.05148e-08
Rtl4	1.10203e-12	-0.176664	0.004	0.11	2.18003e-08
Fkbp2	1.15234e-12	0.164707	0.204	0.096	2.27955e-08
Grik3	1.17192e-12	-0.172421	0.011	0.122	2.31828e-08
Dnajc6	1.18953e-12	-0.18641	0.044	0.174	2.35314e-08
Pigk	1.24717e-12	-0.229308	0.046	0.176	2.46716e-08
Atp5c1	1.30608e-12	0.178407	0.226	0.111	2.5837e-08
3110021N24Rik	1.31662e-12	-0.158996	0.018	0.134	2.60454e-08
Amph	1.33879e-12	-0.173625	0.042	0.171	2.6484e-08
Ndufa7	1.35809e-12	0.147688	0.168	0.072	2.68656e-08
Dgkb	1.36484e-12	-0.277537	0.055	0.186	2.69993e-08
Unc13b	1.3739e-12	-0.15443	0.004	0.109	2.71785e-08
Gm43376	1.40397e-12	-0.159592	0.007	0.113	2.77733e-08
Ptchd4	1.416e-12	-0.164949	0.002	0.105	2.80114e-08
Kcnn2	1.44415e-12	-0.212499	0.027	0.146	2.85682e-08
Chka	1.4572e-12	-0.179186	0.044	0.174	2.88263e-08
Oaz1	1.4729e-12	0.191044	0.243	0.124	2.91369e-08
Syt7	1.48596e-12	-0.178337	0.033	0.157	2.93953e-08
Rabac1	1.5227e-12	0.204975	0.228	0.114	3.01221e-08
Ehbp1	1.53122e-12	-0.18667	0.058	0.194	3.02905e-08
Rmdn1	1.54477e-12	-0.192906	0.077	0.222	3.05586e-08
Ndufab1	1.54771e-12	0.172782	0.204	0.096	3.06169e-08
Atp6v1g1	1.56903e-12	0.128266	0.164	0.069	3.10385e-08
Nbeal1	1.57645e-12	-0.168686	0.029	0.15	3.11853e-08
Tshz3	1.62251e-12	-0.160921	0.007	0.113	3.20966e-08
Astn1	1.68938e-12	-0.179501	0.042	0.17	3.34193e-08
Rapgef4os1	1.74467e-12	-0.149384	0	0.1	3.4513e-08
Itpr1	1.76063e-12	-0.197155	0.093	0.243	3.48288e-08
Sgip1	1.81351e-12	-0.200351	0.091	0.24	3.58749e-08
Cobl	1.95142e-12	-0.181431	0.029	0.148	3.86029e-08
Neto1	1.953e-12	-0.188721	0.031	0.152	3.86342e-08
Gm42439	1.97299e-12	-0.157103	0.004	0.108	3.90298e-08
Pdzrn4	2.06074e-12	-0.203205	0.009	0.116	4.07656e-08
Gm41609	2.08452e-12	-0.131568	0.004	0.108	4.12359e-08
Gm37679	2.15835e-12	-0.146347	0	0.1	4.26964e-08
Zfp804a	2.43458e-12	-0.196288	0.004	0.107	4.81608e-08
5330417C22Rik	2.50458e-12	-0.147543	0.002	0.103	4.95456e-08
Kcnc2	2.57032e-12	-0.217576	0.033	0.154	5.0846e-08
Dock9	2.718e-12	-0.177284	0.033	0.155	5.37675e-08
Pdcd5	2.73842e-12	0.1213	0.131	0.049	5.41715e-08
Kcnb1	2.90114e-12	-0.168816	0.029	0.148	5.73904e-08
A330076H08Rik	2.91363e-12	-0.149917	0.007	0.111	5.76374e-08
Iqsec2	2.97428e-12	-0.176443	0.04	0.165	5.88371e-08
Plekha6	3.04577e-12	-0.145372	0.004	0.107	6.02513e-08
Rps4x	3.1537e-12	0.173026	0.204	0.097	6.23864e-08
Atp6v1e1	3.38877e-12	0.215128	0.252	0.134	6.70366e-08
Arhgap32	3.40826e-12	-0.173891	0.051	0.182	6.74222e-08
Atp6ap2	3.40984e-12	0.200286	0.261	0.139	6.74535e-08
St6galnac3	3.59348e-12	-0.180696	0.015	0.126	7.10862e-08
Iqgap2	3.71622e-12	-0.19384	0.009	0.114	7.35142e-08
Nsd3	3.84536e-12	-0.206848	0.104	0.254	7.60689e-08
Hace1	4.22869e-12	-0.169781	0.031	0.15	8.36519e-08
Shisa9	4.40191e-12	-0.178754	0.02	0.131	8.70786e-08
1700109K24Rik	4.45392e-12	-0.145184	0.002	0.101	8.81074e-08
Sdk2	4.68179e-12	-0.183335	0.007	0.109	9.26153e-08
C2cd5	4.70784e-12	-0.173707	0.044	0.169	9.31305e-08
Ppp1r12b	4.72238e-12	-0.175338	0.051	0.18	9.34181e-08
Olfm1	4.77368e-12	0.257816	0.305	0.178	9.44328e-08
Ablim2	4.80786e-12	-0.16	0.018	0.129	9.5109e-08
Xkr6	5.0272e-12	-0.184691	0.035	0.155	9.94481e-08
Tma7	5.03398e-12	0.138164	0.17	0.075	9.95823e-08
Eml6	5.46128e-12	-0.197783	0.091	0.236	1.08035e-07
Nrg2	5.48939e-12	-0.154926	0.011	0.116	1.08591e-07
Cntn1	5.6093e-12	-0.163318	0.091	0.242	1.10963e-07
Cct2	5.8383e-12	0.143071	0.139	0.056	1.15493e-07
Rps12	5.84399e-12	0.160639	0.206	0.1	1.15606e-07
Usp29	5.91239e-12	-0.166035	0.009	0.112	1.16959e-07
Psmb3	5.93509e-12	0.147501	0.15	0.063	1.17408e-07
4930509J09Rik	5.97772e-12	-0.191325	0.002	0.1	1.18251e-07
Selenok	6.18614e-12	0.166358	0.215	0.105	1.22374e-07
Gm15810	6.36467e-12	-0.140454	0.002	0.1	1.25906e-07
Cacna1d	6.52306e-12	-0.205449	0.17	0.339	1.29039e-07
Dnajc1	7.52818e-12	-0.199646	0.093	0.237	1.48922e-07
Slc4a4	7.74124e-12	-0.158437	0.004	0.103	1.53137e-07
Ttll11	7.96504e-12	-0.149582	0.007	0.107	1.57564e-07
Sub1	8.90011e-12	0.197337	0.228	0.117	1.76062e-07
Trps1	9.00237e-12	-0.20823	0.033	0.15	1.78085e-07
Uggt2	9.10439e-12	-0.139096	0.009	0.111	1.80103e-07
Zfyve9	9.53755e-12	-0.163797	0.033	0.15	1.88672e-07
Rorb	1.05462e-11	-0.278313	0.022	0.131	2.08625e-07
Il1rap	1.0616e-11	-0.16229	0.02	0.129	2.10006e-07
Nfasc	1.0617e-11	-0.162294	0.035	0.154	2.10025e-07
Basp1	1.06541e-11	0.337971	0.429	0.305	2.10759e-07
Eef1b2	1.06867e-11	0.152559	0.159	0.069	2.11404e-07
Scn8a	1.10214e-11	-0.183729	0.073	0.208	2.18024e-07
Arhgap10	1.10938e-11	-0.14739	0.004	0.102	2.19459e-07
Dctn3	1.16914e-11	0.124726	0.164	0.072	2.31279e-07
Rnf157	1.27211e-11	-0.165133	0.031	0.145	2.51649e-07
Runx2	1.32941e-11	-0.185008	0.038	0.154	2.62983e-07
Kcnh5	1.33092e-11	-0.181905	0.011	0.113	2.63283e-07
Il1rapl2	1.33439e-11	-0.339479	0.009	0.109	2.63969e-07
Pakap	1.40753e-11	-0.15875	0.009	0.109	2.78438e-07
Trio	1.45268e-11	-0.186276	0.122	0.274	2.87369e-07
4930587E11Rik	1.49223e-11	-0.165895	0.007	0.105	2.95194e-07
Stmn4	1.52363e-11	0.166632	0.221	0.112	3.01405e-07
Ndufs7	1.56046e-11	0.14828	0.168	0.075	3.08691e-07
Bicdl1	1.58889e-11	-0.137949	0.004	0.101	3.14315e-07
Nenf	1.60472e-11	0.138752	0.137	0.056	3.17445e-07
Pknox2	1.76057e-11	-0.149759	0.009	0.108	3.48276e-07
Celf4	1.77291e-11	-0.221749	0.111	0.257	3.50717e-07
Nwd2	1.86194e-11	-0.16074	0.009	0.108	3.68329e-07
Rap1gap2	1.89879e-11	-0.166455	0.038	0.154	3.75618e-07
Zdhhc14	2.02923e-11	-0.19676	0.082	0.218	4.01422e-07
B830012L14Rik	2.03468e-11	-0.138491	0.007	0.104	4.02501e-07
Myo16	2.09086e-11	-0.167082	0.004	0.1	4.13615e-07
Agap1	2.13891e-11	-0.162793	0.031	0.145	4.2312e-07
Ephb1	2.159e-11	-0.155094	0.009	0.107	4.27094e-07
Dlc1	2.20469e-11	-0.211842	0.058	0.181	4.36132e-07
Syt16	2.2506e-11	-0.173034	0.038	0.153	4.45213e-07
Rps6	2.26957e-11	0.138164	0.168	0.076	4.48967e-07
Gm15398	2.29278e-11	-0.219584	0.015	0.118	4.53557e-07
Prkca	2.34808e-11	-0.245355	0.17	0.33	4.64498e-07
Rpl27	2.42205e-11	0.130428	0.15	0.064	4.79129e-07
Gfod1	2.54923e-11	-0.150459	0.015	0.118	5.04289e-07
Foxp2	2.57707e-11	-0.191814	0.007	0.103	5.09797e-07
Tmcc1	2.60798e-11	-0.191708	0.126	0.278	5.15911e-07
Dennd5b	2.66389e-11	-0.16863	0.042	0.16	5.2697e-07
Tnrc6b	2.77186e-11	-0.187483	0.148	0.312	5.48328e-07
Erc1	2.89918e-11	-0.148319	0.02	0.125	5.73516e-07
Sem1	2.96685e-11	0.154658	0.173	0.08	5.86902e-07
Snap91	3.0118e-11	-0.173463	0.055	0.178	5.95794e-07
Bex3	3.07955e-11	0.127569	0.159	0.07	6.09197e-07
Tuba1b	3.17679e-11	0.113615	0.126	0.049	6.28433e-07
Gabra2	3.22303e-11	-0.176841	0.031	0.142	6.3758e-07
Phf20l1	3.37433e-11	-0.17716	0.106	0.251	6.67509e-07
Atp5a1	3.41378e-11	0.218512	0.272	0.155	6.75315e-07
Nr3c2	3.58135e-11	-0.223092	0.071	0.198	7.08463e-07
Mpc2	3.62879e-11	0.169265	0.19	0.092	7.17847e-07
Kctd1	3.64136e-11	-0.158344	0.024	0.131	7.20333e-07
Lrba	3.70138e-11	-0.179876	0.084	0.221	7.32207e-07
Mapt	3.71693e-11	-0.162824	0.106	0.254	7.35284e-07
Cux2	3.7324e-11	-0.17442	0.018	0.12	7.38344e-07
Fgfr2	3.75168e-11	-0.202774	0.212	0.395	7.42157e-07
Pcnx2	3.8632e-11	-0.140238	0.011	0.109	7.64218e-07
Sclt1	4.14456e-11	-0.159803	0.046	0.165	8.19877e-07
St6galnac5	4.20303e-11	-0.18026	0.022	0.127	8.31443e-07
Mtcl1	4.71134e-11	-0.147297	0.013	0.112	9.31998e-07
Raph1	4.83557e-11	-0.147685	0.022	0.127	9.56572e-07
Limch1	5.56985e-11	-0.146482	0.015	0.116	1.10183e-06
Rnf150	5.57446e-11	-0.172606	0.055	0.178	1.10274e-06
Got1	5.79009e-11	0.143286	0.192	0.094	1.14539e-06
5330434G04Rik	5.98059e-11	-0.149641	0.018	0.119	1.18308e-06
B230209E15Rik	6.39489e-11	-0.14556	0.022	0.126	1.26504e-06
Hivep3	6.53715e-11	-0.194752	0.164	0.328	1.29318e-06
Chfr	7.37845e-11	-0.159601	0.035	0.145	1.4596e-06
Dlgap3	7.58492e-11	-0.140771	0.013	0.11	1.50045e-06
Psd3	8.68777e-11	-0.174793	0.08	0.21	1.71862e-06
Shank1	8.77566e-11	-0.140555	0.02	0.121	1.736e-06
Braf	8.79093e-11	-0.169564	0.082	0.212	1.73902e-06
Myrip	8.8556e-11	-0.144635	0.015	0.114	1.75182e-06
Scn1b	9.11226e-11	0.180202	0.27	0.153	1.80259e-06
Tox	9.44981e-11	-0.205556	0.013	0.109	1.86936e-06
Adcy8	1.09308e-10	-0.145931	0.011	0.105	2.16233e-06
Cycs	1.09635e-10	0.117656	0.135	0.056	2.16879e-06
Rps27	1.10132e-10	0.204267	0.228	0.123	2.17863e-06
Tubb5	1.10288e-10	0.128976	0.168	0.078	2.18172e-06
Tecr	1.11862e-10	0.208805	0.29	0.171	2.21286e-06
Sipa1l1	1.25455e-10	-0.178554	0.15	0.306	2.48175e-06
Hdac8	1.29415e-10	-0.161606	0.058	0.177	2.5601e-06
Bsn	1.32365e-10	-0.160369	0.04	0.15	2.61845e-06
Rab6b	1.34208e-10	0.21926	0.299	0.179	2.6549e-06
Cdkl5	1.34744e-10	-0.156327	0.044	0.158	2.66551e-06
D830024N08Rik	1.39116e-10	-0.133603	0.013	0.109	2.752e-06
Adam23	1.44851e-10	-0.154095	0.038	0.147	2.86544e-06
Map7	1.46526e-10	-0.151705	0.04	0.152	2.89858e-06
Ttc19	1.52369e-10	-0.162576	0.071	0.195	3.01416e-06
Mrpl20	1.54889e-10	0.105905	0.119	0.047	3.06402e-06
Dock7	1.5873e-10	-0.149529	0.053	0.171	3.14e-06
Carmil1	1.59128e-10	-0.13486	0.011	0.104	3.14786e-06
Dgkg	1.66479e-10	-0.165465	0.015	0.111	3.29329e-06
Dennd1a	1.66917e-10	-0.181717	0.148	0.299	3.30195e-06
Gm13269	1.73414e-10	-0.141689	0.015	0.111	3.43047e-06
Mpped2	1.95624e-10	-0.146367	0.02	0.118	3.86983e-06
Eef1a2	1.95958e-10	0.126177	0.157	0.072	3.87645e-06
Pgk1	1.9711e-10	0.127063	0.146	0.064	3.89924e-06
Ppp6r2	1.98751e-10	-0.144916	0.038	0.146	3.9317e-06
Prkn	2.00313e-10	-0.220803	0.201	0.363	3.96258e-06
Ttc7b	2.03153e-10	-0.161465	0.06	0.178	4.01876e-06
Osbp2	2.10486e-10	-0.138695	0.02	0.118	4.16383e-06
Chd6	2.11902e-10	-0.168904	0.091	0.222	4.19185e-06
2022-09-07	2.1509e-10	0.267915	0.336	0.222	4.25492e-06
Pak3	2.19206e-10	-0.160924	0.049	0.162	4.33633e-06
Rfx7	2.456e-10	-0.153003	0.06	0.179	4.85847e-06
Ggact	2.48042e-10	-0.162083	0.044	0.154	4.90676e-06
Tmtc1	2.53845e-10	-0.144822	0.018	0.113	5.02155e-06
1110051M20Rik	2.57464e-10	-0.154728	0.051	0.165	5.09315e-06
Sez6l	2.59479e-10	-0.151508	0.035	0.141	5.13301e-06
Flrt2	2.61254e-10	-0.175061	0.042	0.15	5.16813e-06
Krit1	2.86597e-10	-0.158334	0.058	0.174	5.66946e-06
Pacsin1	2.94966e-10	-0.154999	0.084	0.212	5.83502e-06
Slit2	3.0691e-10	-0.15559	0.011	0.101	6.07129e-06
Fam168a	3.24057e-10	-0.183806	0.115	0.25	6.41049e-06
Sh3gl2	3.24791e-10	-0.182917	0.093	0.222	6.42501e-06
Fez1	3.27429e-10	0.149643	0.208	0.108	6.4772e-06
Aurkaip1	3.33745e-10	0.117314	0.106	0.04	6.60215e-06
Sel1l3	3.40898e-10	-0.135615	0.015	0.109	6.74365e-06
Ralgapa2	3.43449e-10	-0.163635	0.051	0.162	6.79412e-06
Cox17	3.70321e-10	0.104043	0.133	0.056	7.32569e-06
Plxna2	3.92888e-10	-0.155883	0.031	0.133	7.77211e-06
Ogt	3.98829e-10	-0.165641	0.115	0.253	7.88964e-06
Spag9	4.1322e-10	-0.177788	0.131	0.27	8.17432e-06
Ywhae	4.16121e-10	0.259763	0.308	0.194	8.23171e-06
Gramd1b	4.31234e-10	-0.155689	0.049	0.159	8.53067e-06
Igf1r	4.41425e-10	-0.164902	0.097	0.227	8.73226e-06
Cit	4.4207e-10	-0.150537	0.035	0.139	8.74503e-06
Kansl1	4.43708e-10	-0.200407	0.239	0.406	8.77743e-06
Sphkap	4.76834e-10	-0.184715	0.049	0.157	9.43272e-06
Cryab	4.87341e-10	0.155122	0.21	0.11	9.64059e-06
Tra2a	4.87351e-10	-0.180707	0.122	0.258	9.64078e-06
D130043K22Rik	4.89779e-10	-0.128786	0.011	0.1	9.68881e-06
Macrod1	5.10075e-10	-0.139028	0.02	0.114	1.00903e-05
Cacnb2	5.22109e-10	-0.255413	0.162	0.306	1.03284e-05
Gpm6a	5.5574e-10	0.290881	0.396	0.287	1.09936e-05
H3f3a	5.69381e-10	0.170946	0.243	0.136	1.12635e-05
Tagln3	5.7448e-10	0.116465	0.144	0.064	1.13644e-05
Stxbp5	5.7749e-10	-0.166798	0.069	0.186	1.14239e-05
C1qtnf4	5.95688e-10	0.202295	0.228	0.126	1.17839e-05
Pitpnm2	6.3357e-10	-0.135615	0.015	0.106	1.25333e-05
Mrps33	6.37061e-10	0.12107	0.153	0.07	1.26023e-05
Vps13d	6.38066e-10	-0.144813	0.044	0.152	1.26222e-05
Peg3	6.41264e-10	-0.168262	0.06	0.172	1.26855e-05
Fubp1	6.63285e-10	-0.164731	0.091	0.217	1.31211e-05
Sbf2	7.50658e-10	-0.189925	0.144	0.285	1.48495e-05
Srsf11	7.51901e-10	-0.172386	0.126	0.263	1.48741e-05
Arfgef3	7.56972e-10	-0.146286	0.033	0.134	1.49744e-05
Plekhg5	7.59086e-10	-0.132021	0.018	0.11	1.50162e-05
Kat6b	7.6666e-10	-0.144115	0.053	0.164	1.51661e-05
Spred2	7.85745e-10	-0.150382	0.038	0.14	1.55436e-05
Klhl7	8.04991e-10	-0.151989	0.038	0.14	1.59243e-05
Micos13	8.26217e-10	0.105881	0.119	0.049	1.63442e-05
Foxp1	8.28952e-10	-0.189037	0.228	0.392	1.63983e-05
Ankrd28	8.40206e-10	-0.134408	0.027	0.123	1.6621e-05
Nos1ap	8.56973e-10	-0.204663	0.144	0.282	1.69526e-05
Caly	8.88541e-10	0.14894	0.199	0.103	1.75771e-05
Psmb6	9.39349e-10	0.117823	0.137	0.061	1.85822e-05
Rbx1	1.00648e-09	0.156267	0.164	0.079	1.99101e-05
Dmxl2	1.02608e-09	-0.15346	0.053	0.162	2.02979e-05
Zfyve28	1.03698e-09	-0.13269	0.02	0.112	2.05135e-05
Mphosph9	1.10363e-09	-0.125294	0.013	0.101	2.18319e-05
Slc2a3	1.11686e-09	-0.137565	0.02	0.112	2.20937e-05
Flnb	1.13009e-09	-0.134446	0.024	0.118	2.23554e-05
Ptn	1.13379e-09	0.231392	0.29	0.179	2.24287e-05
Rpl31	1.14057e-09	0.115144	0.135	0.059	2.25628e-05
Hspd1	1.14159e-09	0.100501	0.135	0.059	2.2583e-05
Cdh13	1.15457e-09	-0.212259	0.013	0.1	2.28396e-05
Kcnab1	1.16686e-09	-0.192951	0.051	0.158	2.30828e-05
Cers6	1.17714e-09	-0.146808	0.066	0.182	2.32862e-05
Nfat5	1.19515e-09	-0.148356	0.102	0.232	2.36424e-05
4933424G05Rik	1.22578e-09	-0.144056	0.024	0.118	2.42484e-05
Pgrmc1	1.27278e-09	0.128697	0.162	0.077	2.51782e-05
Arpp19	1.30906e-09	0.159212	0.25	0.143	2.58958e-05
Stox2	1.32086e-09	-0.137379	0.027	0.122	2.61292e-05
Mbtd1	1.32181e-09	-0.141155	0.075	0.196	2.61481e-05
Rab11fip3	1.3399e-09	-0.139941	0.035	0.135	2.6506e-05
Frmd6	1.3417e-09	-0.139162	0.018	0.107	2.65414e-05
Pam16	1.34501e-09	0.102428	0.102	0.039	2.66071e-05
Magi3	1.36682e-09	-0.135569	0.02	0.111	2.70385e-05
Abhd18	1.39201e-09	-0.143207	0.035	0.135	2.75368e-05
Slc25a3	1.40381e-09	0.198154	0.285	0.173	2.77701e-05
Asap2	1.41186e-09	-0.12643	0.015	0.104	2.79295e-05
Rrp1	1.45177e-09	0.12794	0.166	0.081	2.87188e-05
Zranb2	1.49923e-09	-0.1616	0.162	0.306	2.96578e-05
Vwa8	1.50829e-09	-0.145201	0.04	0.141	2.98369e-05
2900097C17Rik	1.56673e-09	0.194858	0.241	0.138	3.0993e-05
Crebzf	1.58307e-09	-0.143762	0.042	0.144	3.13163e-05
Tfdp2	1.62362e-09	-0.13457	0.022	0.114	3.21184e-05
Fmn1	1.71388e-09	-0.148408	0.066	0.18	3.3904e-05
Dapk1	1.72467e-09	-0.151715	0.051	0.157	3.41175e-05
Reps2	1.78386e-09	-0.153457	0.049	0.153	3.52883e-05
Cacna1a	1.81944e-09	-0.16233	0.259	0.433	3.59921e-05
Ttc9b	1.8391e-09	0.124031	0.139	0.063	3.63811e-05
Atp2a2	1.90174e-09	0.271117	0.332	0.226	3.76202e-05
Casc4	1.94108e-09	-0.148317	0.046	0.15	3.83985e-05
Ccdc85a	1.95129e-09	-0.156336	0.042	0.144	3.86003e-05
Wipf3	1.96091e-09	-0.146367	0.024	0.116	3.87906e-05
Gm15155	2.02836e-09	-0.142876	0.022	0.112	4.0125e-05
Dbi	2.1172e-09	0.121953	0.155	0.074	4.18825e-05
Sv2b	2.1707e-09	-0.173252	0.095	0.216	4.29408e-05
Pop5	2.23203e-09	0.109968	0.131	0.058	4.4154e-05
Ylpm1	2.3102e-09	-0.14384	0.058	0.166	4.57003e-05
Sec61a2	2.31426e-09	-0.130336	0.027	0.119	4.57808e-05
Soga3	2.37079e-09	-0.138763	0.035	0.132	4.68989e-05
Cpne4	2.38502e-09	-0.174745	0.018	0.104	4.71804e-05
Klhl3	2.62031e-09	-0.131568	0.022	0.112	5.18349e-05
Tcf20	2.6656e-09	-0.167087	0.104	0.228	5.27309e-05
Fkbp5	2.76201e-09	-0.273683	0.139	0.266	5.4638e-05
Fut8	2.80109e-09	-0.14535	0.053	0.158	5.54111e-05
Aak1	2.82312e-09	-0.16482	0.133	0.266	5.58469e-05
Esyt2	2.90904e-09	-0.139529	0.053	0.159	5.75465e-05
Tmem178	2.92095e-09	-0.158934	0.04	0.138	5.77823e-05
Kcnq2	3.01259e-09	-0.121036	0.018	0.104	5.95951e-05
Brd9	3.06332e-09	-0.150044	0.069	0.179	6.05987e-05
Nvl	3.12225e-09	-0.134866	0.053	0.158	6.17643e-05
Zmynd8	3.1598e-09	-0.149451	0.108	0.239	6.25072e-05
Ppip5k1	3.17866e-09	-0.12441	0.018	0.104	6.28803e-05
Tia1	3.18139e-09	-0.150192	0.066	0.177	6.29342e-05
Tom1l2	3.57532e-09	-0.151562	0.058	0.163	7.0727e-05
Edil3	3.61396e-09	-0.191128	0.091	0.206	7.14914e-05
Tomm20	3.63711e-09	0.128112	0.184	0.095	7.19494e-05
Nap1l5	3.69427e-09	0.154332	0.19	0.1	7.30801e-05
Reep1	3.89496e-09	-0.1342	0.029	0.12	7.70501e-05
Rpl5	3.92953e-09	0.166513	0.217	0.12	7.77339e-05
Vdac1	3.96568e-09	0.138125	0.199	0.107	7.84492e-05
St7	4.00998e-09	-0.129889	0.029	0.12	7.93254e-05
Luc7l3	4.04051e-09	-0.154238	0.126	0.257	7.99294e-05
Snph	4.22906e-09	-0.13188	0.029	0.12	8.36592e-05
Jph1	4.3772e-09	-0.128784	0.018	0.103	8.65898e-05
Faf1	4.44859e-09	-0.135732	0.097	0.221	8.80019e-05
Eif5a	4.54222e-09	0.121738	0.133	0.06	8.98543e-05
Usp34	5.2058e-09	-0.156516	0.173	0.316	0.000102981
Map1lc3a	5.26233e-09	0.13493	0.173	0.088	0.000104099
Cox6a1	5.30721e-09	0.121766	0.148	0.071	0.000104987
Ahcyl2	5.59517e-09	-0.182237	0.093	0.21	0.000110684
Ctsb	5.91023e-09	0.228324	0.279	0.172	0.000116916
Cacng3	5.95821e-09	-0.133781	0.024	0.112	0.000117865
Nme2	6.01546e-09	0.135792	0.144	0.068	0.000118998
2210408I21Rik	6.54566e-09	-0.146607	0.064	0.171	0.000129486
Micu2	6.63189e-09	-0.131666	0.027	0.115	0.000131192
Itsn1	6.70334e-09	-0.128671	0.024	0.112	0.000132606
Rit2	6.7672e-09	-0.129889	0.027	0.115	0.000133869
Mllt10	6.79546e-09	-0.151436	0.137	0.268	0.000134428
Nktr	7.17902e-09	-0.151464	0.115	0.24	0.000142015
Map4k3	7.22419e-09	-0.154705	0.084	0.197	0.000142909
Ncoa2	7.26823e-09	-0.146852	0.102	0.224	0.00014378
Cpeb1	7.53225e-09	-0.110833	0.022	0.109	0.000149003
Ptpn9	7.69616e-09	-0.131763	0.031	0.121	0.000152246
Gm19710	7.7271e-09	-0.122812	0.042	0.139	0.000152857
Ddhd1	7.76766e-09	-0.130232	0.022	0.108	0.00015366
Ubp1	7.78162e-09	-0.126004	0.027	0.115	0.000153936
Smc5	7.82281e-09	-0.117654	0.018	0.101	0.000154751
Ndufs2	7.89991e-09	0.107448	0.137	0.064	0.000156276
Ntng1	8.48547e-09	-0.165041	0.024	0.11	0.00016786
Olfm3	8.58456e-09	-0.174332	0.022	0.107	0.00016982
Gmcl1	8.68539e-09	-0.132544	0.029	0.117	0.000171814
Dzip3	8.89976e-09	-0.131588	0.046	0.145	0.000176055
Abcc5	9.00656e-09	-0.146208	0.088	0.204	0.000178168
Maged1	9.13942e-09	0.117731	0.144	0.068	0.000180796
Ccdc88a	9.24749e-09	-0.150361	0.102	0.221	0.000182934
Dis3l2	9.28944e-09	-0.153012	0.075	0.183	0.000183764
Gm48512	9.33588e-09	-0.130107	0.031	0.12	0.000184682
Csmd3	9.45239e-09	-0.413736	0.445	0.62	0.000186987
Sptan1	9.46563e-09	-0.140195	0.077	0.188	0.000187249
Cabp1	9.4976e-09	-0.139088	0.042	0.137	0.000187882
Epb41	9.51731e-09	-0.150668	0.071	0.177	0.000188271
Ppm1l	9.63997e-09	-0.15707	0.097	0.213	0.000190698
Psap	9.89812e-09	0.225907	0.327	0.217	0.000195805
Trpm7	1.01546e-08	-0.140402	0.093	0.209	0.000200877
Gm48383	1.02632e-08	-0.12454	0.022	0.107	0.000203027
Usp32	1.03621e-08	-0.150077	0.077	0.186	0.000204984
Ptpn4	1.07149e-08	-0.137605	0.051	0.15	0.000211963
Vps8	1.09026e-08	-0.133177	0.035	0.126	0.000215676
Scn1a	1.09177e-08	-0.151774	0.075	0.182	0.000215975
Tut4	1.19091e-08	-0.160459	0.093	0.205	0.000235586
Slc24a5	1.22566e-08	-0.136165	0.044	0.139	0.000242459
Arhgap44	1.23512e-08	-0.124668	0.027	0.113	0.000244332
Pkd1	1.24582e-08	-0.137068	0.042	0.136	0.000246447
Nsmaf	1.27884e-08	-0.121181	0.022	0.106	0.00025298
A830082K12Rik	1.30343e-08	-0.120603	0.02	0.102	0.000257845
Mast2	1.31467e-08	-0.127247	0.038	0.13	0.000260068
Atp5d	1.36129e-08	0.152861	0.181	0.096	0.000269291
Evi5	1.38408e-08	-0.144979	0.077	0.185	0.000273799
Rnf169	1.38939e-08	-0.185962	0.146	0.274	0.00027485
Adgrb1	1.44043e-08	-0.134786	0.053	0.152	0.000284947
Exoc4	1.44088e-08	-0.181457	0.21	0.356	0.000285035
Dop1b	1.47028e-08	-0.120226	0.027	0.112	0.000290851
Cpeb4	1.47577e-08	-0.144712	0.058	0.157	0.000291937
Lin7a	1.48978e-08	-0.130784	0.022	0.105	0.000294708
2210408F21Rik	1.50278e-08	-0.144712	0.055	0.154	0.000297279
Phf3	1.52676e-08	-0.148672	0.077	0.184	0.000302024
Igf2bp3	1.60491e-08	-0.121085	0.024	0.108	0.000317483
Sptbn2	1.61052e-08	-0.117903	0.02	0.101	0.000318594
Mir9-3hg	1.61888e-08	-0.116551	0.02	0.101	0.000320248
Gm16599	1.63553e-08	-0.206651	0.157	0.282	0.000323541
Rbm26	1.67344e-08	-0.168568	0.181	0.32	0.00033104
Rsf1	1.67601e-08	-0.143385	0.071	0.176	0.000331548
Srcin1	1.70434e-08	-0.134059	0.049	0.145	0.000337152
Pnn	1.70512e-08	-0.135946	0.082	0.193	0.000337307
Stau2	1.71513e-08	-0.133555	0.06	0.161	0.000339287
Kcnip3	1.79785e-08	-0.140689	0.053	0.15	0.000355652
Scmh1	1.9045e-08	-0.161729	0.086	0.194	0.000376748
Sgms1	2.01298e-08	-0.149993	0.064	0.164	0.000398208
Arhgef7	2.03225e-08	-0.118308	0.027	0.111	0.00040202
Klhl2	2.05504e-08	-0.141674	0.062	0.162	0.000406528
Acp1	2.16298e-08	-0.139953	0.073	0.178	0.00042788
Psma5	2.19385e-08	0.112015	0.131	0.061	0.000433987
E130307A14Rik	2.2424e-08	-0.11949	0.038	0.128	0.000443592
Gm48678	2.24595e-08	-0.164212	0.126	0.25	0.000444293
Rpl13a	2.25984e-08	0.141149	0.195	0.107	0.000447041
Atp5g2	2.30247e-08	0.121847	0.159	0.081	0.000455474
Pcca	2.32297e-08	-0.142256	0.062	0.161	0.000459531
Rbms1	2.50206e-08	-0.12567	0.027	0.11	0.000494957
Zc3h12b	2.50209e-08	-0.127671	0.027	0.11	0.000494963
Camkmt	2.50402e-08	-0.119279	0.042	0.135	0.000495346
Rps6ka3	2.52414e-08	-0.146104	0.093	0.205	0.000499325
Ints6	2.54026e-08	-0.114439	0.022	0.103	0.000502514
Rfx3	2.7063e-08	-0.159829	0.066	0.167	0.00053536
Atp11b	2.72872e-08	-0.122311	0.038	0.127	0.000539795
Svop	2.73684e-08	-0.118397	0.024	0.106	0.000541401
Rab40c	2.78687e-08	-0.13019	0.046	0.139	0.000551299
Setdb1	2.82873e-08	-0.118888	0.029	0.113	0.000559579
Ppp3ca	2.98281e-08	0.30564	0.6	0.588	0.000590059
Cog5	3.01936e-08	-0.140044	0.091	0.2	0.00059729
Edf1	3.04206e-08	0.127917	0.146	0.072	0.00060178
Ywhag	3.1105e-08	0.197424	0.268	0.168	0.000615319
Kmt2c	3.24733e-08	-0.180336	0.126	0.241	0.000642386
Xrcc6	3.29327e-08	-0.124946	0.038	0.126	0.000651475
Gm20275	3.37838e-08	-0.147963	0.139	0.267	0.000668312
Kif1b	3.46552e-08	-0.133362	0.159	0.29	0.000685549
Plxdc2	3.69756e-08	0.140818	0.732	0.561	0.000731451
Rev3l	3.83393e-08	-0.133413	0.051	0.144	0.000758427
Fbxl17	3.86264e-08	-0.159464	0.215	0.362	0.000764107
Ranbp9	3.94426e-08	-0.148124	0.086	0.192	0.000780254
Zfp609	4.08558e-08	-0.138255	0.06	0.156	0.00080821
Ncoa6	4.18742e-08	-0.117301	0.027	0.108	0.000828355
Rbm6	4.21457e-08	-0.152966	0.144	0.266	0.000833726
Far1os	4.45752e-08	-0.128451	0.044	0.134	0.000881786
Mcu	4.45936e-08	-0.118218	0.027	0.108	0.00088215
Mtmr12	4.62005e-08	-0.112072	0.022	0.101	0.000913939
Atf2	4.86128e-08	-0.13908	0.071	0.171	0.000961658
Smyd3	4.8625e-08	-0.184665	0.19	0.323	0.0009619
Senp7	4.95618e-08	-0.123041	0.049	0.14	0.000980431
Nav3	5.1426e-08	-0.212676	0.524	0.749	0.00101731
Rbm4b	5.2564e-08	-0.129745	0.053	0.146	0.00103982
Dop1a	5.30299e-08	-0.116379	0.024	0.104	0.00104904
Ascc3	5.32834e-08	-0.148788	0.111	0.224	0.00105405
Ptprm	5.49428e-08	-0.178611	0.111	0.221	0.00108688
Sec62	5.52765e-08	0.191997	0.288	0.185	0.00109348
Psme4	5.56614e-08	-0.140032	0.106	0.218	0.00110109
Paxbp1	5.60172e-08	-0.140322	0.077	0.179	0.00110813
Rapgef6	5.62195e-08	-0.144683	0.108	0.223	0.00111213
Pkp4	6.10688e-08	-0.140501	0.053	0.145	0.00120806
Armc9	6.21782e-08	-0.115202	0.029	0.11	0.00123001
Ubn2	6.47531e-08	-0.114439	0.146	0.277	0.00128095
Nol4l	6.5161e-08	-0.127796	0.042	0.129	0.00128901
Ccny	6.54504e-08	-0.140337	0.073	0.172	0.00129474
Lrrfip1	6.63779e-08	-0.137776	0.082	0.185	0.00131309
Ncoa1	6.66311e-08	-0.134489	0.091	0.197	0.0013181
Rabgap1	7.07913e-08	-0.11091	0.093	0.204	0.00140039
Myl6	7.2951e-08	0.161748	0.221	0.131	0.00144312
Armh3	7.31917e-08	-0.132883	0.051	0.141	0.00144788
Arnt2	7.55419e-08	-0.115454	0.029	0.109	0.00149437
Zwint	7.58693e-08	0.176154	0.259	0.161	0.00150085
Ubr5	7.84868e-08	-0.127134	0.093	0.201	0.00155263
Sertad2	8.09244e-08	-0.112696	0.029	0.109	0.00160085
Rngtt	8.54831e-08	-0.11667	0.053	0.145	0.00169103
Rnf130	8.55012e-08	-0.142366	0.082	0.182	0.00169139
Kansl1l	8.55057e-08	-0.127686	0.115	0.231	0.00169147
Gm17227	8.57465e-08	-0.114287	0.033	0.116	0.00169624
Far1	8.58381e-08	-0.131342	0.06	0.153	0.00169805
Large1	8.66882e-08	-0.155499	0.308	0.482	0.00171487
Scfd2	8.74878e-08	-0.111541	0.031	0.112	0.00173068
Mark3	8.75357e-08	-0.12623	0.1	0.208	0.00173163
Sec24b	9.04162e-08	-0.116282	0.04	0.125	0.00178861
Ncoa7	9.27007e-08	-0.121824	0.06	0.153	0.0018338
Galnt1	9.44735e-08	-0.131625	0.069	0.165	0.00186888
Trip12	9.73676e-08	-0.137845	0.126	0.243	0.00192613
Cyld	9.77738e-08	-0.13555	0.055	0.146	0.00193416
Atxn7l1	9.97724e-08	-0.145634	0.091	0.195	0.0019737
Csnk1g1	1.01915e-07	-0.149351	0.091	0.193	0.00201609
Ecpas	1.0262e-07	-0.128858	0.113	0.225	0.00203003
Myo18a	1.04091e-07	-0.119571	0.058	0.15	0.00205912
Sos1	1.04279e-07	-0.115202	0.029	0.108	0.00206284
Gls	1.04834e-07	-0.124446	0.181	0.319	0.00207382
Klf12	1.05397e-07	-0.171089	0.173	0.296	0.00208496
Strada	1.05577e-07	-0.114702	0.031	0.111	0.00208852
Kdm6a	1.05919e-07	-0.117516	0.04	0.125	0.00209529
2010300C02Rik	1.10336e-07	-0.134059	0.051	0.139	0.00218266
Matk	1.12558e-07	-0.13566	0.064	0.158	0.00222662
BC005561	1.13088e-07	-0.117358	0.04	0.124	0.0022371
Dmxl1	1.13811e-07	-0.114794	0.102	0.213	0.0022514
Dagla	1.17207e-07	-0.122368	0.033	0.114	0.00231858
Tmem181a	1.19139e-07	-0.100006	0.033	0.115	0.00235681
Wdr7	1.19428e-07	-0.123811	0.069	0.165	0.00236251
4921511C10Rik	1.23033e-07	-0.114694	0.024	0.1	0.00243385
2610020C07Rik	1.31519e-07	-0.132813	0.077	0.177	0.00260171
Arhgap20	1.34528e-07	-0.112593	0.027	0.103	0.00266123
Kmt2a	1.35082e-07	-0.134718	0.091	0.193	0.00267219
Meis2	1.36733e-07	-0.164993	0.042	0.125	0.00270484
Srek1	1.38848e-07	-0.115916	0.115	0.23	0.0027467
Tspyl4	1.38872e-07	0.115911	0.164	0.087	0.00274717
Pip5k1a	1.39911e-07	-0.124968	0.049	0.135	0.00276771
Ppp2r3a	1.41666e-07	-0.120163	0.051	0.14	0.00280244
Angel2	1.44163e-07	-0.112773	0.031	0.11	0.00285183
Zc3h7a	1.4478e-07	-0.122185	0.064	0.158	0.00286403
Map4k5	1.45012e-07	-0.117586	0.049	0.136	0.00286863
Ppp3r1	1.45035e-07	0.117054	0.192	0.108	0.00286909
Epc1	1.45898e-07	-0.124542	0.064	0.158	0.00288615
Slc44a1	1.47155e-07	-0.119571	0.058	0.149	0.00291101
Wdr33	1.4918e-07	-0.140168	0.1	0.203	0.00295108
Susd4	1.52338e-07	-0.113859	0.029	0.106	0.00301355
Abi2	1.52374e-07	-0.12646	0.073	0.169	0.00301427
Med13l	1.52922e-07	-0.158242	0.115	0.222	0.0030251
Luzp1	1.56865e-07	-0.123593	0.051	0.139	0.0031031
Phlpp1	1.59052e-07	-0.140801	0.053	0.142	0.00314637
Ice1	1.63007e-07	-0.12179	0.046	0.132	0.0032246
Phactr3	1.66809e-07	-0.11537	0.033	0.112	0.00329982
Helz	1.67741e-07	-0.120863	0.066	0.161	0.00331825
Hectd4	1.68694e-07	-0.119161	0.062	0.154	0.00333711
Spred1	1.6905e-07	-0.129924	0.073	0.168	0.00334415
Exoc6b	1.72068e-07	-0.133054	0.133	0.25	0.00340384
D430042O09Rik	1.87716e-07	-0.111582	0.027	0.102	0.0037134
4632427E13Rik	1.90553e-07	-0.112821	0.04	0.123	0.00376952
Fer	1.94833e-07	-0.130467	0.069	0.161	0.00385419
Snap47	2.09746e-07	0.131929	0.164	0.089	0.0041492
Cbfa2t2	2.09757e-07	-0.125576	0.062	0.153	0.00414941
Asb3	2.12575e-07	-0.121833	0.049	0.134	0.00420516
Osbpl3	2.20018e-07	-0.10648	0.04	0.122	0.00435239
Arih1	2.22704e-07	-0.125071	0.148	0.268	0.00440552
Dnm3	2.2366e-07	-0.129294	0.066	0.16	0.00442445
Fmnl2	2.24001e-07	-0.167975	0.135	0.247	0.0044312
Gabra4	2.28111e-07	-0.10915	0.029	0.105	0.00451249
Ankrd12	2.31353e-07	-0.123111	0.137	0.253	0.00457663
Fam135a	2.33021e-07	-0.115455	0.038	0.118	0.00460963
Bicral	2.33588e-07	-0.126548	0.069	0.161	0.00462083
Frmd4a	2.36287e-07	-0.183522	0.374	0.543	0.00467423
Cdk12	2.40506e-07	-0.13943	0.106	0.21	0.00475768
Clec16a	2.50506e-07	-0.109205	0.035	0.115	0.00495551
Ppp1r9a	2.56992e-07	-0.173326	0.226	0.357	0.00508382
Epha4	2.62697e-07	-0.125394	0.086	0.186	0.00519666
Zfp704	2.62712e-07	-0.122119	0.044	0.127	0.00519698
Atxn2	2.64533e-07	-0.137466	0.088	0.186	0.00523299
Clvs1	2.65921e-07	-0.113444	0.031	0.107	0.00526045
Gm37240	2.77479e-07	-0.152076	0.206	0.337	0.00548909
Nr6a1	2.81072e-07	-0.184949	0.175	0.29	0.00556017
Efr3b	2.87237e-07	-0.111431	0.031	0.107	0.00568212
Snta1	2.8767e-07	-0.114866	0.029	0.104	0.00569069
Zcchc7	2.88262e-07	-0.138972	0.252	0.399	0.00570239
Thoc1	2.95659e-07	-0.113889	0.042	0.124	0.00584873
Vamp2	3.08223e-07	0.114503	0.168	0.093	0.00609728
Cisd1	3.08928e-07	0.112015	0.124	0.061	0.00611121
Cnot4	3.10137e-07	-0.146859	0.128	0.235	0.00613512
Sdk1	3.10644e-07	-0.190521	0.08	0.171	0.00614516
Psmc5	3.20779e-07	0.120324	0.142	0.073	0.00634564
Rai1	3.22144e-07	-0.123819	0.055	0.141	0.00637265
Srrm2	3.23449e-07	-0.133153	0.279	0.435	0.00639846
Mrtfa	3.41068e-07	-0.120732	0.075	0.17	0.00674701
Ccnt2	3.4248e-07	-0.128666	0.073	0.165	0.00677494
Trim35	3.53475e-07	-0.1134	0.071	0.165	0.00699244
Dennd4c	3.5994e-07	-0.114034	0.033	0.109	0.00712034
Arhgef12	3.76705e-07	-0.10693	0.086	0.184	0.00745198
H3f3b	3.78695e-07	0.171237	0.254	0.164	0.00749134
Uqcrc2	3.83179e-07	0.115692	0.153	0.082	0.00758005
Agtpbp1	3.85823e-07	-0.116436	0.055	0.141	0.00763235
U2surp	3.90372e-07	-0.11785	0.091	0.192	0.00772234
A930015D03Rik	4.01376e-07	-0.115786	0.046	0.128	0.00794002
Cadm1	4.14097e-07	-0.179262	0.257	0.389	0.00819167
Ncam1	4.36245e-07	-0.125242	0.1	0.201	0.00862979
Brk1	4.44569e-07	0.130493	0.179	0.102	0.00879446
Sdccag8	4.51404e-07	-0.124591	0.075	0.168	0.00892968
Xpo7	4.58419e-07	-0.120768	0.064	0.152	0.00906844
Stxbp6	4.73589e-07	-0.121703	0.029	0.102	0.00936854
Ptprs	4.76075e-07	-0.12662	0.097	0.197	0.00941771
Cpsf6	4.95553e-07	-0.126287	0.086	0.181	0.00980303
Xpr1	4.9783e-07	-0.127924	0.069	0.157	0.00984808
Man2a1	4.99611e-07	-0.116688	0.044	0.125	0.00988331
Fryl	5.17019e-07	-0.117205	0.071	0.162	0.0102277
Acvr2a	5.18835e-07	-0.107061	0.031	0.105	0.0102636
Rock1	5.19055e-07	-0.140615	0.115	0.217	0.0102679
Rbm28	5.21927e-07	-0.107402	0.04	0.118	0.0103248
Psma2	5.30134e-07	0.124379	0.144	0.076	0.0104871
Smg1	5.33586e-07	-0.13817	0.111	0.212	0.0105554
Map2k4	5.34843e-07	-0.132542	0.097	0.195	0.0105803
Mprip	5.36022e-07	-0.129723	0.073	0.162	0.0106036
Grik5	5.43203e-07	-0.108743	0.031	0.104	0.0107456
Arnt	5.51641e-07	-0.107084	0.053	0.137	0.0109126
Gm26749	5.58575e-07	-0.1072	0.035	0.111	0.0110497
Bmt2	5.76078e-07	-0.111725	0.04	0.117	0.011396
Gm4258	5.85318e-07	-0.139566	0.088	0.182	0.0115788
Nfyc	5.86729e-07	-0.10513	0.038	0.114	0.0116067
Ndufv2	5.87828e-07	0.135955	0.162	0.089	0.0116284
Dlgap4	5.87883e-07	-0.116878	0.08	0.173	0.0116295
Ppt1	5.90114e-07	-0.119364	0.069	0.158	0.0116736
Tasor2	5.93138e-07	-0.112087	0.046	0.127	0.0117335
Mapk8	6.02804e-07	-0.108469	0.038	0.114	0.0119247
Ppp1r13b	6.29138e-07	-0.111026	0.049	0.13	0.0124456
Ccnl2	6.3275e-07	-0.128242	0.071	0.159	0.0125171
Golgb1	6.35152e-07	-0.11065	0.075	0.167	0.0125646
Fxr1	6.47153e-07	-0.118927	0.062	0.147	0.012802
Fars2	6.53715e-07	-0.121907	0.071	0.16	0.0129318
Zfp697	6.5576e-07	-0.108407	0.031	0.104	0.0129722
Tacc1	6.57263e-07	-0.132081	0.166	0.288	0.013002
Dnajc13	6.62722e-07	-0.121042	0.06	0.144	0.01311
Polb	6.68607e-07	-0.114479	0.053	0.136	0.0132264
Bcas3	6.81407e-07	-0.131919	0.115	0.218	0.0134796
Mtf2	6.8382e-07	-0.10904	0.055	0.139	0.0135273
Reep5	6.865e-07	0.146112	0.208	0.126	0.0135803
Rapgef1	7.25767e-07	-0.13335	0.082	0.173	0.0143571
Epb41l3	7.26989e-07	-0.115304	0.075	0.166	0.0143813
N4bp2l2	7.30536e-07	-0.111565	0.073	0.163	0.0144515
Slc7a8	7.34897e-07	-0.128253	0.088	0.183	0.0145377
Vdac3	7.40988e-07	0.117503	0.146	0.078	0.0146582
Relch	7.48535e-07	-0.119476	0.082	0.174	0.0148075
Asap1	7.55753e-07	-0.15989	0.285	0.435	0.0149503
Rps2	7.55797e-07	0.116299	0.175	0.1	0.0149512
Fam219a	7.57208e-07	-0.127715	0.069	0.156	0.0149791
Hdac4	7.70555e-07	-0.107868	0.038	0.113	0.0152431
4732471J01Rik	7.81727e-07	-0.112416	0.049	0.129	0.0154641
Dync2h1	8.02103e-07	-0.102621	0.033	0.106	0.0158672
Ddhd2	8.13099e-07	-0.11029	0.071	0.16	0.0160847
Celf1	8.14799e-07	-0.147787	0.184	0.302	0.0161183
Nell2	8.18651e-07	-0.117215	0.133	0.243	0.0161946
Dad1	8.21132e-07	0.103886	0.137	0.072	0.0162436
Alcam	8.28341e-07	-0.153322	0.075	0.163	0.0163862
Zmym4	8.37789e-07	-0.122913	0.104	0.203	0.0165731
Senp2	8.40113e-07	-0.130031	0.073	0.161	0.0166191
Ankrd17	8.41392e-07	-0.121181	0.144	0.255	0.0166444
Fbxl2	8.42069e-07	-0.101955	0.042	0.119	0.0166578
Usp45	8.4685e-07	-0.1076	0.035	0.109	0.0167524
Arf1	8.68252e-07	0.107693	0.166	0.093	0.0171758
Atad2b	8.83253e-07	-0.125453	0.084	0.175	0.0174725
Epb41l1	8.9536e-07	-0.104305	0.033	0.106	0.017712
Tcf4	9.06271e-07	-0.14594	0.323	0.479	0.0179279
Tnrc6a	9.13137e-07	-0.109019	0.102	0.2	0.0180637
2610037D02Rik	9.71384e-07	-0.104365	0.031	0.102	0.0192159
Slc1a2	9.79836e-07	-0.142509	0.131	0.235	0.0193831
Acap2	1.04971e-06	-0.13542	0.192	0.317	0.0207653
Scand1	1.05074e-06	0.106117	0.117	0.058	0.0207858
Myef2	1.06287e-06	-0.101892	0.035	0.108	0.0210257
Mgll	1.06307e-06	-0.135261	0.082	0.17	0.0210296
Hs2st1	1.08769e-06	-0.113009	0.075	0.163	0.0215167
Ap2b1	1.12476e-06	-0.123585	0.088	0.18	0.0222501
Maco1	1.14942e-06	-0.113654	0.051	0.13	0.0227377
Clasp1	1.16959e-06	-0.110316	0.064	0.148	0.0231369
Zmym2	1.17379e-06	-0.119015	0.064	0.147	0.0232199
Acaca	1.17896e-06	-0.114363	0.075	0.163	0.0233222
Mef2d	1.19696e-06	-0.108256	0.058	0.139	0.0236783
Arid1b	1.20985e-06	-0.135057	0.157	0.265	0.0239333
Nmt2	1.21966e-06	-0.107004	0.044	0.12	0.0241272
Adarb1	1.22573e-06	-0.102621	0.033	0.104	0.0242473
Fam172a	1.22589e-06	-0.156674	0.166	0.278	0.0242506
Riok3	1.23012e-06	-0.105635	0.051	0.13	0.0243343
Arhgap15	1.23298e-06	-0.157393	0.088	0.179	0.0243908
Brwd1	1.24893e-06	-0.113103	0.08	0.17	0.0247063
Galnt9	1.25573e-06	-0.110088	0.031	0.101	0.0248408
Arap2	1.28082e-06	-0.119249	0.062	0.145	0.0253371
Sncb	1.2881e-06	0.122246	0.144	0.078	0.0254812
Ghitm	1.30532e-06	0.104665	0.124	0.063	0.0258219
Gtdc1	1.31729e-06	-0.115551	0.155	0.267	0.0260587
Kdm5b	1.34509e-06	-0.102901	0.035	0.107	0.0266086
Fam13b	1.37681e-06	-0.125695	0.071	0.155	0.027236
Wsb1	1.42546e-06	-0.105153	0.058	0.139	0.0281985
Zfp950	1.44255e-06	-0.107028	0.066	0.151	0.0285365
Tent2	1.53405e-06	-0.118283	0.064	0.146	0.0303465
Ino80	1.54007e-06	-0.120089	0.075	0.161	0.0304656
Acvr1	1.54354e-06	-0.104887	0.044	0.119	0.0305342
Ddx17	1.57326e-06	-0.147409	0.144	0.248	0.0311221
Smarcad1	1.6768e-06	-0.103951	0.044	0.119	0.0331704
Chd8	1.6778e-06	-0.115293	0.051	0.128	0.0331902
Clock	1.68284e-06	-0.112891	0.064	0.147	0.0332899
Eefsec	1.77861e-06	-0.100935	0.033	0.103	0.0351845
Mapre2	1.81e-06	-0.111749	0.062	0.143	0.0358055
Sfswap	1.83922e-06	-0.113248	0.055	0.133	0.0363834
Gprasp1	1.85498e-06	-0.113062	0.071	0.155	0.0366952
Adk	1.86657e-06	-0.102675	0.049	0.125	0.0369245
Tmem59	1.89335e-06	0.145323	0.219	0.138	0.0374542
Otud7b	1.9007e-06	-0.101955	0.042	0.116	0.0375996
Swt1	1.96299e-06	-0.103777	0.046	0.122	0.038832
Tmem30a	2.05989e-06	0.103514	0.179	0.104	0.0407487
Spock3	2.07631e-06	-0.131325	0.064	0.145	0.0410737
Arid5b	2.08904e-06	-0.142491	0.113	0.209	0.0413255
Sparcl1	2.14554e-06	0.101323	0.159	0.09	0.042443
Prdx2	2.21095e-06	0.102825	0.137	0.074	0.0437371
Gm15478	2.2151e-06	-0.111354	0.062	0.142	0.0438192
Smg6	2.25417e-06	-0.144502	0.15	0.253	0.044592
Rufy2	2.31288e-06	-0.104767	0.051	0.127	0.0457533
Drg1	2.31643e-06	-0.123702	0.108	0.202	0.0458237
Bclaf1	2.31843e-06	-0.125532	0.088	0.176	0.0458632
Abl2	2.31958e-06	-0.115461	0.069	0.151	0.0458859
Cabin1	2.37565e-06	-0.107933	0.058	0.136	0.046995
Fam126b	2.3996e-06	-0.107801	0.051	0.126	0.0474689
Stk3	2.40366e-06	-0.117414	0.058	0.135	0.0475491
Sptbn1	2.44271e-06	-0.116149	0.115	0.213	0.0483216
Fto	2.47752e-06	-0.110499	0.097	0.19	0.0490104
Clasp2	2.49641e-06	-0.12451	0.19	0.31	0.049384
Kif16b	2.54154e-06	-0.103295	0.033	0.101	0.0502766
Ubr3	2.54512e-06	-0.130234	0.135	0.233	0.0503476
Fbrsl1	2.56146e-06	-0.12856	0.091	0.179	0.0506708
Dync1i2	2.72185e-06	-0.111921	0.111	0.207	0.0538436
Brip1os	2.75906e-06	-0.10767	0.051	0.126	0.0545798
4932438A13Rik	2.7675e-06	-0.124354	0.1	0.189	0.0547466
2022-09-11	2.80021e-06	-0.109622	0.062	0.141	0.0553937
Insr	2.83483e-06	-0.120163	0.06	0.137	0.0560786
Itgb1	2.86209e-06	-0.103343	0.044	0.117	0.0566178
Cep350	2.9332e-06	-0.116106	0.064	0.143	0.0580246
Hnrnpll	2.9798e-06	-0.104735	0.042	0.113	0.0589465
Arhgap35	3.19803e-06	-0.10262	0.044	0.116	0.0632634
Nedd8	3.37933e-06	0.1189	0.153	0.087	0.0668499
Inpp4a	3.39406e-06	-0.102953	0.044	0.116	0.0671413
Atrx	3.42569e-06	-0.120468	0.131	0.23	0.067767
Tiam1	3.50539e-06	-0.101219	0.035	0.103	0.0693436
Chchd3	3.5536e-06	-0.115461	0.071	0.151	0.0702974
Cd81	3.60185e-06	0.148209	0.237	0.153	0.0712518
Rnf227	3.66367e-06	0.100052	0.139	0.076	0.0724748
Tmem131	3.67102e-06	-0.105635	0.055	0.131	0.0726201
Nsg2	3.6929e-06	0.12231	0.181	0.109	0.0730529
Myo9b	4.00383e-06	-0.115941	0.071	0.151	0.0792038
Luc7l2	4.031e-06	-0.116229	0.301	0.457	0.0797412
Ctif	4.03381e-06	-0.104799	0.058	0.134	0.0797968
Ddx50	4.06734e-06	-0.120418	0.088	0.173	0.08046
Gmds	4.11788e-06	-0.104107	0.049	0.122	0.0814599
Cask	4.35999e-06	-0.125229	0.139	0.242	0.0862493
Lrp6	4.40012e-06	-0.1008	0.049	0.121	0.0870431
Kdm7a	4.47527e-06	-0.124517	0.071	0.15	0.0885298
Mlxip	4.72474e-06	-0.103109	0.058	0.133	0.0934648
Gbf1	4.76158e-06	-0.117491	0.095	0.182	0.0941935
Adgrl2	4.7651e-06	-0.106851	0.077	0.16	0.0942632
Phf21a	4.91403e-06	-0.126004	0.17	0.276	0.0972094
Fam193a	5.31906e-06	-0.113343	0.111	0.202	0.105222
5031425E22Rik	5.35237e-06	-0.106384	0.069	0.147	0.105881
Eml4	5.45519e-06	-0.118139	0.124	0.218	0.107915
Nufip2	5.47751e-06	-0.118753	0.073	0.151	0.108356
Taok1	5.49565e-06	-0.11721	0.111	0.201	0.108715
Morf4l1	5.5459e-06	0.158435	0.257	0.175	0.109709
Acin1	5.55218e-06	-0.110526	0.097	0.185	0.109833
Zfp280d	5.61176e-06	-0.119247	0.086	0.169	0.111012
Slc6a6	5.63425e-06	-0.110835	0.095	0.181	0.111457
4933406I18Rik	5.67635e-06	-0.166674	0.188	0.291	0.112289
Ptbp2	5.77039e-06	-0.112202	0.08	0.161	0.11415
Ankib1	5.84479e-06	-0.105037	0.053	0.126	0.115622
Mir142hg	6.08668e-06	-0.144724	0.095	0.178	0.120407
Nsmce2	6.12038e-06	-0.110018	0.102	0.19	0.121073
Jarid2	6.24634e-06	-0.110568	0.069	0.146	0.123565
Atrn	6.41835e-06	-0.10176	0.071	0.15	0.126968
Rabep1	6.65766e-06	-0.102088	0.146	0.247	0.131702
Snrnp70	6.90443e-06	-0.112718	0.223	0.344	0.136584
Rbm33	7.11561e-06	-0.110638	0.071	0.148	0.140761
Ppig	7.13618e-06	-0.101687	0.053	0.125	0.141168
Cdc40	7.31708e-06	-0.106831	0.069	0.145	0.144746
Smarca2	7.42043e-06	-0.118582	0.108	0.197	0.146791
Stk38	7.4959e-06	-0.114976	0.069	0.145	0.148284
Prr14l	7.62496e-06	-0.115935	0.088	0.17	0.150837
Irf2	8.06038e-06	-0.113432	0.111	0.201	0.159451
Pid1	8.12218e-06	-0.153549	0.155	0.251	0.160673
Rere	8.23722e-06	-0.135129	0.308	0.439	0.162949
Nsd2	8.47062e-06	-0.100744	0.071	0.148	0.167566
Copg2	8.50104e-06	-0.110316	0.069	0.145	0.168168
Mgat5	8.8847e-06	-0.120042	0.15	0.248	0.175757
Pias1	8.88749e-06	-0.130023	0.133	0.226	0.175812
Aplp1	8.9625e-06	0.172517	0.257	0.178	0.177296
Plcb4	9.03822e-06	-0.107475	0.053	0.124	0.178794
Whrn	9.04763e-06	-0.100674	0.042	0.109	0.17898
Pfn2	9.24096e-06	0.108483	0.153	0.089	0.182805
Clip1	9.25822e-06	-0.102205	0.102	0.19	0.183146
Ambra1	9.32117e-06	-0.118574	0.164	0.267	0.184391
Atp1a3	9.43678e-06	0.161622	0.259	0.18	0.186678
Wdr70	9.51199e-06	-0.102676	0.044	0.111	0.188166
Pde2a	9.72556e-06	-0.102939	0.073	0.151	0.192391
Raf1	1.00132e-05	-0.103492	0.062	0.135	0.198081
Arhgef9	1.02783e-05	-0.110966	0.084	0.164	0.203325
Zfp638	1.02783e-05	-0.105678	0.15	0.25	0.203325
Apba1	1.02906e-05	-0.130948	0.142	0.237	0.203568
Desi2	1.03305e-05	-0.10976	0.06	0.132	0.204358
Lrrc4	1.08126e-05	-0.112838	0.148	0.247	0.213896
Mdm4	1.12898e-05	-0.113307	0.077	0.154	0.223334
Rgs7bp	1.14341e-05	-0.125767	0.122	0.21	0.226189
Rlf	1.16991e-05	-0.105982	0.064	0.137	0.231431
Nav1	1.18007e-05	-0.103054	0.06	0.131	0.233441
Rc3h1	1.22386e-05	-0.100721	0.064	0.138	0.242104
Ralgapb	1.25697e-05	-0.100088	0.053	0.122	0.248653
Atp1a1	1.27275e-05	0.166568	0.237	0.16	0.251775
Ccnd3	1.35054e-05	-0.241718	0.243	0.341	0.267164
Rb1cc1	1.43413e-05	-0.101118	0.102	0.186	0.2837
Rab14	1.45299e-05	0.137392	0.263	0.181	0.287431
Gm28375	1.4561e-05	-0.102728	0.062	0.134	0.288045
Rcan2	1.46299e-05	-0.111318	0.055	0.124	0.289408
Thoc2	1.46368e-05	-0.107364	0.095	0.176	0.289544
Cbl	1.54957e-05	-0.1142	0.082	0.159	0.306535
Nipbl	1.60789e-05	-0.143286	0.159	0.253	0.318073
Bach2	1.64222e-05	-0.104626	0.126	0.217	0.324863
Osbpl9	1.70292e-05	-0.129955	0.122	0.206	0.336872
Aff4	1.71331e-05	-0.114147	0.1	0.18	0.338927
Gas7	1.73891e-05	-0.111862	0.104	0.187	0.343992
Ewsr1	1.82648e-05	-0.109663	0.102	0.184	0.361315
Ktn1	1.83455e-05	-0.112217	0.15	0.245	0.362911
Phip	1.85425e-05	-0.108405	0.115	0.202	0.366808
Slmap	1.88977e-05	-0.101667	0.084	0.162	0.373834
AW554918	1.93043e-05	-0.103369	0.073	0.147	0.381877
Ap3b1	2.05011e-05	-0.117167	0.097	0.176	0.405552
Cmip	2.0568e-05	-0.13374	0.177	0.272	0.406877
Mast3	2.09003e-05	-0.100346	0.062	0.132	0.413449
Syn2	2.11327e-05	-0.106963	0.122	0.209	0.418047
Otulin	2.12633e-05	-0.100262	0.102	0.185	0.42063
Klf7	2.23752e-05	-0.103648	0.066	0.137	0.442626
Dennd1b	2.27803e-05	-0.10556	0.075	0.148	0.450639
Ube2g1	2.41615e-05	-0.101065	0.075	0.149	0.477963
Picalm	2.45182e-05	-0.155107	0.195	0.296	0.485018
Arsb	2.45882e-05	-0.150971	0.115	0.194	0.486404
Pde4a	2.55075e-05	-0.101027	0.058	0.124	0.504589
Tmem191c	2.57811e-05	-0.103268	0.071	0.142	0.510003
Herc2	2.70764e-05	-0.126153	0.166	0.259	0.535625
Clta	2.7242e-05	0.160863	0.261	0.185	0.5389
Snrpn	3.03706e-05	0.127423	0.179	0.113	0.60079
Syp	3.12182e-05	0.105418	0.186	0.119	0.617558
Arhgap39	3.25305e-05	-0.134775	0.164	0.254	0.643519
Lyst	3.35399e-05	-0.111673	0.137	0.224	0.663487
Uhrf2	3.45326e-05	-0.10483	0.073	0.143	0.683123
Macf1	3.66369e-05	-0.140439	0.389	0.538	0.724752
Lcorl	3.6822e-05	-0.114073	0.097	0.173	0.728412
Vdac2	3.74141e-05	0.112541	0.188	0.121	0.740126
Cdk17	4.05578e-05	-0.100105	0.124	0.209	0.802315
Gsdme	4.08009e-05	-0.1039	0.077	0.148	0.807123
Hmgb1	4.14893e-05	0.101638	0.204	0.133	0.820741
Ppp2r5e	4.20035e-05	-0.100694	0.082	0.154	0.830914
Phc2	4.52832e-05	-0.12349	0.113	0.19	0.895792
Csf2ra	4.64795e-05	-0.10262	0.06	0.124	0.919457
Tulp4	4.92031e-05	-0.10293	0.095	0.171	0.973336
Fnbp1	4.94109e-05	-0.123536	0.173	0.265	0.977447
Fhit	5.27967e-05	-0.16266	0.159	0.244	1
Gon4l	5.31589e-05	-0.108182	0.088	0.16	1
Ly6h	5.81237e-05	0.123724	0.219	0.148	1
Atg16l2	5.82582e-05	-0.10273	0.053	0.115	1
Efr3a	6.02197e-05	-0.106079	0.082	0.151	1
Zfp644	6.35661e-05	-0.111724	0.115	0.192	1
Gtf2i	6.4872e-05	-0.101503	0.124	0.204	1
Arglu1	6.72146e-05	-0.100864	0.19	0.286	1
Gde1	7.2358e-05	0.114122	0.17	0.109	1
Zfand3	7.38068e-05	-0.122979	0.175	0.263	1
Ubac2	7.88068e-05	-0.109215	0.075	0.141	1
Aftph	8.89729e-05	-0.100523	0.124	0.202	1
Tle4	9.04586e-05	-0.130864	0.124	0.198	1
Setd5	9.12407e-05	-0.103846	0.139	0.222	1
Atf6	9.45998e-05	-0.10755	0.097	0.168	1
Xrn1	0.000100472	-0.103705	0.106	0.18	1
Plekhm3	0.000101275	-0.10995	0.091	0.159	1
Dnaja1	0.00010565	0.132957	0.201	0.136	1
Myh9	0.000108053	-0.101541	0.075	0.14	1
Eef1g	0.000113866	0.100052	0.131	0.078	1
Rsrp1	0.000115495	-0.104947	0.29	0.409	1
Ube2h	0.000135626	-0.10961	0.126	0.202	1
Usp15	0.000140147	-0.101566	0.097	0.166	1
Cux1	0.000142167	-0.152976	0.241	0.33	1
4930517O19Rik	0.000150245	-0.104566	0.126	0.201	1
Jmjd1c	0.000153438	-0.128009	0.272	0.374	1
Hnrnpk	0.000178039	0.118472	0.195	0.133	1
Rab6a	0.000189102	0.129846	0.217	0.154	1
Ago3	0.000194731	-0.102666	0.128	0.202	1
Atp6v1b2	0.000196702	0.119055	0.226	0.159	1
Cd84	0.000198574	-0.128358	0.111	0.178	1
Plcl2	0.000200023	-0.141238	0.243	0.329	1
Itga6	0.000203481	-0.107929	0.08	0.143	1
Evl	0.000214154	-0.104394	0.117	0.189	1
Huwe1	0.000220229	-0.101057	0.133	0.206	1
Atf7	0.000250141	-0.104806	0.106	0.173	1
Gm32036	0.000255495	-0.128762	0.115	0.183	1
Daglb	0.000303278	-0.10214	0.086	0.148	1
Extl3	0.000358635	-0.116888	0.128	0.197	1
8030442B05Rik	0.000361651	-0.104891	0.095	0.159	1
Syt11	0.000380422	0.148269	0.248	0.186	1
Qk	0.000381367	0.127369	0.569	0.495	1
Ptpn1	0.000395222	-0.110835	0.113	0.178	1
Bbs9	0.000453765	-0.125972	0.126	0.192	1
Tcf12	0.000453773	-0.104387	0.184	0.263	1
Ywhaz	0.000501448	0.114636	0.235	0.172	1
Ankhd1	0.000655133	-0.100546	0.153	0.223	1
Ptprj	0.000666804	-0.110086	0.323	0.421	1
Gm16337	0.000808264	-0.143125	0.157	0.222	1
Cdc42	0.00081546	0.164581	0.29	0.229	1
Gm17231	0.00085795	-0.103544	0.113	0.173	1
Dennd4a	0.000879466	-0.12363	0.279	0.367	1
Wwox	0.000993145	-0.109331	0.21	0.293	1
Grina	0.00110054	0.106255	0.181	0.128	1
Snca	0.00130881	0.105514	0.188	0.135	1
Ndrg4	0.00135989	0.121702	0.232	0.176	1
Pld1	0.00141436	-0.1012	0.095	0.15	1
Zbtb20	0.00145222	-0.199703	0.319	0.39	1
Mpc1	0.00150375	0.119021	0.223	0.168	1
Mef2c	0.00175396	0.160679	0.586	0.597	1
Scg5	0.00182808	0.113774	0.25	0.193	1
Lgmn	0.00281593	-0.109259	0.177	0.241	1
Sumo2	0.00405367	0.11473	0.188	0.14	1
Zfhx3	0.00656337	-0.1907	0.374	0.424	1
Ankrd44	0.00740123	-0.120292	0.235	0.29	1
Chn1	0.00793805	0.162912	0.279	0.239	1
Cpe	0.0108166	0.140739	0.27	0.227	1
Dock10	0.0138245	-0.111008	0.272	0.327	1
App	0.0143313	0.159777	0.352	0.32	1
Clstn1	0.01688	0.139409	0.237	0.2	1
Ddx5	0.0319621	0.124206	0.423	0.398	1
Runx1	0.0348682	-0.113061	0.25	0.293	1
Rapgef5	0.0364067	0.135317	0.409	0.383	1
Atp6v0b	0.0756675	0.115725	0.381	0.366	1
Pafah1b1	0.0907657	0.128864	0.319	0.301	1
Pitpnc1	0.105699	-0.12399	0.29	0.318	1
Dleu2	0.107016	-0.109057	0.383	0.425	1
Ttc3	0.292648	0.135334	0.381	0.404	1

## Sheet: S5e_DEGene_MG_Cluster8vsOtherMG
gene	p_val	avg_log2FC	pct.1	pct.2	p_val_adj
St18	2.86411e-186	1.05604	0.675	0.094	5.66579e-182
Pde4b	1.54417e-150	1.51315	0.854	0.261	3.05467e-146
Mbp	1.62741e-150	1.22623	0.765	0.178	3.21934e-146
Prr5l	6.20473e-119	0.816883	0.553	0.097	1.22742e-114
Nkain2	1.17694e-118	1.45857	0.897	0.401	2.32821e-114
Neat1	1.42635e-108	0.860944	0.616	0.141	2.82162e-104
Slc24a2	4.24101e-92	1.13545	0.805	0.353	8.38957e-88
Zfp536	1.42345e-88	0.734433	0.46	0.089	2.81587e-84
Edil3	2.877e-87	0.857895	0.659	0.206	5.69128e-83
Plp1	8.24338e-87	1.10211	0.788	0.327	1.63071e-82
Pacrg	2.68195e-85	0.718322	0.464	0.093	5.30544e-81
Aspa	2.10754e-84	0.532008	0.381	0.061	4.16913e-80
Sox2ot	1.16345e-80	0.546909	0.444	0.087	2.30153e-76
Phlpp1	2.9448e-78	0.749671	0.54	0.142	5.8254e-74
Rnf220	4.59563e-72	0.644695	0.44	0.098	9.09108e-68
Pcdh9	5.68292e-72	1.10479	0.921	0.559	1.1242e-67
Magi2	1.10745e-70	1.01549	0.838	0.457	2.19076e-66
Malat1	2.1322e-69	0.532027	1	1	4.21791e-65
St6galnac3	1.23415e-68	0.709802	0.483	0.126	2.44139e-64
Tmeff2	4.66826e-68	0.888139	0.606	0.216	9.23475e-64
Mog	2.50526e-65	0.488743	0.377	0.078	4.9559e-61
Ugt8a	7.33868e-56	0.352244	0.255	0.04	1.45174e-51
Celf2	2.19003e-52	-1.11081	0.321	0.712	4.33233e-48
Fa2h	1.74191e-51	0.331569	0.235	0.037	3.44585e-47
Csmd1	2.34963e-51	-1.42343	0.046	0.51	4.64804e-47
Plcl1	2.51891e-51	0.883663	0.795	0.445	4.98291e-47
Ano4	4.42836e-51	0.574909	0.43	0.125	8.76019e-47
Arhgap23	8.46933e-51	0.445387	0.371	0.093	1.6754e-46
Mobp	2.56328e-50	0.428191	0.344	0.08	5.07069e-46
Snhg11	1.45298e-49	-1.25716	0.275	0.665	2.87429e-45
Map7	5.4673e-49	0.617032	0.46	0.152	1.08154e-44
Nrg3	1.11773e-48	-1.33264	0.07	0.521	2.21109e-44
AY036118	1.19109e-48	0.785395	0.901	0.569	2.35622e-44
D7Ertd443e	4.69653e-48	0.350215	0.315	0.069	9.29068e-44
Meg3	4.07497e-47	-1.37815	0.222	0.611	8.0611e-43
Frmd5	2.55415e-45	0.673636	0.553	0.227	5.05262e-41
Fgf14	2.94307e-45	-1.15257	0.066	0.498	5.82198e-41
Ppp1r16b	2.48116e-44	0.42582	0.348	0.091	4.90823e-40
C030029H02Rik	1.27435e-42	0.317162	0.228	0.042	2.52091e-38
Tubb4a	1.67593e-42	0.419566	0.358	0.099	3.31532e-38
Sec14l5	7.69898e-42	0.326968	0.222	0.041	1.52301e-37
Daam2	2.05428e-41	0.294215	0.209	0.036	4.06377e-37
Mag	4.72323e-41	0.40882	0.331	0.089	9.34349e-37
Qk	6.29802e-41	0.738025	0.801	0.495	1.24587e-36
Erbb4	2.9051e-40	0.429143	0.348	0.098	5.74687e-36
Bcas1	6.75879e-40	0.272482	0.209	0.037	1.33702e-35
Fnbp1	1.12529e-39	0.617628	0.589	0.265	2.22605e-35
Fam155a	1.19835e-39	-0.938726	0.033	0.424	2.37058e-35
Nrxn3	1.65614e-39	-1.21235	0.129	0.51	3.27617e-35
Pde8a	8.94249e-39	0.292278	0.248	0.054	1.769e-34
Dock10	9.42623e-39	0.605168	0.662	0.327	1.8647e-34
A230001M10Rik	1.18383e-38	0.235965	0.179	0.028	2.34185e-34
Galnt5	1.31045e-38	0.165681	0.109	0.01	2.59234e-34
Gm42418	2.50557e-38	0.569524	0.997	0.985	4.95652e-34
Kcnip4	4.31175e-38	-1.62067	0.136	0.509	8.52949e-34
Nrg1	7.74128e-38	-1.16153	0.056	0.438	1.53138e-33
Dpp10	9.39421e-38	-1.77955	0.066	0.441	1.85836e-33
1700047M11Rik	1.11549e-37	0.211798	0.169	0.026	2.20667e-33
Gm42413	7.35405e-37	0.253174	0.222	0.045	1.45478e-32
Rbfox1	4.4861e-36	-1.24561	0.156	0.516	8.8744e-32
Erc2	1.39811e-35	-0.78647	0.036	0.409	2.76574e-31
Kcnd2	2.08969e-35	-0.819991	0.06	0.436	4.13382e-31
Gjc3	3.95771e-35	0.252297	0.205	0.041	7.82915e-31
Cntnap2	4.99334e-35	-0.900634	0.046	0.408	9.87783e-31
Mapt	1.18526e-34	0.60784	0.533	0.254	2.34468e-30
Lrrc7	1.40104e-34	-0.689443	0.046	0.413	2.77154e-30
Cdh19	1.93436e-34	0.202282	0.162	0.026	3.82656e-30
2022-09-04	4.26854e-34	0.328922	0.308	0.089	8.44404e-30
Dlgap1	4.35347e-34	-0.819743	0.109	0.469	8.61203e-30
Dlgap2	5.07205e-34	-0.668959	0.026	0.381	1.00335e-29
Enpp2	6.36117e-34	0.477383	0.387	0.137	1.25837e-29
Kalrn	1.10491e-33	-0.757125	0.109	0.47	2.18573e-29
Grin2a	1.36446e-33	-0.760789	0.063	0.424	2.69917e-29
Nrxn1	1.39387e-33	-0.951687	0.228	0.561	2.75735e-29
Asic2	2.0416e-33	-0.78819	0.033	0.384	4.03869e-29
Anln	2.17928e-33	0.267467	0.199	0.04	4.31105e-29
Ppia	2.25623e-33	0.468466	0.513	0.219	4.46327e-29
Sgcz	6.48652e-33	-0.993632	0.023	0.367	1.28316e-28
Fth1	1.46018e-32	0.610127	0.728	0.43	2.88852e-28
Sox10	2.6953e-32	0.18549	0.142	0.022	5.33185e-28
Trf	2.87108e-32	0.47926	0.457	0.185	5.67958e-28
Kcnh7	3.80411e-32	-0.799678	0.063	0.405	7.52529e-28
Opcml	2.00865e-31	-0.923325	0.139	0.476	3.97351e-27
Rims1	2.89981e-31	-0.708334	0.066	0.407	5.7364e-27
Adgrb3	3.42304e-31	-0.812444	0.132	0.471	6.77145e-27
Pde4d	6.39484e-31	-0.791386	0.109	0.448	1.26503e-26
Kcnma1	7.57598e-31	-0.628078	0.172	0.524	1.49868e-26
Mast4	1.74771e-30	0.641551	0.596	0.34	3.45732e-26
Grin2b	3.76008e-30	-0.636936	0.113	0.45	7.43819e-26
Dock5	4.20929e-30	0.152045	0.129	0.019	8.32681e-26
Plekhh1	5.66284e-30	0.229459	0.175	0.035	1.12022e-25
Grm5	8.71967e-30	-0.637863	0.06	0.389	1.72493e-25
Kcnq5	1.00856e-29	-0.845356	0.03	0.35	1.99513e-25
A330049N07Rik	1.20259e-29	0.175053	0.132	0.02	2.37897e-25
Lrfn5	1.85246e-29	-0.576506	0.017	0.332	3.66454e-25
Ryr2	2.13011e-29	-0.55175	0.036	0.359	4.21378e-25
Ralyl	2.76309e-29	-0.712137	0.06	0.388	5.46594e-25
Rims2	6.54737e-29	-0.550074	0.026	0.343	1.2952e-24
Etl4	1.34492e-28	-0.727032	0.053	0.373	2.66051e-24
Syt1	1.44606e-28	-0.782779	0.275	0.574	2.8606e-24
Nrg3os	1.49625e-28	-0.570836	0.013	0.32	2.95989e-24
Frmpd4	1.59358e-28	-0.756153	0.053	0.371	3.15242e-24
Phldb1	1.69622e-28	0.25384	0.219	0.055	3.35547e-24
Ubb	1.91363e-28	0.48969	0.616	0.32	3.78555e-24
Cck	2.30911e-28	0.409906	0.5	0.221	4.56787e-24
Lrrtm4	3.35531e-28	-1.15485	0.05	0.359	6.63747e-24
Fgfr2	4.25412e-28	0.555427	0.639	0.395	8.41549e-24
Calm1	4.46781e-28	0.560129	0.705	0.428	8.83822e-24
Car2	4.52753e-28	0.350669	0.315	0.106	8.95635e-24
Pstpip2	6.15071e-28	0.226491	0.189	0.042	1.21673e-23
Fgf12	6.6347e-28	-0.634358	0.076	0.395	1.31248e-23
Cdc37l1	3.53237e-27	0.431255	0.411	0.173	6.98774e-23
Lingo2	4.56584e-27	-0.94131	0.036	0.337	9.03215e-23
Camk2a	4.88792e-27	-0.514775	0.04	0.346	9.66929e-23
Ninj2	1.41606e-26	0.190543	0.149	0.029	2.80124e-22
Negr1	1.93227e-26	-0.72994	0.089	0.391	3.82242e-22
Sntg1	2.02016e-26	-0.536477	0.02	0.314	3.99628e-22
Elovl7	9.63656e-26	0.155331	0.129	0.022	1.9063e-21
Tmsb4x	1.3196e-25	0.472869	0.682	0.394	2.61043e-21
Adgrl3	1.41975e-25	-0.559146	0.076	0.375	2.80854e-21
Ptprn2	1.43308e-25	-0.460128	0.013	0.293	2.83493e-21
Dab1	1.50849e-25	-0.643792	0.026	0.315	2.9841e-21
Plcb1	1.76915e-25	-0.585684	0.109	0.413	3.49973e-21
Lsamp	3.82767e-25	-0.948627	0.162	0.456	7.5719e-21
Chrm3	4.37526e-25	-0.548825	0.003	0.276	8.65515e-21
Gria2	1.10095e-24	-0.553875	0.222	0.532	2.17789e-20
2022-09-07	1.52456e-24	0.450479	0.464	0.222	3.01588e-20
Agap1	1.58296e-24	0.375354	0.358	0.145	3.13141e-20
Snhg14	2.37652e-24	-0.436965	0.053	0.344	4.70124e-20
Dmd	2.67878e-24	-0.62101	0.109	0.4	5.29916e-20
Ntm	5.38726e-24	-0.716506	0.076	0.36	1.06571e-19
Tenm2	6.19106e-24	-0.878821	0.162	0.443	1.22472e-19
Plekhg1	7.62863e-24	0.162385	0.132	0.025	1.5091e-19
Gm16168	7.65651e-24	0.267522	0.222	0.064	1.51461e-19
Sorbs2	7.90438e-24	-0.481291	0.017	0.285	1.56364e-19
Cnksr2	1.10443e-23	-0.486677	0.063	0.346	2.18479e-19
Ube3a	1.11021e-23	-0.530716	0.169	0.467	2.19621e-19
Ctnnd2	1.27465e-23	-0.519577	0.103	0.395	2.52152e-19
Csrp1	1.90737e-23	0.232354	0.202	0.055	3.77316e-19
Hepacam	3.30962e-23	0.163412	0.146	0.031	6.54709e-19
Gabrb3	4.93092e-23	-0.456573	0.063	0.343	9.75435e-19
Stard13	4.95695e-23	0.200321	0.169	0.041	9.80583e-19
Nav3	5.34706e-23	-0.590329	0.474	0.749	1.05776e-18
Cox4i1	9.56625e-23	0.441682	0.457	0.224	1.8924e-18
Cox6c	9.56913e-23	0.358567	0.397	0.171	1.89296e-18
Npas3	1.09474e-22	0.256136	0.238	0.074	2.16562e-18
Stxbp5l	1.13049e-22	-0.423891	0.033	0.299	2.23634e-18
Rtn4	1.16097e-22	0.483581	0.56	0.32	2.29662e-18
Samd12	1.50211e-22	-0.424854	0.03	0.291	2.97148e-18
Hs6st3	1.51709e-22	-0.802293	0.03	0.289	3.00111e-18
4930511M06Rik	1.85387e-22	0.191544	0.162	0.039	3.66732e-18
Gm20642	2.37249e-22	-0.473166	0.033	0.293	4.69326e-18
Ccser1	2.4389e-22	-0.472071	0.076	0.354	4.82464e-18
Arhgef10	3.13985e-22	0.201356	0.162	0.039	6.21125e-18
Dclk1	5.29676e-22	-0.463516	0.093	0.365	1.04781e-17
Erbin	5.80243e-22	0.344341	0.384	0.171	1.14784e-17
Hivep2	6.28128e-22	-0.459792	0.103	0.382	1.24256e-17
Calm2	8.61823e-22	0.479092	0.603	0.37	1.70486e-17
Ahi1	1.03371e-21	-0.52201	0.109	0.381	2.04488e-17
Nlgn1	1.12112e-21	-0.748409	0.219	0.475	2.21781e-17
Stmn1	1.44974e-21	0.396886	0.434	0.21	2.86787e-17
Hapln2	1.94826e-21	0.218327	0.159	0.039	3.85405e-17
Ncam1	1.96477e-21	0.450897	0.411	0.201	3.88671e-17
Car10	2.07912e-21	-0.572084	0.05	0.305	4.11291e-17
Pcdh7	2.96382e-21	-0.542473	0.07	0.331	5.86304e-17
Agbl4	3.70378e-21	-0.483727	0.046	0.3	7.32681e-17
Cdh12	3.78861e-21	-0.482219	0.013	0.254	7.49462e-17
Mapk10	3.90596e-21	-0.416288	0.063	0.324	7.72677e-17
Tenm4	4.8135e-21	-0.461163	0.033	0.281	9.52206e-17
Sik3	4.90718e-21	0.40927	0.424	0.21	9.70738e-17
Cdk19	6.36742e-21	0.386609	0.394	0.183	1.2596e-16
Nrcam	9.85066e-21	-0.391781	0.043	0.291	1.94866e-16
Il33	1.15489e-20	0.19761	0.182	0.05	2.28461e-16
Slit3	1.95154e-20	-0.435941	0.007	0.237	3.86054e-16
Gatm	2.12045e-20	0.267837	0.248	0.086	4.19467e-16
Kctd16	3.32561e-20	-0.59623	0.086	0.34	6.57873e-16
Slain1	3.44126e-20	0.198368	0.189	0.055	6.8075e-16
Cntn4	5.72296e-20	-0.541432	0.063	0.307	1.13212e-15
Ermn	6.07082e-20	0.187599	0.159	0.041	1.20093e-15
Phactr1	6.16373e-20	-0.683352	0.252	0.489	1.21931e-15
Hspa8	7.26958e-20	0.409522	0.503	0.272	1.43807e-15
Gria3	7.37143e-20	-0.461998	0.073	0.32	1.45822e-15
Hsp90aa1	7.58811e-20	0.340996	0.43	0.208	1.50108e-15
Cdr1os	8.33461e-20	-0.344358	0.01	0.236	1.64875e-15
Pde10a	8.61442e-20	-0.480898	0.056	0.303	1.7041e-15
Cdh20	8.61773e-20	0.279714	0.248	0.088	1.70476e-15
Rian	9.37795e-20	-0.381951	0.063	0.311	1.85515e-15
Khdrbs2	1.12073e-19	-0.39148	0	0.22	2.21703e-15
Gabrb1	1.12617e-19	-0.416713	0.04	0.276	2.2278e-15
Ptgds	1.21284e-19	0.402869	0.454	0.233	2.39925e-15
Gria1	1.27506e-19	-0.534454	0.053	0.295	2.52232e-15
Atxn1	1.32197e-19	-0.387857	0.126	0.394	2.61512e-15
Pex5l	1.34515e-19	0.501314	0.497	0.282	2.66098e-15
Rps29	1.4141e-19	0.294392	0.364	0.16	2.79737e-15
Rplp1	1.74586e-19	0.333435	0.381	0.176	3.45366e-15
Clmn	1.91017e-19	0.190322	0.172	0.048	3.77869e-15
Rgs7	2.00959e-19	-0.41745	0.043	0.282	3.97537e-15
Dbndd2	2.08401e-19	0.247973	0.242	0.085	4.12258e-15
Myt1l	2.17019e-19	-0.37227	0.053	0.302	4.29307e-15
Rgs6	2.51371e-19	-0.461468	0.01	0.232	4.97263e-15
Ttll7	2.62734e-19	0.307356	0.311	0.13	5.1974e-15
Cacna1a	2.85457e-19	-0.431607	0.169	0.433	5.64691e-15
Arpp21	4.17042e-19	-0.529375	0.212	0.467	8.24992e-15
Slc13a1	4.31533e-19	0.160773	0.113	0.023	8.53659e-15
Aldoa	6.0116e-19	0.332199	0.417	0.205	1.18922e-14
Rora	6.50089e-19	-0.58271	0.076	0.318	1.28601e-14
Ndst4	6.52513e-19	0.136448	0.129	0.029	1.2908e-14
Cacna2d3	7.77345e-19	-0.507325	0.053	0.284	1.53774e-14
Kcnb2	9.1623e-19	-0.42548	0.02	0.242	1.81249e-14
Epha5	9.72276e-19	-0.40758	0.046	0.279	1.92336e-14
R3hdm1	1.71059e-18	-0.514868	0.219	0.473	3.3839e-14
Dscam	1.71764e-18	-0.350559	0.04	0.272	3.39784e-14
Dlg2	1.97683e-18	-0.795652	0.348	0.524	3.91057e-14
Mmp16	2.05539e-18	-0.385721	0.02	0.237	4.06598e-14
Ppp2r2b	2.28274e-18	-0.35699	0.053	0.285	4.51572e-14
Fign	2.96022e-18	0.146918	0.106	0.021	5.85592e-14
Atp5h	3.15364e-18	0.273645	0.331	0.145	6.23854e-14
Robo2	3.38322e-18	-0.36514	0.03	0.25	6.69269e-14
Clstn2	5.05769e-18	-0.405084	0.03	0.25	1.00051e-13
Cadps	7.20825e-18	-0.405166	0.126	0.377	1.42594e-13
App	1.1925e-17	0.439055	0.517	0.32	2.35901e-13
Chsy3	1.42246e-17	-0.360416	0.013	0.221	2.81392e-13
Prkce	2.25412e-17	-0.368536	0.113	0.358	4.4591e-13
Cntn5	2.53643e-17	-0.510568	0.017	0.223	5.01757e-13
Gm26871	2.9755e-17	-0.35616	0.013	0.216	5.88613e-13
Actb	3.21567e-17	0.396583	0.517	0.308	6.36123e-13
Brinp1	3.3164e-17	-0.401564	0.07	0.299	6.56051e-13
Cdh18	3.99393e-17	-0.634051	0.013	0.215	7.9008e-13
Macrod2	4.15335e-17	-0.427038	0.146	0.389	8.21615e-13
Hs3st4	4.19654e-17	-0.614031	0.03	0.238	8.30159e-13
Unc80	7.40107e-17	-0.317485	0.036	0.247	1.46408e-12
Pak1	8.88267e-17	0.351508	0.361	0.179	1.75717e-12
Gabrg3	9.27484e-17	-0.387204	0.013	0.213	1.83475e-12
Tspan2	9.69052e-17	0.173225	0.162	0.048	1.91698e-12
Mical2	1.09816e-16	-0.300703	0.013	0.211	2.17238e-12
Chchd2	1.14387e-16	0.259506	0.328	0.149	2.26281e-12
Plxna4	1.4105e-16	-0.367486	0.089	0.317	2.79025e-12
Dnm3	1.41284e-16	0.345791	0.334	0.16	2.79488e-12
5730522E02Rik	1.48728e-16	-0.334313	0.017	0.215	2.94214e-12
Cldn11	1.59762e-16	0.187397	0.205	0.071	3.16042e-12
Adipor2	1.6392e-16	0.272536	0.232	0.089	3.24267e-12
Cox8a	1.85847e-16	0.310373	0.384	0.189	3.67642e-12
Limch1	2.01536e-16	0.307479	0.272	0.116	3.98679e-12
Cacna1e	2.06414e-16	-0.326959	0.04	0.248	4.08328e-12
Usp54	2.45139e-16	0.208439	0.189	0.063	4.84933e-12
Epha6	2.59415e-16	-0.573056	0.02	0.217	5.13174e-12
A830018L16Rik	2.65972e-16	-0.342315	0.01	0.201	5.26146e-12
Hsp90ab1	2.942e-16	0.34411	0.493	0.282	5.81986e-12
Fam189a1	3.08258e-16	-0.300769	0.007	0.195	6.09795e-12
Dok6	3.1124e-16	-0.309089	0.02	0.216	6.15695e-12
Cacna2d1	3.14163e-16	-0.386272	0.099	0.323	6.21477e-12
Ntrk2	3.4309e-16	-0.376232	0.066	0.284	6.787e-12
Rpl38	3.8058e-16	0.277669	0.315	0.143	7.52863e-12
Frmd4a	4.07007e-16	-0.422593	0.298	0.543	8.05141e-12
Clic4	4.72957e-16	0.160063	0.152	0.045	9.35604e-12
Hecw1	5.0819e-16	-0.297086	0.026	0.223	1.0053e-11
Tpt1	5.15491e-16	0.322308	0.371	0.187	1.01974e-11
Cobll1	5.26612e-16	0.124837	0.109	0.025	1.04174e-11
Gpr158	5.30911e-16	-0.374242	0.05	0.257	1.05025e-11
Unc79	7.28952e-16	-0.272627	0.01	0.196	1.44201e-11
Efna5	7.29343e-16	-0.348986	0.023	0.216	1.44279e-11
Tnr	8.03077e-16	-0.317103	0.026	0.221	1.58865e-11
Fstl4	9.3432e-16	-0.324393	0.007	0.19	1.84827e-11
Kcnj6	1.06785e-15	-0.27859	0.007	0.189	2.11243e-11
Grid1	1.10447e-15	-0.290404	0.01	0.196	2.18487e-11
Rapgef4	1.1372e-15	-0.291952	0.03	0.226	2.2496e-11
Sipa1l1	1.2091e-15	-0.318984	0.086	0.306	2.39183e-11
Astn2	1.23273e-15	-0.380562	0.043	0.244	2.43859e-11
Vmp1	1.25949e-15	0.368993	0.371	0.194	2.49152e-11
Nrgn	1.46306e-15	0.333857	0.437	0.24	2.89422e-11
Il1rapl1	2.01463e-15	-0.590759	0.238	0.443	3.98534e-11
Pakap	2.07565e-15	0.283621	0.258	0.109	4.10605e-11
Adcy2	2.12833e-15	-0.290627	0.02	0.207	4.21026e-11
Chchd10	2.18718e-15	0.26418	0.318	0.147	4.32669e-11
Atrnl1	3.16733e-15	-0.294982	0.043	0.243	6.26561e-11
Khdrbs3	3.48205e-15	-0.355746	0.079	0.287	6.88818e-11
Atp6v0c	3.52745e-15	0.388777	0.497	0.302	6.978e-11
Prkg1	4.21496e-15	-0.411109	0.099	0.312	8.33804e-11
A230006K03Rik	4.49652e-15	-0.295414	0.017	0.2	8.89502e-11
Mdh1	4.56976e-15	0.281458	0.371	0.189	9.03989e-11
Ptprg	4.6036e-15	-0.307185	0.026	0.214	9.10684e-11
Klhl29	4.6059e-15	-0.287506	0.017	0.198	9.1114e-11
Large1	5.1392e-15	-0.369327	0.245	0.482	1.01664e-10
Kcnt2	5.28597e-15	-0.3215	0.033	0.222	1.04567e-10
Rbfox3	6.24611e-15	-0.304824	0.076	0.286	1.23561e-10
Fam135b	6.92264e-15	-0.274935	0.013	0.192	1.36944e-10
Pcsk2	8.47195e-15	-0.370252	0.139	0.359	1.67592e-10
Nedd4l	9.2135e-15	-0.295605	0.079	0.285	1.82262e-10
Unc5d	9.58632e-15	-0.51041	0.046	0.235	1.89637e-10
Syne1	1.22127e-14	-0.326037	0.073	0.276	2.41593e-10
Myo6	1.44247e-14	0.238373	0.212	0.082	2.8535e-10
Kif13b	1.5591e-14	0.288752	0.334	0.167	3.08422e-10
Zfp385b	1.56391e-14	-0.280497	0.03	0.215	3.09372e-10
Gab1	1.68762e-14	0.238477	0.262	0.113	3.33845e-10
Grm8	2.25795e-14	-0.352605	0.017	0.191	4.46667e-10
Apba2	2.31912e-14	-0.267021	0.026	0.207	4.58769e-10
9630028H03Rik	2.39155e-14	-0.268767	0.013	0.188	4.73097e-10
Ntrk3	2.90749e-14	-0.319264	0.046	0.233	5.75159e-10
Rimbp2	2.93446e-14	-0.257307	0.007	0.174	5.80495e-10
Tafa2	3.20873e-14	-0.403539	0.013	0.185	6.34752e-10
Thrb	3.57102e-14	-0.27874	0.02	0.195	7.06418e-10
Gnao1	3.92932e-14	0.300762	0.341	0.176	7.77298e-10
Ano3	5.0077e-14	-0.301956	0.05	0.242	9.90623e-10
Sorbs2os	5.08016e-14	-0.279352	0.01	0.177	1.00496e-09
Ssbp2	6.46752e-14	-0.290636	0.073	0.268	1.2794e-09
Ndufa4	6.58281e-14	0.347026	0.361	0.193	1.30221e-09
Cadm2	6.70229e-14	-0.547548	0.308	0.502	1.32585e-09
Gria4	8.31092e-14	-0.39584	0.096	0.295	1.64407e-09
Egfem1	8.6786e-14	-0.425022	0.02	0.189	1.7168e-09
Hcn1	8.79063e-14	-0.310543	0.036	0.215	1.73896e-09
Cipc	1.08876e-13	0.192461	0.199	0.076	2.15379e-09
Sv2b	1.08905e-13	-0.269549	0.036	0.216	2.15436e-09
9530059O14Rik	1.18638e-13	-0.271577	0.013	0.178	2.34689e-09
Ablim1	1.19492e-13	-0.262088	0.033	0.209	2.36379e-09
Arhgap26	1.19856e-13	-0.275325	0.036	0.214	2.37099e-09
Slc35f1	1.41482e-13	-0.299617	0.023	0.195	2.79879e-09
Pbx1	1.74867e-13	-0.313554	0.086	0.282	3.45923e-09
Rasgef1b	1.91714e-13	-0.262186	0.023	0.193	3.79248e-09
Kcnj3	2.19546e-13	-0.277851	0.04	0.216	4.34307e-09
Scn8a	2.29823e-13	-0.249849	0.033	0.208	4.54636e-09
Cacnb2	2.32008e-13	-0.376954	0.106	0.306	4.58958e-09
Gm11149	2.56713e-13	0.196294	0.219	0.089	5.0783e-09
Sobp	2.67184e-13	-0.247941	0.023	0.191	5.28543e-09
Ksr2	2.934e-13	-0.231599	0.01	0.169	5.80403e-09
Gucy1a2	3.27416e-13	-0.23349	0.01	0.168	6.47694e-09
Camk4	3.82161e-13	-0.253975	0.017	0.178	7.55991e-09
Rpl24	3.92126e-13	0.228705	0.291	0.138	7.75704e-09
Npy	4.17753e-13	0.165122	0.215	0.087	8.264e-09
Fut9	4.19508e-13	-0.286542	0.053	0.233	8.29871e-09
Tnik	4.22274e-13	-0.265374	0.07	0.258	8.35342e-09
Gabbr2	4.32377e-13	-0.263286	0.053	0.233	8.55328e-09
D430041D05Rik	4.39043e-13	-0.262493	0.036	0.208	8.68515e-09
Ppfia2	4.47532e-13	-0.327699	0.073	0.257	8.85307e-09
Trerf1	4.58706e-13	-0.243102	0.02	0.182	9.07412e-09
Lrp1b	4.92351e-13	0.300041	0.642	0.425	9.73969e-09
Rpl36	4.97319e-13	0.199621	0.238	0.103	9.83796e-09
Cacna1c	5.24154e-13	-0.288942	0.066	0.251	1.03688e-08
Ckb	5.24971e-13	0.362351	0.51	0.325	1.0385e-08
Fhod3	5.59263e-13	-0.234444	0.007	0.16	1.10633e-08
Dscaml1	6.24751e-13	0.280975	0.318	0.161	1.23588e-08
5031439G07Rik	6.28597e-13	0.203593	0.232	0.1	1.24349e-08
Galntl6	6.60021e-13	-0.607785	0.03	0.194	1.30565e-08
Slc35f3	6.96332e-13	-0.255983	0.01	0.165	1.37748e-08
Cap2	7.23589e-13	-0.247582	0.026	0.191	1.4314e-08
Atp5md	8.0972e-13	0.239799	0.255	0.117	1.60179e-08
Ypel2	8.1277e-13	0.232366	0.225	0.096	1.60782e-08
Lama2	8.56938e-13	0.118296	0.106	0.029	1.6952e-08
Me3	8.85354e-13	-0.24424	0.003	0.152	1.75141e-08
Ppm1e	9.30481e-13	-0.307955	0.083	0.268	1.84068e-08
Sptbn4	1.22509e-12	-0.213256	0.01	0.163	2.42348e-08
Cntnap5a	1.43432e-12	-0.386808	0.023	0.182	2.83737e-08
Ptprt	1.45583e-12	-0.378734	0.03	0.19	2.87993e-08
Mgat4c	1.48177e-12	-0.464011	0.023	0.181	2.93124e-08
Atp5o	1.5146e-12	0.183925	0.205	0.084	2.99618e-08
Mir100hg	1.68525e-12	0.272628	0.338	0.18	3.33376e-08
Tenm1	1.68998e-12	-0.26725	0.02	0.177	3.34312e-08
Galnt18	1.80863e-12	-0.219998	0.013	0.166	3.57782e-08
Tenm3	1.83422e-12	-0.310951	0.02	0.177	3.62846e-08
Hint1	2.02787e-12	0.224725	0.258	0.12	4.01153e-08
Cntn3	2.10039e-12	-0.29478	0.056	0.23	4.155e-08
Kcnc2	2.13989e-12	-0.258239	0.007	0.154	4.23313e-08
Slc25a4	2.17097e-12	0.264049	0.364	0.198	4.29462e-08
Mir124a-1hg	2.23463e-12	-0.228471	0.02	0.175	4.42054e-08
Itpr1	2.31307e-12	-0.258175	0.066	0.243	4.57572e-08
Kndc1	2.33591e-12	0.133438	0.129	0.041	4.62089e-08
Miat	2.33716e-12	-0.231284	0.023	0.18	4.62337e-08
Tmem132d	2.37149e-12	-0.323826	0.05	0.217	4.69129e-08
Brinp3	2.53606e-12	-0.423215	0.053	0.219	5.01683e-08
Pde1a	2.55253e-12	-0.400633	0.086	0.264	5.04941e-08
Tafa1	2.55463e-12	-0.568471	0.036	0.197	5.05356e-08
Kcnh1	2.58502e-12	-0.231597	0.017	0.169	5.1137e-08
Osbpl6	2.64389e-12	-0.231284	0.023	0.18	5.23015e-08
Ica1	2.98901e-12	-0.213892	0.013	0.163	5.91286e-08
Nell1	3.02299e-12	-0.299344	0.01	0.157	5.98007e-08
Slc35f4	3.19731e-12	-0.238759	0.017	0.169	6.32492e-08
P2ry14	3.67506e-12	-0.231284	0.01	0.157	7.27e-08
Prr16	4.20934e-12	-0.301071	0.007	0.15	8.32692e-08
Mal	4.91986e-12	0.185265	0.232	0.103	9.73246e-08
Sh3rf3	4.97617e-12	-0.220487	0.007	0.15	9.84387e-08
Zmat4	4.98452e-12	-0.28432	0.02	0.171	9.86037e-08
Homer1	6.63613e-12	-0.314182	0.046	0.21	1.31276e-07
Nebl	6.89814e-12	-0.252671	0.017	0.165	1.36459e-07
Nol4	7.05336e-12	-0.245002	0.036	0.195	1.3953e-07
Pdzrn3	8.38214e-12	-0.277225	0.013	0.158	1.65816e-07
Sox5	8.51269e-12	-0.286521	0.04	0.198	1.68398e-07
Msra	8.9031e-12	-0.254305	0.043	0.202	1.76121e-07
Sgcd	9.60075e-12	-0.334704	0.01	0.152	1.89922e-07
Cadps2	9.62483e-12	-0.320147	0.046	0.207	1.90398e-07
Sidt1	9.84653e-12	-0.210571	0.007	0.146	1.94784e-07
Celf4	1.0187e-11	-0.298359	0.083	0.257	2.01519e-07
Trhde	1.04206e-11	-0.266684	0.03	0.184	2.0614e-07
Unc5c	1.04906e-11	0.287836	0.325	0.174	2.07526e-07
Nos1ap	1.06783e-11	-0.290313	0.103	0.282	2.11237e-07
Gabrb2	1.12733e-11	-0.239557	0.036	0.192	2.23009e-07
Rps23	1.17701e-11	0.194757	0.248	0.116	2.32837e-07
Rpl8	1.18859e-11	0.199212	0.252	0.118	2.35126e-07
Phf24	1.21136e-11	-0.228507	0.033	0.187	2.39631e-07
Shank2	1.21421e-11	-0.208323	0.007	0.145	2.40195e-07
Nyap2	1.25849e-11	-0.229717	0.017	0.161	2.48955e-07
Slc2a13	1.28707e-11	-0.270788	0.04	0.198	2.54608e-07
Satb2	1.33492e-11	-0.231284	0.023	0.172	2.64075e-07
Grm1	1.34853e-11	-0.228096	0	0.133	2.66766e-07
Cdh11	1.4286e-11	-0.229727	0.02	0.167	2.82606e-07
Galnt13	1.50109e-11	-0.232211	0.023	0.172	2.96946e-07
Uqcr11	1.50879e-11	0.151523	0.182	0.073	2.98468e-07
Cacnb4	1.62042e-11	-0.309076	0.142	0.333	3.20552e-07
Rpl23	1.91066e-11	0.209051	0.278	0.138	3.77967e-07
Gm48091	1.94294e-11	-0.205105	0.007	0.143	3.84353e-07
Srgap1	2.1371e-11	0.117691	0.119	0.038	4.22762e-07
Prkag2	2.18506e-11	-0.22291	0.03	0.179	4.32248e-07
Esrrg	2.26954e-11	-0.251923	0.023	0.169	4.4896e-07
Trim9	2.28563e-11	-0.229152	0.04	0.195	4.52142e-07
Shtn1	2.39829e-11	0.218205	0.215	0.096	4.74429e-07
Mtus2	2.46292e-11	-0.20487	0.01	0.147	4.87214e-07
Sntb2	2.52141e-11	-0.206393	0.007	0.141	4.98785e-07
Anks1b	2.57823e-11	-0.400255	0.275	0.456	5.10026e-07
Csmd2	2.72788e-11	-0.247374	0.05	0.209	5.39629e-07
Slc25a13	2.72868e-11	0.13753	0.113	0.035	5.39787e-07
Fau	2.75598e-11	0.237944	0.318	0.169	5.45189e-07
Creb5	3.49949e-11	0.126128	0.116	0.037	6.92269e-07
Rps27a	3.52055e-11	0.231215	0.278	0.141	6.96436e-07
Rpl18a	3.61572e-11	0.174235	0.215	0.096	7.15263e-07
Fat3	3.70528e-11	-0.293179	0.129	0.32	7.32979e-07
Runx1t1	3.81613e-11	-0.1994	0.007	0.14	7.54907e-07
Gm32509	3.89314e-11	-0.218022	0.013	0.15	7.70142e-07
Cmss1	4.1124e-11	0.234579	0.619	0.414	8.13516e-07
Rbfox2	4.27112e-11	-0.228915	0.063	0.226	8.44913e-07
Tulp4	4.29024e-11	0.252623	0.315	0.171	8.48696e-07
Rpl13	4.44385e-11	0.250386	0.354	0.198	8.79083e-07
Grin1	4.62557e-11	-0.223616	0.066	0.231	9.15031e-07
Setbp1	4.66965e-11	-0.244168	0.07	0.234	9.2375e-07
Vps13a	4.78152e-11	-0.218178	0.043	0.196	9.45881e-07
Caln1	5.25134e-11	-0.256646	0.03	0.175	1.03882e-06
2210408F21Rik	5.6274e-11	-0.204725	0.017	0.154	1.11321e-06
Lncpint	5.64317e-11	-0.267867	0.192	0.39	1.11633e-06
Ndufa13	5.66813e-11	0.212582	0.265	0.132	1.12127e-06
Astn1	6.35621e-11	-0.205699	0.026	0.17	1.25738e-06
Strbp	7.08938e-11	-0.285811	0.308	0.515	1.40242e-06
Adamtsl1	7.19608e-11	0.122971	0.132	0.046	1.42353e-06
Gm49678	7.26953e-11	-0.212371	0	0.125	1.43806e-06
Ankrd33b	7.3995e-11	-0.192029	0.003	0.13	1.46377e-06
Ndufs5	7.42631e-11	0.19376	0.235	0.111	1.46907e-06
Ldb2	8.80223e-11	-0.237516	0.017	0.152	1.74126e-06
Aplp1	9.10957e-11	0.219874	0.328	0.178	1.80205e-06
Rasal2	9.15073e-11	-0.270164	0.129	0.306	1.8102e-06
Kcnn2	9.25666e-11	-0.234424	0.013	0.146	1.83115e-06
Fmn2	1.00124e-10	-0.213548	0.03	0.172	1.98066e-06
Lrfn2	1.01676e-10	-0.187636	0	0.123	2.01136e-06
Dgkh	1.06696e-10	-0.213351	0.033	0.177	2.11065e-06
Fkbp5	1.14981e-10	-0.347793	0.099	0.266	2.27456e-06
Ptn	1.16439e-10	0.268938	0.321	0.179	2.3034e-06
Litaf	1.19309e-10	0.168501	0.185	0.079	2.36017e-06
Pdzd2	1.20055e-10	-0.202982	0	0.122	2.37493e-06
Fabp5	1.34065e-10	0.128336	0.146	0.054	2.65208e-06
Tmod2	1.34356e-10	0.204392	0.228	0.109	2.65783e-06
Rps8	1.42757e-10	0.245309	0.305	0.164	2.82401e-06
Add2	1.46318e-10	-0.200033	0.02	0.154	2.89446e-06
Gm15738	1.59059e-10	-0.230077	0.05	0.199	3.14651e-06
Trank1	1.60794e-10	-0.204581	0.023	0.159	3.18083e-06
Ube2d1	1.71244e-10	0.15757	0.185	0.079	3.38755e-06
Epha7	1.96116e-10	-0.23596	0.02	0.153	3.87957e-06
Scn1a	2.10049e-10	-0.214958	0.04	0.182	4.15519e-06
Fry	2.11379e-10	-0.238158	0.099	0.264	4.18149e-06
Rnf150	2.11462e-10	-0.218052	0.036	0.178	4.18313e-06
Dock3	2.53144e-10	-0.244069	0.123	0.296	5.00769e-06
Cntn2	2.62914e-10	0.119591	0.132	0.047	5.20097e-06
Jazf1	3.29017e-10	-0.178113	0.007	0.129	6.50862e-06
Uqcr10	3.30224e-10	0.143751	0.185	0.08	6.5325e-06
Galnt17	3.36147e-10	-0.267056	0.04	0.18	6.64966e-06
Scai	3.40955e-10	-0.218801	0.066	0.218	6.74477e-06
Nfe2l3	3.69603e-10	0.105028	0.106	0.034	7.31148e-06
Ak5	3.83955e-10	-0.214701	0.033	0.172	7.5954e-06
Garnl3	3.8568e-10	-0.266484	0.083	0.239	7.62952e-06
Arsg	4.23682e-10	0.132464	0.142	0.054	8.38127e-06
Nbas	4.60646e-10	0.171307	0.219	0.103	9.1125e-06
Kcnd3	4.67716e-10	-0.19151	0.007	0.127	9.25236e-06
Klhl2	4.97098e-10	0.235936	0.295	0.162	9.8336e-06
St6galnac5	5.05891e-10	-0.200689	0.007	0.127	1.00075e-05
Opalin	5.06725e-10	0.12254	0.123	0.043	1.0024e-05
Pam16	5.15935e-10	0.104942	0.116	0.039	1.02062e-05
Atp5j	5.24319e-10	0.197133	0.235	0.115	1.03721e-05
Rab31	5.56122e-10	0.224801	0.308	0.171	1.10012e-05
Prickle1	5.73636e-10	-0.282088	0.172	0.347	1.13477e-05
Ryr3	5.83337e-10	-0.273883	0.017	0.141	1.15396e-05
Sphkap	5.85089e-10	-0.221634	0.026	0.157	1.15742e-05
Cox7a2	6.20365e-10	0.213858	0.232	0.114	1.22721e-05
A230057D06Rik	6.49823e-10	-0.23365	0.07	0.218	1.28548e-05
Mast3	6.51973e-10	0.210639	0.258	0.132	1.28973e-05
Tuba1a	6.54393e-10	0.17492	0.281	0.147	1.29452e-05
Rps21	6.66409e-10	0.20507	0.262	0.135	1.31829e-05
Mctp1	6.79003e-10	-0.312956	0.172	0.344	1.3432e-05
AC149090.1	7.63361e-10	-0.30796	0.334	0.519	1.51008e-05
Kcna1	7.70841e-10	0.165956	0.182	0.08	1.52488e-05
Srrm4	8.06646e-10	-0.184634	0.017	0.141	1.59571e-05
Pcsk1n	8.11058e-10	0.200975	0.295	0.159	1.60443e-05
Gm42303	8.4169e-10	-0.175297	0.003	0.118	1.66503e-05
Wdr17	8.8203e-10	-0.210277	0.023	0.15	1.74483e-05
Dynll1	8.96996e-10	0.188892	0.272	0.143	1.77444e-05
Uqcrh	9.52092e-10	0.176757	0.235	0.116	1.88343e-05
Gm37459	9.90606e-10	0.224254	0.248	0.126	1.95962e-05
Dpp6	9.93102e-10	-0.26309	0.06	0.203	1.96456e-05
Sst	1.08792e-09	0.165774	0.225	0.109	2.15212e-05
Brinp2	1.09832e-09	-0.187389	0.017	0.139	2.17269e-05
Rap1gap2	1.12773e-09	-0.18814	0.026	0.154	2.23087e-05
Pclo	1.15017e-09	-0.22391	0.103	0.263	2.27527e-05
Pdzrn4	1.3251e-09	-0.211146	0.003	0.116	2.62131e-05
H2afz	1.34022e-09	0.16051	0.225	0.109	2.65122e-05
Grip1	1.55305e-09	-0.209432	0.01	0.127	3.07225e-05
Sh3gl2	1.59255e-09	-0.23099	0.076	0.222	3.15038e-05
Thsd7b	1.60543e-09	-0.240116	0.007	0.12	3.17587e-05
Srrm3	1.61979e-09	-0.184923	0.033	0.163	3.20428e-05
Slc4a10	1.6301e-09	-0.229255	0.086	0.237	3.22466e-05
Shisa9	1.64384e-09	-0.188215	0.013	0.131	3.25185e-05
Gm41609	1.67111e-09	-0.163138	0	0.108	3.30578e-05
Aff3	1.73756e-09	-0.193858	0.036	0.168	3.43724e-05
Uqcrb	1.76048e-09	0.14513	0.175	0.076	3.48259e-05
Cox7c	2.01848e-09	0.225507	0.301	0.168	3.99296e-05
Gapdh	2.02191e-09	0.229066	0.288	0.16	3.99975e-05
Fndc9	2.10489e-09	-0.172719	0.01	0.125	4.16389e-05
Htr1f	2.14248e-09	-0.214432	0.023	0.146	4.23826e-05
Aatk	2.16898e-09	0.168948	0.215	0.104	4.29067e-05
Igsf9b	2.3278e-09	-0.170747	0.01	0.124	4.60486e-05
Atp5l	2.43329e-09	0.17454	0.235	0.118	4.81353e-05
Pak3	2.58361e-09	-0.182374	0.033	0.162	5.11089e-05
Cntnap5b	2.67645e-09	-0.21025	0.007	0.118	5.29454e-05
Dgkb	2.91709e-09	-0.277717	0.053	0.186	5.77059e-05
Zfp804b	3.01012e-09	-0.320262	0.01	0.123	5.95462e-05
Grm7	3.09783e-09	-0.391724	0.225	0.389	6.12814e-05
Pde7b	3.20886e-09	-0.210708	0.013	0.128	6.34777e-05
Jakmip2	3.29814e-09	-0.171744	0.023	0.145	6.52438e-05
Cdc42bpa	3.3113e-09	0.319759	0.351	0.225	6.55041e-05
Cnp	3.31254e-09	0.156119	0.202	0.096	6.55286e-05
Rpl27a	3.43208e-09	0.222716	0.301	0.17	6.78933e-05
Osbpl3	3.4838e-09	-0.163824	0.01	0.122	6.89165e-05
Ppfibp2	3.59533e-09	0.117572	0.142	0.057	7.11227e-05
Kat6b	3.60705e-09	-0.182215	0.036	0.164	7.13546e-05
Trpm3	3.70601e-09	-0.274518	0.023	0.142	7.33123e-05
Kif1b	3.73376e-09	0.329693	0.417	0.29	7.38612e-05
Rtl4	3.74757e-09	-0.178264	0.003	0.11	7.41344e-05
Syt16	3.76397e-09	-0.187006	0.03	0.153	7.44589e-05
Kcnb1	4.00896e-09	-0.178196	0.026	0.148	7.93053e-05
Ywhaq	4.01577e-09	0.203707	0.245	0.128	7.94399e-05
Bcl11a	4.04494e-09	-0.203364	0.053	0.187	8.00171e-05
Gm20754	4.13829e-09	-0.226577	0.017	0.132	8.18637e-05
Dip2a	4.35388e-09	0.153936	0.179	0.08	8.61285e-05
Grik3	4.39788e-09	-0.164602	0.01	0.122	8.69989e-05
Gm44151	4.43592e-09	-0.185947	0.013	0.126	8.77513e-05
Tmem178	4.47631e-09	-0.182213	0.02	0.138	8.85504e-05
Gabra2	4.69946e-09	-0.190882	0.023	0.142	9.29647e-05
Wnk2	4.78157e-09	-0.168207	0.017	0.131	9.45889e-05
Snph	4.95074e-09	-0.158528	0.01	0.12	9.79355e-05
Epha4	4.96232e-09	-0.201831	0.053	0.186	9.81645e-05
Mical3	4.97556e-09	-0.19988	0.063	0.199	9.84266e-05
Il1rapl2	4.98291e-09	-0.34742	0.003	0.109	9.8572e-05
Klf12	5.20147e-09	-0.26789	0.139	0.296	0.000102895
Cacna1d	5.58348e-09	-0.238304	0.175	0.339	0.000110452
Csrnp3	5.76218e-09	-0.188658	0.046	0.175	0.000113987
Pcp4	5.81328e-09	0.277706	0.361	0.225	0.000114998
Npas2	5.9444e-09	-0.171076	0.01	0.119	0.000117592
Atp8a2	6.02919e-09	-0.242359	0.156	0.321	0.00011927
Ext1	6.53199e-09	-0.254882	0.192	0.357	0.000129216
Akt3	6.62265e-09	-0.21977	0.162	0.331	0.000131009
Atp2b2	6.68692e-09	-0.22307	0.159	0.32	0.000132281
Cacna1b	7.38416e-09	-0.169599	0.023	0.14	0.000146073
Cit	7.65266e-09	-0.173816	0.023	0.139	0.000151385
Grm3	7.6706e-09	0.240331	0.311	0.183	0.00015174
Flrt2	8.18806e-09	-0.182851	0.03	0.15	0.000161976
Klhl3	8.49049e-09	-0.153615	0.007	0.112	0.000167959
Rasgrf1	8.64789e-09	-0.214459	0.066	0.199	0.000171072
Gm37679	8.85777e-09	-0.146347	0	0.1	0.000175224
Sec11c	8.9365e-09	0.163896	0.192	0.091	0.000176782
Xkr4	9.44737e-09	-0.248203	0.162	0.325	0.000186888
Ptchd4	9.52759e-09	-0.163368	0.003	0.105	0.000188475
Stmn3	1.05884e-08	0.265009	0.377	0.243	0.00020946
Dlgap3	1.08671e-08	-0.150273	0.007	0.11	0.000214973
Scd2	1.08971e-08	0.206292	0.278	0.155	0.000215566
Arl15	1.10415e-08	-0.266126	0.159	0.312	0.000218423
Abca2	1.13369e-08	0.145365	0.149	0.063	0.000224266
Rapgef2	1.14432e-08	-0.207183	0.096	0.238	0.000226368
Rps3a1	1.17783e-08	0.181705	0.242	0.127	0.000232998
Cdk14	1.19741e-08	-0.218732	0.132	0.286	0.000236872
Ndufb10	1.20961e-08	0.151363	0.192	0.091	0.000239286
Neto1	1.24477e-08	-0.187293	0.033	0.152	0.00024624
Zfpm2	1.25102e-08	-0.305437	0.046	0.168	0.000247477
Kazn	1.29788e-08	0.104265	0.106	0.038	0.000256747
Kctd1	1.31297e-08	-0.167764	0.02	0.131	0.000259732
Syt7	1.38956e-08	-0.175386	0.036	0.157	0.000274883
Ptk2b	1.41438e-08	-0.186355	0.086	0.228	0.000279793
Ftx	1.43766e-08	-0.179136	0.06	0.191	0.000284399
Nmt2	1.44178e-08	-0.150485	0.013	0.12	0.000285212
Pde8b	1.53089e-08	-0.194301	0.066	0.198	0.000302841
Dock1	1.61741e-08	0.194752	0.238	0.127	0.000319957
Rcbtb1	1.66536e-08	0.143659	0.159	0.07	0.000329441
Erc1	1.6754e-08	-0.153073	0.017	0.125	0.000331427
Dip2c	1.74579e-08	-0.234204	0.172	0.327	0.000345352
Zdhhc20	1.75655e-08	0.215867	0.311	0.183	0.000347482
Bsn	1.80946e-08	-0.172776	0.033	0.15	0.000357946
Tmtc1	1.86323e-08	-0.155872	0.01	0.113	0.000368584
Iqgap2	1.9131e-08	-0.187567	0.01	0.114	0.00037845
Mlip	1.91638e-08	-0.173492	0.023	0.134	0.000379098
Zfp804a	1.92463e-08	-0.193135	0.007	0.107	0.000380729
Kcnh5	2.00078e-08	-0.183516	0.01	0.113	0.000395795
C130071C03Rik	2.12787e-08	-0.158564	0.036	0.156	0.000420935
Ndufb9	2.27946e-08	0.143208	0.195	0.095	0.000450922
Bicdl1	2.28738e-08	-0.139549	0.003	0.101	0.00045249
5033421B08Rik	2.30495e-08	0.11805	0.106	0.038	0.000455965
Epb41	2.33013e-08	-0.186748	0.053	0.177	0.000460947
Cacng3	2.37496e-08	-0.15421	0.01	0.112	0.000469815
Ndufc2	2.48142e-08	0.162143	0.202	0.1	0.000490875
Shisa4	2.50577e-08	0.136533	0.182	0.086	0.00049569
Myo16	2.77917e-08	-0.168682	0.003	0.1	0.000549775
Sdk1	2.84627e-08	-0.239702	0.05	0.171	0.000563049
Adcy8	2.87638e-08	-0.152279	0.007	0.105	0.000569005
Sorbs1	3.18451e-08	-0.18504	0.046	0.167	0.00062996
Eif1	3.27218e-08	0.209119	0.351	0.219	0.000647303
Cers6	3.62137e-08	-0.169223	0.056	0.182	0.00071638
B830012L14Rik	3.87482e-08	-0.138512	0.007	0.104	0.000766516
Peg3	3.97951e-08	-0.171451	0.05	0.172	0.000787226
Rit2	4.05185e-08	-0.147107	0.013	0.115	0.000801537
Pde2a	4.08113e-08	-0.170725	0.036	0.151	0.000807328
Gpc6	4.0926e-08	-0.250331	0.013	0.114	0.000809598
5330417C22Rik	4.26141e-08	-0.141209	0.007	0.103	0.000842993
Cables1	4.37305e-08	-0.173816	0.023	0.13	0.000865076
Dctn3	4.38566e-08	0.121538	0.159	0.072	0.000867572
Ptma	4.38708e-08	0.164773	0.268	0.15	0.000867851
Aak1	4.45361e-08	-0.166646	0.116	0.266	0.000881014
Sel1l3	4.50804e-08	-0.143526	0.01	0.109	0.00089178
Foxp2	4.55939e-08	-0.191835	0.007	0.103	0.000901938
Daam1	4.6155e-08	0.186146	0.228	0.122	0.000913038
Cplane1	4.71517e-08	-0.187083	0.076	0.206	0.000932755
Pknox2	4.94071e-08	-0.14821	0.01	0.108	0.000977372
Nwd2	5.12333e-08	-0.159191	0.01	0.108	0.0010135
Cpox	5.17431e-08	0.122994	0.106	0.04	0.00102358
Ttll11	5.99973e-08	-0.144865	0.01	0.107	0.00118687
Map2	6.43452e-08	-0.196539	0.106	0.243	0.00127288
Adar	6.5531e-08	-0.141147	0.013	0.112	0.00129633
Slit2	6.55559e-08	-0.1572	0.007	0.101	0.00129683
Galnt9	6.55873e-08	-0.144572	0.007	0.101	0.00129745
Rpl19	6.62e-08	0.160631	0.288	0.165	0.00130957
Usp29	6.66206e-08	-0.159763	0.013	0.112	0.00131789
Plekha6	6.66633e-08	-0.137481	0.01	0.107	0.00131873
Oprm1	6.75775e-08	-0.205935	0.076	0.204	0.00133682
Tmeff1	6.93805e-08	0.111706	0.132	0.055	0.00137249
Pitpnm2	6.94951e-08	-0.143526	0.01	0.106	0.00137475
Pid1	6.99742e-08	-0.264451	0.116	0.251	0.00138423
Rapgef4os1	7.24116e-08	-0.139861	0.007	0.1	0.00143245
4930509J09Rik	7.41913e-08	-0.18499	0.007	0.1	0.00146765
Fez1	7.49841e-08	0.156723	0.209	0.108	0.00148334
Dgkg	7.91521e-08	-0.168653	0.013	0.111	0.00156579
Gm15810	8.0019e-08	-0.134119	0.007	0.1	0.00158294
Adgrb1	8.15282e-08	-0.162272	0.04	0.152	0.00161279
Lin7a	8.32192e-08	-0.151213	0.01	0.105	0.00164624
Atpif1	8.63238e-08	0.202866	0.275	0.159	0.00170766
Rgs7bp	8.72144e-08	-0.174309	0.079	0.21	0.00172528
Ralgapa2	8.75864e-08	-0.163795	0.046	0.162	0.00173263
Cntn1	8.90819e-08	-0.1735	0.103	0.242	0.00176222
Shank1	9.03667e-08	-0.143743	0.02	0.121	0.00178764
Ntng1	9.07359e-08	-0.180748	0.013	0.11	0.00179494
Ccp110	9.60268e-08	0.110583	0.109	0.042	0.0018996
Slc1a2	1.00149e-07	-0.217848	0.103	0.235	0.00198115
Plekhg5	1.05211e-07	-0.141482	0.013	0.11	0.00208129
Trio	1.06372e-07	-0.164942	0.126	0.274	0.00210426
Hdac9	1.07271e-07	-0.253664	0.172	0.319	0.00212203
Ndufb7	1.09039e-07	0.1271	0.152	0.069	0.00215701
Adcy9	1.15155e-07	-0.185405	0.079	0.205	0.00227799
Abr	1.15385e-07	-0.205099	0.113	0.247	0.00228255
Pcnx2	1.16718e-07	-0.137127	0.013	0.109	0.00230892
Meis2	1.17918e-07	-0.166654	0.023	0.125	0.00233265
Iqsec2	1.19484e-07	-0.164429	0.05	0.165	0.00236363
Rnf169	1.21037e-07	-0.214662	0.132	0.274	0.00239436
Mycbp2	1.21554e-07	-0.207394	0.348	0.533	0.00240459
Atp5b	1.22282e-07	0.176398	0.268	0.153	0.00241899
Rps16	1.26775e-07	0.142531	0.195	0.099	0.00250787
Sdk2	1.27198e-07	-0.169189	0.013	0.109	0.00251623
Grb14	1.27632e-07	0.114821	0.132	0.056	0.00252482
Rpl22l1	1.34017e-07	0.125801	0.179	0.087	0.00265112
Sorcs3	1.34357e-07	-0.244354	0.043	0.152	0.00265786
Myrip	1.40223e-07	-0.143116	0.017	0.114	0.00277389
Rps14	1.43222e-07	0.140596	0.238	0.13	0.00283322
Plekha5	1.4373e-07	-0.188634	0.113	0.247	0.00284327
Zranb2	1.44843e-07	-0.18047	0.156	0.306	0.00286528
Ankrd28	1.52009e-07	0.186806	0.225	0.123	0.00300704
4930415C11Rik	1.64854e-07	-0.160093	0.013	0.107	0.00326115
Ndufc1	1.66649e-07	0.128146	0.146	0.066	0.00329665
Ptprk	1.75776e-07	0.158147	0.281	0.163	0.0034772
Rpl11	1.76154e-07	0.150254	0.235	0.128	0.00348468
Rorb	1.78132e-07	-0.270637	0.03	0.131	0.00352382
1700109K24Rik	1.82314e-07	-0.134111	0.01	0.101	0.00360653
Gm15155	1.85082e-07	-0.146064	0.017	0.112	0.0036613
Evi5	1.85687e-07	-0.168799	0.066	0.185	0.00367326
Hivep3	1.99167e-07	-0.241701	0.189	0.328	0.00393993
Elob	2.00971e-07	0.137851	0.179	0.088	0.00397561
Pacsin1	2.07573e-07	-0.171126	0.086	0.212	0.0041062
Selenom	2.10595e-07	0.105398	0.132	0.057	0.004166
Stau2	2.12438e-07	-0.162305	0.05	0.161	0.00420245
Plxna2	2.25548e-07	-0.151368	0.03	0.133	0.00446179
Nmnat2	2.31022e-07	-0.147466	0.033	0.137	0.00457008
D130043K22Rik	2.32249e-07	-0.130396	0.01	0.1	0.00459435
Nell2	2.39942e-07	-0.193275	0.113	0.243	0.00474653
4930419G24Rik	2.45128e-07	0.221018	0.291	0.175	0.00484912
Mrtfb	2.48425e-07	-0.180902	0.103	0.232	0.00491433
Cpne4	2.5669e-07	-0.181073	0.013	0.104	0.00507785
Gabra4	2.63382e-07	-0.131075	0.013	0.105	0.00521022
Sgip1	2.73563e-07	-0.182229	0.109	0.24	0.00541161
Rps10	2.78588e-07	0.154006	0.232	0.128	0.00551103
Rpsa	2.84483e-07	0.151878	0.212	0.113	0.00562764
Rps9	2.8602e-07	0.124733	0.195	0.101	0.00565806
Pcdh15	2.90312e-07	-0.35114	0.079	0.197	0.00574295
Rps20	3.0209e-07	0.133433	0.189	0.096	0.00597595
Xylt1	3.09199e-07	-0.173931	0.063	0.179	0.00611658
R3hdm2	3.16198e-07	-0.190936	0.159	0.302	0.00625504
Mbnl2	3.21971e-07	0.281717	0.444	0.327	0.00636923
Grik4	3.23232e-07	-0.166021	0.02	0.115	0.00639417
Actg1	3.24095e-07	0.14606	0.248	0.14	0.00641126
Pigk	3.35494e-07	-0.202501	0.063	0.176	0.00663675
Pde4a	3.36721e-07	-0.143996	0.026	0.124	0.00666101
Ptprs	3.58795e-07	-0.158663	0.076	0.197	0.00709768
Ndufa2	3.63889e-07	0.118389	0.142	0.065	0.00719845
Dlc1	3.64495e-07	-0.18981	0.066	0.181	0.00721044
Fnbp1l	3.75197e-07	-0.151958	0.046	0.155	0.00742214
Kif13a	4.04074e-07	0.181022	0.212	0.116	0.0079934
Rtn1	4.04085e-07	0.267112	0.51	0.388	0.00799362
Prickle2	4.15099e-07	0.275866	0.354	0.245	0.00821149
Ralgapa1	4.17423e-07	-0.170277	0.126	0.26	0.00825747
Rasgef1a	4.17881e-07	-0.132417	0.02	0.113	0.00826652
4933424G05Rik	4.24804e-07	-0.145688	0.023	0.118	0.00840347
Kctd13	4.26061e-07	0.132684	0.142	0.066	0.00842835
Lrrfip1	4.39588e-07	-0.16147	0.07	0.185	0.00869593
Clvs1	4.41826e-07	-0.133761	0.017	0.107	0.00874019
Mgll	4.56537e-07	-0.166636	0.06	0.17	0.00903121
Gabrg2	4.5741e-07	-0.144653	0.043	0.149	0.00904848
Nlk	4.60632e-07	-0.196052	0.162	0.299	0.00911222
A830082K12Rik	4.66769e-07	-0.125357	0.013	0.102	0.00923363
Nbea	4.67865e-07	-0.198941	0.268	0.423	0.0092553
Tppp	4.79804e-07	0.106366	0.139	0.063	0.00949148
Gls	4.92453e-07	-0.160511	0.169	0.319	0.0097417
Gpm6b	4.97669e-07	0.258184	0.407	0.288	0.00984489
Upp2	4.9919e-07	-0.164452	0.07	0.183	0.00987498
Abhd17b	5.06865e-07	0.129118	0.175	0.088	0.0100268
Schip1	5.21818e-07	-0.375319	0.182	0.304	0.0103226
Sez6l	5.25325e-07	-0.15163	0.04	0.141	0.010392
Lmtk2	5.32373e-07	-0.143515	0.036	0.137	0.0105314
Snap91	5.78669e-07	-0.16018	0.066	0.178	0.0114472
4921511C10Rik	5.8499e-07	-0.130401	0.013	0.1	0.0115723
Cst3	5.96694e-07	0.185723	0.364	0.238	0.0118038
Dync1i1	5.97841e-07	-0.153793	0.083	0.203	0.0118265
Ptpn9	6.01049e-07	-0.13805	0.026	0.121	0.0118899
Kcnq1ot1	6.01991e-07	-0.157065	0.113	0.244	0.0119086
Ndufa5	6.03205e-07	0.138115	0.172	0.087	0.0119326
Zeb2	6.09206e-07	0.232332	0.632	0.499	0.0120513
Ppm1l	6.17359e-07	-0.173044	0.093	0.213	0.0122126
B230209E15Rik	6.34303e-07	-0.140996	0.03	0.126	0.0125478
Kcnip3	6.57655e-07	-0.151443	0.046	0.15	0.0130097
Runx2	6.59788e-07	-0.163795	0.05	0.154	0.0130519
Ttc7b	6.77502e-07	-0.151274	0.066	0.178	0.0134023
Cabin1	6.90373e-07	-0.137006	0.036	0.136	0.013657
Prkcb	6.98915e-07	-0.216597	0.305	0.467	0.0138259
Tox	7.30634e-07	-0.196199	0.02	0.109	0.0144534
Ddr1	7.74776e-07	0.104858	0.109	0.045	0.0153266
Cttnbp2	7.91035e-07	-0.206562	0.156	0.287	0.0156483
Uqcrq	8.03924e-07	0.134233	0.175	0.09	0.0159032
Ndufa11	8.07559e-07	0.115712	0.166	0.082	0.0159751
Farp1	8.29663e-07	-0.143515	0.036	0.135	0.0164124
Dapk1	8.30781e-07	-0.16094	0.053	0.157	0.0164345
2010300C02Rik	8.5286e-07	-0.150922	0.04	0.139	0.0168713
Nptn	9.06937e-07	-0.194821	0.219	0.367	0.017941
Pacs1	9.10312e-07	-0.165797	0.083	0.2	0.0180078
Slc4a4	9.17866e-07	-0.141117	0.017	0.103	0.0181572
Sh3d19	9.19451e-07	0.130712	0.159	0.078	0.0181886
Eml4	9.37692e-07	-0.174405	0.099	0.218	0.0185494
Rps4x	9.74417e-07	0.13881	0.185	0.097	0.0192759
Scn2a	1.10104e-06	-0.151547	0.093	0.212	0.0217807
Arhgap44	1.11906e-06	-0.129412	0.023	0.113	0.0221372
Dcc	1.12805e-06	-0.272115	0.109	0.229	0.022315
Mtcl1	1.14422e-06	-0.13641	0.023	0.112	0.022635
Lyst	1.16035e-06	-0.172742	0.103	0.224	0.0229541
Kcnab1	1.20188e-06	0.19018	0.265	0.158	0.0237756
St6gal1	1.20762e-06	0.117358	0.228	0.127	0.0238891
Cox6b1	1.2194e-06	0.115363	0.189	0.099	0.0241221
Raph1	1.29081e-06	-0.135377	0.033	0.127	0.0255348
Sptbn2	1.3159e-06	-0.122657	0.017	0.101	0.0260312
Mir9-3hg	1.31967e-06	-0.121305	0.017	0.101	0.0261056
Sytl2	1.3645e-06	0.115735	0.132	0.061	0.0269926
Gm13269	1.38764e-06	-0.137074	0.023	0.111	0.0274504
Ndfip1	1.4016e-06	0.221505	0.407	0.29	0.0277264
Dync2h1	1.42863e-06	-0.121339	0.02	0.106	0.0282611
Wipf3	1.46486e-06	-0.143336	0.026	0.116	0.0289779
Adgrl2	1.48387e-06	-0.149932	0.056	0.16	0.0293539
Magi3	1.51227e-06	-0.134081	0.023	0.111	0.0299157
Cdh13	1.52183e-06	-0.207594	0.017	0.1	0.0301048
Baiap2	1.52341e-06	-0.151002	0.056	0.159	0.0301362
Gng2	1.52788e-06	-0.171277	0.07	0.176	0.0302245
Nin	1.61124e-06	-0.133363	0.046	0.147	0.0318735
Rps15	1.69756e-06	0.12085	0.195	0.105	0.0335811
Rpl35a	1.71797e-06	0.179752	0.199	0.11	0.0339848
Ywhah	1.76209e-06	0.166898	0.295	0.183	0.0348576
Abhd18	1.76321e-06	-0.140256	0.04	0.135	0.0348798
Abi2	2.01086e-06	-0.135537	0.063	0.169	0.0397788
Phtf2	2.15165e-06	-0.124393	0.023	0.109	0.0425639
Arsb	2.24185e-06	-0.195689	0.086	0.194	0.0443482
Ndufb5	2.2712e-06	0.109521	0.179	0.094	0.0449289
Dbi	2.28228e-06	0.118765	0.149	0.074	0.0451481
Uchl1	2.3402e-06	0.152864	0.222	0.127	0.0462938
Carmil1	2.36032e-06	-0.117673	0.02	0.104	0.0466919
Gm15398	2.41775e-06	-0.194758	0.03	0.118	0.047828
Ylpm1	2.4933e-06	-0.138095	0.063	0.166	0.0493224
Arfgef3	2.60167e-06	-0.131096	0.04	0.134	0.0514662
Rhou	2.64221e-06	0.119357	0.139	0.067	0.0522683
Tshz3	2.70314e-06	-0.132745	0.026	0.113	0.0534735
Atp5f1	2.81404e-06	0.133332	0.232	0.134	0.0556672
Xkr6	3.12515e-06	-0.149932	0.056	0.155	0.0618216
Klhdc10	3.16564e-06	-0.141028	0.06	0.16	0.0626227
Cdh8	3.17054e-06	-0.168	0.053	0.15	0.0627195
Eml5	3.1707e-06	-0.155647	0.073	0.176	0.0627228
Ttc19	3.20152e-06	-0.149693	0.086	0.195	0.0633324
Spred2	3.21132e-06	-0.144411	0.046	0.14	0.0635262
Atp6v1e1	3.25428e-06	0.142089	0.228	0.134	0.0643761
Slc2a3	3.26682e-06	-0.131416	0.026	0.112	0.0646242
Clip1	3.37967e-06	-0.155667	0.083	0.19	0.0668567
Rpl37	3.40444e-06	0.148474	0.222	0.128	0.0673467
Camkk2	3.45879e-06	-0.14778	0.073	0.177	0.0684218
Cryab	3.48725e-06	0.17599	0.195	0.11	0.0689847
Susd4	3.55647e-06	-0.121709	0.023	0.106	0.0703541
Rpl3	3.63434e-06	0.150469	0.252	0.152	0.0718946
Rps24	3.64028e-06	0.158713	0.248	0.149	0.072012
Zfyve28	3.69104e-06	-0.118767	0.026	0.112	0.0730162
Brd9	3.72496e-06	-0.154711	0.076	0.179	0.0736871
Numb	3.81863e-06	-0.259512	0.288	0.417	0.0755401
Ttc9b	3.87382e-06	0.100084	0.132	0.063	0.0766319
Frmd4b	3.89933e-06	0.190666	0.444	0.319	0.0771366
Arhgef7	3.91087e-06	-0.11839	0.026	0.111	0.0773649
Gm40841	4.03733e-06	-0.141347	0.056	0.153	0.0798664
Rnf157	4.16059e-06	-0.130132	0.05	0.145	0.0823047
Rpl17	4.37936e-06	0.168836	0.219	0.127	0.0866326
Tmem178b	4.49123e-06	0.237647	0.364	0.26	0.0888455
Ccnd3	4.62349e-06	-0.333982	0.225	0.341	0.0914618
Zmynd11	4.81079e-06	-0.151656	0.083	0.188	0.095167
Prnp	4.83046e-06	0.166731	0.308	0.2	0.0955561
Grk3	5.10161e-06	-0.11839	0.026	0.109	0.10092
Focad	5.31305e-06	-0.153731	0.063	0.16	0.105103
Dagla	5.47303e-06	-0.127102	0.03	0.114	0.108267
Mpped2	5.81084e-06	-0.134058	0.033	0.118	0.11495
Stxbp5	5.91279e-06	-0.153817	0.083	0.186	0.116967
Cpeb1	5.91769e-06	-0.114022	0.026	0.109	0.117064
Cabp1	5.98664e-06	-0.139229	0.046	0.137	0.118428
Mbd5	6.06902e-06	-0.176437	0.166	0.286	0.120057
Stmn4	6.16307e-06	0.119684	0.199	0.112	0.121918
Btbd10	6.77711e-06	-0.122024	0.046	0.138	0.134065
Selenok	6.84539e-06	0.138749	0.189	0.105	0.135415
A930015D03Rik	6.87927e-06	-0.118974	0.04	0.128	0.136086
Apod	6.88129e-06	0.144684	0.272	0.168	0.136126
Atp11b	6.99283e-06	-0.125499	0.04	0.127	0.138332
Itsn1	7.55483e-06	-0.124107	0.03	0.112	0.14945
Arhgap10	7.59145e-06	-0.120701	0.023	0.102	0.150174
2022-09-11	7.9047e-06	-0.127854	0.05	0.141	0.156371
Rps28	8.14585e-06	0.11577	0.179	0.098	0.161141
Camta1	8.20315e-06	-0.154053	0.132	0.248	0.162275
Slc12a2	8.2315e-06	0.166394	0.225	0.136	0.162836
9130019P16Rik	8.26166e-06	0.114687	0.162	0.086	0.163432
Itpk1	8.32288e-06	0.122232	0.146	0.075	0.164643
Syn2	8.46034e-06	-0.162007	0.103	0.209	0.167362
Uqcc2	8.52384e-06	0.138715	0.136	0.068	0.168619
Rps17	8.83833e-06	0.100956	0.152	0.079	0.17484
Chl1	8.84261e-06	-0.123079	0.026	0.106	0.174925
Dtnb	8.86512e-06	-0.149228	0.089	0.193	0.17537
Elavl4	9.10895e-06	-0.127792	0.036	0.12	0.180193
Matk	9.11464e-06	-0.140337	0.063	0.158	0.180306
Atp5j2	9.29056e-06	0.124266	0.189	0.106	0.183786
A830008E24Rik	9.33788e-06	-0.15266	0.043	0.131	0.184722
Ccdc85a	9.37874e-06	-0.145893	0.053	0.144	0.18553
Nrg2	9.39386e-06	-0.119183	0.033	0.116	0.185829
Tnrc6c	9.44557e-06	-0.142199	0.215	0.35	0.186852
Gsdme	9.4941e-06	-0.139777	0.056	0.148	0.187812
Nme1	9.5143e-06	0.123066	0.166	0.089	0.188212
A330076H08Rik	9.61764e-06	-0.117095	0.03	0.111	0.190256
Map4k3	9.77487e-06	-0.144915	0.093	0.197	0.193367
Cux1	9.90233e-06	-0.2189	0.209	0.33	0.195888
Hspa12a	1.04705e-05	-0.113685	0.026	0.105	0.207128
Pfkp	1.11317e-05	-0.121082	0.053	0.143	0.220207
Rcsd1	1.15749e-05	-0.114305	0.03	0.111	0.228974
Adam23	1.21041e-05	-0.128534	0.056	0.147	0.239444
Cadm1	1.26876e-05	-0.225117	0.262	0.389	0.250987
Kcnq2	1.27232e-05	-0.108627	0.026	0.104	0.25169
Macrod1	1.28938e-05	-0.115858	0.033	0.114	0.255065
Rps19	1.29461e-05	0.106946	0.166	0.089	0.2561
Gfod1	1.29476e-05	-0.124156	0.036	0.118	0.25613
Dcaf6	1.3114e-05	-0.12446	0.066	0.162	0.259422
Cox7b	1.3215e-05	0.131505	0.205	0.12	0.261419
Cdk8	1.34039e-05	-0.154369	0.103	0.208	0.265157
Rplp2	1.35148e-05	0.134547	0.175	0.097	0.26735
Tmem191c	1.399e-05	-0.125922	0.053	0.142	0.276749
Galnt1	1.44287e-05	-0.128901	0.07	0.165	0.285428
Pde3b	1.5078e-05	-0.326565	0.275	0.378	0.298273
Adam22	1.51056e-05	-0.1293	0.096	0.2	0.298818
Zfyve9	1.58971e-05	-0.121471	0.06	0.15	0.314476
Oxr1	1.63038e-05	-0.174428	0.305	0.449	0.322521
Prdx2	1.6473e-05	0.105144	0.142	0.074	0.325869
Olfm3	1.66057e-05	-0.163536	0.03	0.107	0.328495
Nfib	1.67034e-05	-0.167736	0.106	0.209	0.330427
Frmd6	1.73466e-05	-0.122107	0.03	0.107	0.343151
Camk2b	1.74472e-05	-0.129547	0.073	0.168	0.345141
Ophn1	1.7781e-05	-0.245841	0.228	0.344	0.351745
Dzip3	1.88871e-05	-0.122703	0.056	0.145	0.373625
Pkp4	1.91239e-05	0.132143	0.235	0.145	0.378309
Akap8l	1.94635e-05	-0.131173	0.136	0.251	0.385027
Rnasek	1.95858e-05	0.133927	0.199	0.116	0.387447
Dnmt3a	1.97314e-05	-0.171472	0.172	0.288	0.390327
Kif2a	1.9897e-05	-0.121275	0.046	0.13	0.393603
Pafah1b1	2.0707e-05	0.19279	0.404	0.301	0.409626
Tpi1	2.08685e-05	0.134233	0.166	0.092	0.412821
Mras	2.12867e-05	-0.109978	0.026	0.101	0.421094
Cep83	2.14449e-05	-0.107512	0.033	0.111	0.424223
Trim33	2.23751e-05	-0.118401	0.05	0.134	0.442624
Mtmr12	2.25621e-05	-0.105922	0.026	0.101	0.446323
Mllt3	2.25719e-05	-0.12235	0.073	0.167	0.446517
Helz	2.26231e-05	-0.131431	0.07	0.161	0.44753
Klhl7	2.42547e-05	-0.108268	0.053	0.14	0.479806
Zfhx3	2.51711e-05	-0.360404	0.334	0.424	0.497934
Slc7a8	2.52699e-05	-0.144381	0.086	0.183	0.499889
Man1a	2.53873e-05	-0.147751	0.079	0.174	0.502212
Sergef	2.60514e-05	-0.112859	0.036	0.115	0.515349
Pou2f2	2.747e-05	-0.147332	0.103	0.203	0.543411
Osbpl9	2.816e-05	-0.15281	0.106	0.206	0.557062
Fbxl17	2.84099e-05	-0.186618	0.245	0.362	0.562006
Herc1	2.84828e-05	-0.142687	0.166	0.281	0.563448
Ikzf1	2.89592e-05	-0.254887	0.209	0.313	0.57287
Man2a1	2.89648e-05	-0.109285	0.043	0.125	0.572983
Nalcn	2.97442e-05	-0.112538	0.06	0.148	0.5884
Rpl39	3.00007e-05	0.130707	0.139	0.074	0.593474
Gm32250	3.13541e-05	-0.128245	0.07	0.159	0.620246
Tmem132b	3.26234e-05	-0.129918	0.099	0.199	0.645356
Gm1976	3.31669e-05	-0.109375	0.03	0.103	0.656107
Gm43376	3.38391e-05	-0.11292	0.036	0.113	0.669406
Osbp2	3.42208e-05	-0.110923	0.04	0.118	0.676955
Ptpn12	3.42287e-05	-0.101905	0.033	0.109	0.677113
Hnrnpll	3.5228e-05	-0.103336	0.036	0.113	0.696881
Arhgap20	3.61328e-05	-0.103397	0.03	0.103	0.714778
Enah	3.61597e-05	-0.110024	0.06	0.147	0.715312
Immp2l	3.62974e-05	-0.16616	0.149	0.255	0.718034
Cspp1	3.63641e-05	-0.136618	0.103	0.201	0.719354
Rps7	3.68539e-05	0.156232	0.222	0.138	0.729044
Ifitm10	3.81933e-05	-0.271962	0.189	0.284	0.755539
Fndc3b	3.85616e-05	-0.12276	0.06	0.145	0.762826
Ppt1	3.93667e-05	-0.126984	0.07	0.158	0.778753
Csnk1g1	3.98328e-05	-0.132362	0.096	0.193	0.787972
Fam126b	4.07171e-05	-0.104928	0.046	0.126	0.805467
Bin1	4.09959e-05	0.17765	0.381	0.28	0.810981
Eml6	4.13017e-05	-0.128543	0.129	0.236	0.81703
Bicd1	4.16388e-05	-0.126099	0.083	0.174	0.823699
Gm48383	4.41271e-05	-0.109112	0.033	0.107	0.872922
Ndufa7	4.46293e-05	0.118845	0.136	0.072	0.882857
Ildr2	4.48628e-05	-0.115282	0.056	0.14	0.887476
Reep1	4.49009e-05	-0.114305	0.043	0.12	0.888229
Rpl14	4.57846e-05	0.115911	0.166	0.094	0.905711
Asap1	4.67169e-05	-0.199604	0.318	0.435	0.924154
Uggt2	4.8016e-05	-0.106507	0.036	0.111	0.949853
Myo5a	4.82413e-05	-0.145306	0.123	0.225	0.95431
Hck	5.06489e-05	-0.132705	0.063	0.146	1
Svop	5.07641e-05	-0.101473	0.033	0.106	1
Bbs9	5.10008e-05	-0.164401	0.099	0.192	1
Sbf2	5.14556e-05	-0.161404	0.175	0.285	1
Mpp6	5.21832e-05	-0.113486	0.05	0.129	1
Mphosph9	5.44412e-05	-0.101953	0.03	0.101	1
Tusc3	5.53519e-05	-0.116079	0.066	0.152	1
Rps18	5.58231e-05	0.111662	0.179	0.104	1
Kcnk2	5.8153e-05	-0.117095	0.03	0.1	1
Slc23a2	5.84715e-05	-0.129278	0.093	0.185	1
BC005561	5.8763e-05	-0.106828	0.046	0.124	1
4933406I18Rik	6.06593e-05	-0.206197	0.185	0.291	1
Myo1d	6.20087e-05	0.100726	0.169	0.096	1
Atp5g3	6.20996e-05	0.104216	0.156	0.087	1
Bex2	6.35907e-05	0.101223	0.195	0.117	1
Ubl5	6.36822e-05	0.121607	0.175	0.103	1
Dock4	6.51893e-05	-0.314617	0.437	0.531	1
Atp2c1	6.62566e-05	-0.135465	0.149	0.254	1
Plcl2	6.66917e-05	-0.199782	0.219	0.329	1
Grik5	6.81152e-05	-0.101136	0.033	0.104	1
Dennd1b	6.94957e-05	-0.129506	0.066	0.148	1
Madd	7.00663e-05	-0.112562	0.053	0.132	1
Stxbp1	7.01443e-05	-0.126509	0.096	0.188	1
Gm1992	7.13185e-05	-0.10508	0.033	0.104	1
Srgap3	7.23746e-05	-0.108009	0.083	0.172	1
Cdk17	7.5851e-05	-0.131146	0.113	0.209	1
Tcf12	7.67372e-05	0.212809	0.348	0.263	1
Rsf1	7.69197e-05	-0.121812	0.086	0.176	1
Dmxl2	8.04128e-05	-0.119405	0.076	0.162	1
Ncoa7	8.18716e-05	-0.111633	0.07	0.153	1
Tmem108	8.22847e-05	-0.142872	0.063	0.143	1
Scmh1	8.42176e-05	-0.137547	0.103	0.194	1
Zfp652	8.56947e-05	-0.162677	0.146	0.244	1
Cmip	8.65231e-05	-0.135632	0.162	0.272	1
Kirrel3	8.87801e-05	0.183753	0.268	0.179	1
Nav2	9.17316e-05	-0.369788	0.523	0.608	1
Cpe	9.37688e-05	-0.136465	0.129	0.227	1
Golgb1	9.70511e-05	-0.109473	0.079	0.167	1
Atp5k	9.82848e-05	0.112395	0.172	0.102	1
Foxp1	0.000100811	-0.158551	0.272	0.392	1
Atp5g1	0.000102565	0.121678	0.195	0.12	1
Phf20l1	0.000103057	-0.126833	0.149	0.251	1
Dock7	0.000104337	-0.104256	0.083	0.171	1
Dym	0.000105176	-0.11603	0.066	0.147	1
4930517O19Rik	0.000108918	-0.13415	0.109	0.201	1
Gon4l	0.000109388	-0.112832	0.076	0.16	1
Gm47283	0.000109457	-0.122897	0.07	0.151	1
Sptan1	0.000109543	-0.127409	0.099	0.188	1
Fhit	0.000109851	-0.183063	0.146	0.244	1
Myo9a	0.000110727	-0.138694	0.179	0.286	1
Atp1b1	0.000112322	0.175914	0.368	0.273	1
Satb1	0.000113459	-0.108665	0.043	0.115	1
Smg1	0.000116885	-0.124583	0.116	0.212	1
Rbms1	0.000117383	-0.107256	0.04	0.11	1
Gm48678	0.00011992	0.226081	0.334	0.25	1
Elmod1	0.000120608	-0.120994	0.079	0.162	1
Cox5a	0.000121	0.116893	0.219	0.139	1
Ehbp1	0.000121724	-0.114368	0.103	0.194	1
Arhgap32	0.000124884	-0.10669	0.093	0.182	1
Itpr2	0.000126744	-0.157357	0.116	0.206	1
Rps13	0.000127077	0.124018	0.212	0.135	1
Nfyc	0.00012776	-0.100665	0.043	0.114	1
Mrtfa	0.000127917	-0.128299	0.086	0.17	1
Sub1	0.000128079	0.102518	0.192	0.117	1
Hace1	0.000128794	-0.115436	0.07	0.15	1
Vwa8	0.000131106	-0.112093	0.063	0.141	1
Il6ra	0.000136371	-0.14189	0.073	0.152	1
Armh3	0.000136708	-0.110537	0.063	0.141	1
Hipk2	0.000140387	0.14812	0.248	0.166	1
Mertk	0.000142812	-0.337092	0.374	0.451	1
Casc4	0.0001439	-0.11099	0.07	0.15	1
Gm36975	0.000149968	-0.114268	0.103	0.194	1
Pebp1	0.000150999	0.162236	0.285	0.2	1
Ahcyl2	0.000153307	-0.15015	0.119	0.21	1
Ywhab	0.000155826	0.106252	0.179	0.108	1
Far1	0.000158996	-0.110733	0.073	0.153	1
Luzp1	0.000162805	-0.116256	0.063	0.139	1
Itgam	0.000164035	-0.127927	0.066	0.144	1
Elavl2	0.0001643	-0.104337	0.043	0.112	1
Rtn3	0.000168909	-0.11802	0.295	0.422	1
Gm42439	0.000168909	-0.102669	0.04	0.108	1
Rfx3	0.000170628	-0.149802	0.086	0.167	1
Tbc1d1	0.000172527	-0.103153	0.036	0.103	1
Pam	0.000173313	-0.124677	0.093	0.178	1
Rpl9	0.000174918	0.126595	0.228	0.15	1
Rmdn1	0.000176363	-0.10761	0.126	0.222	1
Spred1	0.000180868	-0.121406	0.086	0.168	1
Rab3a	0.000185575	0.105461	0.195	0.121	1
Aopep	0.000185802	-0.13476	0.192	0.295	1
Ank3	0.000187269	0.208712	0.52	0.431	1
Chd3	0.000192175	-0.105508	0.06	0.134	1
Mib1	0.000198056	-0.104958	0.079	0.16	1
Osbpl11	0.000200386	-0.127357	0.076	0.155	1
Faf1	0.000200744	-0.113974	0.126	0.221	1
E230029C05Rik	0.000205038	-0.26354	0.235	0.327	1
Rps12	0.000207108	0.114147	0.166	0.1	1
Smad3	0.000208086	-0.116305	0.063	0.138	1
Mgat5	0.000208492	-0.15935	0.156	0.248	1
Fndc3a	0.000208521	-0.100688	0.079	0.161	1
Eef1a1	0.00021013	0.163192	0.281	0.197	1
Ldlrad4	0.000211623	-0.283121	0.434	0.514	1
Phf12	0.00021207	-0.110924	0.056	0.129	1
Gm4258	0.00021838	0.186671	0.258	0.182	1
Dennd1a	0.000218937	-0.125801	0.195	0.299	1
Gse1	0.000222608	-0.114786	0.086	0.167	1
Ppp1r12a	0.000225487	-0.136174	0.179	0.279	1
Zmiz1	0.000239113	-0.156176	0.126	0.212	1
Ccny	0.000243276	-0.105596	0.089	0.172	1
Rfx7	0.000253755	-0.115303	0.096	0.179	1
Syt11	0.000254942	0.136793	0.268	0.186	1
Tpm3	0.00025542	-0.132967	0.109	0.194	1
Lrch1	0.000256096	-0.17751	0.189	0.284	1
P2ry6	0.000263579	-0.134565	0.083	0.161	1
Plppr4	0.000270019	-0.107392	0.06	0.131	1
Sdccag8	0.000270817	-0.12924	0.089	0.168	1
Clasp1	0.000271027	-0.113504	0.073	0.148	1
Cdc40	0.000271292	-0.102602	0.07	0.145	1
Nr6a1	0.000272339	-0.170215	0.192	0.29	1
Arid4a	0.000276733	-0.105674	0.083	0.162	1
Stk39	0.000277082	-0.103249	0.07	0.145	1
Cpeb3	0.000278087	-0.132047	0.123	0.209	1
Ppp2r3a	0.000282532	0.13215	0.212	0.14	1
Med12l	0.00028467	-0.121126	0.156	0.254	1
4930587E11Rik	0.000285165	-0.110063	0.04	0.105	1
Usp3	0.000293486	-0.104441	0.056	0.127	1
Rreb1	0.000294859	-0.244278	0.272	0.363	1
Slc24a5	0.000300058	-0.10917	0.066	0.139	1
Cask	0.00030043	-0.133751	0.149	0.242	1
Tango2	0.000303707	-0.105429	0.07	0.144	1
Arhgef9	0.000304949	-0.118533	0.086	0.164	1
Cnot2	0.000313036	-0.120286	0.116	0.202	1
Acp1	0.000315205	-0.109741	0.096	0.178	1
Phyhd1	0.000323996	-0.169671	0.149	0.236	1
Afdn	0.000326634	-0.10464	0.083	0.161	1
Slc44a1	0.000327132	0.138781	0.222	0.149	1
Sgms1	0.000332212	-0.114786	0.086	0.164	1
Ptpn1	0.000333817	-0.11545	0.096	0.178	1
Spire1	0.000335567	-0.125964	0.152	0.245	1
Rps3	0.000335832	0.103158	0.159	0.096	1
0610040J01Rik	0.000337083	-0.133295	0.093	0.171	1
Slc24a3	0.000340618	-0.15634	0.136	0.221	1
Kif5c	0.000349836	-0.114208	0.089	0.168	1
Tjp1	0.000351313	-0.107029	0.172	0.273	1
Zwint	0.000354581	0.115713	0.238	0.161	1
Uvrag	0.00035486	-0.142757	0.179	0.276	1
Nr3c2	0.000359711	-0.158832	0.116	0.198	1
Ddx39b	0.000378094	-0.102378	0.056	0.125	1
Epn2	0.000382533	0.121265	0.192	0.123	1
Dnajc1	0.000387276	-0.12798	0.146	0.237	1
Myo9b	0.000391363	-0.107352	0.076	0.151	1
Mt3	0.000393789	0.100499	0.152	0.091	1
Calm3	0.000396727	0.106241	0.202	0.131	1
Abl2	0.00040203	-0.105352	0.076	0.151	1
Lrp1	0.000405022	-0.117123	0.119	0.206	1
Neo1	0.000405053	0.101769	0.162	0.099	1
Tsc22d1	0.000415087	-0.104473	0.079	0.155	1
H3f3a	0.000416411	0.104858	0.209	0.136	1
Ppp1r9a	0.000421037	-0.122598	0.245	0.357	1
Chka	0.000423907	-0.115468	0.096	0.174	1
Atp9b	0.000433089	-0.106861	0.139	0.228	1
Cd37	0.000443739	-0.12469	0.066	0.136	1
A330015K06Rik	0.000453449	0.111295	0.195	0.124	1
Osbpl8	0.000463274	-0.105379	0.123	0.209	1
AU020206	0.000470265	-0.135814	0.083	0.156	1
Inpp5f	0.000470287	0.109607	0.129	0.074	1
Bin2	0.000472708	-0.107159	0.05	0.114	1
Rapgef1	0.000478817	-0.116239	0.096	0.173	1
Herc3	0.000489746	-0.100398	0.056	0.123	1
Ptpn4	0.000498147	-0.10053	0.076	0.15	1
Dcaf5	0.000501796	-0.103634	0.066	0.136	1
Slc1a3	0.000504553	0.135987	0.245	0.167	1
Myo1f	0.000510992	-0.18003	0.159	0.243	1
P2ry12	0.000512165	-0.200291	0.175	0.26	1
Tcf20	0.000513617	-0.129986	0.142	0.228	1
Fkbp3	0.000516179	0.104325	0.169	0.105	1
Ptprn	0.000527706	-0.102678	0.089	0.166	1
Prex1	0.000534151	-0.122853	0.103	0.18	1
Sclt1	0.000536212	-0.108208	0.089	0.165	1
Eef2k	0.000539585	-0.10242	0.066	0.136	1
Rpl6	0.000552999	0.135549	0.245	0.17	1
Gm16599	0.000567662	-0.182508	0.195	0.282	1
Nsf	0.000568653	-0.124469	0.182	0.275	1
Pdss2	0.000574328	-0.100852	0.076	0.148	1
Ywhae	0.000575361	0.129663	0.272	0.194	1
Ubr5	0.000603902	-0.110501	0.119	0.201	1
Robo1	0.000613558	-0.162248	0.093	0.168	1
Sorcs1	0.000621412	0.105936	0.268	0.187	1
Lpgat1	0.00062574	0.150145	0.235	0.162	1
Rpl30	0.00064554	0.102219	0.179	0.114	1
Arhgap15	0.000646459	-0.144984	0.103	0.179	1
Slc25a3	0.000668928	0.118514	0.248	0.173	1
Ncald	0.000669266	-0.125898	0.139	0.224	1
Selplg	0.000680859	-0.167216	0.136	0.216	1
Med13l	0.000690282	-0.125256	0.139	0.222	1
Tnpo1	0.000710779	-0.117261	0.106	0.182	1
Smad7	0.00071237	0.121177	0.219	0.147	1
Sesn1	0.000726201	-0.101174	0.076	0.147	1
Bmpr2	0.000734629	-0.107076	0.099	0.176	1
Efr3a	0.000753725	-0.100497	0.079	0.151	1
Rai1	0.000777315	-0.101631	0.073	0.141	1
Ecpas	0.000798284	-0.10315	0.139	0.225	1
Eif4g3	0.000799798	-0.118912	0.192	0.285	1
Maf	0.000803791	-0.116542	0.076	0.145	1
Ctnnd1	0.000807007	-0.109771	0.079	0.149	1
Ambra1	0.000811078	-0.111383	0.175	0.267	1
Cobl	0.000816742	-0.112016	0.079	0.148	1
Frrs1	0.000828104	-0.104355	0.056	0.119	1
Tbc1d5	0.000836025	0.161894	0.434	0.35	1
Gpcpd1	0.000854002	-0.104256	0.093	0.166	1
4932438A13Rik	0.000860193	-0.107604	0.113	0.189	1
Man1a2	0.000863437	-0.119063	0.152	0.238	1
Clasp2	0.000925627	0.205022	0.377	0.31	1
Trim2	0.000955871	0.156092	0.278	0.207	1
Ddx50	0.000972617	-0.101911	0.099	0.173	1
Rpl12	0.000975663	0.105793	0.156	0.097	1
Asph	0.000986852	-0.135257	0.139	0.218	1
Cfh	0.00100776	-0.126175	0.126	0.205	1
Sirpa	0.00102215	-0.181983	0.205	0.286	1
3110082I17Rik	0.00102846	-0.106152	0.079	0.148	1
Ndrg3	0.00103371	-0.106301	0.103	0.176	1
Specc1	0.00103519	-0.130392	0.189	0.278	1
Traf3	0.00103748	-0.101862	0.07	0.135	1
Evl	0.00105924	-0.107582	0.113	0.189	1
Ubc	0.00106271	0.125041	0.209	0.142	1
Ptprj	0.00107063	-0.173037	0.321	0.421	1
Lpin2	0.00109728	-0.111358	0.113	0.188	1
Slco2b1	0.00116418	-0.173112	0.159	0.237	1
Exoc6b	0.00116515	0.16842	0.321	0.25	1
Olfm1	0.00117263	0.113595	0.252	0.178	1
Lrrk1	0.00118064	-0.107201	0.076	0.142	1
Man1c1	0.00118347	-0.125085	0.116	0.189	1
Rsbn1l	0.00121174	-0.112974	0.109	0.182	1
Ubac2	0.00126058	-0.10945	0.076	0.141	1
Dync1i2	0.00127241	-0.105375	0.129	0.207	1
Arhgap45	0.00127781	-0.208896	0.212	0.289	1
Atf2	0.00132486	-0.100026	0.099	0.171	1
B4galt1	0.00138919	-0.11447	0.073	0.136	1
Lpcat2	0.00139165	-0.187091	0.169	0.241	1
Chst11	0.00142259	-0.119932	0.07	0.132	1
Rcbtb2	0.00142337	-0.107991	0.079	0.145	1
Cdc42	0.00144141	0.109661	0.308	0.229	1
Runx1	0.00147623	-0.219086	0.219	0.293	1
St3gal5	0.00150855	-0.108496	0.116	0.19	1
Phc2	0.00155518	-0.111173	0.116	0.19	1
Tut4	0.00158673	-0.105678	0.129	0.205	1
Kmt2a	0.00165062	-0.103758	0.119	0.193	1
Ttc14	0.00170831	-0.109011	0.185	0.27	1
Gns	0.00174579	-0.116222	0.126	0.2	1
Gabbr1	0.00176217	0.117216	0.205	0.142	1
Nrip1	0.00182957	-0.119032	0.129	0.204	1
Hs2st1	0.00184028	-0.101639	0.096	0.163	1
Maml3	0.00188538	-0.234104	0.315	0.389	1
Tecr	0.00192761	0.128575	0.238	0.171	1
Hecw2	0.00200499	0.150495	0.328	0.257	1
Ube2h	0.00207369	-0.111411	0.129	0.202	1
Cd86	0.00211047	-0.103625	0.086	0.151	1
Pkm	0.00216116	0.114827	0.195	0.135	1
Ttr	0.00216574	0.103438	0.228	0.162	1
Dpy19l4	0.00216724	-0.104897	0.099	0.167	1
Blnk	0.00226545	-0.143923	0.146	0.218	1
Fyb	0.002271	-0.219593	0.255	0.326	1
Celf1	0.00237555	-0.117028	0.215	0.302	1
Fli1	0.00253897	-0.158074	0.195	0.273	1
Kidins220	0.00263535	-0.100105	0.136	0.209	1
Snap25	0.00265176	-0.10716	0.404	0.508	1
Daglb	0.00272623	-0.102411	0.086	0.148	1
Acer3	0.00273476	-0.139192	0.156	0.228	1
Rbm47	0.00273931	-0.139284	0.119	0.185	1
Mpc1	0.00288969	0.115832	0.232	0.168	1
Ank2	0.00308158	0.208928	0.593	0.583	1
Ldhb	0.00312718	0.121254	0.219	0.158	1
Slc9a9	0.00313239	-0.18445	0.308	0.394	1
Pag1	0.00314275	-0.265993	0.321	0.383	1
Tbc1d9	0.00314709	-0.114418	0.103	0.166	1
Gsk3b	0.0031855	-0.107882	0.152	0.226	1
Son	0.00323924	0.158733	0.52	0.463	1
Dock2	0.003287	-0.197063	0.245	0.315	1
Tanc2	0.0034077	-0.294899	0.573	0.631	1
Rap1gds1	0.00349758	-0.126112	0.235	0.318	1
Rps6ka3	0.00367584	-0.118205	0.139	0.205	1
Mylip	0.00373004	-0.111492	0.099	0.16	1
Zeb1	0.00388538	-0.104268	0.166	0.243	1
Rps11	0.00396967	0.107588	0.159	0.107	1
St3gal6	0.00401381	-0.147606	0.139	0.204	1
Otud7b	0.00407678	0.101918	0.169	0.116	1
Usp32	0.00417888	-0.105676	0.123	0.186	1
Hpgds	0.00435056	-0.174206	0.232	0.302	1
Tgfbr2	0.00446985	-0.115012	0.136	0.202	1
Dpysl2	0.00452065	0.103961	0.242	0.179	1
Rnf180	0.00466052	-0.120828	0.116	0.178	1
Cdkal1	0.00483111	-0.100345	0.126	0.191	1
Srrm2	0.00485282	-0.123517	0.344	0.435	1
Lrba	0.00541215	-0.102507	0.152	0.221	1
Nrp1	0.00541979	-0.121436	0.132	0.197	1
Nfasc	0.00544971	0.128612	0.209	0.154	1
Csf1r	0.00554621	-0.151312	0.172	0.237	1
Serinc1	0.00559703	0.108056	0.228	0.168	1
Gtdc1	0.00563737	-0.104564	0.195	0.267	1
Cd180	0.00565387	-0.116951	0.089	0.145	1
Gm16337	0.00565843	-0.149013	0.159	0.222	1
Ski	0.00621657	-0.108564	0.126	0.188	1
Cdh23	0.00631911	-0.142706	0.152	0.215	1
Slc12a6	0.00636298	-0.128411	0.185	0.253	1
Ddx5	0.00640286	0.145041	0.467	0.398	1
Cux2	0.00660645	-0.102745	0.07	0.12	1
Cyth4	0.00667305	-0.139478	0.162	0.225	1
Arhgap5	0.00670045	-0.186805	0.278	0.344	1
Pcm1	0.00671175	-0.103745	0.149	0.214	1
Lair1	0.00671191	-0.122222	0.172	0.238	1
Csf3r	0.00691498	-0.164562	0.209	0.274	1
Tbxas1	0.00704274	-0.145554	0.169	0.231	1
Gnas	0.00733421	0.10445	0.354	0.283	1
Sec62	0.0075786	0.102563	0.245	0.185	1
P3h2	0.00759685	-0.114924	0.119	0.179	1
Baz2b	0.00763051	0.141604	0.308	0.249	1
Rpl41	0.00778621	0.140772	0.195	0.144	1
Adap2	0.00813726	-0.150857	0.192	0.257	1
Alcam	0.00813933	-0.101736	0.106	0.163	1
Stmn2	0.00817597	0.127201	0.215	0.16	1
Dgki	0.00835124	0.19167	0.318	0.269	1
Itm2b	0.00841712	0.112274	0.331	0.265	1
Macf1	0.00843911	-0.119724	0.437	0.538	1
Srgap2	0.0105286	-0.295807	0.523	0.531	1
8030442B05Rik	0.0107644	-0.116641	0.106	0.159	1
Fgd2	0.0107901	-0.126299	0.162	0.221	1
C1qtnf4	0.0122222	0.105997	0.172	0.126	1
Tmcc1	0.0123508	0.139942	0.331	0.278	1
Diaph2	0.0124016	-0.162775	0.341	0.41	1
Ankrd44	0.0133052	-0.130712	0.228	0.29	1
Atp8a1	0.015487	0.144164	0.421	0.365	1
Kif21a	0.0164947	0.129889	0.268	0.219	1
Soga1	0.0168461	-0.113662	0.129	0.181	1
Zfp710	0.0174986	-0.153239	0.205	0.258	1
Cyfip1	0.018392	-0.112104	0.195	0.253	1
Ppm1h	0.0186529	-0.126785	0.258	0.325	1
Jmjd1c	0.0189749	-0.123509	0.308	0.374	1
Camk1d	0.0194514	0.104765	0.536	0.47	1
Smyd3	0.0209236	-0.106843	0.255	0.323	1
Rrbp1	0.0210656	-0.133337	0.225	0.279	1
Vsnl1	0.021407	0.145622	0.258	0.216	1
Camk2d	0.0219114	-0.102514	0.199	0.257	1
Epb41l2	0.0228158	-0.248241	0.368	0.399	1
Ptprm	0.0230657	-0.104675	0.166	0.221	1
Phf14	0.0242292	-0.118232	0.222	0.278	1
Ivns1abp	0.0246478	-0.12149	0.192	0.245	1
Pmepa1	0.0253481	-0.11062	0.123	0.168	1
Fchsd2	0.0276145	-0.12161	0.235	0.288	1
Pitpnc1	0.0278544	-0.197127	0.272	0.318	1
Ank	0.0286727	0.109674	0.242	0.194	1
Smap2	0.0294438	-0.109216	0.232	0.29	1
Etv6	0.029487	-0.106857	0.202	0.256	1
Auts2	0.0295614	-0.167859	0.331	0.38	1
Ctnna2	0.0317768	-0.132612	0.328	0.387	1
Chn2	0.0340771	-0.125751	0.225	0.278	1
Ly86	0.0371395	-0.228191	0.318	0.358	1
Inpp5d	0.0388434	-0.253689	0.467	0.473	1
Siglech	0.0419688	-0.134315	0.172	0.216	1
Ctss	0.042594	-0.112278	0.159	0.203	1
Maml2	0.0428544	-0.119789	0.225	0.275	1
Pak7	0.0461279	0.124287	0.262	0.222	1
Gpr34	0.0467115	-0.101117	0.119	0.16	1
Atp6v0b	0.0474993	0.106731	0.411	0.366	1
Gm10790	0.0477603	-0.123611	0.209	0.255	1
Mdga2	0.0507919	-0.122253	0.361	0.413	1
Mitf	0.0519156	-0.113726	0.225	0.273	1
Ptprd	0.0544138	-0.215241	0.815	0.604	1
Dennd4a	0.0568599	-0.122518	0.315	0.367	1
Snx29	0.0582005	-0.122114	0.291	0.342	1
Agmo	0.0605969	-0.118194	0.169	0.208	1
Gm2629	0.060926	-0.119395	0.205	0.247	1
Rasgrp3	0.0612531	-0.100152	0.172	0.215	1
Gab2	0.0619299	-0.124772	0.315	0.365	1
Cx3cr1	0.0654944	-0.11246	0.235	0.279	1
Mef2c	0.0698542	-0.144572	0.543	0.597	1
Ube2e2	0.0700578	0.10734	0.381	0.343	1
Fgf13	0.0700728	-0.136828	0.199	0.239	1
Mir142hg	0.0761692	-0.101438	0.142	0.178	1
Entpd1	0.0823952	-0.124953	0.205	0.243	1
Itsn2	0.08498	0.105094	0.215	0.181	1
Mef2a	0.0971566	-0.196312	0.49	0.495	1
Inpp4b	0.101142	-0.159884	0.351	0.376	1
Dock8	0.105846	-0.129293	0.288	0.321	1
Serinc3	0.109937	-0.113796	0.228	0.261	1
Chd9	0.132275	-0.116354	0.407	0.443	1
Apbb1ip	0.144928	-0.151623	0.321	0.343	1
Itgb5	0.172591	-0.10833	0.265	0.296	1
Dlg1	0.216698	0.109062	0.278	0.261	1
Hexb	0.22729	-0.118198	0.381	0.394	1
Ssh2	0.237445	-0.143876	0.464	0.473	1
Slc8a1	0.265603	-0.113294	0.563	0.594	1
Csmd3	0.269438	-0.244718	0.606	0.62	1
Lyn	0.342828	-0.102255	0.358	0.371	1
Tgfbr1	0.440099	-0.178556	0.474	0.453	1
Mbnl1	0.560634	-0.103044	0.417	0.41	1
Lrrc4c	0.955791	-0.165241	0.421	0.386	1

## Sheet: S5f_DEGen_MGClust8_E4SynCrevsE4
gene	p_val	avg_log2FC	pct.1	pct.2	p_val_adj
Ndst3	1.06783e-26	0.485427	0.4	0	2.11238e-22
Triobp	1.06783e-26	0.485427	0.4	0	2.11238e-22
Gm31615	1.06783e-26	0.485427	0.4	0	2.11238e-22
9130024F11Rik	3.66583e-17	0.653068	0.6	0.014	7.25175e-13
Gm38394	4.82295e-14	0.263034	0.2	0	9.54076e-10
Serpinc1	4.82295e-14	0.263034	0.2	0	9.54076e-10
Grem2	4.82295e-14	0.263034	0.2	0	9.54076e-10
Pax6os1	4.82295e-14	0.263034	0.2	0	9.54076e-10
Gm14252	4.82295e-14	0.263034	0.2	0	9.54076e-10
Zbtb46	4.82295e-14	0.263034	0.2	0	9.54076e-10
Gm3143	4.82295e-14	0.263034	0.2	0	9.54076e-10
Isg20l2	4.82295e-14	0.263034	0.2	0	9.54076e-10
Gm12522	4.82295e-14	0.263034	0.2	0	9.54076e-10
Gm12371	4.82295e-14	0.263034	0.2	0	9.54076e-10
Npr2	4.82295e-14	0.263034	0.2	0	9.54076e-10
Pappa	4.82295e-14	0.263034	0.2	0	9.54076e-10
Fyb2	4.82295e-14	0.263034	0.2	0	9.54076e-10
Gm12802	4.82295e-14	0.263034	0.2	0	9.54076e-10
Lao1	4.82295e-14	0.263034	0.2	0	9.54076e-10
Zbtb8b	4.82295e-14	0.263034	0.2	0	9.54076e-10
Gm12971	4.82295e-14	0.263034	0.2	0	9.54076e-10
Selenon	4.82295e-14	0.263034	0.2	0	9.54076e-10
Cnpy1	4.82295e-14	0.263034	0.2	0	9.54076e-10
Ogfod2	4.82295e-14	0.263034	0.2	0	9.54076e-10
Elfn1	4.82295e-14	0.263034	0.2	0	9.54076e-10
Kl	4.82295e-14	0.263034	0.2	0	9.54076e-10
Adck2	4.82295e-14	0.263034	0.2	0	9.54076e-10
Gimap5	4.82295e-14	0.263034	0.2	0	9.54076e-10
Mad2l1	4.82295e-14	0.263034	0.2	0	9.54076e-10
Gm15567	4.82295e-14	0.263034	0.2	0	9.54076e-10
Atp10a	4.82295e-14	0.263034	0.2	0	9.54076e-10
Sox1ot	4.82295e-14	0.263034	0.2	0	9.54076e-10
Aadat	4.82295e-14	0.263034	0.2	0	9.54076e-10
Tox3	4.82295e-14	0.263034	0.2	0	9.54076e-10
4930578M07Rik	4.82295e-14	0.263034	0.2	0	9.54076e-10
Gm15898	4.82295e-14	0.263034	0.2	0	9.54076e-10
Gm48529	4.82295e-14	0.485427	0.2	0	9.54076e-10
Hyal2	4.82295e-14	0.263034	0.2	0	9.54076e-10
Slc6a20a	4.82295e-14	0.263034	0.2	0	9.54076e-10
Cxcr6	4.82295e-14	0.263034	0.2	0	9.54076e-10
Gm19395	4.82295e-14	0.263034	0.2	0	9.54076e-10
Tcn2	4.82295e-14	0.263034	0.2	0	9.54076e-10
Tmem17	4.82295e-14	0.263034	0.2	0	9.54076e-10
Gm12248	4.82295e-14	0.263034	0.2	0	9.54076e-10
AI662270	4.82295e-14	0.263034	0.2	0	9.54076e-10
Gm47484	4.82295e-14	0.263034	0.2	0	9.54076e-10
Vash1	4.82295e-14	0.263034	0.2	0	9.54076e-10
Tmem63c	4.82295e-14	0.263034	0.2	0	9.54076e-10
Gm49144	4.82295e-14	0.263034	0.2	0	9.54076e-10
Gm16133	4.82295e-14	0.263034	0.2	0	9.54076e-10
Ccnb1	4.82295e-14	0.263034	0.2	0	9.54076e-10
Gm49201	4.82295e-14	0.263034	0.2	0	9.54076e-10
Rnf31	4.82295e-14	0.263034	0.2	0	9.54076e-10
Tssk4	4.82295e-14	0.263034	0.2	0	9.54076e-10
Adam2	4.82295e-14	0.263034	0.2	0	9.54076e-10
Tmprss6	4.82295e-14	0.485427	0.2	0	9.54076e-10
Fam118a	4.82295e-14	0.263034	0.2	0	9.54076e-10
Krt80	4.82295e-14	0.263034	0.2	0	9.54076e-10
Zbtb11os1	4.82295e-14	0.263034	0.2	0	9.54076e-10
Gm49959	4.82295e-14	0.263034	0.2	0	9.54076e-10
Grm4	4.82295e-14	0.263034	0.2	0	9.54076e-10
Pnpla1	4.82295e-14	0.263034	0.2	0	9.54076e-10
Tbc1d22bos	4.82295e-14	0.263034	0.2	0	9.54076e-10
Ptchd4	4.82295e-14	0.263034	0.2	0	9.54076e-10
Srf	4.82295e-14	0.263034	0.2	0	9.54076e-10
Fshr	4.82295e-14	0.263034	0.2	0	9.54076e-10
Gm33228	4.82295e-14	0.263034	0.2	0	9.54076e-10
4930471G03Rik	4.82295e-14	0.263034	0.2	0	9.54076e-10
Lrp3	3.56256e-11	0.470372	0.4	0.01	7.04746e-07
H2-Ke6	3.56256e-11	0.470372	0.4	0.01	7.04746e-07
Airn	1.9676e-09	0.465389	0.4	0.014	3.8923e-05
Ncs1	3.49538e-08	0.460423	0.4	0.017	0.000691457
Ift140	3.92444e-08	0.455474	0.4	0.017	0.000776334
Kcnd2	9.53581e-08	2.03528	0.6	0.049	0.00188637
4930558K02Rik	1.41374e-07	0.480391	0.2	0.003	0.00279666
Slc39a2	1.41374e-07	0.673036	0.2	0.003	0.00279666
Ccdc22	1.41374e-07	0.480391	0.2	0.003	0.00279666
Gpr35	1.56491e-07	0.257999	0.2	0.003	0.00309571
Ackr1	1.56491e-07	0.257999	0.2	0.003	0.00309571
Rrp15	1.56491e-07	0.257999	0.2	0.003	0.00309571
Rapgef4os1	1.56491e-07	0.257999	0.2	0.003	0.00309571
Tspan18	1.56491e-07	0.257999	0.2	0.003	0.00309571
Zfp937	1.56491e-07	0.257999	0.2	0.003	0.00309571
Sox12	1.56491e-07	0.257999	0.2	0.003	0.00309571
Rims4	1.56491e-07	0.257999	0.2	0.003	0.00309571
Fam210b	1.56491e-07	0.257999	0.2	0.003	0.00309571
Ogfr	1.56491e-07	0.257999	0.2	0.003	0.00309571
Mex3a	1.56491e-07	0.257999	0.2	0.003	0.00309571
1700094D03Rik	1.56491e-07	0.257999	0.2	0.003	0.00309571
Sema6c	1.56491e-07	0.257999	0.2	0.003	0.00309571
Gm40155	1.56491e-07	0.257999	0.2	0.003	0.00309571
Gm12977	1.56491e-07	0.257999	0.2	0.003	0.00309571
Galnt9	1.56491e-07	0.257999	0.2	0.003	0.00309571
Radil	1.56491e-07	0.257999	0.2	0.003	0.00309571
Gm44071	1.56491e-07	0.257999	0.2	0.003	0.00309571
Gm5577	1.56491e-07	0.257999	0.2	0.003	0.00309571
Alox5	1.56491e-07	0.257999	0.2	0.003	0.00309571
Calca	1.56491e-07	0.257999	0.2	0.003	0.00309571
Zfp791	1.56491e-07	0.257999	0.2	0.003	0.00309571
Gm48604	1.56491e-07	0.257999	0.2	0.003	0.00309571
Celf6	1.56491e-07	0.257999	0.2	0.003	0.00309571
Smad6	1.56491e-07	0.257999	0.2	0.003	0.00309571
Tpbg	1.56491e-07	0.257999	0.2	0.003	0.00309571
Aste1	1.56491e-07	0.257999	0.2	0.003	0.00309571
Poc1a	1.56491e-07	0.257999	0.2	0.003	0.00309571
Camp	1.56491e-07	0.257999	0.2	0.003	0.00309571
Cmtm6	1.56491e-07	0.257999	0.2	0.003	0.00309571
Rasgef1c	1.56491e-07	0.257999	0.2	0.003	0.00309571
Fam83g	1.56491e-07	0.257999	0.2	0.003	0.00309571
Kcnab3	1.56491e-07	0.257999	0.2	0.003	0.00309571
Cd68	1.56491e-07	0.257999	0.2	0.003	0.00309571
Dpf3	1.56491e-07	0.257999	0.2	0.003	0.00309571
Ogdhl	1.56491e-07	0.257999	0.2	0.003	0.00309571
Ccdc166	1.56491e-07	0.257999	0.2	0.003	0.00309571
Tonsl	1.56491e-07	0.257999	0.2	0.003	0.00309571
C730034F03Rik	1.56491e-07	0.257999	0.2	0.003	0.00309571
Shank3	1.56491e-07	0.257999	0.2	0.003	0.00309571
2310068J16Rik	1.56491e-07	0.257999	0.2	0.003	0.00309571
Gm41442	1.56491e-07	0.257999	0.2	0.003	0.00309571
1700010I14Rik	1.56491e-07	0.257999	0.2	0.003	0.00309571
Gm50071	1.56491e-07	0.257999	0.2	0.003	0.00309571
Tap1	1.56491e-07	0.257999	0.2	0.003	0.00309571
Olfr114	1.56491e-07	0.257999	0.2	0.003	0.00309571
Spats1	1.56491e-07	0.257999	0.2	0.003	0.00309571
Treml2	1.56491e-07	0.257999	0.2	0.003	0.00309571
Ppargc1b	1.56491e-07	0.257999	0.2	0.003	0.00309571
Myo5b	1.56491e-07	0.257999	0.2	0.003	0.00309571
Elk1	1.56491e-07	0.257999	0.2	0.003	0.00309571
Tprn	3.05152e-07	0.455474	0.4	0.021	0.00603653
Map3k10	3.05152e-07	0.455474	0.4	0.021	0.00603653
Abhd17a	3.05152e-07	0.455474	0.4	0.021	0.00603653
Tmem108	7.50946e-07	0.764694	0.6	0.056	0.0148552
Gm15594	1.21241e-06	0.643186	0.4	0.024	0.0239839
Gm47371	1.21241e-06	0.643186	0.4	0.024	0.0239839
Ccdc167	1.65735e-06	0.450541	0.4	0.024	0.0327857
Fgf14	1.80697e-06	0.989036	0.6	0.059	0.0357455
Klhl15	1.81365e-06	0.445626	0.4	0.024	0.0358776
Senp7	3.01699e-06	0.75048	0.6	0.063	0.0596821
Rab11fip4	4.84791e-06	0.755203	0.6	0.066	0.0959014
H2-K1	4.91131e-06	0.585278	0.6	0.063	0.0971555
Topbp1	6.45243e-06	0.445626	0.4	0.028	0.127642
Utrn	6.45243e-06	0.445626	0.4	0.028	0.127642
Gm26854	6.45243e-06	0.445626	0.4	0.028	0.127642
Svil	6.45243e-06	0.445626	0.4	0.028	0.127642
Prrc1	6.45243e-06	0.445626	0.4	0.028	0.127642
Tmem59l	8.89214e-06	0.580555	0.6	0.066	0.175904
Copa	9.89562e-06	0.883747	0.6	0.073	0.195755
Gm17106	1.95405e-05	0.939823	0.8	0.136	0.38655
Mrgbp	1.97086e-05	0.440727	0.4	0.031	0.389876
Prkrip1	1.97086e-05	0.440727	0.4	0.031	0.389876
Gm43376	2.12176e-05	0.435845	0.4	0.031	0.419726
Gm48250	2.12176e-05	0.435845	0.4	0.031	0.419726
Stimate	2.12176e-05	0.435845	0.4	0.031	0.419726
Arhgap26	2.12176e-05	0.435845	0.4	0.031	0.419726
Lhx2	2.19826e-05	0.475373	0.2	0.007	0.434859
Ank1	2.19826e-05	0.475373	0.2	0.007	0.434859
Ica1l	2.51835e-05	0.252981	0.2	0.007	0.49818
Ankzf1	2.51835e-05	0.252981	0.2	0.007	0.49818
Shcbp1l	2.51835e-05	0.252981	0.2	0.007	0.49818
Qsox1	2.51835e-05	0.252981	0.2	0.007	0.49818
Wdr34	2.51835e-05	0.252981	0.2	0.007	0.49818
Itga4	2.51835e-05	0.252981	0.2	0.007	0.49818
Fahd2a	2.51835e-05	0.252981	0.2	0.007	0.49818
Nudt6	2.51835e-05	0.252981	0.2	0.007	0.49818
Efna3	2.51835e-05	0.252981	0.2	0.007	0.49818
Slc39a1	2.51835e-05	0.252981	0.2	0.007	0.49818
Cd72	2.51835e-05	0.252981	0.2	0.007	0.49818
Susd1	2.51835e-05	0.252981	0.2	0.007	0.49818
Ube4bos1	2.51835e-05	0.252981	0.2	0.007	0.49818
Tmem201	2.51835e-05	0.252981	0.2	0.007	0.49818
Gm26954	2.51835e-05	0.252981	0.2	0.007	0.49818
Reln	2.51835e-05	0.252981	0.2	0.007	0.49818
Tacc3	2.51835e-05	0.252981	0.2	0.007	0.49818
Tmem156	2.51835e-05	0.252981	0.2	0.007	0.49818
Lnx1	2.51835e-05	0.252981	0.2	0.007	0.49818
Mthfd2l	2.51835e-05	0.252981	0.2	0.007	0.49818
Sdad1	2.51835e-05	0.252981	0.2	0.007	0.49818
Hip1r	2.51835e-05	0.252981	0.2	0.007	0.49818
Ankrd61	2.51835e-05	0.252981	0.2	0.007	0.49818
Wdr62	2.51835e-05	0.252981	0.2	0.007	0.49818
Gm16638	2.51835e-05	0.252981	0.2	0.007	0.49818
Mcf2l	2.51835e-05	0.252981	0.2	0.007	0.49818
Mast1	2.51835e-05	0.252981	0.2	0.007	0.49818
Pcnx2	2.51835e-05	0.252981	0.2	0.007	0.49818
Layn	2.51835e-05	0.252981	0.2	0.007	0.49818
Bcl2a1a	2.51835e-05	0.252981	0.2	0.007	0.49818
Gpd1l	2.51835e-05	0.252981	0.2	0.007	0.49818
Slc6a20b	2.51835e-05	0.252981	0.2	0.007	0.49818
Ccn2	2.51835e-05	0.252981	0.2	0.007	0.49818
Diras1	2.51835e-05	0.252981	0.2	0.007	0.49818
Pwp1	2.51835e-05	0.252981	0.2	0.007	0.49818
Ddx56	2.51835e-05	0.252981	0.2	0.007	0.49818
Mmgt2	2.51835e-05	0.252981	0.2	0.007	0.49818
Acsf2	2.51835e-05	0.252981	0.2	0.007	0.49818
Wnt3	2.51835e-05	0.252981	0.2	0.007	0.49818
Rfng	2.51835e-05	0.252981	0.2	0.007	0.49818
Sptb	2.51835e-05	0.252981	0.2	0.007	0.49818
Gm29361	2.51835e-05	0.252981	0.2	0.007	0.49818
Acot6	2.51835e-05	0.252981	0.2	0.007	0.49818
Tdp1	2.51835e-05	0.252981	0.2	0.007	0.49818
Ccdc85c	2.51835e-05	0.252981	0.2	0.007	0.49818
Cage1	2.51835e-05	0.252981	0.2	0.007	0.49818
Srd5a1	2.51835e-05	0.252981	0.2	0.007	0.49818
Gm48006	2.51835e-05	0.252981	0.2	0.007	0.49818
Thtpa	2.51835e-05	0.252981	0.2	0.007	0.49818
Tvp23a	2.51835e-05	0.252981	0.2	0.007	0.49818
B4galt4	2.51835e-05	0.252981	0.2	0.007	0.49818
Plcxd2	2.51835e-05	0.252981	0.2	0.007	0.49818
AC154200.1	2.51835e-05	0.252981	0.2	0.007	0.49818
Cbs	2.51835e-05	0.252981	0.2	0.007	0.49818
Zfp472	2.51835e-05	0.252981	0.2	0.007	0.49818
Vps52	2.51835e-05	0.252981	0.2	0.007	0.49818
Spdya	2.51835e-05	0.252981	0.2	0.007	0.49818
Sult6b1	2.51835e-05	0.252981	0.2	0.007	0.49818
Efemp2	2.51835e-05	0.252981	0.2	0.007	0.49818
Arhgap19	2.51835e-05	0.252981	0.2	0.007	0.49818
Morn4	2.51835e-05	0.252981	0.2	0.007	0.49818
Pkd2l1	2.51835e-05	0.252981	0.2	0.007	0.49818
Smarca1	2.51835e-05	0.252981	0.2	0.007	0.49818
Zxdb	2.51835e-05	0.252981	0.2	0.007	0.49818
Dnpep	2.69546e-05	0.24798	0.2	0.007	0.533217
Slc22a15	2.69546e-05	0.242997	0.2	0.007	0.533217
Sdk2	2.69546e-05	0.24798	0.2	0.007	0.533217
Stxbp6	3.13631e-05	0.909358	0.8	0.15	0.620425
Larp6	3.5898e-05	0.62849	0.4	0.035	0.710134
Mettl6	3.5898e-05	0.798415	0.4	0.035	0.710134
Mknk1	3.70478e-05	0.571157	0.6	0.077	0.732879
Gm816	3.84475e-05	0.623624	0.4	0.035	0.760568
Camk2a	3.98227e-05	0.783867	0.4	0.035	0.787772
Acvr2a	5.01641e-05	0.435845	0.4	0.035	0.992346
Foxk1	7.8992e-05	0.623624	0.4	0.038	1
Rnf157	8.4167e-05	0.618775	0.4	0.038	1
Tbce	9.53813e-05	0.604324	0.4	0.038	1
Nipal3	0.000110939	0.430979	0.4	0.038	1
Usp4	0.000110939	0.430979	0.4	0.038	1
Sar1a	0.000110939	0.430979	0.4	0.038	1
Gm29237	0.000110939	0.430979	0.4	0.038	1
Akr1b3	0.000130802	0.543322	0.6	0.087	1
Med15	0.000155725	0.618775	0.4	0.042	1
Mef2d	0.000198831	0.856091	0.6	0.098	1
Csrnp3	0.00021964	0.42613	0.4	0.042	1
Epb41l4b	0.00021964	0.42613	0.4	0.042	1
Amz2	0.00021964	0.42613	0.4	0.042	1
Cdyl	0.00021964	0.42613	0.4	0.042	1
Rnmt	0.00021964	0.42613	0.4	0.042	1
Epb41l1	0.000232754	0.421296	0.4	0.042	1
Ube2i	0.000232754	0.416479	0.4	0.042	1
Lrrc8d	0.000246668	0.833442	0.6	0.105	1
Car10	0.00026107	0.411678	0.4	0.042	1
Aff2	0.000285186	0.470372	0.2	0.01	1
Cntln	0.000297056	0.609125	0.4	0.045	1
Cntn5	0.000300249	0.465389	0.2	0.01	1
Dmd	0.000322466	0.672478	0.6	0.098	1
Ccdc115	0.000332472	0.24798	0.2	0.01	1
Stk11ip	0.000332472	0.24798	0.2	0.01	1
Slc4a3	0.000332472	0.24798	0.2	0.01	1
Cops7b	0.000332472	0.24798	0.2	0.01	1
D2hgdh	0.000332472	0.24798	0.2	0.01	1
Syt2	0.000332472	0.24798	0.2	0.01	1
Miga2	0.000332472	0.24798	0.2	0.01	1
Ntmt1	0.000332472	0.24798	0.2	0.01	1
Arl5a	0.000332472	0.24798	0.2	0.01	1
Shf	0.000332472	0.24798	0.2	0.01	1
Dhx35	0.000332472	0.24798	0.2	0.01	1
Acot8	0.000332472	0.24798	0.2	0.01	1
Erich6	0.000332472	0.24798	0.2	0.01	1
Adar	0.000332472	0.24798	0.2	0.01	1
Prss12	0.000332472	0.24798	0.2	0.01	1
Ptpru	0.000332472	0.24798	0.2	0.01	1
Pqlc2	0.000332472	0.24798	0.2	0.01	1
Kcnk3	0.000332472	0.24798	0.2	0.01	1
Ift172	0.000332472	0.24798	0.2	0.01	1
Bud23	0.000332472	0.24798	0.2	0.01	1
Zfp956	0.000332472	0.24798	0.2	0.01	1
Klf15	0.000332472	0.24798	0.2	0.01	1
Acrbp	0.000332472	0.24798	0.2	0.01	1
Clec2d	0.000332472	0.24798	0.2	0.01	1
Tmem86b	0.000332472	0.24798	0.2	0.01	1
Npas1	0.000332472	0.24798	0.2	0.01	1
BC024978	0.000332472	0.24798	0.2	0.01	1
Alkbh6	0.000332472	0.24798	0.2	0.01	1
Gm44662	0.000332472	0.24798	0.2	0.01	1
Zdhhc13	0.000332472	0.24798	0.2	0.01	1
Gm7580	0.000332472	0.24798	0.2	0.01	1
Fah	0.000332472	0.24798	0.2	0.01	1
Dnhd1	0.000332472	0.24798	0.2	0.01	1
R74862	0.000332472	0.24798	0.2	0.01	1
Dhcr7	0.000332472	0.24798	0.2	0.01	1
Gm15347	0.000332472	0.24798	0.2	0.01	1
Utp4	0.000332472	0.24798	0.2	0.01	1
Clmp	0.000332472	0.24798	0.2	0.01	1
Gm27241	0.000332472	0.24798	0.2	0.01	1
Gm17477	0.000332472	0.24798	0.2	0.01	1
Gm16126	0.000332472	0.24798	0.2	0.01	1
Cited2	0.000332472	0.24798	0.2	0.01	1
Fgd6	0.000332472	0.24798	0.2	0.01	1
Lyz2	0.000332472	0.24798	0.2	0.01	1
Ikzf4	0.000332472	0.24798	0.2	0.01	1
Dgka	0.000332472	0.24798	0.2	0.01	1
Gm11944	0.000332472	0.24798	0.2	0.01	1
Gm20456	0.000332472	0.24798	0.2	0.01	1
Ccdc137	0.000332472	0.24798	0.2	0.01	1
Lrrc45	0.000332472	0.24798	0.2	0.01	1
Fkbp1b	0.000332472	0.24798	0.2	0.01	1
Crip2	0.000332472	0.24798	0.2	0.01	1
Shc3	0.000332472	0.24798	0.2	0.01	1
Hrh2	0.000332472	0.24798	0.2	0.01	1
Tifab	0.000332472	0.24798	0.2	0.01	1
4930415C11Rik	0.000332472	0.24798	0.2	0.01	1
Klhl33	0.000332472	0.24798	0.2	0.01	1
Pnp	0.000332472	0.24798	0.2	0.01	1
Ccdc184	0.000332472	0.24798	0.2	0.01	1
Ddx23	0.000332472	0.24798	0.2	0.01	1
5330439K02Rik	0.000332472	0.24798	0.2	0.01	1
Alg1	0.000332472	0.24798	0.2	0.01	1
Olig2	0.000332472	0.24798	0.2	0.01	1
Mllt1	0.000332472	0.24798	0.2	0.01	1
Gspt2	0.000332472	0.24798	0.2	0.01	1
Prps2	0.000332472	0.24798	0.2	0.01	1
Rsbn1l	0.000342534	0.699529	0.6	0.105	1
A230006K03Rik	0.000349914	0.242997	0.2	0.01	1
Lamtor3	0.000397932	0.421296	0.4	0.045	1
Polr2j	0.000397932	0.421296	0.4	0.045	1
Ppil4	0.000397932	0.421296	0.4	0.045	1
Gm48512	0.000399375	0.681439	0.6	0.105	1
Frg1	0.000420064	0.416479	0.4	0.045	1
Mcrip1	0.000420064	0.416479	0.4	0.045	1
Psd	0.000420064	0.416479	0.4	0.045	1
Xpr1	0.000439262	0.694985	0.6	0.108	1
Igf2bp3	0.000443265	0.411678	0.4	0.045	1
Ddhd2	0.000520301	0.681439	0.6	0.108	1
Maged1	0.000662737	0.520531	0.6	0.105	1
Api5	0.000670711	0.416479	0.4	0.049	1
Ikbkb	0.000670711	0.416479	0.4	0.049	1
Rnf43	0.000670711	0.416479	0.4	0.049	1
Clec16a	0.000670711	0.416479	0.4	0.049	1
Asxl3	0.000670711	0.416479	0.4	0.049	1
Gfpt1	0.000705624	0.411678	0.4	0.049	1
Pcsk7	0.000705624	0.411678	0.4	0.049	1
B3gat3	0.000705624	0.411678	0.4	0.049	1
Ralbp1	0.000742106	0.402124	0.4	0.049	1
Smad2	0.000742106	0.402124	0.4	0.049	1
Gm34408	0.000780216	0.397371	0.4	0.049	1
Rims1	0.000861564	0.38791	0.4	0.049	1
Lrp1	0.00100398	0.654721	0.6	0.115	1
Klhdc10	0.00111716	0.406893	0.4	0.052	1
S100b	0.00111716	0.406893	0.4	0.052	1
Erg28	0.00112724	0.599539	0.4	0.056	1
Psmc6	0.00115928	0.668018	0.6	0.122	1
Kras	0.00117143	0.402124	0.4	0.052	1
Lrrtm3	0.00128544	0.91908	0.8	0.21	1
Lrrn2	0.00135837	0.465389	0.2	0.014	1
Asb7	0.00135837	0.465389	0.2	0.014	1
Cdh11	0.00135837	0.465389	0.2	0.014	1
Hyou1	0.00135837	0.465389	0.2	0.014	1
Eral1	0.00135837	0.465389	0.2	0.014	1
Taok3	0.00154329	0.654721	0.6	0.126	1
Rgs8	0.00160061	0.242997	0.2	0.014	1
Dars2	0.00160061	0.242997	0.2	0.014	1
Pycr2	0.00160061	0.242997	0.2	0.014	1
Fbxw5	0.00160061	0.242997	0.2	0.014	1
Plpp7	0.00160061	0.242997	0.2	0.014	1
Accs	0.00160061	0.242997	0.2	0.014	1
4930533B01Rik	0.00160061	0.242997	0.2	0.014	1
Polr1b	0.00160061	0.242997	0.2	0.014	1
Lekr1	0.00160061	0.242997	0.2	0.014	1
Rbm15	0.00160061	0.242997	0.2	0.014	1
Celsr2	0.00160061	0.242997	0.2	0.014	1
2810405F17Rik	0.00160061	0.242997	0.2	0.014	1
Gm16023	0.00160061	0.242997	0.2	0.014	1
Ccdc146	0.00160061	0.242997	0.2	0.014	1
Tlr1	0.00160061	0.242997	0.2	0.014	1
Gm43813	0.00160061	0.242997	0.2	0.014	1
E130309D02Rik	0.00160061	0.242997	0.2	0.014	1
Plekha8	0.00160061	0.242997	0.2	0.014	1
Erc1	0.00160061	0.242997	0.2	0.014	1
Fbxo46	0.00160061	0.242997	0.2	0.014	1
Bckdha	0.00160061	0.242997	0.2	0.014	1
Shank1	0.00160061	0.242997	0.2	0.014	1
Fuz	0.00160061	0.242997	0.2	0.014	1
Xndc1	0.00160061	0.242997	0.2	0.014	1
Trim5	0.00160061	0.242997	0.2	0.014	1
Ampd3	0.00160061	0.242997	0.2	0.014	1
Sh2b1	0.00160061	0.242997	0.2	0.014	1
Gm44759	0.00160061	0.242997	0.2	0.014	1
Tspan4	0.00160061	0.242997	0.2	0.014	1
LTO1	0.00160061	0.242997	0.2	0.014	1
Ash2l	0.00160061	0.242997	0.2	0.014	1
Mtmr7	0.00160061	0.242997	0.2	0.014	1
D230025D16Rik	0.00160061	0.242997	0.2	0.014	1
Zfp612	0.00160061	0.242997	0.2	0.014	1
Hdac2	0.00160061	0.242997	0.2	0.014	1
Cd164	0.00160061	0.242997	0.2	0.014	1
Gucd1	0.00160061	0.242997	0.2	0.014	1
Cfap410	0.00160061	0.242997	0.2	0.014	1
Plxnc1	0.00160061	0.242997	0.2	0.014	1
Ptprr	0.00160061	0.242997	0.2	0.014	1
Slc22a5	0.00160061	0.242997	0.2	0.014	1
Atp1b2	0.00160061	0.242997	0.2	0.014	1
Nlgn2	0.00160061	0.242997	0.2	0.014	1
Gemin2	0.00160061	0.242997	0.2	0.014	1
Amn	0.00160061	0.242997	0.2	0.014	1
6720489N17Rik	0.00160061	0.242997	0.2	0.014	1
Nudt13	0.00160061	0.242997	0.2	0.014	1
Gm10248	0.00160061	0.242997	0.2	0.014	1
Amer2	0.00160061	0.242997	0.2	0.014	1
Zfp707	0.00160061	0.242997	0.2	0.014	1
Asb8	0.00160061	0.242997	0.2	0.014	1
Cebpd	0.00160061	0.242997	0.2	0.014	1
Tctex1d2	0.00160061	0.242997	0.2	0.014	1
Hcls1	0.00160061	0.242997	0.2	0.014	1
Spice1	0.00160061	0.242997	0.2	0.014	1
4930547E14Rik	0.00160061	0.242997	0.2	0.014	1
Lmf1	0.00160061	0.242997	0.2	0.014	1
D17H6S53E	0.00160061	0.242997	0.2	0.014	1
Shd	0.00160061	0.242997	0.2	0.014	1
Tmem178	0.00160061	0.242997	0.2	0.014	1
Camk4	0.00160061	0.242997	0.2	0.014	1
Ndst1	0.00160061	0.242997	0.2	0.014	1
Cxxc1	0.00160061	0.242997	0.2	0.014	1
Gm20616	0.00160061	0.242997	0.2	0.014	1
Dntt	0.00160061	0.242997	0.2	0.014	1
Hcfc1	0.00160061	0.242997	0.2	0.014	1
Psmd10	0.00160061	0.242997	0.2	0.014	1
Gmeb1	0.00160916	0.406893	0.4	0.056	1
Nampt	0.00160916	0.406893	0.4	0.056	1
Meg3	0.00165368	0.704918	0.8	0.203	1
Dennd4b	0.00166763	0.23803	0.2	0.014	1
Rhof	0.00166763	0.23803	0.2	0.014	1
Eif4e3	0.00166763	0.23803	0.2	0.014	1
Atp13a1	0.00166763	0.23803	0.2	0.014	1
Rnaseh1	0.00166763	0.233081	0.2	0.014	1
Ptdss1	0.00166763	0.23803	0.2	0.014	1
St8sia5	0.00166763	0.233081	0.2	0.014	1
Glud1	0.00168339	0.397371	0.4	0.056	1
Med14	0.00168339	0.402124	0.4	0.056	1
Ttc7b	0.00173942	0.585278	0.4	0.059	1
Mark3	0.00175524	0.654721	0.6	0.129	1
Mrps14	0.00176053	0.392633	0.4	0.056	1
Nxpe3	0.00176053	0.392633	0.4	0.056	1
Arpc5l	0.00233122	0.402124	0.4	0.059	1
Ctcf	0.00233122	0.402124	0.4	0.059	1
Pla2g3	0.00233122	0.402124	0.4	0.059	1
Sirt7	0.00233122	0.402124	0.4	0.059	1
Ppp1r13b	0.00233122	0.402124	0.4	0.059	1
Slc43a2	0.00243296	0.397371	0.4	0.059	1
Tmx3	0.00253841	0.392633	0.4	0.059	1
Armh3	0.00253841	0.392633	0.4	0.059	1
Tmtc2	0.00260523	0.650316	0.6	0.14	1
Cd300c2	0.00264772	0.378512	0.4	0.059	1
Grin1	0.00276085	0.383203	0.4	0.059	1
Eif4h	0.00277463	0.493647	0.6	0.129	1
Scamp2	0.00325859	0.397371	0.4	0.063	1
Sgpl1	0.00325859	0.397371	0.4	0.063	1
Nek9	0.00325859	0.397371	0.4	0.063	1
Ube2w	0.00333086	0.575848	0.4	0.066	1
Brd4	0.00333369	0.467256	0.6	0.129	1
Sltm	0.00334959	0.763267	0.6	0.157	1
Pllp	0.00339353	0.38791	0.4	0.063	1
Etv1	0.00339353	0.392633	0.4	0.063	1
Camk2b	0.00339566	0.571157	0.4	0.066	1
Cacybp	0.00353308	0.38791	0.4	0.063	1
Sesn1	0.00353308	0.38791	0.4	0.063	1
Wwp1	0.00388736	0.484796	0.6	0.136	1
Zfp24	0.00390424	0.653068	0.2	0.017	1
Tnik	0.00398089	0.369174	0.4	0.063	1
Cntn6	0.00404213	0.455474	0.2	0.017	1
Rac1	0.00406309	0.471621	0.6	0.136	1
Ulk2	0.00412014	0.601451	0.8	0.224	1
Pgm2l1	0.00429069	0.571157	0.4	0.07	1
Nbea	0.00430581	0.693749	0.8	0.252	1
Naxd	0.00441707	0.392633	0.4	0.066	1
Gna15	0.00459105	0.38791	0.4	0.066	1
Zmym5	0.00459105	0.38791	0.4	0.066	1
Lrpprc	0.00459105	0.38791	0.4	0.066	1
Cnot6l	0.00462631	0.561819	0.4	0.07	1
Acadl	0.004634	0.23803	0.2	0.017	1
Rabif	0.004634	0.23803	0.2	0.017	1
Ddx59	0.004634	0.23803	0.2	0.017	1
Tada1	0.004634	0.23803	0.2	0.017	1
Gm13269	0.004634	0.23803	0.2	0.017	1
Med22	0.004634	0.23803	0.2	0.017	1
Rpap1	0.004634	0.23803	0.2	0.017	1
Zscan29	0.004634	0.23803	0.2	0.017	1
Lzts3	0.004634	0.23803	0.2	0.017	1
Flrt3	0.004634	0.23803	0.2	0.017	1
Uckl1	0.004634	0.23803	0.2	0.017	1
Plrg1	0.004634	0.23803	0.2	0.017	1
Fam189b	0.004634	0.23803	0.2	0.017	1
Zfp687	0.004634	0.23803	0.2	0.017	1
Slc16a1	0.004634	0.23803	0.2	0.017	1
Tmigd3	0.004634	0.23803	0.2	0.017	1
Gstm1	0.004634	0.23803	0.2	0.017	1
Alpk1	0.004634	0.23803	0.2	0.017	1
Bank1	0.004634	0.23803	0.2	0.017	1
Dhcr24	0.004634	0.23803	0.2	0.017	1
AU022252	0.004634	0.23803	0.2	0.017	1
Pou3f1	0.004634	0.23803	0.2	0.017	1
Rbm48	0.004634	0.23803	0.2	0.017	1
Insig1	0.004634	0.23803	0.2	0.017	1
Tmem214	0.004634	0.23803	0.2	0.017	1
Aldh2	0.004634	0.23803	0.2	0.017	1
Acad10	0.004634	0.23803	0.2	0.017	1
Brap	0.004634	0.23803	0.2	0.017	1
Psmd9	0.004634	0.23803	0.2	0.017	1
Diablo	0.004634	0.23803	0.2	0.017	1
Clec2l	0.004634	0.23803	0.2	0.017	1
Sec13	0.004634	0.23803	0.2	0.017	1
St8sia1	0.004634	0.23803	0.2	0.017	1
Lrmp	0.004634	0.23803	0.2	0.017	1
Stk38l	0.004634	0.23803	0.2	0.017	1
Gemin7	0.004634	0.23803	0.2	0.017	1
Shkbp1	0.004634	0.23803	0.2	0.017	1
Paf1	0.004634	0.23803	0.2	0.017	1
Nucb1	0.004634	0.23803	0.2	0.017	1
Arntl	0.004634	0.23803	0.2	0.017	1
Cers4	0.004634	0.23803	0.2	0.017	1
Gm26714	0.004634	0.23803	0.2	0.017	1
4931406C07Rik	0.004634	0.23803	0.2	0.017	1
Tmem205	0.004634	0.23803	0.2	0.017	1
Gm33699	0.004634	0.23803	0.2	0.017	1
Unc13c	0.004634	0.23803	0.2	0.017	1
Gpr62	0.004634	0.23803	0.2	0.017	1
Trmt11	0.004634	0.23803	0.2	0.017	1
Pttg1ip	0.004634	0.23803	0.2	0.017	1
Hmg20b	0.004634	0.23803	0.2	0.017	1
Tspoap1	0.004634	0.23803	0.2	0.017	1
Mrpl45	0.004634	0.23803	0.2	0.017	1
Arhgap27	0.004634	0.23803	0.2	0.017	1
Hs1bp3	0.004634	0.23803	0.2	0.017	1
9330151L19Rik	0.004634	0.23803	0.2	0.017	1
Ttc9	0.004634	0.23803	0.2	0.017	1
Aldh5a1	0.004634	0.23803	0.2	0.017	1
Armh4	0.004634	0.23803	0.2	0.017	1
Mir124a-1hg	0.004634	0.23803	0.2	0.017	1
Ptger4	0.004634	0.23803	0.2	0.017	1
Nadk2	0.004634	0.23803	0.2	0.017	1
Slc11a2	0.004634	0.23803	0.2	0.017	1
1700037C18Rik	0.004634	0.23803	0.2	0.017	1
Clcn2	0.004634	0.23803	0.2	0.017	1
Ncbp2	0.004634	0.23803	0.2	0.017	1
Hmgn1	0.004634	0.23803	0.2	0.017	1
T2	0.004634	0.23803	0.2	0.017	1
Cpne5	0.004634	0.23803	0.2	0.017	1
Abhd3	0.004634	0.23803	0.2	0.017	1
Dtwd2	0.004634	0.23803	0.2	0.017	1
Cndp2	0.004634	0.23803	0.2	0.017	1
Vps51	0.004634	0.23803	0.2	0.017	1
Eml3	0.004634	0.23803	0.2	0.017	1
Ammecr1	0.004634	0.23803	0.2	0.017	1
Sertad2	0.00477064	0.383203	0.4	0.066	1
Ephb2	0.00479552	0.233081	0.2	0.017	1
Emc1	0.00479552	0.228149	0.2	0.017	1
Cyren	0.00479552	0.228149	0.2	0.017	1
Fkbp9	0.00479552	0.233081	0.2	0.017	1
Ppm1m	0.00479552	0.233081	0.2	0.017	1
Sobp	0.00479552	0.233081	0.2	0.017	1
Enpp4	0.00479552	0.233081	0.2	0.017	1
Tenm1	0.00479552	0.233081	0.2	0.017	1
Slc31a1	0.00496159	0.228149	0.2	0.017	1
Gm47167	0.00498325	0.547924	0.4	0.07	1
Nfkb1	0.00539742	0.462904	0.6	0.14	1
Hdac11	0.00551314	0.56648	0.4	0.073	1
Abcc5	0.0056167	0.611263	0.6	0.154	1
Rbfox3	0.00572996	0.869852	0.4	0.073	1
Polr2g	0.00583031	0.38791	0.4	0.07	1
Mog	0.0058316	0.79019	0.8	0.371	1
Clcn4	0.00604925	0.383203	0.4	0.07	1
Tmem208	0.00604925	0.383203	0.4	0.07	1
Eef2	0.00604925	0.383203	0.4	0.07	1
Auh	0.00604925	0.383203	0.4	0.07	1
Sucla2	0.00604925	0.383203	0.4	0.07	1
Setx	0.00627489	0.373835	0.4	0.07	1
Rab6a	0.00643039	0.602727	0.6	0.157	1
Nol4l	0.00727519	0.722466	0.4	0.084	1
Rbfox1	0.00729746	0.805522	0.6	0.15	1
Tnpo3	0.00731755	0.557172	0.4	0.077	1
H2-D1	0.00751947	0.383203	0.4	0.073	1
Naaladl2	0.00793602	0.721079	0.6	0.182	1
Abl2	0.0080668	0.373835	0.4	0.073	1
Sh3gl2	0.0080668	0.373835	0.4	0.073	1
1700084C06Rik	0.00835226	0.369174	0.4	0.073	1
Ctnna3	0.00836912	0.837943	0.8	0.322	1
Hikeshi	0.00838865	0.455474	0.2	0.021	1
Kcnmb4	0.00838865	0.455474	0.2	0.021	1
Tnfaip1	0.00838865	0.455474	0.2	0.021	1
Wdr70	0.00894795	0.355279	0.4	0.073	1
Acat1	0.00950303	0.378512	0.4	0.077	1
Cmip	0.00954723	0.556657	0.6	0.157	1
Xpo7	0.00959954	0.704087	0.4	0.087	1
Atg7	0.00982941	0.369174	0.4	0.077	1
Map7d1	0.00997815	0.561819	0.4	0.084	1
Lin9	0.0100093	0.233081	0.2	0.021	1
Surf2	0.0100093	0.233081	0.2	0.021	1
Cep152	0.0100093	0.233081	0.2	0.021	1
Mcts2	0.0100093	0.233081	0.2	0.021	1
Gm11457	0.0100093	0.233081	0.2	0.021	1
Taf4	0.0100093	0.233081	0.2	0.021	1
Pmvk	0.0100093	0.233081	0.2	0.021	1
Fcgr1	0.0100093	0.233081	0.2	0.021	1
Cd53	0.0100093	0.233081	0.2	0.021	1
Otud6b	0.0100093	0.233081	0.2	0.021	1
Slc35a1	0.0100093	0.233081	0.2	0.021	1
Tmem222	0.0100093	0.233081	0.2	0.021	1
Zbtb17	0.0100093	0.233081	0.2	0.021	1
Tchp	0.0100093	0.233081	0.2	0.021	1
Tmem116	0.0100093	0.233081	0.2	0.021	1
Stambp	0.0100093	0.233081	0.2	0.021	1
Uba3	0.0100093	0.233081	0.2	0.021	1
Rad52	0.0100093	0.233081	0.2	0.021	1
Foxj2	0.0100093	0.233081	0.2	0.021	1
Thap12	0.0100093	0.233081	0.2	0.021	1
Slc25a22	0.0100093	0.233081	0.2	0.021	1
Chid1	0.0100093	0.233081	0.2	0.021	1
Fat1	0.0100093	0.233081	0.2	0.021	1
Nr2c2ap	0.0100093	0.233081	0.2	0.021	1
Cherp	0.0100093	0.233081	0.2	0.021	1
Arhgap10	0.0100093	0.233081	0.2	0.021	1
Smpd3	0.0100093	0.233081	0.2	0.021	1
Cspg4	0.0100093	0.233081	0.2	0.021	1
Snapc5	0.0100093	0.233081	0.2	0.021	1
Gm16794	0.0100093	0.233081	0.2	0.021	1
Plagl1	0.0100093	0.233081	0.2	0.021	1
Fuca2	0.0100093	0.233081	0.2	0.021	1
Sowahc	0.0100093	0.233081	0.2	0.021	1
Fzr1	0.0100093	0.233081	0.2	0.021	1
Slc35e4	0.0100093	0.233081	0.2	0.021	1
Rab34	0.0100093	0.233081	0.2	0.021	1
Fam117a	0.0100093	0.233081	0.2	0.021	1
Zbtb1	0.0100093	0.233081	0.2	0.021	1
Mlh3	0.0100093	0.233081	0.2	0.021	1
Nqo2	0.0100093	0.233081	0.2	0.021	1
Kdm1b	0.0100093	0.233081	0.2	0.021	1
Zfp395	0.0100093	0.233081	0.2	0.021	1
Mtmr12	0.0100093	0.233081	0.2	0.021	1
Rnf19a	0.0100093	0.233081	0.2	0.021	1
Rnf139	0.0100093	0.233081	0.2	0.021	1
St3gal1	0.0100093	0.233081	0.2	0.021	1
Mzt2	0.0100093	0.233081	0.2	0.021	1
Aifm3	0.0100093	0.233081	0.2	0.021	1
Lmln	0.0100093	0.233081	0.2	0.021	1
Itsn1	0.0100093	0.233081	0.2	0.021	1
4732491K20Rik	0.0100093	0.233081	0.2	0.021	1
Zfp983	0.0100093	0.233081	0.2	0.021	1
Snhg9	0.0100093	0.233081	0.2	0.021	1
Zfp563	0.0100093	0.233081	0.2	0.021	1
Oard1	0.0100093	0.233081	0.2	0.021	1
Rbbp8	0.0100093	0.233081	0.2	0.021	1
Cables1	0.0100093	0.233081	0.2	0.021	1
Tmco6	0.0100093	0.233081	0.2	0.021	1
Trpm3	0.0100093	0.233081	0.2	0.021	1
Hif1an	0.0100093	0.233081	0.2	0.021	1
4930484I04Rik	0.0100093	0.233081	0.2	0.021	1
Mpp1	0.0100093	0.233081	0.2	0.021	1
Chfr	0.0101647	0.369174	0.4	0.077	1
Dstyk	0.010307	0.557172	0.4	0.084	1
Arrdc1	0.0103082	0.223233	0.2	0.021	1
Osbpl6	0.0103082	0.228149	0.2	0.021	1
Kbtbd11	0.0103082	0.228149	0.2	0.021	1
Pgls	0.0103082	0.223233	0.2	0.021	1
Bbs4	0.0103082	0.228149	0.2	0.021	1
Ptprg	0.0103082	0.228149	0.2	0.021	1
Pik3c3	0.0103082	0.223233	0.2	0.021	1
Gm10863	0.0105091	0.359896	0.4	0.077	1
Wac	0.010599	0.437064	0.6	0.157	1
Cntnap5a	0.0106141	0.223233	0.2	0.021	1
Dag1	0.0106141	0.213452	0.2	0.021	1
Kctd16	0.0106355	0.529604	0.4	0.08	1
Negr1	0.0108381	0.70866	0.4	0.084	1
Cpeb4	0.0108628	0.355279	0.4	0.077	1
Mat2a	0.0115377	0.59424	0.6	0.182	1
Tmbim1	0.0117966	0.373835	0.4	0.08	1
H2afj	0.0117966	0.373835	0.4	0.08	1
Shprh	0.0117966	0.373835	0.4	0.08	1
Canx	0.0119407	0.432802	0.6	0.161	1
Ptpa	0.0121851	0.364527	0.4	0.08	1
Rprd2	0.0122061	0.722466	0.4	0.087	1
Mon2	0.0123914	0.552541	0.4	0.087	1
Kif5c	0.0125837	0.364527	0.4	0.08	1
Rpl4	0.0125837	0.364527	0.4	0.08	1
Nptn	0.0126376	0.777739	0.6	0.217	1
Slc23a2	0.0129754	0.543322	0.4	0.087	1
Hmbox1	0.0129754	0.543322	0.4	0.087	1
Usp48	0.0131828	0.543322	0.4	0.087	1
Pabpn1	0.0136269	0.70866	0.4	0.098	1
Slc12a6	0.0137581	0.560785	0.6	0.178	1
Fam193a	0.0137771	0.57324	0.6	0.182	1
Trip12	0.0142153	0.552541	0.6	0.175	1
Micos10	0.0142748	0.722466	0.4	0.091	1
Cep68	0.0144132	0.369174	0.4	0.084	1
Rps6ka5	0.0144304	0.428552	0.6	0.168	1
Ppp4r1	0.0151604	0.543322	0.4	0.091	1
3110021N24Rik	0.0165566	0.520531	0.4	0.091	1
Slc25a12	0.017049	0.520531	0.4	0.091	1
Ube3a	0.0176615	0.374419	0.6	0.161	1
Gm13905	0.0178911	0.359896	0.4	0.087	1
Tsg101	0.0178911	0.359896	0.4	0.087	1
Arhgef4	0.0179767	0.228149	0.2	0.024	1
Atg9a	0.0179767	0.228149	0.2	0.024	1
Sphkap	0.0179767	0.228149	0.2	0.024	1
Tnr	0.0179767	0.228149	0.2	0.024	1
Lbr	0.0179767	0.228149	0.2	0.024	1
Bmi1	0.0179767	0.228149	0.2	0.024	1
Nup188	0.0179767	0.228149	0.2	0.024	1
Ddb2	0.0179767	0.228149	0.2	0.024	1
Vapb	0.0179767	0.228149	0.2	0.024	1
Serp1	0.0179767	0.228149	0.2	0.024	1
Slc33a1	0.0179767	0.228149	0.2	0.024	1
Clk2	0.0179767	0.228149	0.2	0.024	1
Lix1l	0.0179767	0.228149	0.2	0.024	1
Gdap2	0.0179767	0.228149	0.2	0.024	1
Lrrc39	0.0179767	0.228149	0.2	0.024	1
Smim8	0.0179767	0.228149	0.2	0.024	1
Gm12709	0.0179767	0.228149	0.2	0.024	1
Prkaa2	0.0179767	0.228149	0.2	0.024	1
Gm12905	0.0179767	0.228149	0.2	0.024	1
Bsdc1	0.0179767	0.228149	0.2	0.024	1
Lypla2	0.0179767	0.228149	0.2	0.024	1
Dipk1a	0.0179767	0.228149	0.2	0.024	1
Pcgf3	0.0179767	0.228149	0.2	0.024	1
Tyw1	0.0179767	0.228149	0.2	0.024	1
Bud31	0.0179767	0.228149	0.2	0.024	1
Fbxl14	0.0179767	0.228149	0.2	0.024	1
Ccdc106	0.0179767	0.228149	0.2	0.024	1
Gpatch1	0.0179767	0.228149	0.2	0.024	1
Tulp2	0.0179767	0.228149	0.2	0.024	1
Nomo1	0.0179767	0.228149	0.2	0.024	1
A330076H08Rik	0.0179767	0.228149	0.2	0.024	1
Tmem9b	0.0179767	0.228149	0.2	0.024	1
Gdpd3	0.0179767	0.228149	0.2	0.024	1
Setd1a	0.0179767	0.228149	0.2	0.024	1
Bet1l	0.0179767	0.228149	0.2	0.024	1
Cars2	0.0179767	0.228149	0.2	0.024	1
Wdr83os	0.0179767	0.228149	0.2	0.024	1
Ldlr	0.0179767	0.228149	0.2	0.024	1
B3gat1	0.0179767	0.228149	0.2	0.024	1
Cep164	0.0179767	0.228149	0.2	0.024	1
Zpr1	0.0179767	0.228149	0.2	0.024	1
Copb2	0.0179767	0.228149	0.2	0.024	1
Gm20470	0.0179767	0.228149	0.2	0.024	1
Asf1a	0.0179767	0.228149	0.2	0.024	1
Pkib	0.0179767	0.228149	0.2	0.024	1
Fam207a	0.0179767	0.228149	0.2	0.024	1
Abca7	0.0179767	0.228149	0.2	0.024	1
Mob3a	0.0179767	0.228149	0.2	0.024	1
Sppl2b	0.0179767	0.228149	0.2	0.024	1
Srebf1	0.0179767	0.228149	0.2	0.024	1
Tubg2	0.0179767	0.228149	0.2	0.024	1
Mettl2	0.0179767	0.228149	0.2	0.024	1
Gga3	0.0179767	0.228149	0.2	0.024	1
Usp36	0.0179767	0.228149	0.2	0.024	1
Rptoros	0.0179767	0.228149	0.2	0.024	1
Zc3h14	0.0179767	0.228149	0.2	0.024	1
Cpsf2	0.0179767	0.228149	0.2	0.024	1
Zfp738	0.0179767	0.228149	0.2	0.024	1
Rpgrip1	0.0179767	0.228149	0.2	0.024	1
Dmtn	0.0179767	0.228149	0.2	0.024	1
Samd12	0.0179767	0.228149	0.2	0.024	1
Mapk8ip2	0.0179767	0.228149	0.2	0.024	1
Adamts20	0.0179767	0.228149	0.2	0.024	1
Rapgef3	0.0179767	0.228149	0.2	0.024	1
Zfp598	0.0179767	0.228149	0.2	0.024	1
Elac1	0.0179767	0.228149	0.2	0.024	1
Tshz1	0.0179767	0.228149	0.2	0.024	1
Grk2	0.0179767	0.228149	0.2	0.024	1
Cyb561a3	0.0179767	0.228149	0.2	0.024	1
Acsl5	0.0179767	0.228149	0.2	0.024	1
Ebp	0.0179767	0.228149	0.2	0.024	1
Brcc3	0.0179767	0.228149	0.2	0.024	1
Csf3r	0.0183099	0.656046	0.6	0.206	1
Ccnt1	0.0184318	0.350677	0.4	0.087	1
Dtymk	0.0184464	0.223233	0.2	0.024	1
Ubac1	0.0184464	0.223233	0.2	0.024	1
Fndc5	0.0184464	0.223233	0.2	0.024	1
1700028E10Rik	0.0184464	0.223233	0.2	0.024	1
Ggct	0.0184464	0.223233	0.2	0.024	1
Ppp6r1	0.0184464	0.223233	0.2	0.024	1
Zfp143	0.0184464	0.223233	0.2	0.024	1
Kars	0.0184464	0.223233	0.2	0.024	1
Trhde	0.0184464	0.218335	0.2	0.024	1
Lrig3	0.0184464	0.223233	0.2	0.024	1
Lrrc59	0.0184464	0.223233	0.2	0.024	1
Dhrs7	0.0184464	0.223233	0.2	0.024	1
Adgre1	0.0184464	0.218335	0.2	0.024	1
Tmlhe	0.0184464	0.218335	0.2	0.024	1
Aatf	0.0188326	0.529604	0.4	0.094	1
Hs3st4	0.0194136	0.213452	0.2	0.024	1
Ubap2l	0.0196729	0.415878	0.6	0.178	1
Tle4	0.0197246	0.407491	0.6	0.175	1
Phf21a	0.020029	0.731321	0.6	0.234	1
Btbd8	0.0200767	0.538735	0.4	0.098	1
Dennd5b	0.0204968	0.516015	0.4	0.094	1
Rbm4b	0.0206533	0.359896	0.4	0.091	1
Riok3	0.0212585	0.355279	0.4	0.091	1
Kctd3	0.0218772	0.350677	0.4	0.091	1
Arhgap25	0.0218772	0.350677	0.4	0.091	1
Sfswap	0.0218773	0.34609	0.4	0.091	1
Snx2	0.0218773	0.34609	0.4	0.091	1
Cdk8	0.0224368	0.520531	0.4	0.098	1
Anapc5	0.0225097	0.336959	0.4	0.091	1
Efnb3	0.0225097	0.336959	0.4	0.091	1
Chd2	0.0225241	0.395	0.6	0.175	1
Prrc2c	0.0232799	0.370338	0.6	0.175	1
Nmnat2	0.0237322	0.445626	0.2	0.028	1
Hint3	0.0237322	0.638271	0.2	0.028	1
Cacna2d1	0.0238158	0.336959	0.4	0.091	1
Chd7	0.0239007	0.403315	0.6	0.182	1
Swt1	0.0242897	0.355279	0.4	0.094	1
Plcb4	0.024492	0.318869	0.4	0.091	1
Rif1	0.0247302	0.520531	0.4	0.101	1
Tmbim4	0.0249761	0.350677	0.4	0.094	1
Plk2	0.0249761	0.350677	0.4	0.094	1
Nfasc	0.0254462	0.516015	0.6	0.199	1
Zbtb7a	0.0256771	0.34609	0.4	0.094	1
Cox7a2l	0.0256771	0.34609	0.4	0.094	1
Acbd5	0.0256772	0.341517	0.4	0.094	1
Tmem178b	0.0261293	0.721399	0.8	0.357	1
Ivns1abp	0.0263205	0.382616	0.6	0.182	1
Tmod1	0.0263928	0.341517	0.4	0.094	1
Ptk2	0.0274074	0.656046	0.6	0.206	1
Zfp91	0.0282751	0.350677	0.4	0.098	1
Fmn2	0.0285216	0.223233	0.2	0.028	1
Alkbh3	0.0285216	0.223233	0.2	0.028	1
Kat14	0.0285216	0.223233	0.2	0.028	1
Ptprt	0.0285216	0.223233	0.2	0.028	1
Manea	0.0285216	0.223233	0.2	0.028	1
Ddx58	0.0285216	0.223233	0.2	0.028	1
Cep85	0.0285216	0.223233	0.2	0.028	1
Slc45a1	0.0285216	0.223233	0.2	0.028	1
Usp30	0.0285216	0.223233	0.2	0.028	1
Bri3bp	0.0285216	0.223233	0.2	0.028	1
Crbn	0.0285216	0.223233	0.2	0.028	1
Gm43915	0.0285216	0.223233	0.2	0.028	1
Gm44148	0.0285216	0.223233	0.2	0.028	1
Vamp1	0.0285216	0.223233	0.2	0.028	1
1700126G02Rik	0.0285216	0.223233	0.2	0.028	1
Zscan22	0.0285216	0.223233	0.2	0.028	1
Akt1s1	0.0285216	0.223233	0.2	0.028	1
Usp35	0.0285216	0.223233	0.2	0.028	1
Il21r	0.0285216	0.223233	0.2	0.028	1
Abraxas2	0.0285216	0.223233	0.2	0.028	1
Zfp511	0.0285216	0.223233	0.2	0.028	1
Fcor	0.0285216	0.223233	0.2	0.028	1
Dusp26	0.0285216	0.223233	0.2	0.028	1
Trmt1	0.0285216	0.223233	0.2	0.028	1
Parp6	0.0285216	0.223233	0.2	0.028	1
Mrpl3	0.0285216	0.223233	0.2	0.028	1
Cdc34	0.0285216	0.223233	0.2	0.028	1
2310011J03Rik	0.0285216	0.223233	0.2	0.028	1
Ddit3	0.0285216	0.223233	0.2	0.028	1
Pa2g4	0.0285216	0.223233	0.2	0.028	1
Rnf185	0.0285216	0.223233	0.2	0.028	1
Zrsr1	0.0285216	0.223233	0.2	0.028	1
Myh10	0.0285216	0.223233	0.2	0.028	1
Per1	0.0285216	0.223233	0.2	0.028	1
Mettl23	0.0285216	0.223233	0.2	0.028	1
Iah1	0.0285216	0.223233	0.2	0.028	1
Vipas39	0.0285216	0.223233	0.2	0.028	1
Hist1h2bc	0.0285216	0.223233	0.2	0.028	1
Gmpr	0.0285216	0.223233	0.2	0.028	1
Rnf44	0.0285216	0.223233	0.2	0.028	1
Smim15	0.0285216	0.223233	0.2	0.028	1
Gpr180	0.0285216	0.223233	0.2	0.028	1
Fbxo32	0.0285216	0.223233	0.2	0.028	1
Gramd4	0.0285216	0.223233	0.2	0.028	1
Gfer	0.0285216	0.223233	0.2	0.028	1
Zfp799	0.0285216	0.223233	0.2	0.028	1
Gnl1	0.0285216	0.223233	0.2	0.028	1
Rela	0.0285216	0.223233	0.2	0.028	1
Mpeg1	0.0285216	0.223233	0.2	0.028	1
Ocrl	0.0285216	0.223233	0.2	0.028	1
Ikbkg	0.0285216	0.223233	0.2	0.028	1
Adcy10	0.0291841	0.218335	0.2	0.028	1
Katnbl1	0.0291841	0.213452	0.2	0.028	1
Atp6v0a2	0.0291841	0.218335	0.2	0.028	1
Zfp566	0.0291841	0.218335	0.2	0.028	1
Tcp11l2	0.0291841	0.218335	0.2	0.028	1
Xaf1	0.0291841	0.218335	0.2	0.028	1
Cep112	0.0291841	0.218335	0.2	0.028	1
Gm30054	0.0291841	0.218335	0.2	0.028	1
Gm20642	0.0291841	0.218335	0.2	0.028	1
Rcan1	0.0291841	0.218335	0.2	0.028	1
Apbb3	0.0291841	0.218335	0.2	0.028	1
Lmbrd1	0.0294069	0.32337	0.4	0.094	1
Malat1	0.0296922	0.340234	1	1	1
Dlgap1	0.0297228	0.489215	0.4	0.101	1
Havcr2	0.0298337	0.341517	0.4	0.098	1
Rufy1	0.0298337	0.341517	0.4	0.098	1
Ccdc28b	0.0298579	0.208587	0.2	0.028	1
Ppp6r3	0.0299368	0.52506	0.4	0.108	1
Pik3cd	0.0306369	0.332415	0.4	0.098	1
Zfp407	0.0318924	0.511514	0.4	0.108	1
Slco3a1	0.0322838	0.507026	0.4	0.108	1
Hsp90ab1	0.0330896	-0.868035	0	0.514	1
Plekhm3	0.0334707	0.341517	0.4	0.101	1
Sf3b2	0.0337015	0.520531	0.4	0.112	1
Lmtk2	0.0344121	0.440727	0.2	0.031	1
Gm33255	0.0344121	0.633372	0.2	0.031	1
Sec14l1	0.0349647	0.511514	0.4	0.112	1
Kpna3	0.0352408	0.332415	0.4	0.101	1
Marf1	0.0352411	0.327886	0.4	0.101	1
Klf9	0.0362957	0.507026	0.4	0.112	1
Mrtfb	0.0370789	0.32337	0.4	0.101	1
Trpm7	0.0372492	0.488232	0.6	0.21	1
Cpox	0.0380259	0.309908	0.4	0.101	1
St3gal5	0.0381035	0.498093	0.4	0.112	1
AY036118	0.0386762	-0.871387	0.6	0.909	1
Nfib	0.0399709	0.29657	0.4	0.101	1
Fbrsl1	0.0400223	0.502553	0.4	0.115	1
Ttll4	0.0414632	0.218335	0.2	0.031	1
Ppfia4	0.0414632	0.218335	0.2	0.031	1
Ahctf1	0.0414632	0.218335	0.2	0.031	1
Scn1a	0.0414632	0.218335	0.2	0.031	1
Ptpmt1	0.0414632	0.218335	0.2	0.031	1
Dnttip1	0.0414632	0.218335	0.2	0.031	1
Rab22a	0.0414632	0.218335	0.2	0.031	1
Ostc	0.0414632	0.218335	0.2	0.031	1
Trim14	0.0414632	0.218335	0.2	0.031	1
Prpf38a	0.0414632	0.218335	0.2	0.031	1
Gm10563	0.0414632	0.218335	0.2	0.031	1
Nfxl1	0.0414632	0.218335	0.2	0.031	1
Srrm3	0.0414632	0.218335	0.2	0.031	1
Eif3b	0.0414632	0.218335	0.2	0.031	1
E330009J07Rik	0.0414632	0.218335	0.2	0.031	1
Zfp746	0.0414632	0.218335	0.2	0.031	1
Mrps25	0.0414632	0.218335	0.2	0.031	1
Zfp428	0.0414632	0.218335	0.2	0.031	1
Eid2	0.0414632	0.218335	0.2	0.031	1
Zfp30	0.0414632	0.218335	0.2	0.031	1
Med25	0.0414632	0.218335	0.2	0.031	1
Tmem126b	0.0414632	0.218335	0.2	0.031	1
Tpp1	0.0414632	0.218335	0.2	0.031	1
Ctxn1	0.0414632	0.218335	0.2	0.031	1
Elmod2	0.0414632	0.218335	0.2	0.031	1
Lyl1	0.0414632	0.218335	0.2	0.031	1
Nudt21	0.0414632	0.218335	0.2	0.031	1
Stt3a	0.0414632	0.218335	0.2	0.031	1
Glb1	0.0414632	0.218335	0.2	0.031	1
Ano10	0.0414632	0.218335	0.2	0.031	1
Lats1	0.0414632	0.218335	0.2	0.031	1
Bcr	0.0414632	0.218335	0.2	0.031	1
Celf5	0.0414632	0.218335	0.2	0.031	1
Nhp2	0.0414632	0.218335	0.2	0.031	1
Mettl16	0.0414632	0.218335	0.2	0.031	1
Gosr1	0.0414632	0.218335	0.2	0.031	1
Jup	0.0414632	0.218335	0.2	0.031	1
Gm17178	0.0414632	0.218335	0.2	0.031	1
Slc8a3	0.0414632	0.218335	0.2	0.031	1
Ighm	0.0414632	0.218335	0.2	0.031	1
Riok1	0.0414632	0.218335	0.2	0.031	1
Kifc2	0.0414632	0.218335	0.2	0.031	1
Dennd6b	0.0414632	0.218335	0.2	0.031	1
Zfp101	0.0414632	0.218335	0.2	0.031	1
Ganab	0.0414632	0.218335	0.2	0.031	1
Scd3	0.0414632	0.218335	0.2	0.031	1
Calhm2	0.0414632	0.218335	0.2	0.031	1
Ablim1	0.0414632	0.218335	0.2	0.031	1
Porcn	0.0414632	0.218335	0.2	0.031	1
Dkc1	0.0414632	0.218335	0.2	0.031	1
2610020C07Rik	0.0421918	0.645924	0.4	0.129	1
D730003I15Rik	0.04233	0.213452	0.2	0.031	1
Surf4	0.04233	0.208587	0.2	0.031	1
Cdc14a	0.04233	0.213452	0.2	0.031	1
6030443J06Rik	0.04233	0.213452	0.2	0.031	1
Orc6	0.04233	0.213452	0.2	0.031	1
Cog1	0.04233	0.213452	0.2	0.031	1
Zfp36l1	0.04233	0.213452	0.2	0.031	1
Mbp	0.0428603	0.514299	1	0.762	1
Kcnip4	0.0429273	0.9553	0.4	0.129	1
Nvl	0.0429285	0.507026	0.4	0.119	1
Bcas1	0.0431913	0.350103	0.6	0.203	1
Galnt17	0.0432095	0.208587	0.2	0.031	1
Tfe3	0.0432095	0.208587	0.2	0.031	1
Pak3	0.0432095	0.208587	0.2	0.031	1
Rassf2	0.0433735	0.327886	0.4	0.108	1
Ryr2	0.0441016	0.203737	0.2	0.031	1
Ndufb4	0.0455212	0.32337	0.4	0.108	1
Ptpn11	0.0463833	0.507026	0.4	0.122	1
Rnf144a	0.0468225	0.435845	0.2	0.035	1
Acap2	0.0468431	0.457121	0.6	0.217	1
Gm37240	0.047294	0.31787	0.8	0.29	1
Gm48742	0.0475054	0.663572	0.4	0.122	1
Map4	0.0476203	0.578671	0.6	0.259	1
Pde3b	0.0483726	0.574909	0.6	0.255	1
2810410L24Rik	0.0486661	0.42613	0.2	0.035	1
Sgip1	0.0488845	0.309908	0.4	0.108	1
Cdk17	0.0488845	0.309908	0.4	0.108	1
Mvb12b	0.0500076	0.32337	0.4	0.112	1
Rnf227	0.0500077	0.318869	0.4	0.112	1
Ccnl1	0.0511892	0.318869	0.4	0.112	1
Arpc3	0.0529137	0.797928	0.4	0.126	1
Smc1a	0.0534167	0.327886	0.4	0.115	1
Erc2	0.053506	0.397371	0.2	0.035	1
Phc2	0.0536116	0.309908	0.4	0.112	1
Sybu	0.0536116	0.309908	0.4	0.112	1
Cpeb3	0.0536125	0.305448	0.4	0.112	1
Setd7	0.0546582	0.32337	0.4	0.115	1
Trip11	0.0561173	0.292151	0.4	0.112	1
Atp2b4	0.0565361	0.213452	0.2	0.035	1
Pcna	0.0565361	0.213452	0.2	0.035	1
Shld1	0.0565361	0.213452	0.2	0.035	1
Rbck1	0.0565361	0.213452	0.2	0.035	1
Ube2v1	0.0565361	0.213452	0.2	0.035	1
Abhd18	0.0565361	0.213452	0.2	0.035	1
Foxo1	0.0565361	0.213452	0.2	0.035	1
Ppid	0.0565361	0.213452	0.2	0.035	1
Slc50a1	0.0565361	0.213452	0.2	0.035	1
Gm43221	0.0565361	0.213452	0.2	0.035	1
Gclm	0.0565361	0.213452	0.2	0.035	1
Tmem68	0.0565361	0.213452	0.2	0.035	1
Ttc39b	0.0565361	0.213452	0.2	0.035	1
Hspb11	0.0565361	0.213452	0.2	0.035	1
Ptprf	0.0565361	0.213452	0.2	0.035	1
Txlna	0.0565361	0.213452	0.2	0.035	1
Hadhb	0.0565361	0.213452	0.2	0.035	1
Fbxo21	0.0565361	0.213452	0.2	0.035	1
Gtf2ird1	0.0565361	0.213452	0.2	0.035	1
Clec4a3	0.0565361	0.213452	0.2	0.035	1
Cops7a	0.0565361	0.213452	0.2	0.035	1
Rbm42	0.0565361	0.213452	0.2	0.035	1
Gtf2h1	0.0565361	0.213452	0.2	0.035	1
Dkk3	0.0565361	0.213452	0.2	0.035	1
Prmt7	0.0565361	0.213452	0.2	0.035	1
Mrpl4	0.0565361	0.213452	0.2	0.035	1
Anapc13	0.0565361	0.213452	0.2	0.035	1
Ryk	0.0565361	0.213452	0.2	0.035	1
Gm12227	0.0565361	0.213452	0.2	0.035	1
Hist3h2ba	0.0565361	0.213452	0.2	0.035	1
Aldh3a2	0.0565361	0.213452	0.2	0.035	1
Ppm1d	0.0565361	0.213452	0.2	0.035	1
2610027K06Rik	0.0565361	0.213452	0.2	0.035	1
Mrpl27	0.0565361	0.213452	0.2	0.035	1
Acly	0.0565361	0.213452	0.2	0.035	1
Rab37	0.0565361	0.213452	0.2	0.035	1
Recql5	0.0565361	0.213452	0.2	0.035	1
Ttc8	0.0565361	0.213452	0.2	0.035	1
Diras2	0.0565361	0.213452	0.2	0.035	1
Lpcat1	0.0565361	0.213452	0.2	0.035	1
Sun2	0.0565361	0.213452	0.2	0.035	1
Pou6f1	0.0565361	0.213452	0.2	0.035	1
Anks3	0.0565361	0.213452	0.2	0.035	1
Rsl1d1	0.0565361	0.213452	0.2	0.035	1
Sec22a	0.0565361	0.213452	0.2	0.035	1
Mrps6	0.0565361	0.213452	0.2	0.035	1
Vps26c	0.0565361	0.213452	0.2	0.035	1
Kif6	0.0565361	0.213452	0.2	0.035	1
Gfra1	0.0565361	0.213452	0.2	0.035	1
Syap1	0.0565361	0.213452	0.2	0.035	1
Lrmda	0.0572375	-0.985879	0.2	0.65	1
Unc80	0.0576106	0.208587	0.2	0.035	1
Cdc123	0.0576106	0.208587	0.2	0.035	1
D430041D05Rik	0.0576106	0.208587	0.2	0.035	1
Clcn6	0.0576106	0.203737	0.2	0.035	1
Nom1	0.0576106	0.208587	0.2	0.035	1
Rabgef1	0.0576106	0.208587	0.2	0.035	1
Erlin2	0.0576106	0.208587	0.2	0.035	1
Slc44a2	0.0576106	0.208587	0.2	0.035	1
Fig4	0.0576106	0.208587	0.2	0.035	1
Mrpl12	0.0576106	0.208587	0.2	0.035	1
Hist1h1c	0.0576106	0.208587	0.2	0.035	1
Fancc	0.0576106	0.208587	0.2	0.035	1
Abcc1	0.0576106	0.203737	0.2	0.035	1
Nedd4	0.0577776	0.489215	0.4	0.129	1
Manf	0.0577776	0.489215	0.4	0.129	1
Pde4dip	0.0582622	0.615551	0.4	0.14	1
Asxl2	0.0585039	0.309908	0.4	0.115	1
Tifa	0.0586987	0.203737	0.2	0.035	1
Hsp90aa1	0.0593831	-0.701216	0	0.437	1
Kcnq1ot1	0.0600252	0.283354	0.4	0.112	1
Pacs2	0.0603227	0.480391	0.4	0.129	1
Btf3l4	0.0607187	0.430979	0.2	0.038	1
9430091E24Rik	0.0607187	0.430979	0.2	0.038	1
Zfp276	0.0607187	0.430979	0.2	0.038	1
Gm42756	0.0607187	0.430979	0.2	0.038	1
Thoc2	0.0609939	0.480391	0.4	0.129	1
Ahcyl2	0.0611719	0.29657	0.4	0.115	1
Ints3	0.0618106	0.42613	0.2	0.038	1
4930599N23Rik	0.0629041	0.421296	0.2	0.038	1
Sox2ot	0.0644369	0.555627	0.8	0.444	1
Dip2b	0.0659613	-0.740995	0	0.427	1
Xist	0.0659958	-0.95907	0	0.43	1
Mag	0.0661741	0.596935	0.6	0.332	1
Aldoa	0.0661897	-0.676179	0	0.423	1
Rgs10	0.0684142	0.480391	0.4	0.136	1
Gm28375	0.0693026	0.278976	0.4	0.119	1
Cstf3	0.0702313	0.305448	0.4	0.122	1
Tmem151a	0.0702313	0.305448	0.4	0.122	1
Kdm4c	0.0702316	0.301002	0.4	0.122	1
Picalm	0.0706994	0.519626	0.6	0.266	1
Mink1	0.0717402	0.29657	0.4	0.122	1
Cfh	0.0723111	0.270259	0.4	0.119	1
Etnk1	0.0727473	0.467256	0.4	0.136	1
Ikzf2	0.0734453	0.208587	0.2	0.038	1
Snrpb	0.0734453	0.208587	0.2	0.038	1
5430405H02Rik	0.0734453	0.208587	0.2	0.038	1
Atp11b	0.0734453	0.208587	0.2	0.038	1
Gng10	0.0734453	0.208587	0.2	0.038	1
Ssbp3	0.0734453	0.208587	0.2	0.038	1
Glmn	0.0734453	0.208587	0.2	0.038	1
AI480526	0.0734453	0.208587	0.2	0.038	1
Ddx55	0.0734453	0.208587	0.2	0.038	1
Ift22	0.0734453	0.208587	0.2	0.038	1
Samd4b	0.0734453	0.208587	0.2	0.038	1
Ric3	0.0734453	0.208587	0.2	0.038	1
Pstk	0.0734453	0.208587	0.2	0.038	1
Fam192a	0.0734453	0.208587	0.2	0.038	1
Gm10701	0.0734453	0.208587	0.2	0.038	1
4930581F22Rik	0.0734453	0.208587	0.2	0.038	1
Fem1b	0.0734453	0.208587	0.2	0.038	1
Ndufaf3	0.0734453	0.208587	0.2	0.038	1
Ptpn23	0.0734453	0.208587	0.2	0.038	1
Acvr2b	0.0734453	0.208587	0.2	0.038	1
1110059G10Rik	0.0734453	0.208587	0.2	0.038	1
Dlg4	0.0734453	0.208587	0.2	0.038	1
Nup88	0.0734453	0.208587	0.2	0.038	1
Tmem98	0.0734453	0.208587	0.2	0.038	1
Ube2z	0.0734453	0.208587	0.2	0.038	1
Cenpo	0.0734453	0.208587	0.2	0.038	1
Entpd5	0.0734453	0.208587	0.2	0.038	1
Acyp1	0.0734453	0.208587	0.2	0.038	1
Clptm1l	0.0734453	0.208587	0.2	0.038	1
Gm47551	0.0734453	0.208587	0.2	0.038	1
Chdh	0.0734453	0.208587	0.2	0.038	1
Stk24	0.0734453	0.208587	0.2	0.038	1
2022-09-03	0.0734453	0.208587	0.2	0.038	1
2610037D02Rik	0.0734453	0.208587	0.2	0.038	1
Prpf40b	0.0734453	0.208587	0.2	0.038	1
Cers5	0.0734453	0.208587	0.2	0.038	1
Ppp1r1a	0.0734453	0.208587	0.2	0.038	1
Ufd1	0.0734453	0.208587	0.2	0.038	1
Gm11146	0.0734453	0.208587	0.2	0.038	1
Luc7l	0.0734453	0.208587	0.2	0.038	1
Atat1	0.0734453	0.208587	0.2	0.038	1
Srbd1	0.0734453	0.208587	0.2	0.038	1
9330117O12Rik	0.0734453	0.208587	0.2	0.038	1
Psat1	0.0734453	0.208587	0.2	0.038	1
Firre	0.0734453	0.208587	0.2	0.038	1
Mospd1	0.0734453	0.208587	0.2	0.038	1
Mospd2	0.0734453	0.208587	0.2	0.038	1
Cntn2	0.074074	0.305448	0.4	0.126	1
Dock5	0.074074	0.309908	0.4	0.126	1
Zfp697	0.0747247	0.198904	0.2	0.038	1
Caap1	0.0747247	0.203737	0.2	0.038	1
Gm42439	0.0747247	0.203737	0.2	0.038	1
Ntrk3	0.0747247	0.203737	0.2	0.038	1
Gm16091	0.0747247	0.203737	0.2	0.038	1
Pfkfb4	0.0747247	0.203737	0.2	0.038	1
Dot1l	0.0747247	0.203737	0.2	0.038	1
Cep95	0.0747247	0.198904	0.2	0.038	1
Fdft1	0.0747247	0.198904	0.2	0.038	1
Sox8	0.0747247	0.203737	0.2	0.038	1
Naa40	0.0747247	0.198904	0.2	0.038	1
Uba1	0.0747247	0.203737	0.2	0.038	1
Apoo	0.0747247	0.203737	0.2	0.038	1
Hook3	0.0748222	0.292151	0.4	0.122	1
Usp33	0.0755381	0.471621	0.4	0.14	1
Senp2	0.0756422	0.305448	0.4	0.126	1
Onecut2	0.0760186	0.198904	0.2	0.038	1
Atp5j	0.0762195	0.314381	0.6	0.234	1
Camta1	0.076399	0.283354	0.4	0.122	1
Pcdh9	0.0771949	-0.700399	1	0.92	1
Sez6l2	0.0772326	0.301002	0.4	0.126	1
Hmox2	0.0772326	0.301002	0.4	0.126	1
Btf3	0.0795301	0.309908	0.4	0.129	1
Rpl5	0.079842	0.471621	0.4	0.143	1
Psme4	0.0801769	0.458565	0.4	0.14	1
Grb14	0.0828519	0.292151	0.4	0.129	1
Klf13	0.0829312	0.261594	0.4	0.122	1
Macrod2	0.0843541	0.581603	0.4	0.14	1
Hexb	0.0845352	-0.707407	0	0.392	1
Ndufa12	0.0845469	0.292151	0.4	0.129	1
Dennd5a	0.084665	0.458565	0.4	0.143	1
B430010I23Rik	0.0850518	0.471621	0.4	0.147	1
Ssh2	0.0857073	0.645298	0.8	0.455	1
Srcin1	0.0862211	0.606989	0.4	0.168	1
Atrn	0.0862498	0.445626	0.4	0.143	1
Srsf2	0.0862642	0.292151	0.4	0.129	1
Kcnab1	0.0874476	0.382159	0.6	0.252	1
Mir142hg	0.0885881	0.29657	0.4	0.133	1
Ankrd12	0.0903854	0.291049	0.6	0.234	1
Hpgds	0.09176	0.279523	0.6	0.231	1
Rgs2	0.0918991	0.203737	0.2	0.042	1
Gm13919	0.0918991	0.203737	0.2	0.042	1
Tomm34	0.0918991	0.203737	0.2	0.042	1
Ncoa5	0.0918991	0.203737	0.2	0.042	1
Gtf2b	0.0918991	0.203737	0.2	0.042	1
Fbxl4	0.0918991	0.203737	0.2	0.042	1
Col27a1	0.0918991	0.203737	0.2	0.042	1
Whrn	0.0918991	0.203737	0.2	0.042	1
Eif2b4	0.0918991	0.203737	0.2	0.042	1
Polr1a	0.0918991	0.203737	0.2	0.042	1
Mrpl19	0.0918991	0.203737	0.2	0.042	1
Rpn1	0.0918991	0.203737	0.2	0.042	1
Abhd2	0.0918991	0.203737	0.2	0.042	1
Ints4	0.0918991	0.203737	0.2	0.042	1
Plekhb1	0.0918991	0.203737	0.2	0.042	1
St5	0.0918991	0.203737	0.2	0.042	1
Sugp2	0.0918991	0.203737	0.2	0.042	1
D830024N08Rik	0.0918991	0.203737	0.2	0.042	1
Cdc37	0.0918991	0.203737	0.2	0.042	1
Rpl29	0.0918991	0.203737	0.2	0.042	1
Spock2	0.0918991	0.203737	0.2	0.042	1
Slc29a3	0.0918991	0.203737	0.2	0.042	1
Ric8b	0.0918991	0.203737	0.2	0.042	1
Rel	0.0918991	0.203737	0.2	0.042	1
Lig3	0.0918991	0.203737	0.2	0.042	1
Osbpl7	0.0918991	0.203737	0.2	0.042	1
Rundc3a	0.0918991	0.203737	0.2	0.042	1
Adam11	0.0918991	0.203737	0.2	0.042	1
Nptx1	0.0918991	0.203737	0.2	0.042	1
Gcnt2	0.0918991	0.203737	0.2	0.042	1
Cd83	0.0918991	0.203737	0.2	0.042	1
Rap2a	0.0918991	0.203737	0.2	0.042	1
Ncaph2	0.0918991	0.203737	0.2	0.042	1
Atf1	0.0918991	0.203737	0.2	0.042	1
Snrpc	0.0918991	0.203737	0.2	0.042	1
Rnf8	0.0918991	0.203737	0.2	0.042	1
Cmtr1	0.0918991	0.203737	0.2	0.042	1
Satb1	0.0918991	0.203737	0.2	0.042	1
Gm26672	0.0918991	0.203737	0.2	0.042	1
Bscl2	0.0918991	0.203737	0.2	0.042	1
Atad1	0.0918991	0.203737	0.2	0.042	1
Gm14858	0.0918991	0.203737	0.2	0.042	1
mt-Nd2	0.0918991	0.203737	0.2	0.042	1
Mrfap1	0.0921643	0.287746	0.4	0.133	1
Nrxn1	0.092268	0.234317	0.6	0.217	1
Mdh1	0.0931429	-0.581596	0	0.374	1
Ncf2	0.0933767	0.198904	0.2	0.042	1
Wdr76	0.0933767	0.198904	0.2	0.042	1
Smim26	0.0933767	0.198904	0.2	0.042	1
Snapin	0.0933767	0.198904	0.2	0.042	1
Rab28	0.0933767	0.198904	0.2	0.042	1
Nipa2	0.0933767	0.198904	0.2	0.042	1
Gopc	0.0933767	0.198904	0.2	0.042	1
Adarb1	0.0933767	0.198904	0.2	0.042	1
Pex13	0.0933767	0.194087	0.2	0.042	1
Nploc4	0.0933767	0.198904	0.2	0.042	1
Igfbp6	0.0933767	0.198904	0.2	0.042	1
Rnps1	0.0933767	0.198904	0.2	0.042	1
Mrpl2	0.0933767	0.198904	0.2	0.042	1
Psma5	0.0934539	0.416479	0.2	0.045	1
Gpr162	0.0934539	0.416479	0.2	0.045	1
Cic	0.0934539	0.416479	0.2	0.045	1
Ndufb3	0.0939875	0.274611	0.4	0.133	1
Hapln2	0.0940682	0.892233	0.4	0.15	1
Als2	0.094869	0.194087	0.2	0.042	1
Nek6	0.094869	0.194087	0.2	0.042	1
Adarb2	0.094869	0.194087	0.2	0.042	1
Zer1	0.0948693	0.189286	0.2	0.042	1
Med13l	0.0958342	0.278976	0.4	0.133	1
Usp15	0.096102	0.437064	0.4	0.147	1
Otulin	0.0961617	0.441338	0.4	0.147	1
Myrf	0.0963334	0.406893	0.2	0.045	1
Astn2	0.096376	0.189286	0.2	0.042	1
Drg1	0.0982612	0.449926	0.4	0.15	1
Rps29	0.0984519	-0.540568	0	0.364	1
Mdga2	0.10041	-0.707407	0	0.367	1
Gsk3b	0.10097	0.441338	0.4	0.15	1
Cd2ap	0.10152	0.257281	0.4	0.133	1
Pcp4	0.102128	-0.666677	0	0.364	1
Arglu1	0.102975	0.271889	0.6	0.231	1
Psd3	0.103459	0.261594	0.4	0.133	1
Gnas	0.10389	-0.605	0	0.36	1
Usp34	0.105189	0.400538	0.6	0.266	1
Sat1	0.105933	0.270259	0.4	0.136	1
Tpi1	0.106724	0.437064	0.4	0.154	1
Ppp3cb	0.107935	0.261594	0.4	0.136	1
Adap2	0.108228	0.569076	0.4	0.175	1
Rps5	0.108271	0.278976	0.4	0.14	1
Nav2	0.108909	-0.843881	0.2	0.517	1
Fth1	0.109192	0.539652	1	0.724	1
Ncoa3	0.110305	0.274611	0.4	0.14	1
Pitpnc1	0.110434	0.385816	0.6	0.269	1
Eif1	0.110562	-0.554374	0	0.35	1
Ubap2	0.110602	0.411678	0.2	0.049	1
Tet1	0.110602	0.411678	0.2	0.049	1
Zfand6	0.110665	0.441338	0.4	0.157	1
Tram1	0.111626	0.198904	0.2	0.045	1
Tyw5	0.111626	0.198904	0.2	0.045	1
Pikfyve	0.111626	0.198904	0.2	0.045	1
Farsb	0.111626	0.198904	0.2	0.045	1
Gm37768	0.111626	0.198904	0.2	0.045	1
Stam2	0.111626	0.198904	0.2	0.045	1
Sycp2	0.111626	0.198904	0.2	0.045	1
Mfn1	0.111626	0.198904	0.2	0.045	1
Fdps	0.111626	0.198904	0.2	0.045	1
Zdhhc21	0.111626	0.198904	0.2	0.045	1
Slc6a9	0.111626	0.198904	0.2	0.045	1
Zfp362	0.111626	0.198904	0.2	0.045	1
Tmem106b	0.111626	0.198904	0.2	0.045	1
Hnrnpul1	0.111626	0.198904	0.2	0.045	1
Kcnc1	0.111626	0.198904	0.2	0.045	1
Polr2c	0.111626	0.198904	0.2	0.045	1
Slc7a6os	0.111626	0.198904	0.2	0.045	1
Cep295	0.111626	0.198904	0.2	0.045	1
Senp8	0.111626	0.198904	0.2	0.045	1
Hbs1l	0.111626	0.198904	0.2	0.045	1
Dapk3	0.111626	0.198904	0.2	0.045	1
Pfn1	0.111626	0.198904	0.2	0.045	1
Srr	0.111626	0.198904	0.2	0.045	1
2610507B11Rik	0.111626	0.198904	0.2	0.045	1
Eipr1	0.111626	0.198904	0.2	0.045	1
Parp4	0.111626	0.198904	0.2	0.045	1
Nup155	0.111626	0.198904	0.2	0.045	1
Zfp622	0.111626	0.198904	0.2	0.045	1
Zfpm2	0.111626	0.198904	0.2	0.045	1
Chkb	0.111626	0.198904	0.2	0.045	1
Top3b	0.111626	0.198904	0.2	0.045	1
Atp6v0e	0.111626	0.198904	0.2	0.045	1
Ddx39b	0.111626	0.198904	0.2	0.045	1
Xpnpep1	0.111626	0.198904	0.2	0.045	1
Mycbp2	0.112414	-0.666677	0	0.35	1
Syt1	0.112788	0.473371	0.6	0.266	1
Son	0.112833	0.47788	1	0.517	1
Kcnip3	0.113293	0.194087	0.2	0.045	1
Necab1	0.113293	0.189286	0.2	0.045	1
Cdk6	0.113293	0.194087	0.2	0.045	1
BC005561	0.113293	0.194087	0.2	0.045	1
Lrrc4b	0.113293	0.194087	0.2	0.045	1
Mbd3	0.113293	0.194087	0.2	0.045	1
Meis1	0.113293	0.194087	0.2	0.045	1
Flcn	0.113293	0.184501	0.2	0.045	1
Rin3	0.113293	0.189286	0.2	0.045	1
Gm38604	0.113293	0.189286	0.2	0.045	1
Gtf2f2	0.113293	0.189286	0.2	0.045	1
Cdkn1a	0.113293	0.189286	0.2	0.045	1
Trim26	0.113293	0.189286	0.2	0.045	1
Ctnna1	0.113293	0.194087	0.2	0.045	1
Nap1l5	0.114442	0.270259	0.4	0.14	1
Srgap2	0.114562	-0.771851	0.2	0.524	1
Brinp3	0.114973	0.189286	0.2	0.045	1
Errfi1	0.114973	0.189286	0.2	0.045	1
Prdm5	0.114973	0.189286	0.2	0.045	1
Arid3b	0.114973	0.189286	0.2	0.045	1
Btbd10	0.114974	0.184501	0.2	0.045	1
Kif13b	0.115898	-0.561228	0	0.343	1
Peg3	0.116669	0.184501	0.2	0.045	1
Elmo1	0.116891	-0.751307	0.4	0.626	1
Atf7ip	0.117586	0.411678	0.4	0.154	1
Anks1b	0.120407	0.36041	0.6	0.266	1
Cdh23	0.121041	0.26592	0.4	0.143	1
Psmd4	0.121065	0.278976	0.4	0.147	1
Zfhx3	0.122391	-0.591673	0	0.336	1
Zfp148	0.123228	0.261594	0.4	0.143	1
Cacna1a	0.124956	0.411678	0.4	0.157	1
Csmd1	0.12538	0.156119	0.2	0.045	1
Rtn1	0.125795	-0.711521	0.2	0.514	1
Sppl2a	0.126667	0.411678	0.2	0.052	1
Dnajc21	0.126667	0.411678	0.2	0.052	1
Dnm2	0.126778	0.428552	0.4	0.164	1
Ptn	0.127379	-0.568049	0	0.329	1
Plxdc2	0.127691	-0.751521	0.4	0.731	1
Fgd2	0.127809	0.424315	0.4	0.164	1
Rpl38	0.128572	-0.509014	0	0.325	1
Actb	0.129425	-0.683003	0.2	0.51	1
Crybg3	0.130134	0.402124	0.2	0.052	1
Itm2b	0.130266	-0.564643	0	0.325	1
Dscaml1	0.130314	0.435357	0.6	0.322	1
Celf2	0.130916	0.74722	0.6	0.318	1
Gab2	0.131286	-0.624764	0	0.325	1
Stag1	0.131755	0.342532	0.6	0.276	1
Rab3gap2	0.132384	0.194087	0.2	0.049	1
Swi5	0.132384	0.194087	0.2	0.049	1
Pgrmc2	0.132384	0.194087	0.2	0.049	1
Mrpl24	0.132384	0.194087	0.2	0.049	1
Manba	0.132384	0.194087	0.2	0.049	1
Kdm4a	0.132384	0.194087	0.2	0.049	1
Nrbp1	0.132384	0.194087	0.2	0.049	1
Malsu1	0.132384	0.194087	0.2	0.049	1
Cpt1c	0.132384	0.194087	0.2	0.049	1
Lin7b	0.132384	0.194087	0.2	0.049	1
Pla2g15	0.132384	0.194087	0.2	0.049	1
Vps9d1	0.132384	0.194087	0.2	0.049	1
Slc17a5	0.132384	0.194087	0.2	0.049	1
Atr	0.132384	0.194087	0.2	0.049	1
Epm2aip1	0.132384	0.194087	0.2	0.049	1
Arrb2	0.132384	0.194087	0.2	0.049	1
Cdk5r1	0.132384	0.194087	0.2	0.049	1
Gm48508	0.132384	0.194087	0.2	0.049	1
Abhd6	0.132384	0.194087	0.2	0.049	1
Mrpl57	0.132384	0.194087	0.2	0.049	1
Bin2	0.132384	0.194087	0.2	0.049	1
Zdhhc8	0.132384	0.194087	0.2	0.049	1
Sh3gl1	0.132384	0.194087	0.2	0.049	1
Clpp	0.132384	0.194087	0.2	0.049	1
D7Ertd443e	0.132995	-0.458514	0	0.318	1
Mcl1	0.134227	0.189286	0.2	0.049	1
Lmbr1	0.134227	0.189286	0.2	0.049	1
Mpp6	0.134227	0.189286	0.2	0.049	1
Tomm40	0.134227	0.189286	0.2	0.049	1
Aamdc	0.134227	0.189286	0.2	0.049	1
Adgrl1	0.134227	0.189286	0.2	0.049	1
Disc1	0.134227	0.189286	0.2	0.049	1
Mcu	0.134227	0.189286	0.2	0.049	1
Gm31763	0.134227	0.184501	0.2	0.049	1
Sdf2	0.134227	0.189286	0.2	0.049	1
Kat7	0.134227	0.189286	0.2	0.049	1
Itgb8	0.134227	0.189286	0.2	0.049	1
Stab1	0.134227	0.184501	0.2	0.049	1
2510009E07Rik	0.134227	0.189286	0.2	0.049	1
Hmgxb3	0.134227	0.189286	0.2	0.049	1
Xrn1	0.134393	0.411678	0.4	0.164	1
Ppp1r12a	0.134599	0.399151	0.4	0.161	1
Nop58	0.136085	0.184501	0.2	0.049	1
Gm27201	0.136085	0.184501	0.2	0.049	1
Asap2	0.136085	0.184501	0.2	0.049	1
Gm15952	0.136086	0.179732	0.2	0.049	1
Arap2	0.136934	0.244419	0.4	0.147	1
Gpatch8	0.138288	0.356817	0.6	0.283	1
Frmd4a	0.139589	0.462904	0.6	0.294	1
Atxn2l	0.139848	0.165518	0.2	0.049	1
Gm10790	0.140127	0.684138	0.4	0.199	1
Ywhab	0.140291	0.420091	0.4	0.171	1
Lysmd4	0.140783	0.555627	0.6	0.409	1
Mif	0.141571	0.257281	0.4	0.15	1
Cttnbp2	0.141692	0.235907	0.4	0.147	1
Anln	0.142091	0.528088	0.4	0.192	1
Lrp1b	0.14376	0.746243	0.8	0.64	1
Sec23a	0.14482	0.406893	0.2	0.056	1
Dennd4a	0.145854	-0.564643	0	0.308	1
Wapl	0.146144	0.257281	0.4	0.154	1
Ywhah	0.146568	-0.476753	0	0.304	1
Gm6994	0.146714	0.585278	0.2	0.056	1
Rps8	0.147827	-0.523123	0	0.304	1
Ubash3b	0.148091	-0.505465	0	0.304	1
Maco1	0.148528	0.397371	0.2	0.056	1
Dgkd	0.148616	0.252981	0.4	0.154	1
Gm50035	0.148616	0.252981	0.4	0.154	1
Rpl19	0.148668	-0.432586	0	0.301	1
Enah	0.150446	0.392633	0.2	0.056	1
Arpc2	0.150641	0.26592	0.4	0.157	1
Abi2	0.152347	0.38791	0.2	0.056	1
Rb1	0.152603	0.407491	0.4	0.175	1
Inpp4a	0.153959	0.189286	0.2	0.052	1
Unc50	0.153959	0.189286	0.2	0.052	1
Mlph	0.153959	0.189286	0.2	0.052	1
Odr4	0.153959	0.189286	0.2	0.052	1
Ralgds	0.153959	0.189286	0.2	0.052	1
Mtch2	0.153959	0.189286	0.2	0.052	1
Nsmaf	0.153959	0.189286	0.2	0.052	1
Chmp5	0.153959	0.189286	0.2	0.052	1
Rbbp4	0.153959	0.189286	0.2	0.052	1
Lamtor4	0.153959	0.189286	0.2	0.052	1
Washc2	0.153959	0.189286	0.2	0.052	1
Lamtor1	0.153959	0.189286	0.2	0.052	1
Mrpl23	0.153959	0.189286	0.2	0.052	1
Smad1	0.153959	0.189286	0.2	0.052	1
Sf3b3	0.153959	0.189286	0.2	0.052	1
Polr2m	0.153959	0.189286	0.2	0.052	1
Mapk6	0.153959	0.189286	0.2	0.052	1
Kif1bp	0.153959	0.189286	0.2	0.052	1
D10Wsu102e	0.153959	0.189286	0.2	0.052	1
Baz2a	0.153959	0.189286	0.2	0.052	1
Chd3	0.153959	0.189286	0.2	0.052	1
Rnf167	0.153959	0.189286	0.2	0.052	1
Plxdc1	0.153959	0.189286	0.2	0.052	1
Fam193b	0.153959	0.189286	0.2	0.052	1
Zfp131	0.153959	0.189286	0.2	0.052	1
Cnih1	0.153959	0.189286	0.2	0.052	1
Kcnrg	0.153959	0.189286	0.2	0.052	1
Lacc1	0.153959	0.189286	0.2	0.052	1
Pphln1	0.153959	0.189286	0.2	0.052	1
Yeats2	0.153959	0.189286	0.2	0.052	1
Hacd2	0.153959	0.189286	0.2	0.052	1
Zfp160	0.153959	0.189286	0.2	0.052	1
Vav1	0.153959	0.189286	0.2	0.052	1
Fmr1	0.153959	0.189286	0.2	0.052	1
Idh3g	0.153959	0.189286	0.2	0.052	1
Zrsr2	0.153959	0.189286	0.2	0.052	1
Nfs1	0.155968	0.184501	0.2	0.052	1
Fbxo42	0.155968	0.184501	0.2	0.052	1
Ephx4	0.155968	0.184501	0.2	0.052	1
Gsdme	0.155968	0.184501	0.2	0.052	1
Ptpn6	0.155968	0.179732	0.2	0.052	1
Ube2m	0.155968	0.184501	0.2	0.052	1
Selenos	0.155968	0.179732	0.2	0.052	1
Usp3	0.155968	0.184501	0.2	0.052	1
Snrpf	0.155968	0.184501	0.2	0.052	1
Vezt	0.155968	0.184501	0.2	0.052	1
Usp22	0.155968	0.184501	0.2	0.052	1
Camta2	0.155968	0.184501	0.2	0.052	1
4930556N13Rik	0.155968	0.184501	0.2	0.052	1
Gm46411	0.155968	0.184501	0.2	0.052	1
Mtrex	0.155968	0.184501	0.2	0.052	1
Bmpr1a	0.155968	0.184501	0.2	0.052	1
Gm15764	0.155968	0.179732	0.2	0.052	1
Fam162a	0.155968	0.184501	0.2	0.052	1
Gls	0.156573	0.366268	0.4	0.164	1
Ildr2	0.157991	0.179732	0.2	0.052	1
Tmem181a	0.157991	0.179732	0.2	0.052	1
Lgals9	0.157991	0.174978	0.2	0.052	1
Efr3b	0.157991	0.174978	0.2	0.052	1
Grin2a	0.158128	0.373835	0.2	0.056	1
Vps8	0.158285	0.252981	0.4	0.157	1
Nek7	0.158753	0.235907	0.4	0.154	1
Snx29	0.158759	-0.554374	0	0.294	1
Lims1	0.160642	0.386732	0.4	0.171	1
Nav3	0.162142	-0.724299	0.2	0.469	1
Cltc	0.163004	0.403315	0.4	0.178	1
Trafd1	0.165341	0.397371	0.2	0.059	1
Zfp398	0.165341	0.397371	0.2	0.059	1
E2f3	0.165341	0.397371	0.2	0.059	1
Krit1	0.165505	0.252981	0.4	0.161	1
Ncoa1	0.166154	0.235907	0.4	0.157	1
Snhg14	0.166231	0.156119	0.2	0.052	1
Itm2c	0.167347	0.261594	0.4	0.164	1
Ubb	0.167396	-0.605	0.4	0.615	1
Limch1	0.168081	-0.494765	0	0.283	1
Rpl28	0.168178	0.244419	0.4	0.161	1
Syt11	0.170547	-0.440042	0	0.28	1
Nr6a1os	0.171359	0.383203	0.2	0.059	1
Cnksr2	0.171382	0.383203	0.2	0.059	1
Tmem135	0.173158	0.382616	0.4	0.178	1
Rbm6	0.173986	0.370338	0.4	0.175	1
Sorcs1	0.174754	-0.451153	0	0.276	1
Cdk9	0.176168	0.184501	0.2	0.056	1
Arfgap2	0.176168	0.184501	0.2	0.056	1
Ldlrad3	0.176168	0.184501	0.2	0.056	1
Tmem87b	0.176168	0.184501	0.2	0.056	1
Ilf2	0.176168	0.184501	0.2	0.056	1
Adamtsl4	0.176168	0.184501	0.2	0.056	1
Ccl27a	0.176168	0.184501	0.2	0.056	1
Gm15614	0.176168	0.184501	0.2	0.056	1
Fam3c	0.176168	0.184501	0.2	0.056	1
Dcp1b	0.176168	0.184501	0.2	0.056	1
Ndufa9	0.176168	0.184501	0.2	0.056	1
Gm39214	0.176168	0.184501	0.2	0.056	1
Ncapd3	0.176168	0.184501	0.2	0.056	1
Dync1li1	0.176168	0.184501	0.2	0.056	1
Gdpd1	0.176168	0.184501	0.2	0.056	1
Ngly1	0.176168	0.184501	0.2	0.056	1
Top2b	0.176168	0.184501	0.2	0.056	1
Zcchc24	0.176168	0.184501	0.2	0.056	1
Wdfy4	0.176168	0.184501	0.2	0.056	1
Naa16	0.176168	0.184501	0.2	0.056	1
Hars	0.176168	0.184501	0.2	0.056	1
Zbtb18	0.17833	0.174978	0.2	0.056	1
Gm43713	0.17833	0.179732	0.2	0.056	1
Hint2	0.17833	0.179732	0.2	0.056	1
Eif2b3	0.17833	0.179732	0.2	0.056	1
Srrt	0.17833	0.179732	0.2	0.056	1
Fxyd7	0.17833	0.179732	0.2	0.056	1
Plekha2	0.17833	0.174978	0.2	0.056	1
Ust	0.17833	0.174978	0.2	0.056	1
Unk	0.17833	0.179732	0.2	0.056	1
Rhob	0.17833	0.179732	0.2	0.056	1
Ift43	0.17833	0.174978	0.2	0.056	1
Gm40841	0.17833	0.174978	0.2	0.056	1
Xpo4	0.17833	0.179732	0.2	0.056	1
Tomm22	0.17833	0.174978	0.2	0.056	1
Dzip3	0.17833	0.179732	0.2	0.056	1
Tomm70a	0.17833	0.179732	0.2	0.056	1
Gm10785	0.17833	0.179732	0.2	0.056	1
Ppp1r14b	0.17833	0.179732	0.2	0.056	1
Mtmr1	0.17833	0.179732	0.2	0.056	1
Nono	0.17833	0.174978	0.2	0.056	1
Tra2b	0.179785	0.206506	0.4	0.157	1
Rpl23	0.180271	-0.390875	0	0.269	1
Dpp6	0.180505	0.174978	0.2	0.056	1
Tspan9	0.180505	0.174978	0.2	0.056	1
Npat	0.180505	0.174978	0.2	0.056	1
Pnpla8	0.180505	0.174978	0.2	0.056	1
Tbc1d12	0.180505	0.174978	0.2	0.056	1
Nop10	0.180506	0.17024	0.2	0.056	1
Socs6	0.180506	0.17024	0.2	0.056	1
Atp11c	0.180506	0.17024	0.2	0.056	1
Rps21	0.180849	-0.417557	0	0.269	1
Hnrnph1	0.181079	0.235907	0.4	0.164	1
Hmgcl	0.182159	0.397371	0.2	0.063	1
Vwa8	0.182159	0.397371	0.2	0.063	1
Brd1	0.182159	0.397371	0.2	0.063	1
Filip1l	0.182696	0.165518	0.2	0.056	1
Siglech	0.183897	0.235907	0.4	0.164	1
Csf1r	0.183897	0.235907	0.4	0.164	1
Gdi2	0.1839	0.23167	0.4	0.164	1
Micu1	0.184265	0.392633	0.2	0.063	1
Kcnh7	0.184898	0.165518	0.2	0.056	1
Ppp3ca	0.186685	-0.677757	0.2	0.458	1
Grm5	0.187115	0.160811	0.2	0.056	1
Grm3	0.188099	0.310901	0.6	0.308	1
Rps23	0.188209	-0.38316	0	0.262	1
Akt3	0.188255	0.198215	0.4	0.157	1
Itpr1	0.188479	0.383203	0.2	0.063	1
Ewsr1	0.18859	0.240157	0.4	0.168	1
Dst	0.189254	-0.514573	0.2	0.545	1
Dnaja1	0.189621	0.214846	0.4	0.164	1
Pten	0.190885	0.358163	0.4	0.182	1
Csrp1	0.191283	0.382616	0.4	0.192	1
Lcorl	0.191416	0.382616	0.4	0.189	1
Gbf1	0.191484	0.227446	0.4	0.168	1
Ubl5	0.191485	0.227446	0.4	0.168	1
Olfm1	0.192695	-0.398549	0	0.259	1
Epn2	0.192753	0.378512	0.4	0.189	1
Ralyl	0.193869	0.132887	0.2	0.056	1
Cog5	0.194401	0.227446	0.4	0.168	1
Ubr3	0.194403	0.223233	0.4	0.168	1
Rpl8	0.195832	-0.375404	0	0.255	1
Wdfy2	0.19613	0.235907	0.4	0.171	1
Slc25a3	0.19655	-0.387023	0	0.255	1
Akap13	0.197014	0.382616	0.4	0.192	1
D1Ertd622e	0.198854	0.179732	0.2	0.059	1
Hspa5	0.198854	0.179732	0.2	0.059	1
Metap1d	0.198854	0.179732	0.2	0.059	1
Usp45	0.198854	0.179732	0.2	0.059	1
Srsf10	0.198854	0.179732	0.2	0.059	1
Luzp1	0.198854	0.179732	0.2	0.059	1
Nadk	0.198854	0.179732	0.2	0.059	1
Eefsec	0.198854	0.179732	0.2	0.059	1
Ruvbl1	0.198854	0.179732	0.2	0.059	1
Epn1	0.198854	0.179732	0.2	0.059	1
Man2a2	0.198854	0.179732	0.2	0.059	1
Asah1	0.198854	0.179732	0.2	0.059	1
Ccpg1	0.198854	0.179732	0.2	0.059	1
Rtkn2	0.198854	0.179732	0.2	0.059	1
Rab21	0.198854	0.179732	0.2	0.059	1
Limk2	0.198854	0.179732	0.2	0.059	1
Hdac5	0.198854	0.179732	0.2	0.059	1
Snhg20	0.198854	0.179732	0.2	0.059	1
Lsg1	0.198854	0.179732	0.2	0.059	1
Fyttd1	0.198854	0.179732	0.2	0.059	1
Commd10	0.198854	0.179732	0.2	0.059	1
Stip1	0.198854	0.179732	0.2	0.059	1
Ubxn1	0.198854	0.179732	0.2	0.059	1
Mrpl43	0.198854	0.179732	0.2	0.059	1
Utp14a	0.198854	0.179732	0.2	0.059	1
Eif2s3x	0.198854	0.179732	0.2	0.059	1
Lpcat2	0.199092	0.235907	0.4	0.171	1
Map7	0.199422	-0.593903	0.2	0.458	1
Lsamp	0.199993	0.157458	0.4	0.157	1
Mast3	0.200806	-0.398549	0	0.252	1
Atp1b3	0.201151	0.392633	0.2	0.066	1
Cir1	0.201157	0.17024	0.2	0.059	1
Tm9sf4	0.201157	0.174978	0.2	0.059	1
Fam76a	0.201157	0.174978	0.2	0.059	1
Fscn1	0.201157	0.174978	0.2	0.059	1
Mgll	0.201157	0.174978	0.2	0.059	1
Chchd6	0.201157	0.174978	0.2	0.059	1
Usf2	0.201157	0.174978	0.2	0.059	1
Ap2a1	0.201157	0.174978	0.2	0.059	1
Ctsc	0.201157	0.174978	0.2	0.059	1
Stt3b	0.201157	0.174978	0.2	0.059	1
Amd1	0.201157	0.174978	0.2	0.059	1
Narf	0.201157	0.174978	0.2	0.059	1
Scfd1	0.201157	0.174978	0.2	0.059	1
Dlst	0.201157	0.174978	0.2	0.059	1
Ssr1	0.201157	0.17024	0.2	0.059	1
Gm27017	0.201157	0.174978	0.2	0.059	1
Tm9sf2	0.201157	0.17024	0.2	0.059	1
Tmem65	0.201157	0.17024	0.2	0.059	1
Puf60	0.201157	0.174978	0.2	0.059	1
Pim3	0.201157	0.174978	0.2	0.059	1
R3hcc1l	0.201157	0.174978	0.2	0.059	1
Fbxl17	0.201248	-0.409984	0	0.252	1
Slc1a3	0.201268	-0.432586	0	0.252	1
Rbm25	0.201486	-0.409984	0	0.252	1
Ascc3	0.201923	0.524052	0.4	0.196	1
2022-03-01	0.203274	0.451885	0.6	0.364	1
Mbtd1	0.203305	0.21067	0.4	0.168	1
Camkv	0.203364	0.38791	0.2	0.066	1
Fam13c	0.203364	0.38791	0.2	0.066	1
Hat1	0.203473	0.17024	0.2	0.059	1
Ankrd13a	0.203473	0.17024	0.2	0.059	1
Cradd	0.203473	0.17024	0.2	0.059	1
Prpsap2	0.203473	0.17024	0.2	0.059	1
Tesk2	0.203473	0.165518	0.2	0.059	1
Clk1	0.20369	0.240157	0.4	0.175	1
Atp2a2	0.204449	-0.375404	0	0.248	1
Tcf25	0.204779	-0.379287	0	0.248	1
Rab2a	0.205075	-0.38316	0	0.248	1
Kcna1	0.205093	0.223233	0.4	0.171	1
Rpl30	0.205094	0.219033	0.4	0.171	1
Dock1	0.205242	-0.398549	0	0.248	1
Angptl2	0.205802	0.165518	0.2	0.059	1
Ptpra	0.205918	-0.417557	0	0.248	1
Nalcn	0.208145	0.160811	0.2	0.059	1
Rpl36	0.20849	-0.363691	0	0.245	1
Tecr	0.209161	-0.398549	0	0.245	1
Sec62	0.209437	-0.390875	0	0.245	1
Npas3	0.209454	-0.402371	0	0.245	1
Herc2	0.209686	-0.394718	0	0.245	1
Kansl1l	0.210251	-0.425091	0	0.245	1
Large1	0.210357	-0.428843	0	0.245	1
Rap1gds1	0.210372	-0.432586	0	0.245	1
Gpm6b	0.211004	0.571157	0.6	0.402	1
Rpl11	0.212416	-0.355829	0	0.241	1
Atp5l	0.212777	-0.359765	0	0.241	1
Mllt10	0.212816	0.358163	0.4	0.192	1
Wdfy3	0.213252	-0.363691	0	0.241	1
5330438D12Rik	0.213274	0.688196	0.6	0.409	1
Mpc1	0.213567	-0.38316	0	0.241	1
Bmp2k	0.213704	-0.390875	0	0.241	1
Ank	0.213999	-0.432586	0	0.241	1
Ppp1r9a	0.215029	-0.465838	0	0.241	1
Zfr	0.215671	0.36221	0.4	0.196	1
Cadm2	0.216069	0.3493	0.6	0.308	1
St6gal1	0.216191	-0.331982	0	0.238	1
Mal	0.216588	-0.343954	0	0.238	1
Uqcrh	0.216589	-0.351881	0	0.238	1
Nsf	0.217385	0.206506	0.4	0.171	1
Ndufs5	0.217465	-0.37151	0	0.238	1
Cox7a2	0.218058	-0.402371	0	0.238	1
Gm46367	0.218194	-0.409984	0	0.238	1
Zfand3	0.21837	-0.387023	0	0.238	1
Anxa3	0.219098	0.206506	0.4	0.175	1
Gna12	0.220102	0.62849	0.4	0.245	1
Srsf11	0.220107	0.354127	0.4	0.196	1
H2afy	0.220254	0.38791	0.2	0.07	1
Sbf2	0.220519	0.202355	0.4	0.171	1
Rps18	0.220642	0.219033	0.4	0.178	1
Rps10	0.221202	-0.339975	0	0.234	1
Rpl9	0.221715	-0.355829	0	0.234	1
Hdac4	0.221885	0.174978	0.2	0.063	1
Nit1	0.221885	0.174978	0.2	0.063	1
Prox1	0.221885	0.174978	0.2	0.063	1
Ptgs1	0.221885	0.174978	0.2	0.063	1
1810037I17Rik	0.221885	0.174978	0.2	0.063	1
Htra1	0.221885	0.174978	0.2	0.063	1
Rwdd1	0.221885	0.174978	0.2	0.063	1
Guk1	0.221885	0.174978	0.2	0.063	1
Stat5b	0.221885	0.174978	0.2	0.063	1
Pdia6	0.221885	0.174978	0.2	0.063	1
Sav1	0.221885	0.174978	0.2	0.063	1
Zfp871	0.221885	0.174978	0.2	0.063	1
Lpxn	0.221885	0.174978	0.2	0.063	1
Hecw2	0.222159	0.290192	0.6	0.325	1
Camkk2	0.222566	0.383203	0.2	0.07	1
Far1	0.222566	0.383203	0.2	0.07	1
Zfp950	0.222566	0.383203	0.2	0.07	1
Adipor2	0.2227	-0.398549	0	0.234	1
Camsap2	0.224317	0.17024	0.2	0.063	1
Stk39	0.224317	0.165518	0.2	0.063	1
Tyro3	0.224317	0.165518	0.2	0.063	1
Rnf20	0.224317	0.17024	0.2	0.063	1
Tmed2	0.224317	0.17024	0.2	0.063	1
Ncf1	0.224317	0.17024	0.2	0.063	1
Glcci1	0.224317	0.17024	0.2	0.063	1
Purg	0.224317	0.165518	0.2	0.063	1
Rbl2	0.224317	0.165518	0.2	0.063	1
Echdc1	0.224317	0.17024	0.2	0.063	1
Dtx3	0.224317	0.17024	0.2	0.063	1
Strada	0.224317	0.17024	0.2	0.063	1
Apobec3	0.224317	0.17024	0.2	0.063	1
Pacsin2	0.224317	0.17024	0.2	0.063	1
Heg1	0.224317	0.17024	0.2	0.063	1
5330434G04Rik	0.224317	0.17024	0.2	0.063	1
Coro1c	0.224889	0.378512	0.2	0.07	1
H2afz	0.225333	-0.335984	0	0.231	1
Chgb	0.225873	-0.339975	0	0.231	1
Ttr	0.226356	-0.355829	0	0.231	1
Virma	0.226762	0.165518	0.2	0.063	1
Tln1	0.226762	0.165518	0.2	0.063	1
Itgb3bp	0.226762	0.165518	0.2	0.063	1
Aurkaip1	0.226762	0.165518	0.2	0.063	1
Itgam	0.226762	0.165518	0.2	0.063	1
Coa3	0.226762	0.165518	0.2	0.063	1
Npepps	0.226775	-0.37151	0	0.231	1
Zdhhc20	0.22715	0.190485	0.6	0.301	1
Trim35	0.227508	0.354127	0.4	0.199	1
Ctsd	0.229139	0.374419	0.4	0.21	1
Dcaf6	0.229219	0.160811	0.2	0.063	1
Ddx46	0.22922	0.156119	0.2	0.063	1
Nrgn	0.229816	-0.495957	0.2	0.448	1
Atp5f1	0.2306	-0.339975	0	0.227	1
5031439G07Rik	0.230604	-0.343954	0	0.227	1
Rrbp1	0.231064	-0.37151	0	0.227	1
Nktr	0.231196	-0.363691	0	0.227	1
Dlc1	0.23169	0.151443	0.2	0.063	1
Trf	0.232412	0.726435	0.6	0.451	1
Oprm1	0.234176	0.137504	0.2	0.063	1
Phldb1	0.235385	-0.339975	0	0.224	1
Scg5	0.235544	-0.355829	0	0.224	1
Atp6v0b	0.235845	0.445626	0.6	0.406	1
Ankrd17	0.236052	-0.363691	0	0.224	1
Itsn2	0.236207	-0.394718	0	0.224	1
Atp6ap2	0.236229	0.227446	0.4	0.185	1
Supt16	0.239407	0.383203	0.2	0.073	1
Cox5a	0.239785	-0.331982	0	0.22	1
Rptor	0.240234	-0.343954	0	0.22	1
Rpl37	0.240376	-0.355829	0	0.22	1
Rnf13	0.240499	-0.355829	0	0.22	1
Ikzf1	0.240768	-0.379287	0	0.22	1
Ankrd11	0.240845	-0.367606	0	0.22	1
Plcl2	0.241211	-0.379287	0	0.22	1
Gria2	0.241754	-0.432586	0	0.22	1
Fsd1l	0.241809	0.378512	0.2	0.073	1
Ppp2r2a	0.242858	0.214846	0.4	0.185	1
Ppp2r3a	0.243918	0.350103	0.4	0.206	1
Kdm2a	0.244237	-0.311804	0	0.217	1
Rora	0.244378	0.538735	0.2	0.073	1
Rpl18a	0.244406	-0.319909	0	0.217	1
Hivep3	0.244855	0.206506	0.4	0.182	1
Gm20528	0.24515	0.17024	0.2	0.066	1
Cops8	0.24515	0.17024	0.2	0.066	1
Dennd1b	0.24515	0.17024	0.2	0.066	1
Slc24a5	0.24515	0.17024	0.2	0.066	1
Rmnd5a	0.24515	0.17024	0.2	0.066	1
Tmf1	0.24515	0.17024	0.2	0.066	1
Ergic2	0.24515	0.17024	0.2	0.066	1
Cope	0.24515	0.17024	0.2	0.066	1
D8Ertd738e	0.24515	0.17024	0.2	0.066	1
Got2	0.24515	0.17024	0.2	0.066	1
Cyb5b	0.24515	0.17024	0.2	0.066	1
St3gal2	0.24515	0.17024	0.2	0.066	1
Gm16759	0.24515	0.17024	0.2	0.066	1
Synj2bp	0.24515	0.17024	0.2	0.066	1
Nol7	0.24515	0.17024	0.2	0.066	1
Fam149b	0.24515	0.17024	0.2	0.066	1
Usp16	0.24515	0.17024	0.2	0.066	1
Cul2	0.24515	0.17024	0.2	0.066	1
Srp19	0.24515	0.17024	0.2	0.066	1
Slc12a2	0.245282	-0.363691	0	0.217	1
Fnip1	0.245612	-0.363691	0	0.217	1
Arid4b	0.245723	-0.37151	0	0.217	1
Rtn4	0.246046	-0.366628	0.2	0.566	1
Adk	0.246646	0.369174	0.2	0.073	1
Pnkd	0.2477	0.160811	0.2	0.066	1
Gm32250	0.2477	0.165518	0.2	0.066	1
Casc4	0.2477	0.165518	0.2	0.066	1
Fuca1	0.2477	0.165518	0.2	0.066	1
Pnmal2	0.2477	0.165518	0.2	0.066	1
Cd63	0.2477	0.165518	0.2	0.066	1
Sfi1	0.2477	0.165518	0.2	0.066	1
Gal3st1	0.2477	0.165518	0.2	0.066	1
Adcy1	0.2477	0.165518	0.2	0.066	1
Becn1	0.2477	0.165518	0.2	0.066	1
Nemf	0.2477	0.165518	0.2	0.066	1
Traf3	0.2477	0.165518	0.2	0.066	1
Ctsl	0.2477	0.165518	0.2	0.066	1
Nr1d2	0.2477	0.165518	0.2	0.066	1
Haghl	0.2477	0.160811	0.2	0.066	1
U2af1	0.2477	0.165518	0.2	0.066	1
Fbxo38	0.2477	0.165518	0.2	0.066	1
Tcf7l2	0.2477	0.160811	0.2	0.066	1
Rpsa	0.248937	-0.319909	0	0.213	1
Rps13	0.249572	-0.323944	0	0.213	1
Runx1	0.249623	0.342088	0.4	0.21	1
Gatm	0.249909	0.457121	0.4	0.245	1
Retreg1	0.249989	-0.347923	0	0.213	1
Mrpl20	0.250261	0.160811	0.2	0.066	1
4930455C13Rik	0.250261	0.151443	0.2	0.066	1
Pde8b	0.250261	0.160811	0.2	0.066	1
Gpr137c	0.250261	0.160811	0.2	0.066	1
Polr2f	0.250261	0.160811	0.2	0.066	1
Hnrnpa1	0.250261	0.160811	0.2	0.066	1
Pdcd4	0.250261	0.160811	0.2	0.066	1
Eif2s3y	0.250261	0.160811	0.2	0.066	1
Elovl6	0.250262	0.156119	0.2	0.066	1
Megf9	0.250262	0.156119	0.2	0.066	1
Polb	0.250262	0.156119	0.2	0.066	1
Glyr1	0.250262	0.156119	0.2	0.066	1
Stk4	0.252835	0.156119	0.2	0.066	1
Gm47283	0.252836	0.151443	0.2	0.066	1
Sec11c	0.252981	0.189971	0.4	0.185	1
Ywhag	0.254364	-0.331982	0	0.21	1
Tspan7	0.254512	-0.331982	0	0.21	1
Gm2629	0.254641	-0.323944	0	0.21	1
Atp2b1	0.25484	0.314381	0.6	0.364	1
Etv6	0.255029	-0.343954	0	0.21	1
Enox1	0.255258	-0.363691	0	0.21	1
Trappc2l	0.25542	0.151443	0.2	0.066	1
Gm11149	0.257982	0.354127	0.4	0.217	1
Rpl21	0.258737	-0.295456	0	0.206	1
Rnasek	0.259229	-0.323944	0	0.206	1
Fez1	0.259375	-0.315862	0	0.206	1
Huwe1	0.259375	-0.319909	0	0.206	1
Cd9	0.259781	-0.331982	0	0.206	1
Ptprc	0.260008	-0.331982	0	0.206	1
Fgf13	0.260635	-0.440042	0	0.206	1
Gfm2	0.261043	0.373835	0.2	0.077	1
Rab3a	0.263494	-0.29134	0	0.203	1
Ptk2b	0.263675	0.538735	0.2	0.077	1
Psip1	0.264571	0.198215	0.4	0.189	1
Rab10	0.264607	-0.319909	0	0.203	1
Adap2os	0.264739	-0.323944	0	0.203	1
Gabbr1	0.264745	-0.327969	0	0.203	1
Tulp4	0.264777	0.169058	0.6	0.308	1
Ncoa2	0.264997	-0.343954	0	0.203	1
C030029H02Rik	0.265192	0.322243	0.4	0.213	1
Rbm5	0.265306	-0.343954	0	0.203	1
Rpl41	0.265429	-0.37151	0	0.203	1
Atp6v0a1	0.265506	-0.359765	0	0.203	1
Caprin1	0.265996	0.364527	0.2	0.077	1
1600010M07Rik	0.266044	0.364527	0.2	0.077	1
Dleu2	0.268241	0.555389	0.6	0.451	1
Ttc3	0.26835	0.269776	0.6	0.343	1
Kif13a	0.268546	0.326191	0.4	0.213	1
Rbis	0.268555	0.165518	0.2	0.07	1
Tmem131l	0.268555	0.165518	0.2	0.07	1
Foxj3	0.268555	0.165518	0.2	0.07	1
Cux2	0.268555	0.165518	0.2	0.07	1
Hsph1	0.268555	0.165518	0.2	0.07	1
Hpgd	0.268555	0.165518	0.2	0.07	1
Phyhipl	0.268555	0.165518	0.2	0.07	1
Mboat2	0.268555	0.165518	0.2	0.07	1
Brd9	0.268555	0.165518	0.2	0.07	1
Zfp706	0.268555	0.165518	0.2	0.07	1
Pfdn6	0.268555	0.165518	0.2	0.07	1
Dnajc18	0.268555	0.165518	0.2	0.07	1
Rps9	0.26869	-0.274757	0	0.199	1
Atp5g1	0.26964	-0.303653	0	0.199	1
Gtdc1	0.269646	-0.315862	0	0.199	1
Cyfip1	0.26991	-0.319909	0	0.199	1
Lrrc4	0.270156	-0.335984	0	0.199	1
Cryab	0.270271	-0.347923	0	0.199	1
Dennd1a	0.270368	-0.347923	0	0.199	1
Arid1b	0.270717	-0.355829	0	0.199	1
Arpp21	0.270852	-0.363691	0	0.199	1
Rrnad1	0.271211	0.160811	0.2	0.07	1
Vgf	0.271211	0.160811	0.2	0.07	1
Sin3a	0.271211	0.160811	0.2	0.07	1
Foxo3	0.271211	0.160811	0.2	0.07	1
Eml5	0.271211	0.160811	0.2	0.07	1
Prkcd	0.271211	0.160811	0.2	0.07	1
Smim4	0.271211	0.160811	0.2	0.07	1
Spast	0.271211	0.156119	0.2	0.07	1
Ctsb	0.272489	0.34609	0.4	0.224	1
Rgl1	0.27388	0.156119	0.2	0.07	1
Edem1	0.27388	0.156119	0.2	0.07	1
Dmxl2	0.27388	0.156119	0.2	0.07	1
Vsir	0.27388	0.156119	0.2	0.07	1
Slc16a6	0.27388	0.156119	0.2	0.07	1
Dop1b	0.27388	0.156119	0.2	0.07	1
Slc30a9	0.27388	0.146781	0.2	0.07	1
Ccni	0.27388	0.151443	0.2	0.07	1
Phactr2	0.27388	0.151443	0.2	0.07	1
Rab11fip3	0.27388	0.151443	0.2	0.07	1
Uqcr10	0.273971	-0.274757	0	0.196	1
Cox6b1	0.274142	-0.274757	0	0.196	1
Sub1	0.274308	-0.283072	0	0.196	1
Ly6h	0.274903	-0.307734	0	0.196	1
Pstpip2	0.275028	-0.303653	0	0.196	1
Slc38a2	0.275032	-0.307734	0	0.196	1
Fbxo11	0.275157	0.181774	0.4	0.189	1
Ktn1	0.275283	-0.323944	0	0.196	1
Fam168a	0.275377	-0.315862	0	0.196	1
Pnpla7	0.275392	-0.327969	0	0.196	1
A330015K06Rik	0.275618	-0.355829	0	0.196	1
Plcl1	0.275804	-0.386748	0.8	0.801	1
Lncpint	0.275868	-0.335984	0	0.196	1
Avl9	0.27656	0.142135	0.2	0.07	1
Gm28376	0.27673	0.441814	0.4	0.217	1
Sec14l5	0.277936	0.460974	0.4	0.22	1
Tmsb4x	0.278072	-0.395144	0.4	0.678	1
Litaf	0.28011	-0.295456	0	0.192	1
Rcbtb2	0.280226	0.369174	0.2	0.08	1
Pnisr	0.28056	0.233081	0.6	0.329	1
Auts2	0.280573	0.223233	0.6	0.329	1
Pkm	0.280713	-0.315862	0	0.192	1
Rpl35a	0.280731	-0.343954	0	0.192	1
Arhgap23	0.281642	0.259675	0.6	0.371	1
Casc3	0.281951	0.142135	0.2	0.07	1
Aopep	0.282327	0.169565	0.4	0.189	1
Wbp2	0.282739	0.364527	0.2	0.08	1
Atp5a1	0.284519	0.181774	0.4	0.196	1
Specc1	0.284614	0.153445	0.4	0.185	1
Oaz1	0.284953	-0.270581	0	0.189	1
Adam10	0.28511	-0.274757	0	0.189	1
Il33	0.285111	-0.283072	0	0.189	1
Rps4x	0.285262	-0.287212	0	0.189	1
Mtf2	0.285378	0.359896	0.2	0.08	1
Lamp2	0.285404	-0.283072	0	0.189	1
Selenok	0.285545	-0.29956	0	0.189	1
Slc22a17	0.285673	-0.295456	0	0.189	1
Rock1	0.285676	-0.29956	0	0.189	1
Fcho2	0.286215	-0.311804	0	0.189	1
Schip1	0.286233	-0.319909	0	0.189	1
Fli1	0.288259	0.145452	0.4	0.185	1
Pak1	0.288519	0.233081	0.6	0.357	1
Eif4g3	0.289605	0.157458	0.4	0.189	1
Zcchc7	0.289788	0.242997	0.6	0.346	1
Kif1b	0.290548	0.375534	0.6	0.413	1
Plekha1	0.291191	-0.29134	0	0.185	1
Rffl	0.291311	-0.295456	0	0.185	1
Bcas3	0.291425	-0.29956	0	0.185	1
H3f3b	0.291537	-0.311804	0	0.185	1
Tpr	0.291638	-0.311804	0	0.185	1
Lrch1	0.291644	-0.319909	0	0.185	1
4933406I18Rik	0.291977	-0.331982	0	0.185	1
Ogt	0.291977	-0.331982	0	0.185	1
Ndufa8	0.292021	0.160811	0.2	0.073	1
Krcc1	0.292021	0.160811	0.2	0.073	1
Acot13	0.292021	0.160811	0.2	0.073	1
Cltb	0.292021	0.160811	0.2	0.073	1
Rab3c	0.292021	0.160811	0.2	0.073	1
Sf1	0.292021	0.160811	0.2	0.073	1
Actr1a	0.292021	0.160811	0.2	0.073	1
Ext1	0.293265	0.153445	0.4	0.189	1
Zmynd8	0.294481	0.149443	0.4	0.192	1
Mpzl1	0.294775	0.156119	0.2	0.073	1
Tsc1	0.294775	0.151443	0.2	0.073	1
Spsb1	0.294775	0.156119	0.2	0.073	1
Gmcl1	0.294775	0.156119	0.2	0.073	1
Taldo1	0.294775	0.156119	0.2	0.073	1
Cpm	0.294775	0.156119	0.2	0.073	1
Ddx1	0.294775	0.151443	0.2	0.073	1
Flnb	0.294775	0.156119	0.2	0.073	1
Zfp740	0.294775	0.156119	0.2	0.073	1
Grik1	0.294775	0.156119	0.2	0.073	1
Ndufb5	0.295799	-0.253757	0	0.182	1
[truncated: 1,305 more rows]

## Sheet: S5g_DEPath_MG_Cluster4vsOtherMG
	ID	Description	GeneRatio	BgRatio	pvalue	p.adjust	qvalue	geneID	Count
mmu04724	mmu04724	Glutamatergic synapse	39/588	105/6192	9.73535e-15	2.86219e-12	2.26475e-12	Gnao1/Grm3/Dlgap1/Grin2a/Gria2/Grin2b/Plcb1/Grm5/Glul/Gria3/Gria1/Gng7/Slc38a2/Grin1/Adcy2/Kcnj3/Pld1/Slc1a3/Shank2/Grm8/Cacna1a/Shank1/Grik2/Cacna1c/Itpr1/Grm1/Adcy8/Slc1a2/Homer1/Grik3/Prkcb/Adcy1/Gnai1/Cacna1d/Gria4/Ppp3ca/Prkca/Slc17a7/Grm7	39
mmu05032	mmu05032	Morphine addiction	30/588	81/6192	1.39721e-11	2.0539e-09	1.62517e-09	Pde4b/Pde8a/Gnao1/Pde1c/Gabrb3/Gabrb1/Pde10a/Pde1a/Gng7/Adcy2/Pde4d/Gabbr2/Kcnj3/Kcnj6/Gabrb2/Gabrg3/Cacna1a/Gabra2/Cacna1b/Pde7b/Adcy8/Gabra4/Gabrg2/Oprm1/Pde8b/Prkcb/Adcy1/Gnai1/Prkca/Pde2a	30
mmu04713	mmu04713	Circadian entrainment	30/588	88/6192	1.5503e-10	1.5193e-08	1.20216e-08	Gnao1/Grin2a/Gria2/Grin2b/Plcb1/Ryr2/Camk2a/Gria3/Gria1/Gng7/Grin1/Adcy2/Kcnj3/Kcnj6/Prkg1/Gucy1a2/Rps6ka5/Ryr3/Cacna1c/Itpr1/Adcy8/Nos1ap/Prkcb/Adcy1/Gnai1/Camk2b/Cacna1d/Gria4/Prkca/Calm1	30
mmu04360	mmu04360	Axon guidance	44/588	172/6192	4.12989e-10	3.03547e-08	2.40186e-08	Unc5c/Pak1/Pard3/Plxnb3/Sema6a/Efnb3/Ephb1/Srgap1/Neo1/Camk2a/Ptpn11/Slit3/Epha5/Epha6/Robo2/Dpysl2/Abl1/Efna5/Pik3r1/Unc5d/Ablim1/Ssh2/Epha7/Ptk2/Prkcz/Plxna2/Pak2/Ntng1/Ablim2/Slit2/Sema4d/Epha4/Cfl2/Rasa1/Gnai1/Camk2b/Robo1/Pak3/Rock1/Ppp3ca/Sema6d/Prkca/Plxna4/Dcc	44
mmu04727	mmu04727	GABAergic synapse	27/588	78/6192	8.84019e-10	5.19803e-08	4.11302e-08	Plcl1/Gnao1/Slc6a1/Glul/Gabrb3/Gabrb1/Gng7/Gphn/Slc38a2/Adcy2/Gabbr2/Kcnj6/Gabrb2/Gabrg3/Cacna1a/Cacna1c/Gabra2/Cacna1b/Adcy8/Gabra4/Gabrg2/Prkcb/Adcy1/Nsf/Gnai1/Cacna1d/Prkca	27
mmu05033	mmu05033	Nicotine addiction	17/588	34/6192	1.66216e-09	8.14458e-08	6.44451e-08	Grin2a/Gria2/Grin2b/Gabrb3/Gabrb1/Gria3/Gria1/Grin1/Gabrb2/Gabrg3/Cacna1a/Gabra2/Cacna1b/Gabra4/Gabrg2/Gria4/Slc17a7	17
mmu04728	mmu04728	Dopaminergic synapse	34/588	119/6192	1.96873e-09	8.26868e-08	6.54271e-08	Gnao1/Creb5/Ppp2r3a/Grin2a/Gria2/Grin2b/Plcb1/Camk2a/Gria3/Mapk10/Ppp2r2b/Ppp2r2a/Gria1/Gng7/Kcnj3/Kcnj6/Ppp1cc/Cacna1a/Cacna1c/Cacna1b/Itpr1/Scn1a/Ppp2r5a/Prkcb/Gnai1/Camk2b/Kif5b/Cacna1d/Gria4/Ppp3ca/Prkca/Akt3/Kif5c/Calm1	34
mmu04720	mmu04720	Long-term potentiation	23/588	62/6192	3.41064e-09	1.25341e-07	9.91777e-08	Grin2a/Gria2/Grin2b/Plcb1/Grm5/Camk2a/Gria1/Rap1a/Grin1/Ppp1cc/Camk4/Cacna1c/Itpr1/Grm1/Adcy8/Prkcb/Adcy1/Camk2b/Ppp3ca/Prkca/Crebbp/Rps6ka3/Calm1	23
mmu04723	mmu04723	Retrograde endocannabinoid signaling	32/588	128/6192	1.92645e-07	6.29307e-06	4.97948e-06	Gnao1/Rims1/Gria2/Plcb1/Grm5/Gabrb3/Gabrb1/Gria3/Mapk10/Gria1/Gng7/Adcy2/Kcnj3/Kcnj6/Gabrb2/Gabrg3/Cacna1a/Cacna1c/Gabra2/Cacna1b/Itpr1/Grm1/Adcy8/Gabra4/Gabrg2/Prkcb/Adcy1/Gnai1/Cacna1d/Gria4/Prkca/Slc17a7	32
mmu04725	mmu04725	Cholinergic synapse	27/588	101/6192	4.17265e-07	1.22676e-05	9.70691e-06	Gnao1/Creb5/Plcb1/Kcnq5/Chrm3/Camk2a/Gng7/Adcy2/Pik3r1/Kcnj3/Kcnj6/Kcnq3/Camk4/Cacna1a/Cacna1c/Cacna1b/Itpr1/Adcy8/Pik3r5/Prkcb/Adcy1/Gnai1/Camk2b/Kcnq2/Cacna1d/Prkca/Akt3	27
mmu04921	mmu04921	Oxytocin signaling pathway	32/588	136/6192	8.43631e-07	2.25479e-05	1.78414e-05	Gnao1/Plcb1/Ryr2/Camk2a/Cacna2d3/Adcy2/Cacna2d1/Kcnj3/Kcnj6/Ppp1cc/Gucy1a2/Camk4/Ryr3/Cacna1c/Cacnb4/Itpr1/Prkag2/Cacng3/Adcy8/Map2k5/Pik3r5/Prkcb/Adcy1/Gnai1/Camk2b/Mef2c/Cacna1d/Rock1/Ppp3ca/Prkca/Cacnb2/Calm1	32
mmu04024	mmu04024	cAMP signaling pathway	39/588	184/6192	9.62095e-07	2.35713e-05	1.86511e-05	Pde4b/Creb5/Pak1/Grin2a/Gria2/Grin2b/Ryr2/Camk2a/Gria3/Mapk10/Pde10a/Gria1/Rap1a/Grin1/Adcy2/Pde4d/Gabbr2/Pik3r1/Rapgef4/Hcn2/Ppp1cc/Atp2b2/Pld1/Camk4/Htr1f/Cacna1c/Adcy8/Atp2b1/Adcy1/Gnai1/Acox1/Camk2b/Cacna1d/Rock1/Gria4/Atp1b3/Crebbp/Akt3/Calm1	39
mmu05031	mmu05031	Amphetamine addiction	19/588	61/6192	1.83317e-06	4.14578e-05	3.28041e-05	Creb5/Grin2a/Gria2/Grin2b/Camk2a/Gria3/Gria1/Grin1/Ppp1cc/Camk4/Cacna1c/Prkcb/Camk2b/Stx1a/Cacna1d/Gria4/Ppp3ca/Prkca/Calm1	19
mmu04911	mmu04911	Insulin secretion	21/588	75/6192	3.6408e-06	7.64568e-05	6.04975e-05	Creb5/Plcb1/Kcnma1/Ryr2/Snap25/Chrm3/Camk2a/Rims2/Adcy2/Rapgef4/Kcnn2/Cacna1c/Pclo/Adcy8/Prkcb/Adcy1/Camk2b/Stx1a/Cacna1d/Prkca/Atp1b3	21
mmu04261	mmu04261	Adrenergic signaling in cardiomyocytes	31/588	141/6192	5.77405e-06	0.000113171	8.95484e-05	Creb5/Ppp2r3a/Plcb1/Ryr2/Camk2a/Ppp2r2b/Ppp2r2a/Cacna2d3/Adcy2/Cacna2d1/Rapgef4/Ppp1cc/Atp2b2/Rps6ka5/Cacna1c/Cacnb4/Ppp2r5a/Cacng3/Slc8a1/Adcy8/Atp2b1/Pik3r5/Adcy1/Gnai1/Camk2b/Cacna1d/Prkca/Atp1b3/Akt3/Cacnb2/Calm1	31
mmu04072	mmu04072	Phospholipase D signaling pathway	29/588	132/6192	1.17355e-05	0.000215639	0.000170627	Dnm3/Grm3/Gab1/Dgki/Plcb1/Cyth1/Grm5/Ptpn11/Gna12/Agpat4/Adcy2/Pik3r1/Rapgef4/Pld1/Grm8/Dgkb/Dgkh/Grm1/Insr/Dgkg/Adcy8/Dnm2/Pik3r5/Adcy1/Prkca/Dnm1/Akt3/Ptk2b/Grm7	29
mmu04742	mmu04742	Taste transduction	14/588	43/6192	2.40668e-05	0.000416213	0.000329334	Asic2/Plcb1/Pde1c/Chrm3/Pde1a/Gabbr2/Scn2a/Cacna1a/Htr1f/Cacna1c/Gabra2/Grm1/Adcy8/Gabra4	14
mmu04972	mmu04972	Pancreatic secretion	18/588	69/6192	5.12898e-05	0.000837734	0.000662869	Car2/Slc12a2/Plcb1/Kcnma1/Ryr2/Chrm3/Rap1a/Adcy2/Atp2b2/Pla2g3/Itpr1/Adcy8/Atp2b1/Slc4a4/Prkcb/Adcy1/Prkca/Atp1b3	18
mmu04721	mmu04721	Synaptic vesicle cycle	17/588	67/6192	0.000120205	0.00186001	0.00147176	Dnm3/Syt1/Slc6a1/Rims1/Snap25/Slc1a3/Cacna1a/Cacna1b/Slc1a2/Dnm2/Nsf/Unc13a/Stx1a/Unc13b/Stxbp1/Slc17a7/Dnm1	17
mmu04970	mmu04970	Salivary secretion	17/588	68/6192	0.000146438	0.00215264	0.0017033	Slc12a2/Plcb1/Kcnma1/Chrm3/Adcy2/Prkg1/Gucy1a2/Atp2b2/Ryr3/Itpr1/Adcy8/Atp2b1/Prkcb/Adcy1/Prkca/Atp1b3/Calm1	17
mmu04022	mmu04022	cGMP-PKG signaling pathway	28/588	145/6192	0.000186721	0.00256541	0.00202992	Creb5/Plcb1/Kcnma1/Gna12/Adcy2/Ppp1cc/Prkce/Prkg1/Gucy1a2/Atp2b2/Cacna1c/Itpr1/Insr/Slc8a1/Adcy8/Atp2b1/Pik3r5/Gtf2i/Adcy1/Gnai1/Mef2c/Cacna1d/Rock1/Ppp3ca/Atp1b3/Akt3/Pde2a/Calm1	28
mmu04925	mmu04925	Aldosterone synthesis and secretion	20/588	89/6192	0.00019197	0.00256541	0.00202992	Creb5/Plcb1/Camk2a/Adcy2/Prkce/Atp2b2/Camk4/Cacna1c/Itpr1/Prkd3/Adcy8/Atp2b1/Prkcb/Adcy1/Camk2b/Cacna1d/Prkca/Atp1b3/Pde2a/Calm1	20
mmu04730	mmu04730	Long-term depression	15/588	58/6192	0.000238482	0.00304842	0.0024121	Gnao1/Gria2/Plcb1/Gria3/Gna12/Gria1/Grid2/Prkg1/Gucy1a2/Cacna1a/Itpr1/Grm1/Prkcb/Gnai1/Prkca	15
mmu04020	mmu04020	Calcium signaling pathway	35/588	201/6192	0.000264165	0.00318415	0.0025195	Erbb4/Fgfr2/Grin2a/Plcb1/Grm5/Pde1c/Ryr2/Chrm3/Camk2a/Ntrk2/Pde1a/Cacna1e/Grin1/Adcy2/Ntrk3/Atp2b2/Camk4/Cacna1a/Ryr3/Cacna1c/Cacna1b/Itpr1/Grm1/Slc8a1/Adcy8/Atp2b1/Prkcb/Adcy1/Phkb/Camk2b/Cacna1d/Ppp3ca/Prkca/Ptk2b/Calm1	35
mmu04726	mmu04726	Serotonergic synapse	21/588	98/6192	0.000270761	0.00318415	0.0025195	Gnao1/Cyp2j12/Plcb1/Kcnd2/Gabrb3/App/Gabrb1/Gng7/Kcnj3/Kcnj6/Gabrb2/Kcnn2/Cacna1a/Htr1f/Cacna1c/Cacna1b/Itpr1/Prkcb/Gnai1/Cacna1d/Prkca	21
mmu05017	mmu05017	Spinocerebellar ataxia	26/588	137/6192	0.000417575	0.00472181	0.0037362	Fgf14/Grin2a/Gria2/Grin2b/Plcb1/Dab1/Gria3/Mapk10/Gria1/Rora/Grin1/Pik3r1/Wipi1/Cacna1a/Vldlr/Atxn1/Kcnd3/Itpr1/Grm1/Prkcb/Ulk2/Prkca/Pum1/Ambra1/Psmd1/Akt3	26
mmu05412	mmu05412	Arrhythmogenic right ventricular cardiomyopathy	17/588	74/6192	0.000435222	0.00473908	0.00374986	Lama2/Ctnna3/Ryr2/Dmd/Cacna2d3/Cacna2d1/Cdh2/Sgcd/Cacna1c/Cacnb4/Cacng3/Itgav/Slc8a1/Ctnna2/Itgb5/Cacna1d/Cacnb2	17
mmu04012	mmu04012	ErbB signaling pathway	18/588	81/6192	0.00045922	0.00482181	0.00381532	Erbb4/Pak1/Gab1/Nrg3/Nrg1/Camk2a/Mapk10/Abl1/Pik3r1/Ptk2/Pak2/Prkcb/Tgfa/Camk2b/Nrg2/Pak3/Prkca/Akt3	18
mmu04014	mmu04014	Ras signaling pathway	34/588	202/6192	0.000613955	0.00622424	0.00492501	Fgfr2/Pak1/Gab1/Bcl2l1/Plaat3/Grin2a/Grin2b/Ptpn11/Mapk10/Ntrk2/Rap1a/Gng7/Abl1/Rasgrp3/Grin1/Efna5/Pik3r1/Csf1/Pld1/Pla2g3/Ksr2/Rasgrf1/Pak2/Insr/Nf1/Rasa1/Prkcb/Tgfa/Rasa3/Pak3/Prkca/Rasal2/Akt3/Calm1	34
mmu04144	mmu04144	Endocytosis	38/588	237/6192	0.000792335	0.00746095	0.00590358	Dnm3/Agap1/Rab31/Fgfr2/Bin1/Pard3/Epn2/Cyth1/Itch/Wipf1/Sh3kbp1/Eps15/Snx1/Pld1/Sh3gl2/Arap2/Mvb12b/Prkcz/Washc2/Nedd4l/Rab10/Pdcd6ip/Git2/Wwp1/Dnm2/Iqsec1/Mdm2/Wipf3/Arfgef2/Kif5b/Tgfbr2/Actr3b/Sh3glb1/Nedd4/Capzb/Dnm1/Iqsec2/Kif5c	38
mmu04270	mmu04270	Vascular smooth muscle contraction	21/588	106/6192	0.000821012	0.00746095	0.00590358	Prkcq/Plcb1/Kcnma1/Cald1/Ppp1r14a/Gna12/Adcy2/Ppp1cc/Prkce/Prkg1/Gucy1a2/Pla2g3/Cacna1c/Itpr1/Adcy8/Prkcb/Adcy1/Cacna1d/Rock1/Prkca/Calm1	21
mmu04750	mmu04750	Inflammatory mediator regulation of TRP channels	18/588	85/6192	0.000845726	0.00746095	0.00590358	Prkcq/Cyp2j12/Asic2/Il1rap/Plcb1/Camk2a/Mapk10/Adcy2/Pik3r1/Ppp1cc/Prkce/Itpr1/Adcy8/Prkcb/Adcy1/Camk2b/Prkca/Calm1	18
mmu04070	mmu04070	Phosphatidylinositol signaling system	19/588	92/6192	0.000847793	0.00746095	0.00590358	Itpk1/Pik3c2b/Synj2/Dgki/Plcb1/Inpp5f/Mtmr2/Pip4k2a/Pik3r1/Dgkb/Itpr1/Dgkh/Dgkg/Inpp5a/Prkcb/Pi4kb/Prkca/Ip6k1/Calm1	19
mmu04971	mmu04971	Gastric acid secretion	15/588	65/6192	0.000888209	0.00746095	0.00590358	Car2/Plcb1/Chrm3/Camk2a/Adcy2/Itpr1/Adcy8/Prkcb/Adcy1/Gnai1/Kcnk2/Camk2b/Prkca/Atp1b3/Calm1	15
mmu05100	mmu05100	Bacterial invasion of epithelial cells	15/588	65/6192	0.000888209	0.00746095	0.00590358	Dnm3/Gab1/Dock1/Ctnna3/Elmo1/Pik3r1/Ptk2/Arhgap10/Wasf2/Ctnna2/Dnm2/Wasf1/Actr3b/Dnm1/Cd2ap	15
mmu04929	mmu04929	GnRH secretion	14/588	59/6192	0.000976589	0.00797548	0.00631071	Plcb1/Gabbr2/Pik3r1/Kcnj3/Kcnj6/Hcn2/Hcn1/Kcnn2/Cacna1c/Itpr1/Prkcb/Cacna1d/Prkca/Akt3	14
mmu04010	mmu04010	MAPK signaling pathway	41/588	270/6192	0.0014993	0.0119134	0.00942662	Erbb4/Mapt/Fgfr2/Pak1/Il1rap/Map4k4/Mapk10/Gna12/Dusp16/Ntrk2/Rap1a/Cacna1e/Rasgrp3/Cacna2d3/Efna5/Cacna2d1/Csf1/Rps6ka5/Rasgrf1/Mapk8ip1/Cacna1a/Cacna1c/Cacnb4/Cacna1b/Pak2/Cacng3/Insr/Nf1/Map2k5/Rasa1/Prkcb/Tgfa/Mef2c/Cacna1d/Tgfbr2/Ppp3ca/Prkca/Akt3/Rps6ka3/Rapgef2/Cacnb2	41
mmu04514	mmu04514	Cell adhesion molecules	22/588	119/6192	0.00162302	0.0125571	0.00993597	Mag/Ncam1/Cntn2/Nrxn3/Nrxn1/Cldn11/Nfasc/Cntnap2/Igsf11/Neo1/Mpzl1/Negr1/Jam3/Nrcam/Nlgn1/Ncam2/Cdh2/Cntn1/Itgav/Ntng1/Cd86/Ptprs	22
mmu00565	mmu00565	Ether lipid metabolism	10/588	38/6192	0.0022425	0.016905	0.0133763	Ugt8a/Enpp2/Plaat3/Gal3st1/Enpp6/Pld1/Pla2g3/Pafah1b1/Lpcat2/Cept1	10
mmu04915	mmu04915	Estrogen signaling pathway	20/588	109/6192	0.00284988	0.0209466	0.0165743	Gnao1/Creb5/Plcb1/Adcy2/Gabbr2/Pik3r1/Kcnj3/Kcnj6/Itpr1/Grm1/Adcy8/Fkbp5/Oprm1/Ncoa2/Adcy1/Tgfa/Gnai1/Ncoa3/Akt3/Calm1	20
mmu04928	mmu04928	Parathyroid hormone synthesis, secretion and action	17/588	88/6192	0.00330862	0.0231604	0.018326	Pde4b/Creb5/Plcb1/Gna12/Mmp16/Adcy2/Pde4d/Pld1/Itpr1/Adcy8/Prkcb/Adcy1/Gnai1/Mef2c/Mafb/Prkca/Runx2	17
mmu05414	mmu05414	Dilated cardiomyopathy	17/588	88/6192	0.00330862	0.0231604	0.018326	Lama2/Ryr2/Dmd/Cacna2d3/Adcy2/Cacna2d1/Sgcd/Cacna1c/Cacnb4/Cacng3/Itgav/Slc8a1/Adcy8/Itgb5/Adcy1/Cacna1d/Cacnb2	17
mmu04930	mmu04930	Type II diabetes mellitus	10/588	41/6192	0.00410033	0.0280348	0.0221829	Mapk10/Cacna1e/Pik3r1/Prkce/Cacna1a/Cacna1c/Prkcz/Cacna1b/Insr/Cacna1d	10
mmu00512	mmu00512	Mucin type O-glycan biosynthesis	8/588	29/6192	0.00446192	0.0298137	0.0235905	St6galnac3/Galnt5/Galnt6/Galnt18/Galnt7/Galnt17/Galnt13/Galntl6	8
mmu04927	mmu04927	Cortisol synthesis and secretion	12/588	57/6192	0.00629292	0.0411137	0.0325318	Pde8a/Creb5/Plcb1/Adcy2/Cacna1c/Itpr1/Adcy8/Pbx1/Pde8b/Adcy1/Kcnk2/Cacna1d	12
mmu04960	mmu04960	Aldosterone-regulated sodium reabsorption	8/588	32/6192	0.00848173	0.0542093	0.0428939	Pik3r1/Sgk1/Nedd4l/Insr/Prkcb/Prkca/Atp1b3/Nr3c2	8
mmu00601	mmu00601	Glycosphingolipid biosynthesis - lacto and neolacto series	6/588	20/6192	0.00868297	0.0543147	0.0429773	B3galt5/St3gal3/St3gal4/Fut9/B3galt1/St3gal6	6
mmu04912	mmu04912	GnRH signaling pathway	15/588	82/6192	0.00941355	0.057658	0.0456227	Plcb1/Camk2a/Mapk10/Adcy2/Pld1/Cacna1c/Itpr1/Adcy8/Prkcb/Adcy1/Camk2b/Cacna1d/Prkca/Ptk2b/Calm1	15
mmu05410	mmu05410	Hypertrophic cardiomyopathy	15/588	83/6192	0.0105177	0.0631061	0.0499336	Lama2/Ryr2/Dmd/Cacna2d3/Cacna2d1/Sgcd/Cacna1c/Cacnb4/Prkag2/Cacng3/Itgav/Slc8a1/Itgb5/Cacna1d/Cacnb2	15
mmu04961	mmu04961	Endocrine and other factor-regulated calcium reabsorption	10/588	47/6192	0.0112874	0.0651983	0.0515891	Dnm3/Plcb1/Atp2b2/Slc8a1/Atp2b1/Dnm2/Prkcb/Prkca/Atp1b3/Dnm1	10
mmu04114	mmu04114	Oocyte meiosis	18/588	107/6192	0.0113099	0.0651983	0.0515891	Ywhaq/Camk2a/Adcy2/Ppp1cc/Slk/Itpr1/Cpeb2/Ppp2r5a/Adcy8/Cul1/Mad1l1/Adcy1/Camk2b/Anapc16/Ppp3ca/Anapc15/Rps6ka3/Calm1	18
mmu00564	mmu00564	Glycerophospholipid metabolism	15/588	86/6192	0.0144499	0.0816977	0.0646445	Plaat3/Dgki/Lpgat1/Mboat1/Pcyt1b/Agpat4/Pld1/Pla2g3/Dgkb/Pcyt2/Dgkh/Dgkg/Pnpla7/Lpcat2/Cept1	15
mmu00514	mmu00514	Other types of O-glycan biosynthesis	9/588	42/6192	0.015168	0.0841395	0.0665766	Galnt5/St6gal1/Galnt6/St3gal3/Galnt18/Galnt7/Galnt17/Galnt13/Galntl6	9
mmu04530	mmu04530	Tight junction	21/588	137/6192	0.018223	0.0986414	0.0780514	Cldn11/Pard3/Tjp2/Jam3/Mapk10/Ppp2r2b/Ppp2r2a/Rap1a/Prkce/Dlg1/Prkcz/Rdx/Prkag2/Nedd4l/Dlg2/Arhgef2/Cacna1d/Rock1/Actr3b/Nedd4/Rapgef2	21
mmu04015	mmu04015	Rap1 signaling pathway	27/588	188/6192	0.01846	0.0986414	0.0780514	Magi2/Gnao1/Fgfr2/Pard3/Grin2a/Grin2b/Plcb1/Rap1a/Rasgrp3/Grin1/Adcy2/Efna5/Pik3r1/Rapgef4/Csf1/Prkcz/Sipa1l1/Prkd3/Insr/Adcy8/Prkcb/Adcy1/Gnai1/Prkca/Akt3/Rapgef2/Calm1	27
mmu04924	mmu04924	Renin secretion	11/588	58/6192	0.0188886	0.0986414	0.0780514	Plcb1/Kcnma1/Pde1c/Pde1a/Gucy1a2/Cacna1c/Itpr1/Gnai1/Cacna1d/Ppp3ca/Calm1	11
mmu05202	mmu05202	Transcriptional misregulation in cancer	22/588	146/6192	0.0191244	0.0986414	0.0780514	Bcl2l1/Gria3/Zbtb16/Meis1/Kdm6a/Ddx5/Bmp2k/Ptk2/Runx1t1/Pbx1/Arnt2/Supt3/Mitf/Mdm2/Cd86/Ss18/Mef2c/Tgfbr2/H3f3a/Ncor1/Cdk14/Runx2	22
mmu04722	mmu04722	Neurotrophin signaling pathway	18/588	114/6192	0.0209363	0.105474	0.0834579	Gab1/Camk2a/Ptpn11/Mapk10/Ntrk2/Rap1a/Abl1/Ntrk3/Pik3r1/Rps6ka5/Camk4/Map2k5/Camk2b/Matk/Irak2/Akt3/Rps6ka3/Calm1	18
mmu04540	mmu04540	Gap junction	14/588	82/6192	0.0211666	0.105474	0.0834579	Tubb4a/Plcb1/Grm5/Adcy2/Prkg1/Gucy1a2/Itpr1/Grm1/Adcy8/Map2k5/Prkcb/Adcy1/Gnai1/Prkca	14
mmu04520	mmu04520	Adherens junction	12/588	67/6192	0.0223412	0.107677	0.085201	Pard3/Ctnna3/Insr/Wasf2/Ctnna2/Baiap2/Wasf1/Csnk2a1/Tgfbr2/Crebbp/Acp1/Sorbs1	12
mmu05211	mmu05211	Renal cell carcinoma	12/588	67/6192	0.0223412	0.107677	0.085201	Pak1/Gab1/Ptpn11/Rap1a/Pik3r1/Pak2/Arnt2/Tgfa/Pak3/Arnt/Crebbp/Akt3	12
mmu04071	mmu04071	Sphingolipid signaling pathway	18/588	115/6192	0.0227119	0.107698	0.0852178	Ppp2r3a/Plcb1/Mapk10/Ppp2r2b/Ppp2r2a/Gna12/Cers2/Pik3r1/Prkce/Pld1/Prkcz/Ppp2r5a/Prkcb/Gnai1/Rock1/Cers6/Prkca/Akt3	18
mmu04080	mmu04080	Neuroactive ligand-receptor interaction	31/588	228/6192	0.024911	0.116251	0.0919854	Grm3/Pard3/Grin2a/Gria2/Grin2b/Grm5/Gabrb3/Chrm3/Gabrb1/Gria3/Gria1/Grid2/Grin1/Gabbr2/Grid1/Gabrb2/Gabrg3/Grm8/Htr1f/Grik2/Gabra2/P2ry14/Thrb/Grm1/Gabra4/Grik3/Thra/Gabrg2/Oprm1/Gria4/Grm7	31
mmu04152	mmu04152	AMPK signaling pathway	17/588	109/6192	0.0271859	0.124885	0.0988171	Adipor2/Creb5/Ppp2r3a/Scd3/Acaca/Scd2/Ppp2r2b/Ppp2r2a/Pik3r1/Prkag2/Ppp2r5a/Rab10/Insr/Cab39l/Pfkp/Rab2a/Akt3	17
mmu04371	mmu04371	Apelin signaling pathway	18/588	118/6192	0.0287304	0.12995	0.102825	Plcb1/Ryr2/Gng7/Adcy2/Prkce/Camk4/Ryr3/Itpr1/Prkag2/Slc8a1/Adcy8/Pik3r5/Adcy1/Gnai1/Mef2c/Nrf1/Akt3/Calm1	18
mmu04922	mmu04922	Glucagon signaling pathway	14/588	87/6192	0.0336383	0.149844	0.118566	Creb5/Plcb1/Acaca/Camk2a/Adcy2/Itpr1/Prkag2/Pfkp/Phkb/Camk2b/Ppp3ca/Crebbp/Akt3/Calm1	14
mmu04923	mmu04923	Regulation of lipolysis in adipocytes	9/588	48/6192	0.0343431	0.150699	0.119243	Plaat3/Adcy2/Pik3r1/Prkg1/Insr/Adcy8/Adcy1/Gnai1/Akt3	9
mmu04710	mmu04710	Circadian rhythm	6/588	28/6192	0.0441231	0.188601	0.149233	Rora/Npas2/Prkag2/Cul1/Rorb/Fbxl3	6
mmu04935	mmu04935	Growth hormone synthesis, secretion and action	16/588	107/6192	0.0442636	0.188601	0.149233	Creb5/Plcb1/Mapk10/Adcy2/Pik3r1/Ptk2/Cacna1c/Itpr1/Adcy8/Prkcb/Adcy1/Gnai1/Cacna1d/Prkca/Crebbp/Akt3	16
mmu04978	mmu04978	Mineral absorption	8/588	43/6192	0.0465697	0.191528	0.151549	Trf/Atp2b2/Fth1/Hmox2/Slc8a1/Atp2b1/Trpm7/Atp1b3	8
mmu04666	mmu04666	Fc gamma R-mediated phagocytosis	14/588	91/6192	0.0469049	0.191528	0.151549	Pak1/Dock1/Bin1/Pik3r1/Prkce/Pld1/Wasf2/Cfl2/Dnm2/Prkcb/Wasf1/Actr3b/Prkca/Akt3	14
mmu04670	mmu04670	Leukocyte transendothelial migration	14/588	91/6192	0.0469049	0.191528	0.151549	Cldn11/Ctnna3/Jam3/Ptpn11/Rap1a/Pik3r1/Rapgef4/Ptk2/Ctnna2/Prkcb/Gnai1/Rock1/Prkca/Ptk2b	14
mmu04919	mmu04919	Thyroid hormone signaling pathway	17/588	117/6192	0.0492192	0.198225	0.156848	Plcb1/Kat2b/Rcan2/Pik3r1/Thrb/Itgav/Pfkp/Thra/Ncoa2/Prkcb/Mdm2/Ncoa3/Prkca/Atp1b3/Crebbp/Ncor1/Akt3	17
mmu00515	mmu00515	Mannose type O-glycan biosynthesis	5/588	22/6192	0.0513375	0.202294	0.160068	Crppa/St3gal3/Fut9/Large1/Fktn	5
mmu04120	mmu04120	Ubiquitin mediated proteolysis	19/588	135/6192	0.0516057	0.202294	0.160068	Ube2d1/Itch/Ube3a/Prkn/Huwe1/Ube2e2/Nedd4l/Cul1/Ubc/Xiap/Wwp1/Herc4/Ube2d3/Mdm2/Anapc16/Ube2h/Nedd4/Mgrn1/Anapc15	19
mmu05135	mmu05135	Yersinia infection	18/588	127/6192	0.0539204	0.208587	0.165047	Arhgef28/Dock1/Elmo1/Mapk10/Wipf1/Il18/Pik3r1/Ptk2/Skap2/Git2/Wasf2/Baiap2/Wipf3/Rock1/Actr3b/Akt3/Ptk2b/Rps6ka3	18
mmu05231	mmu05231	Choline metabolism in cancer	14/588	95/6192	0.0634539	0.242278	0.191706	Slc44a1/Dgki/Pcyt1b/Mapk10/Pik3r1/Pld1/Dgkb/Dgkh/Dgkg/Wasf2/Prkcb/Wasf1/Prkca/Akt3	14
mmu04611	mmu04611	Platelet activation	15/588	104/6192	0.0654289	0.244732	0.193648	Plcb1/Rap1a/Adcy2/Pik3r1/Ppp1cc/Prkg1/Gucy1a2/Prkcz/Itpr1/Adcy8/Pik3r5/Adcy1/Gnai1/Rock1/Akt3	15
mmu04916	mmu04916	Melanogenesis	13/588	87/6192	0.0657614	0.244732	0.193648	Gnao1/Plcb1/Camk2a/Adcy2/Adcy8/Mitf/Prkcb/Adcy1/Gnai1/Camk2b/Prkca/Crebbp/Calm1	13

## Sheet: S5h_DEPath_MG_Cluster6vsOtherMG
	ID	Description	GeneRatio	BgRatio	pvalue	p.adjust	qvalue	geneID	Count
mmu03010	mmu03010	Ribosome	75/697	128/6192	2.36343e-39	6.80668e-37	5.3737e-37	Rps29/Rpl38/Rpl37/Rps8/Rplp1/Rps27a/Rps21/Rpl23/Rpl13/Fau/Rps14/Rps3a1/Rpl11/Rpl35a/Rps10/Rpl3/Rpl24/Rps25/Rpl19/Rpl36al/Rpl27a/Rpl41/Rpl15/Rps7/Rpl37a/Rpl30/Rps24/Rpl32/Rplp2/Rpl39/Rpl17/Rpl18a/Rps23/Rpl21/Rpsa/Rpl14/Rpl28/Rpl36/Rps18/Rpl34/Rps19/Rpl7/Rps28/Rpl12/Rpl9/Rps20/Rpl8/Rps26/Rps3/Rps13/Rps11/Rps15/Rpl36a/Rpl23a/Rpl6/Rplp0/Rps17/Rps5/Rpl26/Rpl22l1/Rps16/Rps15a/Rpl7a/Rpl18/Rps9/Rps4x/Rps…	75
mmu00190	mmu00190	Oxidative phosphorylation	65/697	111/6192	3.90835e-34	5.62802e-32	4.44317e-32	Ndufa4/Cox4i1/Cox6c/Atp6v0c/Atp5h/Cox8a/Uqcrb/Cox7a2/Ndufs5/Cox7b/Ndufa5/Atp5l/Ndufa11/Cox7c/Cox5a/Atp5k/Atp5o/Uqcr11/Uqcr10/Atp5g3/Cox6b1/Atp5j/Uqcrq/Atp5e/Ndufc2/Uqcrh/Cox5b/Atp5b/Atp5g1/Ndufb10/Ndufa1/Ndufa13/Atp5j2/Ndufb3/Ndufb9/Ndufc1/Ndufb5/Ndufa12/Ndufb4/Ndufa6/Ndufb8/Atp6v1f/Ndufb11/Ndufb7/Ndufa2/Ndufb2/Ndufs6/Ndufa8/Atp5c1/Ndufa7/Ndufab1/Atp6v1g1/Atp6v1e1/Ndufs7/Atp5a1/Cycs/Cox17/Cox6a1/…	65
mmu05012	mmu05012	Parkinson disease	95/697	232/6192	1.00436e-32	9.64188e-31	7.61201e-31	Calm1/Ubb/Calm2/Ndufa4/Cox4i1/Cox6c/Atp5h/Cox8a/Uqcrb/Cox7a2/Ndufs5/Cox7b/Rps27a/Ndufa5/Ndufa11/Cox7c/Cox5a/Calm3/Atp5o/Uqcr11/Uqcr10/Atp5g3/Cox6b1/Camk2a/Atp5j/Uqcrq/Atp5e/Ndufc2/Tuba1a/Slc25a4/Uqcrh/Cox5b/Atp5b/Atp5g1/Uchl1/Ndufb10/Ndufa1/Ndufa13/Mapk10/Psmb4/Ndufb3/Ndufb9/Tuba4a/Ndufc1/Ndufb5/Tubb4b/Ndufa12/Ndufb4/Ndufa6/Ndufb8/Ndufb11/Slc25a5/Ndufb7/Psma7/Ryr3/Ndufa2/Gnas/Ubc/Ndufb2/Psmb5/Ndu…	95
mmu05020	mmu05020	Prion disease	94/697	238/6192	6.9708e-31	5.01897e-29	3.96235e-29	Ndufa4/Cox4i1/Cox6c/Hspa8/Atp5h/Cox8a/Prnp/Uqcrb/Cox7a2/Grin2a/Ndufs5/Cox7b/Ndufa5/Ndufa11/Ryr2/Grin2b/Cox7c/Cox5a/Atp5o/Uqcr11/Uqcr10/Atp5g3/Cox6b1/Atp5j/Uqcrq/Atp5e/Ndufc2/Tuba1a/Cacna1c/Slc25a4/Uqcrh/Cox5b/Ncam2/Atp5b/Atp5g1/Ndufb10/Ndufa1/Ndufa13/Mapk10/Psmb4/Ndufb3/Ndufb9/Tuba4a/Ndufc1/Ndufb5/Tubb4b/Ndufa12/Ndufb4/Ndufa6/Ndufb8/Ndufb11/Grin1/Slc25a5/Ndufb7/Psma7/Ryr3/Ndufa2/Ndufb2/Psmb5/Nduf…	94
mmu05022	mmu05022	Pathways of neurodegeneration - multiple diseases	127/697	423/6192	5.76948e-28	3.32322e-26	2.6236e-26	Calm1/Ubb/Calm2/Ndufa4/Cox4i1/Cox6c/Atp5h/Cox8a/Prnp/Uqcrb/Cox7a2/Grin2a/Ndufs5/Cox7b/Rps27a/Ndufa5/Ndufa11/Ryr2/Grin2b/Grm5/Cox7c/Cox5a/Calm3/Atp5o/Plcb1/Uqcr11/Chrm3/Uqcr10/Atp5g3/Atxn1/Cox6b1/Camk2a/Atp5j/Gria4/Uqcrq/Atp5e/Ndufc2/Tuba1a/Cacna1c/Slc25a4/Uqcrh/Gria1/Cox5b/Gria2/Gria3/Atp5b/Atp5g1/Uchl1/Ndufb10/Ndufa1/Ndufa13/Mapk10/Psmb4/Ndufb3/Ndufb9/Tuba4a/Ndufc1/Ndufb5/Tubb4b/Ndufa12/Ndufb4/N…	127
mmu05171	mmu05171	Coronavirus disease - COVID-19	77/697	188/6192	1.4687e-26	7.04974e-25	5.56559e-25	Rps29/Rpl38/Rpl37/Rps8/Rplp1/Rps27a/Rps21/Rpl23/Rpl13/Fau/Rps14/Rps3a1/Rpl11/Rpl35a/Rps10/Rpl3/Rpl24/Rps25/Rpl19/Rpl36al/Rpl27a/Rpl41/Rpl15/Rps7/Rpl37a/Rpl30/Rps24/Rpl32/Rplp2/Rpl39/Rpl17/Rpl18a/Rps23/Rpl21/Rpsa/Rpl14/Rpl28/Rpl36/Rps18/Mapk10/Rpl34/Rps19/Rpl7/Rps28/Rpl12/Rpl9/Rps20/Rpl8/Rps26/Rps3/Rps13/Rps11/Rps15/Rpl36a/Rpl23a/Rpl6/Rplp0/Rps17/Rps5/Rpl26/Rpl22l1/Rps16/Rps15a/Rpl7a/Rpl18/Rps9/Rp…	77
mmu05016	mmu05016	Huntington disease	95/697	271/6192	1.81347e-26	7.46113e-25	5.89037e-25	Ndufa4/Cox4i1/Cox6c/Atp5h/Cox8a/Uqcrb/Cox7a2/Ndufs5/Cox7b/Ndufa5/Ndufa11/Slc1a3/Grin2b/Grm5/Cox7c/Cox5a/Atp5o/Plcb1/Uqcr11/Uqcr10/Atp5g3/Cox6b1/Atp5j/Gria4/Uqcrq/Atp5e/Ndufc2/Tuba1a/Slc25a4/Uqcrh/Gria1/Cox5b/Gria2/Gria3/Atp5b/Atp5g1/Ndufb10/Ndufa1/Ndufa13/Mapk10/Psmb4/Ndufb3/Ndufb9/Tuba4a/Ndufc1/Ndufb5/Tubb4b/Ndufa12/Ndufb4/Ndufa6/Ndufb8/Ndufb11/Grin1/Slc25a5/Ndufb7/Psma7/Ndufa2/Ndufb2/Psmb5/Nduf…	95
mmu05010	mmu05010	Alzheimer disease	108/697	338/6192	3.39149e-26	1.22093e-24	9.63896e-25	Calm1/Calm2/Ndufa4/Cox4i1/Cox6c/Atp5h/Cox8a/Uqcrb/Cox7a2/Grin2a/Gapdh/Ndufs5/Cox7b/Ndufa5/Ndufa11/Grin2b/Grm5/Cox7c/Cox5a/Calm3/Atp5o/Plcb1/Uqcr11/Chrm3/Uqcr10/Atp5g3/Cox6b1/Atp5j/Uqcrq/Atp5e/Ndufc2/Tuba1a/Cacna1c/Slc25a4/Uqcrh/Cox5b/Atp5b/Atp5g1/Ndufb10/Ndufa1/Ndufa13/Mapk10/Psmb4/Ndufb3/Ndufb9/Tuba4a/Ndufc1/Rtn4/Ndufb5/Tubb4b/Akt3/Ndufa12/Ndufb4/Ndufa6/Ndufb8/Ndufb11/Grin1/Slc25a5/Ndufb7/Psma7/…	108
mmu05415	mmu05415	Diabetic cardiomyopathy	72/697	171/6192	9.33796e-26	2.98815e-24	2.35906e-24	Ndufa4/Cox4i1/Cox6c/Atp5h/Cox8a/Uqcrb/Cox7a2/Gapdh/Ndufs5/Cox7b/Ndufa5/Ndufa11/Ryr2/Cox7c/Cox5a/Atp5o/Plcb1/Uqcr11/Uqcr10/Atp5g3/Cox6b1/Camk2a/Atp5j/Uqcrq/Atp5e/Ndufc2/Slc25a4/Uqcrh/Cox5b/Atp5b/Atp5g1/Ndufb10/Ndufa1/Ndufa13/Mapk10/Ndufb3/Ndufb9/Ndufc1/Ndufb5/Akt3/Ndufa12/Ndufb4/Ndufa6/Ndufb8/Ndufb11/Slc25a5/Ndufb7/Ndufa2/Ndufb2/Ndufs6/Ndufa8/Atp5c1/Ndufa7/Ndufab1/Ndufs7/Prkca/Atp5a1/Mpc2/Atp2a2/V…	72
mmu05208	mmu05208	Chemical carcinogenesis - reactive oxygen species	74/697	187/6192	1.98404e-24	5.71405e-23	4.51109e-23	Ndufa4/Cox4i1/Cox6c/Atp5h/Cox8a/Uqcrb/Cox7a2/Ndufs5/Cox7b/Ndufa5/Ndufa11/Cox7c/Cox5a/Atp5o/Uqcr11/Uqcr10/Atp5g3/Cox6b1/Atp5j/Uqcrq/Atp5e/Ndufc2/Ptk2/Slc25a4/Uqcrh/Cox5b/Atp5b/Atp5g1/Ndufb10/Ndufa1/Ndufa13/Mapk10/Ndufb3/Ndufb9/Ndufc1/Ndufb5/Akt3/Ndufa12/Ndufb4/Ndufa6/Ndufb8/Ndufb11/Slc25a5/Ndufb7/Mgst3/Ndufa2/Ndufb2/Ndufs6/Ndufa8/Atp5c1/Ndufa7/Ndufab1/Ndufs7/Atp5a1/Braf/Vdac1/Cox6a1/Ndufs2/Atp5d/A…	74
mmu04723	mmu04723	Retrograde endocannabinoid signaling	58/697	128/6192	7.50402e-23	1.96469e-21	1.55107e-21	Ndufa4/Rims1/Ndufs5/Ndufa5/Ndufa11/Grm5/Plcb1/Gabrb1/Gria4/Ndufc2/Cacna1c/Gria1/Gria2/Gabrb3/Gria3/Ndufb10/Ndufa1/Gabrg3/Ndufa13/Mapk10/Kcnj3/Kcnj6/Ndufb3/Ndufb9/Gabrb2/Ndufc1/Ndufb5/Ndufa12/Ndufb4/Ndufa6/Ndufb8/Ndufb11/Adcy2/Ndufb7/Ndufa2/Ndufb2/Adcy9/Ndufs6/Grm1/Cacna1b/Ndufa8/Ndufa7/Ndufab1/Itpr1/Cacna1d/Ndufs7/Prkca/Gabra2/Adcy8/Cacna1a/Ndufs2/Dagla/Gabra4/Ndufv2/Mapk8/Mgll/Plcb4/Daglb	58
mmu04714	mmu04714	Thermogenesis	74/697	202/6192	5.09259e-22	1.22222e-20	9.64912e-21	Ndufa4/Cox4i1/Cox6c/Actb/Atp5h/Cox8a/Uqcrb/Cox7a2/Ndufs5/Cox7b/Ndufa5/Atp5l/Ndufa11/Cox7c/Cox5a/Atp5k/Atp5o/Uqcr11/Uqcr10/Atp5g3/Cox6b1/Atp5j/Uqcrq/Atp5e/Ndufc2/Uqcrh/Cox5b/Atp5b/Atp5g1/Ndufb10/Ndufa1/Ndufa13/Atp5j2/Ndufb3/Ndufb9/Actg1/Ndufc1/Ndufb5/Ndufa12/Ndufb4/Ndufa6/Ndufb8/Prkg1/Ndufb11/Adcy2/Ndufb7/Ndufa2/Gnas/Ndufb2/Adcy9/Ndufs6/Prkag2/Coa3/Ndufa8/Atp5c1/Ndufa7/Ndufab1/Ndufs7/Rps6/Atp5a1/A…	74
mmu05014	mmu05014	Amyotrophic lateral sclerosis	95/697	326/6192	7.84382e-20	1.73771e-18	1.37187e-18	Ndufa4/Cox4i1/Cox6c/Actb/Nrg3/Nrg1/Chchd10/Atp5h/Cox8a/Uqcrb/Cox7a2/Grin2a/Ndufs5/Cox7b/Ndufa5/Ndufa11/Grin2b/Cox7c/Cox5a/Atp5o/Uqcr11/Uqcr10/Atp5g3/Cox6b1/Atp5j/Uqcrq/Atp5e/Ndufc2/Tuba1a/Uqcrh/Gria1/Cox5b/Gria2/Atp5b/Atp5g1/Ndufb10/Ndufa1/Ndufa13/Psmb4/Ndufb3/Ndufb9/Actg1/Tuba4a/Ndufc1/Ndufb5/Tubb4b/Ndufa12/Ndufb4/Ndufa6/Ndufb8/Ndufb11/Grin1/Ndufb7/Psma7/Ndufa2/Ndufb2/Psmb5/Nefl/Ndufs6/Tubb2a/Nd…	95
mmu04932	mmu04932	Non-alcoholic fatty liver disease	51/697	139/6192	1.72994e-15	3.55873e-14	2.80952e-14	Ndufa4/Cox4i1/Cox6c/Cox8a/Uqcrb/Cox7a2/Ndufs5/Cox7b/Ndufa5/Ndufa11/Cox7c/Cox5a/Uqcr11/Uqcr10/Cox6b1/Uqcrq/Ndufc2/Uqcrh/Cox5b/Ndufb10/Ndufa1/Ndufa13/Mapk10/Ndufb3/Ndufb9/Ndufc1/Ndufb5/Akt3/Ndufa12/Ndufb4/Ndufa6/Ndufb8/Ndufb11/Ndufb7/Ndufa2/Ndufb2/Ndufs6/Prkag2/Ndufa8/Ndufa7/Ndufab1/Ndufs7/Cycs/Cox6a1/Ndufs2/Uqcrc2/Ndufv2/Mapk8/Insr/Mlxip/Cdc42	51
mmu04724	mmu04724	Glutamatergic synapse	38/697	105/6192	1.24706e-11	2.39435e-10	1.89027e-10	Grm7/Grin2a/Slc1a3/Grin2b/Grm5/Dlgap1/Plcb1/Grik2/Gria4/Cacna1c/Gria1/Gria2/Gria3/Grm8/Kcnj3/Adcy2/Grin1/Grm3/Shank2/Gnas/Adcy9/Grm1/Homer1/Grik4/Grik3/Itpr1/Cacna1d/Prkca/Shank1/Adcy8/Cacna1a/Ppp3ca/Gls/Ppp3r1/Grik5/Slc1a2/Plcb4/Pld1	38
mmu05017	mmu05017	Spinocerebellar ataxia	41/697	137/6192	1.66591e-09	2.99863e-08	2.36734e-08	Fgf14/Grin2a/Grin2b/Rora/Plcb1/Dab1/Atxn1/Slc25a4/Gria1/Gria2/Gria3/Mapk10/Psmb4/Akt3/Grin1/Slc25a5/Psma7/Psmb5/Grm1/Kcnd3/Itpr1/Psmb3/Prkca/Sem1/Cycs/Psmb6/Cacna1a/Atp2a2/Vdac1/Sptbn2/Psma5/Mcu/Atxn2/Psmc5/Psma2/Mapk8/Vdac3/Plcb4/Ambra1/Rb1cc1/Vdac2	41
mmu04260	mmu04260	Cardiac muscle contraction	28/697	78/6192	8.1347e-09	1.37811e-07	1.08798e-07	Cox4i1/Cox6c/Cox8a/Uqcrb/Cox7a2/Cox7b/Ryr2/Cox7c/Atp1b1/Cox5a/Uqcr11/Uqcr10/Cox6b1/Cacna2d3/Uqcrq/Cacna1c/Uqcrh/Cacnb4/Cox5b/Cacna2d1/Cacna1d/Cacnb2/Atp2a2/Cox6a1/Cacng3/Uqcrc2/Atp1a3/Atp1a1	28
mmu04720	mmu04720	Long-term potentiation	23/697	62/6192	8.83037e-08	1.41286e-06	1.11542e-06	Calm1/Calm2/Grin2a/Grin2b/Grm5/Calm3/Plcb1/Camk2a/Cacna1c/Gria1/Gria2/Grin1/Grm1/Camk4/Itpr1/Prkca/Braf/Adcy8/Rps6ka3/Ppp3ca/Ppp3r1/Plcb4/Raf1	23
mmu04713	mmu04713	Circadian entrainment	28/697	88/6192	1.61183e-07	2.4432e-06	1.92884e-06	Calm1/Calm2/Grin2a/Ryr2/Grin2b/Calm3/Plcb1/Camk2a/Gria4/Cacna1c/Gria1/Gria2/Gria3/Kcnj3/Kcnj6/Gucy1a2/Prkg1/Adcy2/Grin1/Ryr3/Gnas/Adcy9/Itpr1/Cacna1d/Prkca/Adcy8/Nos1ap/Plcb4	28
mmu04911	mmu04911	Insulin secretion	25/697	75/6192	2.7371e-07	3.94143e-06	3.11166e-06	Cck/Ryr2/Atp1b1/Rims2/Plcb1/Chrm3/Kcnma1/Camk2a/Cacna1c/Snap25/Pclo/Rapgef4/Adcy2/Rab3a/Gnas/Adcy9/Kcnn2/Cacna1d/Prkca/Adcy8/Atf2/Vamp2/Plcb4/Atp1a3/Atp1a1	25
mmu04921	mmu04921	Oxytocin signaling pathway	36/697	136/6192	5.17018e-07	7.09054e-06	5.59779e-06	Calm1/Calm2/Actb/Ryr2/Calm3/Plcb1/Camk2a/Cacna2d3/Cacna1c/Cacnb4/Cacna2d1/Kcnj3/Kcnj6/Actg1/Gucy1a2/Adcy2/Ryr3/Gnas/Adcy9/Prkag2/Ppp1r12a/Camk4/Itpr1/Ppp1r12b/Cacna1d/Prkca/Adcy8/Cacnb2/Cacng3/Ppp3ca/Myl6/Ppp3r1/Rock1/Plcb4/Raf1/Mef2c	36
mmu05033	mmu05033	Nicotine addiction	15/697	34/6192	1.20876e-06	1.58238e-05	1.24925e-05	Grin2a/Grin2b/Gabrb1/Gria4/Gria1/Gria2/Gabrb3/Gria3/Gabrg3/Gabrb2/Grin1/Cacna1b/Gabra2/Cacna1a/Gabra4	15
mmu05032	mmu05032	Morphine addiction	25/697	81/6192	1.41172e-06	1.76771e-05	1.39556e-05	Pde4d/Pde10a/Gabrb1/Gabrb3/Gabrg3/Kcnj3/Kcnj6/Gabrb2/Pde4b/Adcy2/Pde1a/Gabbr2/Gnas/Adcy9/Oprm1/Cacna1b/Pde7b/Pde8b/Prkca/Gabra2/Adcy8/Cacna1a/Gabra4/Pde2a/Pde4a	25
mmu04728	mmu04728	Dopaminergic synapse	32/697	119/6192	1.53387e-06	1.84065e-05	1.45314e-05	Calm1/Calm2/Grin2a/Grin2b/Calm3/Plcb1/Camk2a/Gria4/Cacna1c/Gria1/Gria2/Gria3/Ppp2r2b/Mapk10/Kcnj3/Kcnj6/Akt3/Gnas/Cacna1b/Itpr1/Cacna1d/Prkca/Caly/Cacna1a/Scn1a/Ppp3ca/Atf2/Ppp2r3a/Mapk8/Clock/Plcb4/Ppp2r5e	32
mmu04022	mmu04022	cGMP-PKG signaling pathway	36/697	145/6192	2.713e-06	3.12537e-05	2.4674e-05	Calm1/Calm2/Atp1b1/Calm3/Plcb1/Kcnma1/Cacna1c/Slc25a4/Akt3/Gucy1a2/Prkg1/Adcy2/Slc25a5/Prkce/Adcy9/Ppp1r12a/Itpr1/Cacna1d/Adcy8/Atp2a2/Vdac1/Ppp3ca/Atf2/Ppp3r1/Rock1/Vdac3/Mef2d/Insr/Plcb4/Atp1a3/Pde2a/Raf1/Atp1a1/Vdac2/Gtf2i/Mef2c	36
mmu04024	mmu04024	cAMP signaling pathway	42/697	184/6192	4.26781e-06	4.72742e-05	3.73217e-05	Calm1/Calm2/Pde4d/Grin2a/Ryr2/Grin2b/Atp1b1/Npy/Calm3/Pde10a/Camk2a/Gria4/Sst/Cacna1c/Gria1/Gria2/Gria3/Mapk10/Rapgef4/Akt3/Pde4b/Adcy2/Grin1/Htr1f/Gabbr2/Gnas/Adcy9/Afdn/Ppp1r12a/Camk4/Cacna1d/Braf/Adcy8/Atp2a2/Rock1/Mapk8/Tiam1/Atp1a3/Raf1/Atp1a1/Pde4a/Pld1	42
mmu04970	mmu04970	Salivary secretion	21/697	68/6192	9.73171e-06	0.000103805	8.19512e-05	Calm1/Calm2/Atp1b1/Calm3/Plcb1/Chrm3/Kcnma1/Gucy1a2/Prkg1/Adcy2/Cst3/Ryr3/Gnas/Adcy9/Itpr1/Prkca/Adcy8/Vamp2/Plcb4/Atp1a3/Atp1a1	21
mmu05031	mmu05031	Amphetamine addiction	19/697	61/6192	2.24903e-05	0.000231329	0.000182628	Calm1/Calm2/Grin2a/Grin2b/Calm3/Camk2a/Gria4/Cacna1c/Gria1/Gria2/Gria3/Grin1/Gnas/Camk4/Cacna1d/Prkca/Ppp3ca/Atf2/Ppp3r1	19
mmu04971	mmu04971	Gastric acid secretion	19/697	65/6192	6.03174e-05	0.000599014	0.000472906	Calm1/Calm2/Actb/Atp1b1/Calm3/Plcb1/Chrm3/Camk2a/Sst/Actg1/Adcy2/Gnas/Adcy9/Itpr1/Prkca/Adcy8/Plcb4/Atp1a3/Atp1a1	19
mmu04925	mmu04925	Aldosterone synthesis and secretion	23/697	89/6192	8.92296e-05	0.0008557	0.000675553	Calm1/Calm2/Atp1b1/Calm3/Plcb1/Camk2a/Cacna1c/Adcy2/Prkce/Gnas/Adcy9/Camk4/Itpr1/Cacna1d/Prkca/Adcy8/Atf2/Dagla/Plcb4/Atp1a3/Pde2a/Atp1a1/Daglb	23
mmu04015	mmu04015	Rap1 signaling pathway	39/697	188/6192	9.34166e-05	0.0008557	0.000675553	Calm1/Calm2/Actb/Magi2/Grin2a/Grin2b/Calm3/Plcb1/Efna5/Rapgef4/Actg1/Akt3/Adcy2/Grin1/Magi1/Gnas/Adcy9/Afdn/Enah/Rapgef2/Prkca/Fgfr2/Braf/Adcy8/Sipa1l1/Krit1/Igf1r/Magi3/Rapgef6/Rapgef1/Insr/Itgb1/Tiam1/Plcb4/Pfn2/Raf1/Evl/Cdc42/Rapgef5	39
mmu04721	mmu04721	Synaptic vesicle cycle	19/697	67/6192	9.50778e-05	0.0008557	0.000675553	Atp6v0c/Rims1/Slc1a3/Syt1/Snap25/Atp6v1f/Rab3a/Cacna1b/Unc13b/Atp6v1g1/Atp6v1e1/Cacna1a/Dnm3/Vamp2/Slc1a2/Ap2b1/Clta/Atp6v1b2/Atp6v0b	19
mmu04540	mmu04540	Gap junction	21/697	82/6192	0.000205507	0.00174077	0.00137429	Grm5/Plcb1/Tuba1a/Tuba4a/Tubb4b/Gucy1a2/Prkg1/Adcy2/Tjp1/Gnas/Adcy9/Tubb2a/Grm1/Itpr1/Prkca/Tuba1b/Adcy8/Tubb5/Sos1/Plcb4/Raf1	21
mmu04912	mmu04912	GnRH signaling pathway	21/697	82/6192	0.000205507	0.00174077	0.00137429	Calm1/Calm2/Calm3/Plcb1/Camk2a/Cacna1c/Mapk10/Adcy2/Gnas/Adcy9/Itpr1/Cacna1d/Prkca/Adcy8/Sos1/Map2k4/Mapk8/Plcb4/Raf1/Cdc42/Pld1	21
mmu04270	mmu04270	Vascular smooth muscle contraction	25/697	106/6192	0.000218907	0.00180129	0.00142207	Calm1/Calm2/Calm3/Plcb1/Kcnma1/Cacna1c/Gucy1a2/Prkg1/Adcy2/Prkce/Gnas/Adcy9/Ppp1r12a/Itpr1/Ppp1r12b/Cacna1d/Prkca/Braf/Adcy8/Myl6/Arhgef12/Rock1/Plcb4/Raf1/Myh9	25
mmu04360	mmu04360	Axon guidance	35/697	172/6192	0.000313106	0.00250485	0.00197751	Lrrc4c/Camk2a/Slit3/Robo2/Epha5/Unc5d/Ptk2/Dcc/Epha6/Efna5/Unc5c/Cfl1/Robo1/Sema6d/Srgap3/Ablim1/Epha7/Enah/Plxna4/Ablim2/Ephb1/Prkca/Pak3/Slit2/Plxna2/Ntng1/Ppp3ca/Ppp3r1/Epha4/Arhgef12/Rock1/Itgb1/Raf1/Lrrc4/Cdc42	35
mmu04915	mmu04915	Estrogen signaling pathway	25/697	109/6192	0.000347082	0.00270161	0.00213285	Calm1/Calm2/Hspa8/Hsp90ab1/Hsp90aa1/Calm3/Plcb1/Kcnj3/Kcnj6/Akt3/Adcy2/Gabbr2/Gnas/Adcy9/Grm1/Oprm1/Itpr1/Adcy8/Fkbp5/Ncoa2/Atf2/Ncoa1/Sos1/Plcb4/Raf1	25
mmu04261	mmu04261	Adrenergic signaling in cardiomyocytes	30/697	141/6192	0.000375966	0.00284943	0.00224955	Calm1/Calm2/Ryr2/Atp1b1/Calm3/Plcb1/Camk2a/Cacna2d3/Cacna1c/Cacnb4/Cacna2d1/Ppp2r2b/Rapgef4/Akt3/Adcy2/Gnas/Adcy9/Cacna1d/Prkca/Scn1b/Adcy8/Cacnb2/Atp2a2/Cacng3/Atf2/Ppp2r3a/Plcb4/Atp1a3/Atp1a1/Ppp2r5e	30
mmu04730	mmu04730	Long-term depression	16/697	58/6192	0.000472018	0.00348567	0.00275185	Plcb1/Gria1/Gria2/Grid2/Gria3/Gucy1a2/Prkg1/Gnas/Grm1/Itpr1/Prkca/Braf/Igf1r/Cacna1a/Plcb4/Raf1	16
mmu04928	mmu04928	Parathyroid hormone synthesis, secretion and action	21/697	88/6192	0.000580124	0.00417689	0.00329755	Pde4d/Plcb1/Mmp16/Pde4b/Adcy2/Gnas/Adcy9/Naca/Itpr1/Runx2/Prkca/Braf/Adcy8/Atf2/Mef2d/Lrp6/Plcb4/Raf1/Pde4a/Pld1/Mef2c	21
mmu04742	mmu04742	Taste transduction	13/697	43/6192	0.00061116	0.00429303	0.00338923	Asic2/Plcb1/Chrm3/Cacna1c/Pde1a/Htr1f/Gabbr2/Grm1/Gabra2/Adcy8/Cacna1a/Gabra4/Plcb4	13
mmu04020	mmu04020	Calcium signaling pathway	38/697	201/6192	0.00080593	0.00552638	0.00436293	Calm1/Calm2/Grin2a/Ryr2/Grm5/Calm3/Plcb1/Chrm3/Camk2a/Cacna1c/Slc25a4/Cacna1e/Ntrk3/Adcy2/Grin1/Slc25a5/Pde1a/Ntrk2/Ryr3/Gnas/Adcy9/Grm1/Cacna1b/Camk4/Itpr1/Cacna1d/Prkca/Fgfr2/Adcy8/Cacna1a/Atp2a2/Vdac1/Ppp3ca/Mcu/Ppp3r1/Vdac3/Plcb4/Vdac2	38
mmu05412	mmu05412	Arrhythmogenic right ventricular cardiomyopathy	18/697	74/6192	0.00110852	0.00742452	0.00586146	Actb/Dmd/Ctnna2/Ryr2/Ctnna3/Cacna2d3/Cacna1c/Cacnb4/Cacna2d1/Actg1/Sgcd/Cdh2/Cacna1d/Cacnb2/Atp2a2/Cacng3/Itgb1/Itga6	18
mmu04972	mmu04972	Pancreatic secretion	17/697	69/6192	0.00129712	0.00849023	0.00670282	Cck/Ryr2/Atp1b1/Plcb1/Chrm3/Kcnma1/Adcy2/Gnas/Adcy9/Itpr1/Slc4a4/Prkca/Adcy8/Atp2a2/Plcb4/Atp1a3/Atp1a1	17
mmu04924	mmu04924	Renin secretion	15/697	58/6192	0.0014567	0.00932288	0.00736017	Calm1/Calm2/Calm3/Plcb1/Kcnma1/Cacna1c/Gucy1a2/Pde1a/Gnas/Itpr1/Cacna1d/Ctsb/Ppp3ca/Ppp3r1/Plcb4	15
mmu04727	mmu04727	GABAergic synapse	18/697	78/6192	0.00210537	0.0131815	0.0104064	Gabrb1/Cacna1c/Gabrb3/Gabrg3/Kcnj6/Gabrb2/Adcy2/Gabbr2/Adcy9/Gabarapl1/Cacna1b/Cacna1d/Prkca/Gabra2/Adcy8/Cacna1a/Gls/Gabra4	18
mmu04520	mmu04520	Adherens junction	16/697	67/6192	0.00252139	0.0154502	0.0121975	Actb/Ctnna2/Ctnna3/Actg1/Sorbs1/Tjp1/Afdn/Nlk/Igf1r/Acp1/Ptprm/Fer/Insr/Ptpn1/Ptprj/Cdc42	16
mmu04114	mmu04114	Oocyte meiosis	22/697	107/6192	0.00343428	0.0206057	0.0162676	Calm1/Calm2/Ywhah/Calm3/Camk2a/Cpeb3/Adcy2/Adcy9/Ywhab/Itpr1/Adcy8/Ywhae/Igf1r/Rbx1/Cpeb1/Cpeb4/Rps6ka3/Ppp3ca/Ywhag/Ppp3r1/Ppp2r5e/Ywhaz	22
mmu05414	mmu05414	Dilated cardiomyopathy	19/697	88/6192	0.00359787	0.0211467	0.0166947	Actb/Dmd/Ryr2/Cacna2d3/Cacna1c/Cacnb4/Cacna2d1/Actg1/Sgcd/Adcy2/Gnas/Adcy9/Cacna1d/Adcy8/Cacnb2/Atp2a2/Cacng3/Itgb1/Itga6	19
mmu04530	mmu04530	Tight junction	26/697	137/6192	0.00489215	0.0281788	0.0222464	Actb/Dlg2/Tuba1a/Ppp2r2b/Mapk10/Actg1/Tuba4a/Tjp1/Dlg1/Magi1/Prkce/Afdn/Nedd4l/Prkag2/Rapgef2/Cacna1d/Tuba1b/Rapgef6/Myl6/Rock1/Mapk8/Itgb1/Tiam1/Myh9/Cdc42/Runx1	26
mmu04726	mmu04726	Serotonergic synapse	20/697	98/6192	0.00561696	0.0317193	0.0250416	Kcnd2/Plcb1/Gabrb1/Cacna1c/Gabrb3/Kcnj3/Kcnj6/Gabrb2/Htr1f/Gnas/Cacna1b/Kcnn2/Itpr1/Cacna1d/Prkca/Braf/Cacna1a/Plcb4/Raf1/App	20
mmu04072	mmu04072	Phospholipase D signaling pathway	25/697	132/6192	0.00588474	0.0325924	0.0257308	Grm7/Grm5/Plcb1/Dgki/Grm8/Rapgef4/Akt3/Adcy2/Grm3/Gnas/Adcy9/Grm1/Dgkh/Dgkb/Prkca/Adcy8/Dgkg/Sos1/Pip5k1a/Dnm3/Arf1/Insr/Plcb4/Raf1/Pld1	25
mmu04922	mmu04922	Glucagon signaling pathway	18/697	87/6192	0.00723636	0.0393221	0.0310438	Calm1/Calm2/Calm3/Plcb1/Camk2a/Akt3/Ldhb/Adcy2/Pkm/Gnas/Pgam1/Prkag2/Itpr1/Ppp3ca/Atf2/Ppp3r1/Acaca/Plcb4	18
mmu04725	mmu04725	Cholinergic synapse	20/697	101/6192	0.00793864	0.0423394	0.0334259	Kcnq5/Plcb1/Chrm3/Camk2a/Kcnq3/Cacna1c/Kcnj3/Kcnj6/Akt3/Adcy2/Adcy9/Cacna1b/Camk4/Itpr1/Cacna1d/Prkca/Adcy8/Cacna1a/Kcnq2/Plcb4	20
mmu03050	mmu03050	Proteasome	11/697	45/6192	0.00952688	0.0498862	0.0393839	Psmb4/Psma7/Psmb5/Pomp/Psmb3/Sem1/Psmb6/Psma5/Psme4/Psmc5/Psma2	11
mmu04929	mmu04929	GnRH secretion	13/697	59/6192	0.0124481	0.0631147	0.0498274	Plcb1/Cacna1c/Kcnj3/Kcnj6/Hcn1/Akt3/Gabbr2/Kcnn2/Itpr1/Cacna1d/Prkca/Plcb4/Raf1	13
mmu04750	mmu04750	Inflammatory mediator regulation of TRP channels	17/697	85/6192	0.0124915	0.0631147	0.0498274	Calm1/Calm2/Asic2/Calm3/Plcb1/Camk2a/Mapk10/Adcy2/Prkce/Gnas/Adcy9/Itpr1/Il1rap/Prkca/Adcy8/Mapk8/Plcb4	17
mmu04961	mmu04961	Endocrine and other factor-regulated calcium reabsorption	11/697	47/6192	0.0132823	0.0653203	0.0515687	Atp1b1/Plcb1/Gnas/Adcy9/Prkca/Dnm3/Ap2b1/Plcb4/Atp1a3/Atp1a1/Clta	11
mmu04930	mmu04930	Type II diabetes mellitus	10/697	41/6192	0.0133816	0.0653203	0.0515687	Cacna1c/Cacna1e/Mapk10/Prkce/Pkm/Cacna1b/Cacna1d/Cacna1a/Mapk8/Insr	10
mmu04012	mmu04012	ErbB signaling pathway	16/697	81/6192	0.0169368	0.0812968	0.0641817	Nrg3/Nrg1/Camk2a/Ptk2/Mapk10/Akt3/Nrg2/Prkca/Braf/Pak3/Sos1/Map2k4/Mapk8/Abl2/Raf1/Cbl	16
mmu04964	mmu04964	Proximal tubule bicarbonate reclamation	6/697	20/6192	0.0193176	0.0899511	0.071014	Mdh1/Atp1b1/Slc4a4/Gls/Atp1a3/Atp1a1	6
mmu04613	mmu04613	Neutrophil extracellular trap formation	17/697	89/6192	0.0193645	0.0899511	0.071014	Actb/Plcb1/Slc25a4/Actg1/Akt3/Slc25a5/Prkca/Hdac8/H3f3a/Vdac1/H3f3b/Vdac3/Hdac4/Plcb4/Raf1/Vdac2/Hmgb1	17
mmu05410	mmu05410	Hypertrophic cardiomyopathy	16/697	83/6192	0.0210896	0.0964094	0.0761127	Actb/Dmd/Ryr2/Cacna2d3/Cacna1c/Cacnb4/Cacna2d1/Actg1/Sgcd/Prkag2/Cacna1d/Cacnb2/Atp2a2/Cacng3/Itgb1/Itga6	16
mmu04371	mmu04371	Apelin signaling pathway	21/697	118/6192	0.0216221	0.0972995	0.0768154	Calm1/Calm2/Ryr2/Calm3/Plcb1/Akt3/Adcy2/Prkce/Ryr3/Adcy9/Prkag2/Camk4/Itpr1/Rps6/Adcy8/Map1lc3a/Hdac4/Mef2d/Plcb4/Raf1/Mef2c	21
mmu04927	mmu04927	Cortisol synthesis and secretion	12/697	57/6192	0.0226274	0.100257	0.0791501	Plcb1/Cacna1c/Pbx1/Adcy2/Gnas/Adcy9/Pde8b/Itpr1/Cacna1d/Adcy8/Atf2/Plcb4	12
mmu04514	mmu04514	Cell adhesion molecules	21/697	119/6192	0.0235836	0.102909	0.0812442	Nlgn1/Nrxn3/Ptprd/Cntnap2/Nrxn1/Lrrc4c/Negr1/Ncam2/Nrcam/Cdh2/Cntn1/Nfasc/Ntng1/Ptprm/Cadm1/Ncam1/Ptprs/Alcam/Itgb1/Lrrc4/Itga6	21
mmu04918	mmu04918	Thyroid hormone synthesis	13/697	64/6192	0.0239407	0.102909	0.0812442	Atp1b1/Plcb1/Adcy2/Gnas/Ttr/Adcy9/Itpr1/Prkca/Adcy8/Atf2/Plcb4/Atp1a3/Atp1a1	13
mmu05034	mmu05034	Alcoholism	18/697	99/6192	0.0262409	0.111138	0.0877405	Calm1/Calm2/Grin2a/Grin2b/Npy/Calm3/Grin1/Ntrk2/Gnas/Camk4/Braf/Hdac8/H3f3a/Atf2/Sos1/H3f3b/Hdac4/Raf1	18
mmu04722	mmu04722	Neurotrophin signaling pathway	20/697	114/6192	0.0282941	0.117618	0.0928563	Calm1/Calm2/Calm3/Camk2a/Ntrk3/Mapk10/Akt3/Ntrk2/Camk4/Bex3/Braf/Ywhae/Maged1/Rps6ka3/Sos1/Matk/Mapk8/Rapgef1/Raf1/Cdc42	20
mmu04935	mmu04935	Growth hormone synthesis, secretion and action	19/697	107/6192	0.0285877	0.117618	0.0928563	Plcb1/Sst/Cacna1c/Ptk2/Mapk10/Akt3/Adcy2/Gnas/Adcy9/Itpr1/Cacna1d/Prkca/Adcy8/Atf2/Sos1/Map2k4/Mapk8/Plcb4/Raf1	19
mmu04010	mmu04010	MAPK signaling pathway	40/697	270/6192	0.0401544	0.16288	0.128589	Hspa8/Stmn1/Cacna2d3/Cacna1c/Cacnb4/Cacna1e/Cacna2d1/Efna5/Mapk10/Akt3/Ntrk2/Rasgrf1/Nlk/Cacna1b/Rapgef2/Cacna1d/Il1rap/Prkca/Mapt/Fgfr2/Braf/Igf1r/Cacnb2/Flnb/Cacna1a/Cacng3/Map4k3/Rps6ka3/Ppp3ca/Atf2/Sos1/Ppp3r1/Map2k4/Mapk8/Stk3/Insr/Taok1/Raf1/Cdc42/Mef2c	40
mmu04914	mmu04914	Progesterone-mediated oocyte maturation	15/697	84/6192	0.0461645	0.184658	0.145783	Hsp90ab1/Hsp90aa1/Mapk10/Cpeb3/Akt3/Adcy2/Adcy9/Braf/Adcy8/Igf1r/Cpeb1/Cpeb4/Rps6ka3/Mapk8/Raf1	15
mmu04960	mmu04960	Aldosterone-regulated sodium reabsorption	7/697	32/6192	0.0611099	0.241091	0.190335	Atp1b1/Nedd4l/Prkca/Nr3c2/Insr/Atp1a3/Atp1a1	7

## Sheet: S5i_DEPath_MG_Cluster8vsOtherMG
	ID	Description	GeneRatio	BgRatio	pvalue	p.adjust	qvalue	geneID	Count
mmu03010	mmu03010	Ribosome	49/587	128/6192	6.42627e-19	1.83149e-16	1.37996e-16	Rps29/Rplp1/Rpl38/Rpl24/Rpl36/Rps23/Rpl8/Rpl23/Fau/Rps27a/Rpl18a/Rpl13/Rps8/Rps21/Rpl27a/Rps3a1/Rpl19/Rps16/Rpl22l1/Rps14/Rpl11/Rps10/Rpsa/Rps9/Rps20/Rps4x/Rps15/Rpl35a/Rpl37/Rpl3/Rps24/Rpl17/Rps28/Rps17/Rps19/Rplp2/Rpl39/Rps7/Rpl14/Rps18/Rps13/Rpl9/Rps12/Rps3/Rpl6/Rpl30/Rpl12/Rps11/Rpl41	49
mmu04723	mmu04723	Retrograde endocannabinoid signaling	46/587	128/6192	1.46092e-16	2.08181e-14	1.56856e-14	Rims1/Grm5/Plcb1/Gria2/Gabrb3/Mapk10/Gria3/Gabrb1/Gria1/Cacna1a/Gabrg3/Kcnj6/Adcy2/Gnao1/Ndufa4/Gria4/Kcnj3/Cacna1c/Itpr1/Gabrb2/Grm1/Ndufa13/Ndufs5/Gabra2/Cacna1d/Cacna1b/Ndufb10/Ndufb9/Ndufc2/Adcy8/Ndufb7/Adcy9/Ndufc1/Gabra4/Ndufa2/Mgll/Gabrg2/Ndufa5/Prkcb/Ndufa11/Gng2/Ndufb5/Dagla/Ndufa7/Itpr2/Daglb	46
mmu05171	mmu05171	Coronavirus disease - COVID-19	55/587	188/6192	4.61958e-15	4.3886e-13	3.30664e-13	Mapk10/Rps29/Rplp1/Rpl38/Rpl24/Rpl36/Rps23/Rpl8/Rpl23/Fau/Rps27a/Rpl18a/Rpl13/Rps8/Rps21/Rpl27a/Rps3a1/Adar/Rpl19/Rps16/Rpl22l1/Rps14/Rpl11/Rps10/Rpsa/Rps9/Rps20/Prkcb/Rps4x/Rps15/Rpl35a/Rpl37/Rpl3/Rps24/Rpl17/Rps28/Rps17/Rps19/Rplp2/Rpl39/Rps7/Rpl14/Rps18/Rps13/Il6ra/Rpl9/Rps12/Rps3/Rpl6/Rpl30/Rpl12/Traf3/Rps11/Nrp1/Rpl41	55
mmu04724	mmu04724	Glutamatergic synapse	37/587	105/6192	3.09079e-13	1.92898e-11	1.45342e-11	Dlgap1/Grin2a/Grin2b/Grm5/Plcb1/Gria2/Gria3/Gria1/Cacna1a/Adcy2/Grm8/Gnao1/Gria4/Kcnj3/Cacna1c/Itpr1/Homer1/Shank2/Grm1/Grin1/Grm7/Grik3/Cacna1d/Grm3/Adcy8/Shank1/Slc1a2/Adcy9/Grik4/Gls/Prkcb/Gng2/Grk3/Grik5/Itpr2/Slc1a3/Gnas	37
mmu05032	mmu05032	Morphine addiction	32/587	81/6192	3.38418e-13	1.92898e-11	1.45342e-11	Pde4b/Pde8a/Pde4d/Gabrb3/Pde10a/Gabrb1/Cacna1a/Gabrg3/Kcnj6/Adcy2/Gnao1/Kcnj3/Gabbr2/Pde1a/Gabrb2/Pde7b/Gabra2/Cacna1b/Pde8b/Adcy8/Pde2a/Oprm1/Adcy9/Gabra4/Pde4a/Gabrg2/Prkcb/Gng2/Grk3/Pde3b/Gabbr1/Gnas	32
mmu00190	mmu00190	Oxidative phosphorylation	38/587	111/6192	4.18286e-13	1.98686e-11	1.49703e-11	Cox4i1/Cox6c/Atp5h/Cox8a/Atp6v0c/Ndufa4/Atp5o/Uqcr11/Ndufa13/Ndufs5/Uqcr10/Atp5j/Cox7a2/Uqcrh/Uqcrb/Cox7c/Atp5l/Ndufb10/Ndufb9/Ndufc2/Ndufb7/Atp5b/Ndufc1/Ndufa2/Ndufa5/Uqcrq/Ndufa11/Cox6b1/Ndufb5/Atp6v1e1/Atp5j2/Cox7b/Ndufa7/Atp5g3/Atp5k/Atp5g1/Cox5a/Atp6v0b	38
mmu05415	mmu05415	Diabetic cardiomyopathy	47/587	171/6192	6.13015e-12	2.49585e-10	1.88053e-10	Ryr2/Camk2a/Plcb1/Cox4i1/Cox6c/Mapk10/Atp5h/Cox8a/Ndufa4/Atp5o/Slc25a4/Uqcr11/Ndufa13/Ndufs5/Uqcr10/Atp5j/Cox7a2/Uqcrh/Uqcrb/Cox7c/Gapdh/Akt3/Ndufb10/Ndufb9/Ndufc2/Ndufb7/Atp5b/Ndufc1/Ndufa2/Ndufa5/Prkcb/Uqcrq/Ndufa11/Cox6b1/Ndufb5/Cox7b/Camk2b/Ndufa7/Atp5g3/Atp5g1/Cox5a/Smad3/Mpc1/Gsk3b/Tgfbr2/Camk2d/Tgfbr1	47
mmu04713	mmu04713	Circadian entrainment	31/587	88/6192	2.76023e-11	9.83333e-10	7.40905e-10	Grin2a/Grin2b/Ryr2/Calm1/Camk2a/Plcb1/Gria2/Calm2/Gria3/Gria1/Kcnj6/Adcy2/Prkg1/Gnao1/Gria4/Kcnj3/Gucy1a2/Cacna1c/Itpr1/Nos1ap/Grin1/Ryr3/Cacna1d/Adcy8/Adcy9/Prkcb/Gng2/Camk2b/Calm3/Gnas/Camk2d	31
mmu05020	mmu05020	Prion disease	53/587	238/6192	1.47352e-09	4.66614e-08	3.51576e-08	Tubb4a/Grin2a/Grin2b/Ryr2/Cox4i1/Cox6c/Ncam1/Mapk10/Hspa8/Atp5h/Cox8a/Ndufa4/Cacna1c/Atp5o/Slc25a4/Itpr1/Uqcr11/Creb5/Grin1/Ndufa13/Ndufs5/Uqcr10/Atp5j/Ryr3/Cox7a2/Tuba1a/Uqcrh/Uqcrb/Cox7c/Cacna1d/Cacna1b/Ndufb10/Ndufb9/Ndufc2/Ndufb7/Atp5b/Ndufc1/Ndufa2/Ndufa5/Uqcrq/Ndufa11/Cox6b1/Ndufb5/Prnp/Cox7b/Ndufa7/Atp5g3/Atp5g1/Cox5a/Itpr2/Kif5c/Atf2/Gsk3b	53
mmu05012	mmu05012	Parkinson disease	52/587	232/6192	1.66757e-09	4.75258e-08	3.58089e-08	Tubb4a/Mapt/Ubb/Calm1/Camk2a/Cox4i1/Cox6c/Calm2/Mapk10/Atp5h/Cox8a/Ndufa4/Atp5o/Slc25a4/Itpr1/Uqcr11/Rps27a/Ndufa13/Ndufs5/Uqcr10/Atp5j/Ryr3/Cox7a2/Tuba1a/Uqcrh/Uqcrb/Cox7c/Ndufb10/Ndufb9/Ndufc2/Ndufb7/Atp5b/Ndufc1/Ndufa2/Ndufa5/Uqcrq/Ndufa11/Cox6b1/Ndufb5/Uchl1/Cox7b/Camk2b/Ndufa7/Atp5g3/Atp5g1/Cox5a/Itpr2/Kif5c/Calm3/Ubc/Gnas/Camk2d	52
mmu04728	mmu04728	Dopaminergic synapse	34/587	119/6192	1.88229e-09	4.87685e-08	3.67452e-08	Grin2a/Grin2b/Calm1/Camk2a/Plcb1/Gria2/Calm2/Mapk10/Gria3/Gria1/Cacna1a/Ppp2r2b/Kcnj6/Gnao1/Gria4/Kcnj3/Cacna1c/Itpr1/Creb5/Scn1a/Cacna1d/Akt3/Cacna1b/Prkcb/Gng2/Camk2b/Itpr2/Ppp2r3a/Kif5c/Calm3/Atf2/Gsk3b/Gnas/Camk2d	34
mmu04714	mmu04714	Thermogenesis	47/587	202/6192	2.93159e-09	6.96252e-08	5.246e-08	Cox4i1/Cox6c/Atp5h/Actb/Cox8a/Adcy2/Prkg1/Ndufa4/Atp5o/Uqcr11/Prkag2/Creb5/Ndufa13/Ndufs5/Uqcr10/Atp5j/Cox7a2/Uqcrh/Uqcrb/Cox7c/Atp5l/Ndufb10/Ndufb9/Ndufc2/Adcy8/Ndufb7/Adcy9/Atp5b/Ndufc1/Actg1/Ndufa2/Mgll/Ndufa5/Uqcrq/Ndufa11/Cox6b1/Ndufb5/Atp5j2/Cox7b/Ndufa7/Atp5g3/Atp5k/Atp5g1/Cox5a/Atf2/Rps6ka3/Gnas	47
mmu05033	mmu05033	Nicotine addiction	16/587	34/6192	1.5155e-08	3.32244e-07	2.50333e-07	Grin2a/Grin2b/Gria2/Gabrb3/Gria3/Gabrb1/Gria1/Cacna1a/Gabrg3/Gria4/Gabrb2/Grin1/Gabra2/Cacna1b/Gabra4/Gabrg2	16
mmu04260	mmu04260	Cardiac muscle contraction	25/587	78/6192	2.1784e-08	4.16809e-07	3.1405e-07	Ryr2/Cox4i1/Cox6c/Cacna2d3/Cox8a/Cacna2d1/Cacnb2/Cacna1c/Uqcr11/Cacnb4/Uqcr10/Cox7a2/Uqcrh/Uqcrb/Cox7c/Cacna1d/Cacng3/Uqcrq/Cox6b1/Cox7b/Atp1b1/Cox5a/Tpm3/Asph/Slc8a1	25
mmu04921	mmu04921	Oxytocin signaling pathway	35/587	136/6192	2.19373e-08	4.16809e-07	3.1405e-07	Ryr2/Calm1/Camk2a/Plcb1/Calm2/Cacna2d3/Actb/Cacna2d1/Kcnj6/Adcy2/Gnao1/Kcnj3/Cacnb2/Gucy1a2/Camk4/Cacna1c/Itpr1/Cacnb4/Prkag2/Ryr3/Cacna1d/Cacng3/Adcy8/Adcy9/Actg1/Prkcb/Camkk2/Camk2b/Itpr2/Ppp1r12a/Calm3/Eef2k/Gnas/Camk2d/Mef2c	35
mmu04911	mmu04911	Insulin secretion	24/587	75/6192	4.33411e-08	7.72013e-07	5.81683e-07	Kcnma1/Ryr2/Rims2/Cck/Camk2a/Plcb1/Chrm3/Rapgef4/Adcy2/Cacna1c/Creb5/Kcnn2/Pclo/Cacna1d/Adcy8/Adcy9/Prkcb/Camk2b/Atp1b1/Rab3a/Atf2/Snap25/Gnas/Camk2d	24
mmu05022	mmu05022	Pathways of neurodegeneration - multiple diseases	74/587	423/6192	6.91674e-08	1.15957e-06	8.73693e-07	Tubb4a/Mapt/Grin2a/Grin2b/Grm5/Ryr2/Ubb/Calm1/Camk2a/Plcb1/Chrm3/Gria2/Cox4i1/Cox6c/Calm2/Mapk10/Gria3/Gria1/Atxn1/Atp5h/App/Cox8a/Ndufa4/Gria4/Cacna1c/Atp5o/Slc25a4/Itpr1/Grm1/Uqcr11/Rps27a/Grin1/Ndufa13/Ndufs5/Uqcr10/Atp5j/Ryr3/Cox7a2/Tuba1a/Uqcrh/Uqcrb/Cox7c/Cacna1d/Cacna1b/Ndufb10/Ndufb9/Ndufc2/Dctn3/Ndufb7/Atp5b/Ndufc1/Ndufa2/Ndufa5/Prkcb/Uqcrq/Ndufa11/Cox6b1/Sptbn2/Ndufb5/Uchl1/Prnp/Cox7b/C…	74
mmu04720	mmu04720	Long-term potentiation	21/587	62/6192	1.01509e-07	1.60723e-06	1.21099e-06	Grin2a/Grin2b/Grm5/Calm1/Camk2a/Plcb1/Gria2/Calm2/Gria1/Camk4/Cacna1c/Itpr1/Grm1/Grin1/Adcy8/Prkcb/Camk2b/Itpr2/Calm3/Rps6ka3/Camk2d	21
mmu04971	mmu04971	Gastric acid secretion	21/587	65/6192	2.54587e-07	3.81881e-06	2.87733e-06	Calm1/Car2/Camk2a/Plcb1/Chrm3/Calm2/Actb/Adcy2/Itpr1/Sst/Adcy8/Adcy9/Actg1/Prkcb/Camk2b/Kcnk2/Atp1b1/Itpr2/Calm3/Gnas/Camk2d	21
mmu04024	mmu04024	cAMP signaling pathway	40/587	184/6192	3.2921e-07	4.69125e-06	3.53468e-06	Pde4b/Grin2a/Pde4d/Grin2b/Ryr2/Calm1/Camk2a/Gria2/Calm2/Mapk10/Gria3/Pde10a/Gria1/Pak1/Rapgef4/Adcy2/Gria4/Camk4/Npy/Gabbr2/Cacna1c/Creb5/Grin1/Sst/Htr1f/Cacna1d/Akt3/Atp2b2/Adcy8/Adcy9/Pde4a/Pde3b/Camk2b/Atp1b1/Ppp1r12a/Afdn/Calm3/Gabbr1/Gnas/Camk2d	40
mmu05031	mmu05031	Amphetamine addiction	20/587	61/6192	3.75925e-07	4.9141e-06	3.70259e-06	Grin2a/Grin2b/Calm1/Camk2a/Gria2/Calm2/Gria3/Gria1/Gria4/Camk4/Cacna1c/Creb5/Grin1/Cacna1d/Prkcb/Camk2b/Calm3/Atf2/Gnas/Camk2d	20
mmu04925	mmu04925	Aldosterone synthesis and secretion	25/587	89/6192	3.90689e-07	4.9141e-06	3.70259e-06	Calm1/Camk2a/Plcb1/Calm2/Prkce/Adcy2/Camk4/Cacna1c/Itpr1/Creb5/Cacna1d/Atp2b2/Adcy8/Pde2a/Adcy9/Prkcb/Dagla/Camk2b/Atp1b1/Itpr2/Calm3/Atf2/Daglb/Gnas/Camk2d	25
mmu05016	mmu05016	Huntington disease	52/587	271/6192	3.96576e-07	4.9141e-06	3.70259e-06	Tubb4a/Grin2b/Grm5/Plcb1/Gria2/Cox4i1/Cox6c/Mapk10/Gria3/Gria1/Atp5h/Cox8a/Ndufa4/Gria4/Atp5o/Slc25a4/Itpr1/Uqcr11/Creb5/Grin1/Ndufa13/Ndufs5/Uqcr10/Atp5j/Cox7a2/Tuba1a/Uqcrh/Uqcrb/Cox7c/Cacna1b/Ndufb10/Ndufb9/Ndufc2/Dctn3/Slc1a2/Ndufb7/Atp5b/Ndufc1/Ndufa2/Ndufa5/Uqcrq/Ndufa11/Cox6b1/Ndufb5/Cox7b/Ndufa7/Atp5g3/Atp5g1/Cox5a/Kif5c/Slc1a3/Ambra1	52
mmu04932	mmu04932	Non-alcoholic fatty liver disease	33/587	139/6192	4.37224e-07	5.03043e-06	3.79024e-06	Cox4i1/Cox6c/Mapk10/Adipor2/Cox8a/Ndufa4/Uqcr11/Prkag2/Ndufa13/Ndufs5/Uqcr10/Cox7a2/Uqcrh/Uqcrb/Cox7c/Akt3/Ndufb10/Ndufb9/Ndufc2/Ndufb7/Ndufc1/Ndufa2/Ndufa5/Uqcrq/Ndufa11/Cox6b1/Ndufb5/Cox7b/Ndufa7/Cox5a/Il6ra/Cdc42/Gsk3b	33
mmu04727	mmu04727	GABAergic synapse	23/587	78/6192	4.41266e-07	5.03043e-06	3.79024e-06	Plcl1/Gabrb3/Gabrb1/Cacna1a/Gabrg3/Kcnj6/Adcy2/Gnao1/Gabbr2/Cacna1c/Gabrb2/Gabra2/Cacna1d/Cacna1b/Adcy8/Adcy9/Gabra4/Gabrg2/Gls/Prkcb/Gng2/Nsf/Gabbr1	23
mmu05010	mmu05010	Alzheimer disease	60/587	338/6192	8.1474e-07	8.93081e-06	6.72903e-06	Tubb4a/Mapt/Grin2a/Grin2b/Grm5/Calm1/Plcb1/Chrm3/Cox4i1/Cox6c/Rtn4/Calm2/Mapk10/Atp5h/App/Cox8a/Ndufa4/Cacna1c/Atp5o/Slc25a4/Itpr1/Uqcr11/Grin1/Ndufa13/Ndufs5/Uqcr10/Atp5j/Ryr3/Cox7a2/Tuba1a/Uqcrh/Uqcrb/Cox7c/Gapdh/Cacna1d/Akt3/Ndufb10/Ndufb9/Ndufc2/Ndufb7/Atp5b/Ndufc1/Ndufa2/Ndufa5/Uqcrq/Ndufa11/Cox6b1/Ndufb5/Cox7b/Ndufa7/Atp5g3/Atp5g1/Cox5a/Itpr2/Rtn3/Kif5c/Calm3/Lrp1/Ambra1/Gsk3b	60
mmu05208	mmu05208	Chemical carcinogenesis - reactive oxygen species	39/587	187/6192	1.41686e-06	1.49558e-05	1.12686e-05	Cox4i1/Cox6c/Mapk10/Atp5h/Cox8a/Ndufa4/Atp5o/Slc25a4/Uqcr11/Ndufa13/Ndufs5/Uqcr10/Atp5j/Cox7a2/Uqcrh/Uqcrb/Cox7c/Akt3/Ndufb10/Ndufb9/Ndufc2/Ndufb7/Atp5b/Ndufc1/Ndufa2/Ndufa5/Uqcrq/Ndufa11/Cox6b1/Ndufb5/Cox7b/Ndufa7/Atp5g3/Atp5g1/Cox5a/Acp1/Ptpn1/Abl2/Ptprj	39
mmu04970	mmu04970	Salivary secretion	20/587	68/6192	2.61617e-06	2.66289e-05	2.00639e-05	Kcnma1/Calm1/Plcb1/Chrm3/Calm2/Adcy2/Prkg1/Gucy1a2/Itpr1/Ryr3/Atp2b2/Adcy8/Adcy9/Cst3/Prkcb/Slc12a2/Atp1b1/Itpr2/Calm3/Gnas	20
mmu04725	mmu04725	Cholinergic synapse	24/587	101/6192	1.63266e-05	0.000160451	0.000120894	Kcnq5/Camk2a/Plcb1/Chrm3/Cacna1a/Kcnj6/Adcy2/Gnao1/Kcnj3/Camk4/Cacna1c/Itpr1/Creb5/Cacna1d/Akt3/Cacna1b/Adcy8/Adcy9/Prkcb/Gng2/Kcnq2/Camk2b/Itpr2/Camk2d	24
mmu04742	mmu04742	Taste transduction	14/587	43/6192	2.36052e-05	0.00022425	0.000168964	Asic2/Plcb1/Chrm3/Cacna1a/Gabbr2/Cacna1c/Pde1a/Grm1/Htr1f/Gabra2/Adcy8/Gabra4/Scn2a/Gabbr1	14
mmu04015	mmu04015	Rap1 signaling pathway	36/587	188/6192	2.69875e-05	0.000248111	0.000186942	Magi2/Grin2a/Grin2b/Fgfr2/Calm1/Plcb1/Calm2/Actb/Efna5/Rapgef4/Sipa1l1/Adcy2/Gnao1/Grin1/Akt3/Rapgef2/Adcy8/Adcy9/Actg1/Prkcb/Magi3/Mras/Enah/Dock4/Itgam/Afdn/Calm3/Rapgef1/Ctnnd1/Evl/Cdc42/Fyb/Csf1r/Gnas/Rasgrp3/Apbb1ip	36
mmu04261	mmu04261	Adrenergic signaling in cardiomyocytes	29/587	141/6192	4.23944e-05	0.000377575	0.000284489	Ryr2/Calm1/Camk2a/Plcb1/Calm2/Cacna2d3/Ppp2r2b/Cacna2d1/Rapgef4/Adcy2/Cacnb2/Cacna1c/Cacnb4/Creb5/Cacna1d/Akt3/Atp2b2/Cacng3/Adcy8/Adcy9/Camk2b/Atp1b1/Tpm3/Ppp2r3a/Calm3/Atf2/Gnas/Camk2d/Slc8a1	29
mmu04020	mmu04020	Calcium signaling pathway	37/587	201/6192	5.12548e-05	0.000442655	0.000333524	Erbb4/Grin2a/Grm5/Ryr2/Fgfr2/Calm1/Camk2a/Plcb1/Chrm3/Calm2/Cacna1a/Cacna1e/Ntrk2/Adcy2/Ntrk3/Camk4/Cacna1c/Slc25a4/Itpr1/Pde1a/Grm1/Grin1/Ryr3/Cacna1d/Atp2b2/Cacna1b/Ptk2b/Adcy8/Adcy9/Prkcb/Camk2b/Itpr2/Calm3/Asph/Gnas/Camk2d/Slc8a1	37
mmu04360	mmu04360	Axon guidance	33/587	172/6192	5.60495e-05	0.000469827	0.000353997	Camk2a/Slit3/Epha5/Robo2/Pak1/Plxna4/Epha6/Efna5/Unc5d/Ablim1/Unc5c/Srgap1/Epha7/Pak3/Epha4/Slit2/Ntng1/Plxna2/Dcc/Camk2b/Enah/Srgap3/Neo1/Robo1/Bmpr2/Cdc42/Gsk3b/Dpysl2/Nrp1/Srgap2/Camk2d/Ssh2/Lrrc4c	33
mmu04915	mmu04915	Estrogen signaling pathway	24/587	109/6192	6.21157e-05	0.000505799	0.000381101	Calm1/Plcb1/Calm2/Hspa8/Hsp90aa1/Hsp90ab1/Kcnj6/Adcy2/Gnao1/Kcnj3/Gabbr2/Itpr1/Grm1/Creb5/Fkbp5/Akt3/Adcy8/Oprm1/Adcy9/Itpr2/Calm3/Atf2/Gabbr1/Gnas	24
mmu04520	mmu04520	Adherens junction	17/587	67/6192	0.000117696	0.000931758	0.000702045	Actb/Sorbs1/Actg1/Nlk/Baiap2/Smad3/Acp1/Afdn/Ptpn1/Tjp1/Ctnnd1/Ptprj/Cdc42/Tgfbr2/Ptprm/Ctnna2/Tgfbr1	17
mmu05414	mmu05414	Dilated cardiomyopathy	20/587	88/6192	0.000159219	0.00122642	0.000924059	Ryr2/Dmd/Cacna2d3/Actb/Cacna2d1/Adcy2/Cacnb2/Cacna1c/Lama2/Sgcd/Cacnb4/Cacna1d/Cacng3/Adcy8/Adcy9/Actg1/Tpm3/Gnas/Itgb5/Slc8a1	20
mmu04972	mmu04972	Pancreatic secretion	17/587	69/6192	0.000173894	0.00128988	0.000971877	Kcnma1/Ryr2/Cck/Car2/Plcb1/Chrm3/Adcy2/Itpr1/Atp2b2/Adcy8/Adcy9/Prkcb/Slc4a4/Slc12a2/Atp1b1/Itpr2/Gnas	17
mmu04912	mmu04912	GnRH signaling pathway	19/587	82/6192	0.00017651	0.00128988	0.000971877	Calm1/Camk2a/Plcb1/Calm2/Mapk10/Adcy2/Cacna1c/Itpr1/Cacna1d/Ptk2b/Adcy8/Adcy9/Prkcb/Camk2b/Itpr2/Calm3/Cdc42/Gnas/Camk2d	19
mmu04927	mmu04927	Cortisol synthesis and secretion	15/587	57/6192	0.000189762	0.00135205	0.00101872	Pde8a/Plcb1/Adcy2/Pbx1/Cacna1c/Itpr1/Creb5/Cacna1d/Pde8b/Adcy8/Adcy9/Kcnk2/Itpr2/Atf2/Gnas	15
mmu05014	mmu05014	Amyotrophic lateral sclerosis	50/587	326/6192	0.000352266	0.00244868	0.00184499	Nrg3/Tubb4a/Erbb4/Nrg1/Grin2a/Grin2b/Gria2/Cox4i1/Cox6c/Gria1/Atp5h/Actb/Cox8a/Chchd10/Ndufa4/Atp5o/Uqcr11/Grin1/Ndufa13/Ndufs5/Uqcr10/Atp5j/Cox7a2/Tuba1a/Uqcrh/Uqcrb/Cox7c/Ndufb10/Ndufb9/Ndufc2/Dctn3/Slc1a2/Ndufb7/Atp5b/Ndufc1/Actg1/Ndufa2/Ndufa5/Uqcrq/Ndufa11/Cox6b1/Ndufb5/Nrg2/Cox7b/Ndufa7/Atp5g3/Atp5g1/Cox5a/Kif5c/Ambra1	50
mmu04922	mmu04922	Glucagon signaling pathway	19/587	87/6192	0.000398199	0.00270206	0.0020359	Calm1/Camk2a/Plcb1/Calm2/Adcy2/Itpr1/Prkag2/Creb5/Akt3/Pfkp/Pde3b/Camk2b/Itpr2/Calm3/Atf2/Pkm/Ldhb/Gnas/Camk2d	19
mmu04022	mmu04022	cGMP-PKG signaling pathway	27/587	145/6192	0.000434537	0.00288007	0.00217003	Kcnma1/Calm1/Plcb1/Calm2/Prkce/Adcy2/Prkg1/Gucy1a2/Cacna1c/Slc25a4/Itpr1/Creb5/Cacna1d/Akt3/Atp2b2/Adcy8/Pde2a/Adcy9/Pde3b/Atp1b1/Itpr2/Ppp1r12a/Calm3/Atf2/Mef2c/Mef2a/Slc8a1	27
mmu04371	mmu04371	Apelin signaling pathway	23/587	118/6192	0.000585651	0.00379342	0.0028582	Ryr2/Calm1/Plcb1/Calm2/Prkce/Adcy2/Camk4/Itpr1/Prkag2/Ryr3/Akt3/Adcy8/Adcy9/Gng2/Pde3b/Mras/Itpr2/Smad3/Calm3/Mef2c/Mef2a/Slc8a1/Tgfbr1	23
mmu04514	mmu04514	Cell adhesion molecules	23/587	119/6192	0.000662958	0.00419874	0.00316359	Mag/Nrxn3/Cntnap2/Nrxn1/Negr1/Nlgn1/Ncam1/Nrcam/Cldn11/Cntn2/Cntn1/Ntng1/Ptprs/Cadm1/Itgam/Neo1/Selplg/Cd86/Nfasc/Alcam/Ptprm/Ptprd/Lrrc4c	23
mmu04726	mmu04726	Serotonergic synapse	20/587	98/6192	0.000717019	0.0044424	0.00334718	Kcnd2/Plcb1/Gabrb3/Gabrb1/Cacna1a/App/Kcnj6/Gnao1/Kcnj3/Cacna1c/Itpr1/Gabrb2/Kcnn2/Htr1f/Cacna1d/Cacna1b/Prkcb/Gng2/Itpr2/Gnas	20
mmu04730	mmu04730	Long-term depression	14/587	58/6192	0.000800521	0.00485422	0.00365748	Plcb1/Gria2/Gria3/Gria1/Cacna1a/Prkg1/Gnao1/Gucy1a2/Itpr1/Grm1/Prkcb/Itpr2/Gnas/Lyn	14
mmu05412	mmu05412	Arrhythmogenic right ventricular cardiomyopathy	16/587	74/6192	0.00125832	0.00747125	0.0056293	Ryr2/Dmd/Cacna2d3/Actb/Cacna2d1/Cacnb2/Cacna1c/Lama2/Sgcd/Cacnb4/Cacna1d/Cacng3/Actg1/Ctnna2/Itgb5/Slc8a1	16
mmu05410	mmu05410	Hypertrophic cardiomyopathy	17/587	83/6192	0.00168947	0.00982649	0.0074039	Ryr2/Dmd/Cacna2d3/Actb/Cacna2d1/Cacnb2/Cacna1c/Lama2/Sgcd/Cacnb4/Prkag2/Cacna1d/Cacng3/Actg1/Tpm3/Itgb5/Slc8a1	17
mmu04750	mmu04750	Inflammatory mediator regulation of TRP channels	17/587	85/6192	0.0022137	0.0126181	0.00950726	Asic2/Calm1/Camk2a/Plcb1/Calm2/Mapk10/Prkce/Adcy2/Itpr1/Adcy8/Adcy9/Prkcb/Camk2b/Itpr2/Calm3/Gnas/Camk2d	17
mmu04924	mmu04924	Renin secretion	13/587	58/6192	0.00250796	0.0140151	0.0105598	Kcnma1/Calm1/Plcb1/Calm2/Gucy1a2/Cacna1c/Itpr1/Pde1a/Cacna1d/Pde3b/Itpr2/Calm3/Gnas	13
mmu04929	mmu04929	GnRH secretion	13/587	59/6192	0.00294535	0.0161428	0.012163	Plcb1/Kcnj6/Hcn1/Kcnj3/Gabbr2/Cacna1c/Itpr1/Kcnn2/Cacna1d/Akt3/Prkcb/Itpr2/Gabbr1	13
mmu04928	mmu04928	Parathyroid hormone synthesis, secretion and action	17/587	88/6192	0.00325038	0.0174785	0.0131694	Pde4b/Pde4d/Plcb1/Mmp16/Adcy2/Itpr1/Creb5/Adcy8/Adcy9/Pde4a/Runx2/Prkcb/Itpr2/Atf2/Gnas/Mef2c/Mef2a	17
mmu04721	mmu04721	Synaptic vesicle cycle	14/587	67/6192	0.00347712	0.0183515	0.0138271	Rims1/Syt1/Cacna1a/Dnm3/Atp6v0c/Cacna1b/Slc1a2/Atp6v1e1/Stxbp1/Rab3a/Slc1a3/Nsf/Snap25/Atp6v0b	14
mmu04080	mmu04080	Neuroactive ligand-receptor interaction	34/587	228/6192	0.00482815	0.0250186	0.0188506	Grin2a/Grin2b/Grm5/Cck/Chrm3/Gria2/Gabrb3/Gria3/Gabrb1/Gria1/Gabrg3/Grid1/Grm8/Thrb/Gria4/Npy/Gabbr2/P2ry14/Gabrb2/Grm1/Grin1/Sst/Htr1f/Grm7/Grik3/Gabra2/Grm3/Oprm1/Gabra4/Grik4/Gabrg2/Grik5/P2ry6/Gabbr1	34
mmu04072	mmu04072	Phospholipase D signaling pathway	22/587	132/6192	0.00596462	0.0303557	0.0228719	Grm5/Plcb1/Dnm3/Rapgef4/Adcy2/Gab1/Grm8/Grm1/Dgkh/Dgkb/Grm7/Akt3/Grm3/Ptk2b/Adcy8/Dgkg/Adcy9/Mras/Cyth4/Gnas/Dgki/Gab2	22
mmu04012	mmu04012	ErbB signaling pathway	15/587	81/6192	0.00827613	0.0413807	0.0311788	Nrg3/Erbb4/Nrg1/Camk2a/Mapk10/Pak1/Gab1/Pak3/Akt3/Prkcb/Nrg2/Camk2b/Abl2/Gsk3b/Camk2d	15
mmu05017	mmu05017	Spinocerebellar ataxia	22/587	137/6192	0.00925695	0.0447916	0.0337488	Fgf14/Grin2a/Grin2b/Dab1/Plcb1/Gria2/Mapk10/Gria3/Gria1/Atxn1/Cacna1a/Rora/Slc25a4/Itpr1/Grm1/Grin1/Kcnd3/Akt3/Prkcb/Sptbn2/Itpr2/Ambra1	22
mmu04540	mmu04540	Gap junction	15/587	82/6192	0.00927265	0.0447916	0.0337488	Tubb4a/Grm5/Plcb1/Adcy2/Prkg1/Gucy1a2/Itpr1/Grm1/Tuba1a/Adcy8/Adcy9/Prkcb/Itpr2/Tjp1/Gnas	15
mmu04270	mmu04270	Vascular smooth muscle contraction	18/587	106/6192	0.0101142	0.0476531	0.0359048	Kcnma1/Calm1/Plcb1/Calm2/Prkce/Adcy2/Prkg1/Gucy1a2/Cacna1c/Itpr1/Cacna1d/Adcy8/Adcy9/Prkcb/Itpr2/Ppp1r12a/Calm3/Gnas	18
mmu04722	mmu04722	Neurotrophin signaling pathway	19/587	114/6192	0.0101994	0.0476531	0.0359048	Calm1/Camk2a/Calm2/Mapk10/Ntrk2/Gab1/Ntrk3/Camk4/Akt3/Matk/Camk2b/Calm3/Rapgef1/Ywhae/Cdc42/Kidins220/Gsk3b/Rps6ka3/Camk2d	19
mmu05034	mmu05034	Alcoholism	17/587	99/6192	0.0109831	0.0503204	0.0379146	Grin2a/Grin2b/Calm1/Calm2/Ntrk2/Gnao1/Camk4/Npy/Creb5/Grin1/Hdac9/Gng2/Camkk2/Calm3/H3f3a/Atf2/Gnas	17
mmu04114	mmu04114	Oocyte meiosis	18/587	107/6192	0.0111235	0.0503204	0.0379146	Calm1/Camk2a/Calm2/Adcy2/Itpr1/Ywhaq/Adcy8/Adcy9/Ywhah/Cpeb1/Camk2b/Itpr2/Ywhab/Cpeb3/Calm3/Ywhae/Rps6ka3/Camk2d	18
mmu04918	mmu04918	Thyroid hormone synthesis	12/587	64/6192	0.015676	0.0690987	0.0520633	Plcb1/Adcy2/Itpr1/Creb5/Adcy8/Adcy9/Prkcb/Atp1b1/Itpr2/Atf2/Ttr/Gnas	12
mmu04916	mmu04916	Melanogenesis	15/587	87/6192	0.0157594	0.0690987	0.0520633	Calm1/Camk2a/Plcb1/Calm2/Adcy2/Gnao1/Adcy8/Adcy9/Prkcb/Camk2b/Calm3/Gsk3b/Gnas/Camk2d/Mitf	15
mmu00512	mmu00512	Mucin type O-glycan biosynthesis	7/587	29/6192	0.0162834	0.0703145	0.0529793	St6galnac3/Galnt5/Galntl6/Galnt18/Galnt13/Galnt17/Galnt1	7
mmu04611	mmu04611	Platelet activation	17/587	104/6192	0.0175459	0.0746357	0.0562352	Plcb1/Actb/Adcy2/Prkg1/Gucy1a2/Itpr1/Akt3/Adcy8/Adcy9/Actg1/Itpr2/Ppp1r12a/P2ry12/Tbxas1/Gnas/Apbb1ip/Lyn	17
mmu04014	mmu04014	Ras signaling pathway	28/587	202/6192	0.0250487	0.104437	0.0786892	Grin2a/Grin2b/Fgfr2/Calm1/Calm2/Mapk10/Pak1/Ntrk2/Efna5/Gab1/Ksr2/Grin1/Rasal2/Pak3/Akt3/Rasgrf1/Ralgapa2/Ralgapa1/Prkcb/Gng2/Mras/Afdn/Calm3/Abl2/Cdc42/Csf1r/Rasgrp3/Gab2	28
mmu04070	mmu04070	Phosphatidylinositol signaling system	15/587	92/6192	0.0252847	0.104437	0.0786892	Calm1/Plcb1/Calm2/Itpr1/Dgkh/Dgkb/Dgkg/Prkcb/Itpk1/Itpr2/Calm3/Inpp5f/Dgki/Inpp5d/Inpp4b	15
mmu00513	mmu00513	Various types of N-glycan biosynthesis	8/587	39/6192	0.0273102	0.111192	0.0837787	Mgat4c/Man1a/Man2a1/Tusc3/Man1a2/Man1c1/B4galt1/Hexb	8
mmu00230	mmu00230	Purine metabolism	18/587	118/6192	0.0283039	0.113614	0.085604	Pde4b/Pde8a/Pde4d/Pde10a/Adcy2/Gucy1a2/Pde1a/Ak5/Pde7b/Pde8b/Adcy8/Pde2a/Adcy9/Pde4a/Nme1/Pde3b/Fhit/Entpd1	18
mmu04962	mmu04962	Vasopressin-regulated water reabsorption	8/587	40/6192	0.0314102	0.124332	0.0936796	Creb5/Dynll1/Adcy9/Dync1i1/Dync2h1/Nsf/Dync1i2/Gnas	8
mmu05202	mmu05202	Transcriptional misregulation in cancer	21/587	146/6192	0.0338899	0.131014	0.0987141	Gria3/Pbx1/Runx1t1/Cdk14/Runx2/Mllt3/Itgam/H3f3a/Maf/Runx1/Kmt2a/Cd86/Fli1/Zeb1/Tgfbr2/Csf1r/Ddx5/Jmjd1c/Etv6/Mitf/Mef2c	21
mmu04923	mmu04923	Regulation of lipolysis in adipocytes	9/587	48/6192	0.0340177	0.131014	0.0987141	Adcy2/Prkg1/Npy/Akt3/Adcy8/Adcy9/Mgll/Pde3b/Gnas	9
mmu04964	mmu04964	Proximal tubule bicarbonate reclamation	5/587	20/6192	0.0351232	0.133468	0.100563	Car2/Mdh1/Gls/Slc4a4/Atp1b1	5
mmu04930	mmu04930	Type II diabetes mellitus	8/587	41/6192	0.0359122	0.134671	0.101469	Mapk10/Cacna1a/Prkce/Cacna1e/Cacna1c/Cacna1d/Cacna1b/Pkm	8
mmu00510	mmu00510	N-Glycan biosynthesis	9/587	49/6192	0.0383145	0.141813	0.106851	Mgat4c/St6gal1/Man1a/Man2a1/Tusc3/Mgat5/Man1a2/Man1c1/B4galt1	9
mmu00514	mmu00514	Other types of O-glycan biosynthesis	8/587	42/6192	0.04083	0.149187	0.112407	Galnt5/Galntl6/Galnt18/Galnt13/Galnt17/St6gal1/Galnt1/B4galt1	8
mmu04934	mmu04934	Cushing syndrome	20/587	141/6192	0.0429006	0.154768	0.116612	Pde8a/Camk2a/Plcb1/Adcy2/Pbx1/Cacna1c/Itpr1/Creb5/Cacna1d/Pde8b/Adcy8/Adcy9/Camk2b/Kcnk2/Itpr2/Atf2/Kmt2a/Gsk3b/Gnas/Camk2d	20
mmu04935	mmu04935	Growth hormone synthesis, secretion and action	16/587	107/6192	0.0436871	0.155635	0.117265	Plcb1/Mapk10/Adcy2/Cacna1c/Itpr1/Creb5/Sst/Cacna1d/Akt3/Adcy8/Adcy9/Prkcb/Itpr2/Atf2/Gsk3b/Gnas	16
mmu00604	mmu00604	Glycosphingolipid biosynthesis - ganglio series	4/587	15/6192	0.0468467	0.164831	0.124194	St6galnac3/St6galnac5/St3gal5/Hexb	4
mmu04010	mmu04010	MAPK signaling pathway	34/587	270/6192	0.050664	0.176088	0.132676	Erbb4/Mapt/Fgfr2/Stmn1/Mapk10/Hspa8/Cacna1a/Cacna2d3/Pak1/Cacna1e/Cacna2d1/Ntrk2/Efna5/Cacnb2/Cacna1c/Cacnb4/Cacna1d/Akt3/Cacna1b/Rasgrf1/Rapgef2/Cacng3/Nlk/Prkcb/Map4k3/Mras/Atf2/Cdc42/Rps6ka3/Tgfbr2/Csf1r/Rasgrp3/Mef2c/Tgfbr1	34
mmu05030	mmu05030	Cocaine addiction	8/587	45/6192	0.0581904	0.19981	0.15055	Grin2a/Grin2b/Gria2/Creb5/Grin1/Grm3/Atf2/Gnas	8
mmu00534	mmu00534	Glycosaminoglycan biosynthesis - heparan sulfate / heparin	5/587	24/6192	0.0705018	0.239203	0.18023	Hs6st3/Ndst4/Ext1/Xylt1/Hs2st1	5
mmu04961	mmu04961	Endocrine and other factor-regulated calcium reabsorption	8/587	47/6192	0.0720139	0.241458	0.18193	Plcb1/Dnm3/Atp2b2/Adcy9/Prkcb/Atp1b1/Gnas/Slc8a1	8

## Sheet: S5j_DEPath_MGClus8_E4SynCrevsE4
	ID	Description	GeneRatio	BgRatio	pvalue	p.adjust	qvalue	geneID	Count
mmu03010	mmu03010	Ribosome	72/1392	128/6200	6.00385e-17	1.94525e-14	1.56732e-14	Mrps14/Rpl4/Mrpl3/Mrpl4/Mrpl27/Mrps6/Mrpl12/Rpl5/Mrpl19/Rpl29/Mrpl2/Rps29/Rps5/Rpl38/Mrpl24/Rps8/Rpl19/Mrpl23/Rpl28/Rpl23/Rps21/Rps23/Rpl8/Rpl30/Rpl36/Rpl11/Rps18/Rps10/Rpl9/Rpl37/Rpl18a/Rpsa/Rps13/Mrpl20/Rpl21/Rpl41/Rps9/Rpl35a/Rps4x/Rps28/Rpl22/Rpl10a/Rpl6/Rpl32/Rps11/Rps17/Rps24/Rpl13a/Rps12/Rpl36al/Rpl12/Rplp1/Rpl39/Rpl26/Rpl18/Rps25/Rps15a/Rpl10/Rplp0/Rpl31/Rps26/Rpl23a/Rpl24/Fau/Rpl7a/Rpl27…	72
mmu00190	mmu00190	Oxidative phosphorylation	62/1392	111/6200	1.44756e-14	2.34505e-12	1.88945e-12	Cox7a2l/Atp6v0a2/Ndufb4/Atp5j/Ndufa12/Ndufb3/Atp6v0e/Ndufa9/Atp5l/Uqcrh/Ndufs5/Cox7a2/Atp6v0b/Cox5a/Atp6v0a1/Atp5g1/Uqcr10/Cox6b1/Atp5a1/Ndufa8/Ndufb5/Uqcrb/Uqcrq/Atp5k/Ndufc2/Ndufa11/Atp6v1b2/Atp5g3/Ndufb7/Ndufc1/Atp6v1a/Atp5c1/Atp5d/Atp6v0e2/Atp6v1d/Ndufs7/Cox5b/Ndufa7/Atp5e/Ndufb6/Ndufb11/Atp6v1h/Ndufa4/Ndufs3/Atp6v1f/Ndufs4/Cox6a1/Atp6v1c1/Atp5g2/Ndufa10/Cox17/Ndufb2/Sdha/Ndufa6/Atp6v1g1/Cox8…	62
mmu05415	mmu05415	Diabetic cardiomyopathy	81/1392	171/6200	2.88349e-13	3.11417e-11	2.50914e-11	Camk2a/Gfpt1/Smad2/Camk2b/Rac1/Nfkb1/Ptpa/Plcb4/Cox7a2l/Rela/Pik3cd/Ryr2/Ndufb4/Atp5j/Ndufa12/Ncf2/Ndufb3/Gsk3b/Ndufa9/Akt3/Pten/Atp2a2/Mpc1/Uqcrh/Ndufs5/Cox7a2/Ncf1/Ctsd/Cox5a/Atp5g1/Prkcd/Uqcr10/Cox6b1/Atp5a1/Ndufa8/Ndufb5/Uqcrb/Uqcrq/Pik3r1/Ndufc2/Ndufa11/Atp5g3/Ndufb7/Ndufc1/Atp5c1/Atp5d/Ndufs7/Mpc2/Cox5b/Ndufa7/Atp5e/Ndufb6/Vdac3/Ndufb11/Ndufa4/Prkcz/Ndufs3/Tgfbr1/Pik3ca/Ndufs4/Cox6a1/Atp5g2…	81
mmu05020	mmu05020	Prion disease	102/1392	238/6200	6.6771e-13	5.40845e-11	4.35769e-11	Psmc6/Grin1/Rac1/Psmd9/Kif5c/Cox7a2l/Ddit3/Pik3cd/Ryr2/Ndufb4/Atp5j/Ndufa12/Ncf2/Psma5/Ndufb3/Gsk3b/Ppp3cb/Psmd4/Mcu/Grin2a/Ndufa9/Ppp3ca/Itpr1/Hspa5/Stip1/Uqcrh/Ndufs5/Cox7a2/Ncf1/Cox5a/Atp5g1/Prkcd/Uqcr10/Cox6b1/Atp5a1/Ndufa8/Ndufb5/Uqcrb/Uqcrq/Psmd14/Pik3r1/Ndufc2/Ndufa11/Psmc2/Psma7/Kif5b/Atp5g3/Ndufb7/Ndufc1/Atp5c1/Atp5d/Ndufs7/Psmd1/Cox5b/Prkacb/Psmc5/Ndufa7/C1qc/Atp5e/Fyn/Ndufb6/Vdac3/Nduf…	102
mmu05012	mmu05012	Parkinson disease	98/1392	232/6200	5.50455e-12	3.07537e-10	2.47788e-10	Slc39a2/Slc39a1/Camk2a/Psmc6/Camk2b/Psmd9/Slc11a2/Kif5c/Cox7a2l/Ddit3/Ndufb4/Uba1/Atp5j/Ndufa12/Psma5/Ndufb3/Gnas/Mfn1/Psmd4/Mcu/Ubb/Ndufa9/Itpr1/Hspa5/Uqcrh/Ndufs5/Cox7a2/Cox5a/Atp5g1/Uqcr10/Cox6b1/Atp5a1/Ndufa8/Ndufb5/Ubc/Uqcrb/Uqcrq/Psmd14/Ndufc2/Ndufa11/Psmc2/Psma7/Kif5b/Bcl2l1/Calm1/Atp5g3/Ndufb7/Ndufc1/Atp5c1/Mapt/Atp5d/Ndufs7/Psmd1/Cox5b/Prkacb/Psmc5/Ndufa7/Atp5e/Ndufb6/Vdac3/Ndufb11/Uchl1…	98
mmu05016	mmu05016	Huntington disease	110/1392	271/6200	5.69512e-12	3.07537e-10	2.47788e-10	Map3k10/Polr2j/Psmc6/Hdac2/Grin1/Ulk2/Psmd9/Polr2g/Taf4/Pik3c3/Kif5c/Plcb4/Cox7a2l/Ndufb4/Dlg4/Atp5j/Ndufa12/Psma5/Ndufb3/Polr2c/Psmd4/Cltc/Ndufa9/Grm5/Itpr1/Ap2a1/Slc1a3/Uqcrh/Ndufs5/Cox7a2/Cox5a/Gria2/Becn1/Polr2f/Atp5g1/Sin3a/Uqcr10/Cox6b1/Atp5a1/Ndufa8/Cltb/Actr1a/Ndufb5/Uqcrb/Uqcrq/Psmd14/Ndufc2/Dctn2/Ndufa11/Psmc2/Psma7/Kif5b/Atp5g3/Ndufb7/Ndufc1/Atp5c1/Atp5d/Gria4/Ndufs7/Psmd1/Cox5b/Psmc5/…	110
mmu05171	mmu05171	Coronavirus disease - COVID-19	83/1392	189/6200	2.25314e-11	1.04288e-09	8.40269e-10	Adar/Ikbkb/Nfkb1/Rpl4/Ddx58/Rela/Ikbkg/Pik3cd/Rpl5/Rpl29/Rps29/Rps5/Rpl38/Rps8/Rpl19/Rpl28/Rpl23/Rps21/Rps23/Rpl8/Rpl30/Rpl36/Rpl11/Rps18/Rps10/Rpl9/Rpl37/Rpl18a/Traf3/Rpsa/Rps13/Rpl21/Rpl41/Rps9/Rpl35a/Rps4x/Rps28/Rpl22/Pik3r1/Rpl10a/Rpl6/Tlr7/Rpl32/Rps11/Rps17/Rps24/Rpl13a/Rps12/Tbk1/Rpl36al/Rpl12/Rplp1/Rpl39/Rpl26/Rpl18/Rps25/C1qc/Jak1/Rps15a/Pik3ca/Rpl10/C1qb/Pik3cb/Tab2/Rplp0/Rpl31/Rps26/Rpl…	83
mmu05208	mmu05208	Chemical carcinogenesis - reactive oxygen species	81/1392	187/6200	9.20861e-11	3.72949e-09	3.00491e-09	Ikbkb/Kras/Rac1/Gstm1/Nfkb1/Abl2/Cox7a2l/Ptk2/Rela/Ikbkg/Pik3cd/Ndufb4/Ptpn11/Atp5j/Ndufa12/Ncf2/Ndufb3/Ephx4/Ndufa9/Akt3/Pten/Uqcrh/Ndufs5/Cox7a2/Ncf1/Cox5a/Atp5g1/Foxo3/Prkcd/Uqcr10/Cox6b1/Atp5a1/Ndufa8/Ndufb5/Uqcrb/Uqcrq/Pik3r1/Ndufc2/Ndufa11/Atp5g3/Ndufb7/Ndufc1/Atp5c1/Atp5d/Mgst3/Ndufs7/Cox5b/Arnt/Ndufa7/Map2k2/Atp5e/Ndufb6/Vdac3/Ndufb11/Ndufa4/Ndufs3/Pik3ca/Ndufs4/Raf1/Map2k1/Map3k5/Cox6a1/…	81
mmu05014	mmu05014	Amyotrophic lateral sclerosis	121/1392	326/6200	5.01214e-10	1.80437e-08	1.45381e-08	Psmc6/Grin1/Rac1/Ulk2/Psmd9/Sec13/Setx/Pik3c3/Kif5c/Nup188/Vapb/Cox7a2l/Ddit3/Ndufb4/Fig4/Nup88/Atp5j/Ndufa12/Psma5/Ndufb3/Als2/Ppp3cb/Pfn1/Nup155/Psmd4/Actb/Tomm40/Mcu/Atxn2l/Grin2a/Ndufa9/Ppp3ca/Hspa5/Uqcrh/Ndufs5/Cox7a2/Cox5a/Gria2/Becn1/Hnrnpa1/Atp5g1/Uqcr10/Cox6b1/Atp5a1/Tpr/Ndufa8/Actr1a/Ndufb5/Uqcrb/Uqcrq/Psmd14/Ndufc2/Gle1/Dctn2/Sqstm1/Ndufa11/Psmc2/Psma7/Kif5b/Bcl2l1/Atp5g3/Ndufb7/Tbk1/N…	121
mmu05010	mmu05010	Alzheimer disease	121/1392	338/6200	6.43976e-09	2.08648e-07	1.68112e-07	Slc39a2/Slc39a1/Wnt3/Ikbkb/Lrp1/Psmc6/Kras/Grin1/Ulk2/Psmd9/Slc11a2/Nfkb1/Pik3c3/Kif5c/Plcb4/Cox7a2l/Ddit3/Rela/Ikbkg/Pik3cd/Ndufb4/Ppid/Atp5j/Ndufa12/Psma5/Ndufb3/Gsk3b/Ppp3cb/Psmd4/Cdk5r1/Mcu/Grin2a/Ndufa9/Ppp3ca/Grm5/Akt3/Itpr1/Atp2a2/Uqcrh/Ndufs5/Cox7a2/Cox5a/Rtn4/Becn1/Atp5g1/Uqcr10/Cox6b1/Atp5a1/Adam10/Ndufa8/Ndufb5/Uqcrb/Uqcrq/Psmd14/Pik3r1/Ndufc2/Ndufa11/Psmc2/Psma7/Kif5b/Calm1/Atp5g3/Ndu…	121
mmu05022	mmu05022	Pathways of neurodegeneration - multiple diseases	144/1392	423/6200	1.03797e-08	3.0573e-07	2.46332e-07	Map3k10/Wnt3/Camk2a/Psmc6/Kras/Grin1/Camk2b/Rac1/Ulk2/Psmd9/Nfkb1/Pik3c3/Kif5c/Vapb/Plcb4/Cox7a2l/Ddit3/Rela/Ryr2/Ndufb4/Ppid/Fig4/Dlg4/Uba1/Atp5j/Ndufa12/Psma5/Ndufb3/Als2/Gsk3b/Ppp3cb/Mfn1/Psmd4/Cdk5r1/Tomm40/Mcu/Atxn2l/Grin2a/Ubb/Ndufa9/Ppp3ca/Grm5/Itpr1/Hspa5/Atp2a2/Uqcrh/Ndufs5/Cox7a2/Cox5a/Gria2/Becn1/Atp5g1/Uqcr10/Cox6b1/Atp5a1/Ndufa8/Actr1a/Ndufb5/Ubc/Uqcrb/Uqcrq/Psmd14/Ndufc2/Dctn2/Sqstm…	144
mmu04714	mmu04714	Thermogenesis	77/1392	202/6200	2.32625e-07	6.28088e-06	5.06062e-06	Dpf3/Kras/Prkaa2/Acsl5/Cox7a2l/Akt1s1/Adcy10/Ndufb4/Ndufaf3/Atp5j/Ndufa12/Ndufb3/Gnas/Actb/Cpt1c/Ndufa9/Mgll/Atp5l/Uqcrh/Ndufs5/Cox7a2/Coa3/Cox5a/Rptor/Adcy1/Atp5g1/Arid1b/Uqcr10/Cox6b1/Atp5a1/Ndufa8/Tsc1/Ndufb5/Smarca2/Uqcrb/Uqcrq/Atp5k/Ndufc2/Ndufa11/Atp5g3/Arid1a/Ndufb7/Ndufc1/Atp5c1/Cox16/Atp5d/Ndufs7/Cox5b/Prkacb/Ndufa7/Atp5e/Ndufb6/Rheb/Ndufb11/Ndufa4/Ndufs3/Ndufs4/Map3k5/Cox6a1/Atp5g2/Rps6…	77
mmu05017	mmu05017	Spinocerebellar ataxia	56/1392	137/6200	8.01521e-07	1.99764e-05	1.60953e-05	Fgf14/Reln/Psmc6/Grin1/Ulk2/Psmd9/Pik3c3/Plcb4/Pik3cd/Gtf2b/Psma5/Cic/Psmd4/Cacna1a/Mcu/Atxn2l/Grin2a/Akt3/Itpr1/Atp2a2/Gria2/Rora/Becn1/Rbpj/Psmd14/Pik3r1/Psmc2/Atxn10/Psma7/Atxn2/Psmd1/Psmc5/Pum1/Vdac3/Rb1cc1/Pik3ca/Psma1/Psmb5/Grin2b/Map3k5/Sem1/Psmd11/Pik3cb/Plcb1/Psmd7/Psmb4/Pum2/Psma2/Psmb1/Opa1/Prkcb/Prkca/Slc25a5/Gnaq/Ambra1/Psma3	56
mmu04932	mmu04932	Non-alcoholic fatty liver disease	56/1392	139/6200	1.39535e-06	3.22924e-05	2.60185e-05	Ikbkb/Rac1/Nfkb1/Prkaa2/Srebf1/Cox7a2l/Ddit3/Rela/Pik3cd/Ndufb4/Ndufa12/Ndufb3/Gsk3b/Ndufa9/Akt3/Uqcrh/Ndufs5/Cox7a2/Adipor2/Cox5a/Uqcr10/Cox6b1/Ndufa8/Ndufb5/Uqcrb/Uqcrq/Pik3r1/Ndufc2/Ndufa11/Ndufb7/Ndufc1/Ndufs7/Cox5b/Ndufa7/Ndufb6/Ndufb11/Ndufa4/Ndufs3/Pik3ca/Ndufs4/Map3k5/Cox6a1/Pik3cb/Ndufa10/Ndufb2/Sdha/Ndufa6/Cox8a/Insr/Cdc42/Cox7c/Ndufa2/Ndufa13/Cox4i1/Cox6c/Itch	56
mmu04144	mmu04144	Endocytosis	83/1392	237/6200	4.65073e-06	0.000100456	8.09391e-05	Rab11fip4/H2-K1/Psd/Smad2/Arpc5l/Wwp1/H2-D1/Sh3gl2/Stambp/Kif5c/Tsg101/Ldlr/Grk2/Snx2/Rufy1/Rab22a/Acap2/Mvb12b/Arpc3/Nedd4/Psd3/Stam2/Dnm2/Arrb2/Sh3gl1/Asap2/Arap2/Arpc2/Chmp5/Washc2/Cltc/Arfgap2/Gbf1/Epn2/Epn1/Ap2a1/Rab10/Rab11fip3/Cltb/Eps15/Capza2/Rufy2/Snx6/Kif5b/Pip5k1a/Cyth4/Actr2/Rabep1/Dnm1/Rhoa/Arf4/Cyth1/Git2/Iqsec1/Vps28/Agap1/Smap1/Rab11fip2/Prkcz/Chmp4b/Tgfbr1/Rab5b/Rab7/Pard3/Arf3/…	83
mmu04720	mmu04720	Long-term potentiation	29/1392	62/6200	1.86557e-05	0.000374268	0.000301555	Camk2a/Kras/Camk4/Grin1/Camk2b/Rapgef3/Plcb4/Ppp1r1a/Ppp3cb/Grin2a/Ppp3ca/Grm5/Itpr1/Gria2/Adcy1/Calm1/Prkacb/Ep300/Map2k2/Grin2b/Raf1/Map2k1/Plcb1/Araf/Ppp1ca/Prkcb/Prkca/Gnaq/Crebbp	29
mmu04613	mmu04613	Neutrophil extracellular trap formation	38/1392	90/6200	1.96375e-05	0.000374268	0.000301555	Camp/Hdac2/Rac1/Nfkb1/Hdac11/Clcn4/Atg7/Fcgr1/Plcb4/Rela/Pik3cd/Ncf2/Actb/Akt3/Hdac5/Hat1/Hdac4/Ncf1/Itgam/H3f3b/Pik3r1/Tlr7/Clcn3/Hmgb1/Selplg/Map2k2/Vdac3/Pik3ca/Raf1/Hdac8/Map2k1/Pik3cb/Plcb1/Plcg2/Prkcb/Prkca/Slc25a5/H3f3a	38
mmu04721	mmu04721	Synaptic vesicle cycle	30/1392	67/6200	3.84105e-05	0.000691389	0.000557065	Rims1/Unc13c/Atp6v0a2/Slc6a9/Atp6v0e/Syt1/Cacna1a/Dnm2/Cltc/Ap2a1/Slc1a3/Nsf/Atp6v0b/Rab3a/Atp6v0a1/Cltb/Atp6v1b2/Atp6v1a/Atp6v0e2/Dnm1/Atp6v1d/Atp6v1h/Napa/Atp6v1f/Vamp2/Atp6v1c1/Slc17a7/Stxbp1/Dnm3/Atp6v1g1	30
mmu05202	mmu05202	Transcriptional misregulation in cancer	52/1392	146/6200	0.00017207	0.00293425	0.00236418	Bcl2a1a/Mllt1/Hdac2/Etv1/Nfkb1/Fcgr1/Zbtb17/Bmi1/Ddb2/Ccnt1/Ptk2/Ddit3/Rela/Lyl1/Jup/Tfe3/Foxo1/Dot1l/Rel/Atf1/Meis1/Cdkn1a/Smad1/Cdk9/Csf1r/Ewsr1/Bmp2k/Itgam/Runx1/Tspan7/Etv6/Hpgd/Sin3a/Fli1/H3f3b/Ddx5/Bcl2l1/Arnt2/Zbtb16/Cdk14/Ncor1/Kmt2a/Supt3/Nsd2/Ccnt2/Lmo2/Jmjd1c/Tgfbr2/Fus/Zeb1/Mitf/H3f3a	52
mmu04666	mmu04666	Fc gamma R-mediated phagocytosis	36/1392	92/6200	0.000211797	0.0034311	0.0027645	Arpc5l/Rac1/Fcgr1/Pik3cd/Arpc3/Dnm2/Gab2/Asap2/Arpc2/Vav1/Akt3/Limk2/Dock1/Ncf1/Ptprc/Prkcd/Pak1/Pik3r1/Cfl1/Pip5k1a/Actr2/Wasf1/Lyn/Pla2g4a/Pik3ca/Raf1/Map2k1/Pik3cb/Rps6kb1/Plcg2/Marcks/Prkce/Prkcb/Prkca/Cdc42/Inpp5d	36
mmu04724	mmu04724	Glutamatergic synapse	39/1392	105/6200	0.000417009	0.00620884	0.00500257	Grm4/Shank3/Shank1/Grin1/Grk2/Plcb4/Dlgap1/Gng10/Dlg4/Gnas/Ppp3cb/Cacna1a/Gls/Grin2a/Ppp3ca/Grm5/Grm3/Itpr1/Slc1a3/Gria2/Adcy1/Slc38a2/Grik1/Glul/Gria4/Prkacb/Gng12/Pla2g4a/Grin2b/Gng3/Slc17a7/Gnb2/Plcb1/Gnao1/Prkcb/Prkca/Gnaq/Gnb1/Grm7	39
mmu05100	mmu05100	Bacterial invasion of epithelial cells	27/1392	65/6200	0.000421588	0.00620884	0.00500257	Shc3/Hcls1/Arpc5l/Rac1/Ctnna3/Arhgap10/Ptk2/Pik3cd/Arpc3/Cd2ap/Ctnna1/Elmo1/Dnm2/Actb/Arpc2/Cltc/Dock1/Cltb/Pik3r1/Actr2/Wasf1/Dnm1/Rhoa/Pik3ca/Pik3cb/Dnm3/Cdc42	27
mmu04961	mmu04961	Endocrine and other factor-regulated calcium reabsorption	21/1392	47/6200	0.000570308	0.0080339	0.00647306	Kl/Atp1b2/Plcb4/Slc8a3/Atp2b4/Gnas/Dnm2/Cltc/Atp1b3/Ap2a1/Atp2b1/Cltb/Dnm1/Prkacb/Plcb1/Dnm3/Prkcb/Prkca/Gnaq/Atp1b1/Slc8a1	21
mmu04723	mmu04723	Retrograde endocannabinoid signaling	45/1392	128/6200	0.000637505	0.00860631	0.00693426	Rims1/Plcb4/Ndufb4/Gng10/Ndufa12/Ndufb3/Cacna1a/Abhd6/Ndufa9/Grm5/Itpr1/Mgll/Ndufs5/Gria2/Adcy1/Ndufa8/Ndufb5/Ndufc2/Ndufa11/Ndufb7/Ndufc1/Gria4/Ndufs7/Prkacb/Ndufa7/Ndufb6/Ndufb11/Ndufa4/Gng12/Ndufs3/Ndufs4/Gng3/Slc17a7/Gnb2/Plcb1/Ndufa10/Gnao1/Ndufb2/Ndufa6/Prkcb/Prkca/Gnaq/Ndufa2/Ndufa13/Gnb1	45
mmu03050	mmu03050	Proteasome	20/1392	45/6200	0.000833791	0.0108059	0.00870653	Psmc6/Psmd9/Psme4/Psma5/Psmd4/Psmd14/Psmc2/Psma7/Psmd1/Psmc5/Pomp/Psma1/Psmb5/Sem1/Psmd11/Psmd7/Psmb4/Psma2/Psmb1/Psma3	20
mmu04662	mmu04662	B cell receptor signaling pathway	27/1392	68/6200	0.000976305	0.0121663	0.00980257	Cd72/Ikbkb/Kras/Rac1/Nfkb1/Rela/Ikbkg/Pik3cd/Gsk3b/Ppp3cb/Vav1/Ptpn6/Ppp3ca/Akt3/Pik3r1/Map2k2/Pik3ap1/Lyn/Pik3ca/Raf1/Map2k1/Pik3cb/Plcg2/Prkcb/Blnk/Inpp5d/Cd81	27
mmu04070	mmu04070	Phosphatidylinositol signaling system	34/1392	92/6200	0.00105859	0.0127031	0.0102351	Dgka/Mtmr7/Pik3c3/Plcb4/Ocrl/Pik3cd/Pikfyve/Dgkd/Inpp4a/Mtmr1/Itpr1/Pten/Pik3r1/Pip4p1/Mtmr3/Pip5k1a/Calm1/Pi4ka/Itpk1/Ppip5k2/Inpp5f/Synj2/Pik3ca/Dgkz/Pik3cb/Plcb1/Mtmr6/Plcg2/Synj1/Prkcb/Prkca/Inpp5d/Dgki/Inpp4b	34
mmu05220	mmu05220	Chronic myeloid leukemia	29/1392	76/6200	0.00135759	0.0157093	0.0126572	Shc3/Ikbkb/Kras/Hdac2/Nfkb1/Ddb2/Rela/Ikbkg/Pik3cd/Bcr/Ptpn11/Cdk6/Cdkn1a/Gab2/Rb1/E2f3/Akt3/Stat5b/Runx1/Pik3r1/Bcl2l1/Map2k2/Tgfbr1/Pik3ca/Raf1/Map2k1/Pik3cb/Araf/Tgfbr2	29
mmu04140	mmu04140	Autophagy - animal	46/1392	136/6200	0.00142311	0.0158995	0.0128105	Kras/Ulk2/Atg7/Pik3c3/Atg9a/Prkaa2/Akt1s1/Pik3cd/Dapk3/Akt3/Itpr1/Pten/Camkk2/Ctsd/Rptor/Becn1/Ctsl/Prkcd/Ctsb/Lamp2/Tsc1/Pik3r1/Sqstm1/Mtmr3/Bcl2l1/Tbk1/Hmgb1/Prkacb/Map2k2/Rheb/Rb1cc1/Pik3ca/Rab7/Atg10/Raf1/Map2k1/Cflar/Gabarapl1/Tank/Pik3cb/Rps6kb1/Sh3glb1/Map1lc3b/Supt20/Ambra1/Uvrag	46
mmu04071	mmu04071	Sphingolipid signaling pathway	40/1392	115/6200	0.00157357	0.0169946	0.0136928	Kras/Sgpl1/Rac1/Cers4/Nfkb1/Plcb4/Rela/Pik3cd/Abcc1/Cers5/Gab2/Nsmaf/Akt3/Pten/Asah1/Gna12/Ctsd/Ppp2r2a/Ppp2r3a/Rock1/Pik3r1/Sgms1/Sptlc2/Rhoa/Ppp2r5c/Map2k2/Fyn/Prkcz/Pik3ca/Raf1/Ppp2r5e/Map2k1/Map3k5/Pik3cb/Plcb1/Cers2/Prkce/Prkcb/Prkca/Gnaq	40
mmu04137	mmu04137	Mitophagy - animal	26/1392	67/6200	0.00178266	0.0186316	0.0150118	Cited2/Kras/Atg9a/Usp30/Rela/Tfe3/Usp15/Mfn1/Ubb/Becn1/Foxo3/Ubc/Sqstm1/Tfeb/Bcl2l1/Tbk1/Rhot1/Rab7/Gabarapl1/Tax1bp1/Fis1/Map1lc3b/Tomm7/Ambra1/Mitf/Prkn	26
mmu00604	mmu00604	Glycosphingolipid biosynthesis - ganglio series	9/1392	15/6200	0.00186706	0.0189039	0.0152312	St8sia5/St8sia1/St3gal1/Slc33a1/St3gal5/Glb1/Hexb/St3gal2/St6galnac3	9
mmu04072	mmu04072	Phospholipase D signaling pathway	44/1392	132/6200	0.00246984	0.0242494	0.0195381	Grm4/Dgka/Shc3/Kras/Rapgef3/Plcb4/Pik3cd/Ptpn11/Gnas/Dnm2/Gab2/Dgkd/Ralgds/Grm5/Grm3/Akt3/Gna12/Adcy1/Ptk2b/Tsc1/Pik3r1/Pip5k1a/Cyth4/Dnm1/Rhoa/Agpat4/Cyth1/Map2k2/Fyn/Rheb/Pla2g4a/Pik3ca/Raf1/Map2k1/Dgkz/Pik3cb/Plcb1/Arf1/Plcg2/Dnm3/Insr/Prkca/Dgki/Grm7	44
mmu05212	mmu05212	Pancreatic cancer	28/1392	76/6200	0.00298428	0.0284385	0.0229134	Ikbkb/Ralbp1/Smad2/Kras/Rac1/Nfkb1/Ddb2/Rela/Ikbkg/Pik3cd/Cdk6/Cdkn1a/Rb1/Ralgds/E2f3/Akt3/Pik3r1/Bcl2l1/Jak1/Tgfbr1/Pik3ca/Raf1/Map2k1/Pik3cb/Rps6kb1/Araf/Cdc42/Tgfbr2	28
mmu04728	mmu04728	Dopaminergic synapse	40/1392	119/6200	0.00321058	0.0297208	0.0239466	Camk2a/Camk2b/Arntl/Kif5c/Plcb4/Scn1a/Gng10/Gsk3b/Gnas/Ppp3cb/Cacna1a/Arrb2/Grin2a/Ppp3ca/Akt3/Itpr1/Gria2/Ppp2r2a/Ppp2r3a/Comt/Kif5b/Calm1/Gria4/Ppp2r5c/Prkacb/Gng12/Grin2b/Ppp2r5e/Gng3/Clock/Caly/Gnb2/Plcb1/Gnao1/Atf2/Ppp1ca/Prkcb/Prkca/Gnaq/Gnb1	40
mmu04142	mmu04142	Lysosome	41/1392	123/6200	0.00340942	0.0306848	0.0247233	Hyal2/Cd68/Cd164/Slc11a2/Fuca2/Gga3/Atp6v0a2/Tpp1/Glb1/Hexb/Manba/Pla2g15/Slc17a5/Cltc/Asah1/Ctsc/Ctsd/Atp6v0b/Fuca1/Cd63/Ctsl/Atp6v0a1/Ctsb/Dmxl2/Litaf/Lamp2/Cltb/Sort1/Dmxl1/Ap3s2/Abca2/Ctss/Arsb/Arsg/Wdr7/Atp6v1h/Ctsz/Gns/Laptm4a/Psap/Lgmn	41
mmu05211	mmu05211	Renal cell carcinoma	25/1392	67/6200	0.00402217	0.0352211	0.0283783	Kras/Rac1/Pik3cd/Tfe3/Pak3/Ptpn11/Flcn/Cdkn1a/Akt3/Cul2/Pak1/Pik3r1/Pak2/Arnt/Arnt2/Ep300/Map2k2/Pik3ca/Raf1/Map2k1/Pik3cb/Rapgef1/Araf/Cdc42/Crebbp	25
mmu04966	mmu04966	Collecting duct acid secretion	11/1392	22/6200	0.00413943	0.0352941	0.0284371	Atp6v0a2/Atp6v0e/Atp6v0a1/Atp6v1b2/Atp6v1a/Atp6v0e2/Atp6v1d/Atp6v1f/Atp6v1c1/Atp6v1g1/Car2	11
mmu04062	mmu04062	Chemokine signaling pathway	48/1392	151/6200	0.00470716	0.0391057	0.0315081	Cxcr6/Shc3/Ikbkb/Kras/Rac1/Nfkb1/Grk2/Plcb4/Ptk2/Rela/Ikbkg/Pik3cd/Gng10/Gsk3b/Elmo1/Arrb2/Vav1/Ccl27a/Akt3/Stat5b/Ncf1/Adcy1/Ptk2b/Foxo3/Prkcd/Rock1/Pak1/Pik3r1/Rhoa/Prkacb/Gng12/Prkcz/Lyn/Pik3ca/Pard3/Raf1/Gng3/Map2k1/Pik3cb/Gnb2/Plcb1/Plcg2/Prex1/Prkcb/Cdc42/Gnaq/Cx3cr1/Gnb1	48
mmu05203	mmu05203	Viral carcinogenesis	51/1392	163/6200	0.00519766	0.042101	0.0339216	Srf/H2-K1/Kras/Hdac2/Rac1/Nfkb1/Hdac11/H2-D1/Ube3a/Rela/Ikbkg/Pik3cd/Gtf2h1/Gtf2b/Rel/Cdk6/Cdkn1a/Ywhab/Ywhah/Rb1/Hdac5/Hdac4/Stat5b/Rbl2/Traf3/Polb/Ywhag/Pkm/Snd1/Rbpj/Hnrnpk/Pik3r1/Usp7/Ywhaz/Gtf2h2/Rhoa/Prkacb/Ep300/Jak1/Chd4/Vdac3/Lyn/Pik3ca/Hdac8/Pik3cb/Atf2/Cdc42/Ywhae/Ywhaq/Crebbp/Ccnd3	51
mmu05221	mmu05221	Acute myeloid leukemia	24/1392	65/6200	0.00557094	0.044024	0.0354709	Bcl2a1a/Ikbkb/Kras/Nfkb1/Fcgr1/Rela/Ikbkg/Pik3cd/Jup/Csf1r/Akt3/Stat5b/Itgam/Tcf7l2/Runx1/Pik3r1/Zbtb16/Map2k2/Pik3ca/Raf1/Map2k1/Pik3cb/Rps6kb1/Araf	24
mmu04150	mmu04150	mTOR signaling pathway	46/1392	145/6200	0.00582215	0.0449137	0.0361878	Wnt3/Lamtor3/Ikbkb/Kras/Ulk2/Sec13/Prkaa2/Akt1s1/Pik3cd/Gsk3b/Flcn/Lamtor4/Lamtor1/Akt3/Pten/Strada/Rptor/Fnip1/Tsc1/Pik3r1/Cab39l/Atp6v1b2/Depdc5/Clip1/Atp6v1a/Fnip2/Atp6v1d/Rhoa/Map2k2/Rheb/Atp6v1h/Pik3ca/Atp6v1f/Slc38a9/Raf1/Map2k1/Sgk1/Atp6v1c1/Pik3cb/Rps6kb1/Cab39/Atp6v1g1/Prkcb/Insr/Prkca/Prr5l	46
mmu04919	mmu04919	Thyroid hormone signaling pathway	38/1392	117/6200	0.00761383	0.0573693	0.0462235	Kras/Hdac2/Atp1b2/Med14/Plcb4/Rcan1/Pik3cd/Foxo1/Med13l/Gsk3b/Ncoa3/Actb/Ncoa1/Akt3/Atp1b3/Atp2a2/Ncoa2/Sin3a/Pik3r1/Prkacb/Ep300/Map2k2/Rheb/Ncor1/Pik3ca/Raf1/Itgav/Map2k1/Pik3cb/Plcb1/Plcg2/Med13/Prkcb/Prkca/Thra/Med12l/Crebbp/Atp1b1	38
mmu05206	mmu05206	MicroRNAs in cancer	47/1392	151/6200	0.00791349	0.0582721	0.0469509	Efna3/Wnt3/Ube2i/Ikbkb/Kras/Hdac2/Nfkb1/Rps6ka5/Tnr/Bmi1/Pik3cd/Abcc1/Zfpm2/Cdk6/Cdkn1a/Mcl1/Gls/E2f3/Pten/Hdac5/Fscn1/Hdac4/Rptor/Pdcd4/Rock1/Hnrnpk/Pik3r1/Dnmt3a/Rhoa/Ep300/Tpm1/Map2k2/Mdm4/Pik3ca/Raf1/Map2k1/Pik3cb/Rdx/Plcg2/Bmpr2/Marcks/Prkce/Prkcb/Prkca/Stmn1/Zeb1/Crebbp	47
mmu04722	mmu04722	Neurotrophin signaling pathway	37/1392	114/6200	0.0084846	0.0610891	0.0492206	Camk2a/Shc3/Maged1/Ikbkb/Kras/Sh2b1/Camk4/Camk2b/Rac1/Nfkb1/Rps6ka5/Rela/Pik3cd/Ptpn11/Ntrk3/Gsk3b/Akt3/Foxo3/Prkcd/Sort1/Pik3r1/Calm1/Irak2/Rhoa/Kidins220/Map2k2/Pik3ca/Raf1/Map2k1/Map3k5/Pik3cb/Rapgef1/Map2k5/Plcg2/Bex3/Cdc42/Ywhae	37
mmu00562	mmu00562	Inositol phosphate metabolism	25/1392	71/6200	0.00940872	0.0648601	0.052259	Mtmr7/Pik3c3/Plcb4/Ocrl/Pik3cd/Fig4/Tpi1/Pikfyve/Inpp4a/Mtmr1/Pten/Mtmr3/Pip5k1a/Pi4ka/Itpk1/Inpp5f/Synj2/Pik3ca/Pik3cb/Plcb1/Mtmr6/Plcg2/Synj1/Inpp5d/Inpp4b	25
mmu05214	mmu05214	Glioma	25/1392	71/6200	0.00940872	0.0648601	0.052259	Camk2a/Shc3/Kras/Camk4/Camk2b/Ddb2/Pik3cd/Cdk6/Cdkn1a/Rb1/E2f3/Akt3/Pten/Pik3r1/Calm1/Map2k2/Pik3ca/Raf1/Map2k1/Pik3cb/Plcg2/Araf/Camk1/Prkcb/Prkca	25
mmu05223	mmu05223	Non-small cell lung cancer	25/1392	72/6200	0.0114179	0.0770709	0.0620974	Kras/Kif5c/Ddb2/Pik3cd/Cdk6/Cdkn1a/Rb1/E2f3/Akt3/Stat5b/Stk4/Foxo3/Pik3r1/Kif5b/Map2k2/Pik3ca/Raf1/Map2k1/Pik3cb/Eml4/Plcg2/Araf/Prkcb/Prkca/Fhit	25
mmu04218	mmu04218	Cellular senescence	46/1392	152/6200	0.0146216	0.0961175	0.0774436	Ccnb1/H2-K1/Smad2/Kras/Nfkb1/H2-D1/Lin9/Rela/Pik3cd/Trpm7/Zfp36l1/Foxo1/Ppid/Ppp3cb/Cdk6/Cdkn1a/Atr/Mcu/Rb1/Rbbp4/E2f3/Ppp3ca/Akt3/Itpr1/Pten/Rbl2/Foxo3/Tsc1/Pik3r1/Sqstm1/Calm1/Fbxw11/Map2k2/Vdac3/Rheb/Tgfbr1/Pik3ca/Raf1/Map2k1/Pik3cb/Ppp1ca/Btrc/Slc25a5/Tgfbr2/Hipk2/Ccnd3	46
mmu04713	mmu04713	Circadian entrainment	29/1392	88/6200	0.0148329	0.0961175	0.0774436	Camk2a/Grin1/Camk2b/Rps6ka5/Plcb4/Per1/Adcy10/Ryr2/Gng10/Gnas/Grin2a/Itpr1/Gria2/Adcy1/Calm1/Gria4/Prkacb/Gng12/Grin2b/Gng3/Gnb2/Plcb1/Gnao1/Prkg1/Nos1ap/Prkcb/Prkca/Gnaq/Gnb1	29
mmu04012	mmu04012	ErbB signaling pathway	27/1392	81/6200	0.0156759	0.0984711	0.0793399	Elk1/Camk2a/Shc3/Kras/Camk2b/Abl2/Ptk2/Pik3cd/Pak3/Gsk3b/Cdkn1a/Akt3/Stat5b/Pak1/Pik3r1/Pak2/Map2k2/Pik3ca/Raf1/Map2k1/Pik3cb/Rps6kb1/Plcg2/Araf/Prkcb/Prkca/Erbb4	27
mmu04360	mmu04360	Axon guidance	51/1392	172/6200	0.015804	0.0984711	0.0793399	Sema6c/Efna3/Camk2a/Kras/Plxnc1/Camk2b/Rac1/Ephb2/Efnb3/Ptk2/Pik3cd/Ablim1/Pak3/Ptpn11/Ryk/Ssh2/Gsk3b/Ppp3cb/Srgap2/Enah/Ppp3ca/Limk2/Lrrc4/Rock1/Pak1/Robo1/Pik3r1/Cfl1/Neo1/Pak2/Rhoa/Arhgef12/Fyn/Srgap1/Prkcz/Pik3ca/Pard3/Sema6d/Sema4d/Raf1/Myl12b/Pik3cb/Plcg2/Bmpr2/Ephb1/Dpysl2/Unc5c/Prkca/Cdc42/Lrrc4c/Rasa1	51
mmu05163	mmu05163	Human cytomegalovirus infection	58/1392	200/6200	0.0169002	0.103315	0.0832424	Tap1/Elk1/H2-K1/Ikbkb/Kras/Rac1/Ptger4/Nfkb1/H2-D1/Plcb4/Ptk2/Rela/Ikbkg/Pik3cd/Gng10/Gsk3b/Gnas/Ppp3cb/Cdk6/Cdkn1a/Rb1/E2f3/Ppp3ca/Akt3/Itpr1/Akap13/Gna12/Adcy1/Ptk2b/Rock1/Tsc1/Pik3r1/Calm1/Tbk1/Rhoa/Prkacb/Arhgef12/Map2k2/Jak1/Il10ra/Rheb/Calr/Gng12/Pik3ca/Raf1/Gng3/Itgav/Map2k1/Pik3cb/Gnb2/Rps6kb1/Plcb1/Gnao1/Atf2/Prkcb/Prkca/Gnaq/Gnb1	58
mmu04211	mmu04211	Longevity regulating pathway	27/1392	82/6200	0.0185131	0.111079	0.0894981	Kl/Kras/Camk4/Sesn1/Nfkb1/Prkaa2/Akt1s1/Rela/Pik3cd/Foxo1/Akt3/Camkk2/Adipor2/Rptor/Adcy1/Foxo3/Tsc1/Pik3r1/Prkacb/Rheb/Rb1cc1/Pik3ca/Ehmt1/Pik3cb/Rps6kb1/Atf2/Insr	27
mmu04120	mmu04120	Ubiquitin mediated proteolysis	41/1392	135/6200	0.019185	0.113017	0.0910599	Ube2i/Ube2w/Wwp1/Uba3/Fzr1/Trip12/Ube3a/Ddb2/Anapc5/Cdc34/Anapc13/Nedd4/Ube2z/Uba1/Ube2m/Ubb/Herc2/Cul2/Huwe1/Ubc/Ube2d2a/Pias1/Stub1/Ube2d3/Ube2e2/Ube3c/Fbxw11/Fbxw7/Ube2h/Pias2/Ubr5/Mgrn1/Ube2g1/Ube2n/Cul3/Xiap/Anapc1/Btrc/Cul1/Prkn/Itch	41
mmu04141	mmu04141	Protein processing in endoplasmic reticulum	47/1392	160/6200	0.0235371	0.136179	0.109722	Sar1a/Hyou1/Sec13/Canx/Ddit3/Rnf185/Hsp90ab1/Stt3a/Ganab/Hsp90aa1/Ufd1/Rpn1/Nploc4/Tram1/Sec23a/Selenos/Ngly1/Dnaja1/Hspa5/Ubxn1/Stt3b/Ssr1/Sec62/Pdia6/Rrbp1/Hsph1/Cryab/Edem1/Ube2d2a/Stub1/Ube2d3/Dnaja2/Hsp90b1/Dnajc1/Sec61g/Erp29/Calr/Ssr4/Man1c1/Dad1/Ube2g1/Map3k5/Ubxn4/Atf6/Hspa8/Cul1/Prkn	47
mmu04371	mmu04371	Apelin signaling pathway	36/1392	118/6200	0.0252086	0.141408	0.113935	Ccn2/Mef2d/Smad2/Kras/Camk4/Pik3c3/Prkaa2/Plcb4/Adcy10/Slc8a3/Ryr2/Pde3b/Gng10/Akt3/Itpr1/Hdac5/Hdac4/Adcy1/Becn1/Calm1/Prkacb/Map2k2/Gng12/Tgfbr1/Nrf1/Raf1/Gng3/Map2k1/Gnb2/Rps6kb1/Plcb1/Prkce/Map1lc3b/Gnaq/Gnb1/Slc8a1	36
mmu05034	mmu05034	Alcoholism	31/1392	99/6200	0.0253138	0.141408	0.113935	Shc3/Kras/Hdac2/Camk4/Grin1/Hdac11/Gng10/Slc29a3/Gnas/Grin2a/Hdac5/Hat1/Hdac4/Camkk2/H3f3b/Npy/Calm1/Prkacb/Gng12/Grin2b/Raf1/Gng3/Hdac8/Map2k1/Gnb2/Gnao1/Araf/Atf2/Ppp1ca/H3f3a/Gnb1	31
mmu04810	mmu04810	Regulation of actin cytoskeleton	54/1392	189/6200	0.0273341	0.150106	0.120943	Itga4/Kras/Arpc5l/Rac1/Arhgef4/Ptk2/Myh10/Pik3cd/Pak3/Arpc3/Ssh2/Pikfyve/Pfn1/Actb/Itgb8/Ppp1r12a/Enah/Arpc2/Abi2/Vav1/Limk2/Dock1/Gna12/Itgam/Cyfip1/Tmsb4x/Rock1/Pak1/Pik3r1/Cfl1/Nckap1/Pip5k1a/Brk1/Actr2/Wasf1/Pak2/Rhoa/Arhgef12/Map2k2/Itgb5/Gng12/Pik3ca/Raf1/Itgav/Map2k1/Pfn2/Ppp1r12b/Myl12b/Pik3cb/Rdx/Araf/Cyfip2/Ppp1ca/Cdc42	54
mmu03040	mmu03040	Spliceosome	38/1392	127/6200	0.0295668	0.159661	0.128642	Ddx23/Plrg1/Ncbp2/Cherp/Bud31/Sf3b2/Prpf38a/Thoc2/Snrpb/Prpf40b/Srsf2/Snrpc/Ddx39b/Sf3b3/Snrpf/Tra2b/Srsf10/Puf60/Rbm25/Ddx46/U2af1/Hnrnpa1/Hnrnpk/Ddx5/Srsf5/Tra2a/Snrpd1/Prpf38b/Zmat2/Hnrnpm/Sf3b6/U2af2/Prpf40a/Dhx15/Snrnp70/Hspa8/Fus/Sf3b1	38
mmu04014	mmu04014	Ras signaling pathway	57/1392	202/6200	0.0302642	0.160747	0.129517	Elk1/Efna3/Shc3/Ikbkb/Ralbp1/Kras/Pla2g3/Grin1/Rac1/Brap/Nfkb1/Abl2/Rela/Ikbkg/Pik3cd/Pak3/Ptpn11/Gng10/Rel/Gab2/Ralgds/Grin2a/Csf1r/Akt3/Stk4/Rgl1/Pak1/Pik3r1/Bcl2l1/Calm1/Tbk1/Afdn/Pak2/Rhoa/Prkacb/Map2k2/Ralgapa1/Gng12/Pla2g4a/Pik3ca/Rab5b/Grin2b/Raf1/Gng3/Map2k1/Pik3cb/Gnb2/Plcg2/Plaat3/Prkcb/Insr/Prkca/Cdc42/Rasa1/Nf1/Rapgef5/Gnb1	57
mmu00565	mmu00565	Ether lipid metabolism	14/1392	38/6200	0.0311145	0.162598	0.131008	Tmem86b/Pla2g3/Gdpd3/Lpcat1/Gdpd1/Lpcat2/Gal3st1/Pla2g4a/Cept1/Plaat3/Agps/Ugt8a/Pafah1b1/Enpp2	14
mmu04260	mmu04260	Cardiac muscle contraction	25/1392	78/6200	0.0317461	0.163266	0.131546	Atp1b2/Cacna2d1/Cox7a2l/Slc8a3/Ryr2/Atp1b3/Atp2a2/Uqcrh/Cox7a2/Cox5a/Uqcr10/Cox6b1/Uqcrb/Uqcrq/Cox5b/Asph/Tpm1/Cox6a1/Tpm3/Cox8a/Cox7c/Cox4i1/Cox6c/Atp1b1/Slc8a1	25
mmu04380	mmu04380	Osteoclast differentiation	33/1392	109/6200	0.0346207	0.175267	0.141216	Ikbkb/Camk4/Rac1/Nfkb1/Fcgr1/Rela/Ikbkg/Pik3cd/Ncf2/Ppp3cb/Gab2/Csf1r/Ppp3ca/Akt3/Ncf1/Sirpa/Pik3r1/Sqstm1/Junb/Trem2/Fyn/Jak1/Tgfbr1/Pik3ca/Map2k1/Pik3cb/Tab2/Ifnar2/Plcg2/Cyld/Tgfbr2/Blnk/Mitf	33
mmu04270	mmu04270	Vascular smooth muscle contraction	32/1392	106/6200	0.0384895	0.184537	0.148685	Npr2/Calca/Pla2g3/Kcnmb4/Plcb4/Myh10/Gnas/Ppp1r12a/Itpr1/Gna12/Adcy1/Prkcd/Rock1/Kcnma1/Calm1/Rhoa/Prkacb/Arhgef12/Map2k2/Pla2g4a/Raf1/Map2k1/Ppp1r12b/Ppp1r14a/Plcb1/Prkg1/Araf/Prkce/Ppp1ca/Prkcb/Prkca/Gnaq	32
mmu05213	mmu05213	Endometrial cancer	19/1392	57/6200	0.0386925	0.184537	0.148685	Elk1/Kras/Ctnna3/Ddb2/Pik3cd/Gsk3b/Cdkn1a/Ctnna1/Akt3/Pten/Tcf7l2/Foxo3/Pik3r1/Map2k2/Pik3ca/Raf1/Map2k1/Pik3cb/Araf	19
mmu04960	mmu04960	Aldosterone-regulated sodium reabsorption	12/1392	32/6200	0.0387084	0.184537	0.148685	Kras/Atp1b2/Pik3cd/Atp1b3/Pik3r1/Pik3ca/Sgk1/Pik3cb/Prkcb/Insr/Prkca/Atp1b1	12
mmu05132	mmu05132	Salmonella infection	65/1392	237/6200	0.03873	0.184537	0.148685	Ikbkb/Arpc5l/Rac1/Nfkb1/Pik3c3/Kif5c/Rela/Ikbkg/Pik3cd/Hsp90ab1/Kpna3/Pak3/Arpc3/Hsp90aa1/Pfn1/Elmo1/Dnm2/Actb/Arpc2/Dync1li1/Rhob/Akt3/Tcf7l2/Ptprc/Cyfip1/Pak1/Actr1a/Flnb/Dctn2/Nckap1/Kif5b/Brk1/Cyth4/Actr2/Kpna1/Rhoa/Hsp90b1/Cyth1/Map2k2/Tuba4a/Pik3ca/Rab5b/Rab7/Raf1/Map2k1/Klc1/Vps41/Dynll1/Pfn2/Myl12b/Pik3cb/Tab2/Plekhm2/Exoc5/Arf1/Cyfip2/Dctn4/Tubb5/Cdc42/Tuba1a/Exoc4/Tubb4a/Abi1/Kpna4/Myo6	65
mmu04670	mmu04670	Leukocyte transendothelial migration	28/1392	91/6200	0.0402398	0.188952	0.152242	Itga4/Rac1/Ctnna3/Rapgef3/Ptk2/Pik3cd/Ptpn11/Ncf2/Ctnna1/Actb/Vav1/Ncf1/Itgam/Ptk2b/Rock1/Pik3r1/Afdn/Rhoa/Jam3/Pik3ca/Myl12b/Pik3cb/Plcg2/Thy1/Prkcb/Prkca/Cdc42/Arhgap5	28
mmu04978	mmu04978	Mineral absorption	15/1392	43/6200	0.0425263	0.195714	0.15769	Atp1b2/Slc11a2/Clcn2/Slc31a1/Trpm7/Slc8a3/Atp2b4/Hmox2/Fth1/Atp1b3/Trf/Atp2b1/Ftl1/Atp1b1/Slc8a1	15
mmu04370	mmu04370	VEGF signaling pathway	18/1392	54/6200	0.043451	0.195714	0.15769	Kras/Rac1/Ptk2/Pik3cd/Ppp3cb/Ppp3ca/Akt3/Pik3r1/Map2k2/Pla2g4a/Pik3ca/Raf1/Map2k1/Pik3cb/Plcg2/Prkcb/Prkca/Cdc42	18
mmu04114	mmu04114	Oocyte meiosis	32/1392	107/6200	0.0434919	0.195714	0.15769	Mad2l1/Ccnb1/Spdya/Camk2a/Camk2b/Cpeb4/Anapc5/Smc1a/Cpeb3/Anapc13/Ppp3cb/Ywhab/Ywhah/Ppp3ca/Itpr1/Adcy1/Ywhag/Ywhaz/Calm1/Ppp2r5c/Prkacb/Fbxw11/Cpeb2/Slk/Ppp2r5e/Map2k1/Anapc1/Ppp1ca/Btrc/Ywhae/Ywhaq/Cul1	32
mmu04972	mmu04972	Pancreatic secretion	22/1392	69/6200	0.04455	0.197729	0.159314	Atp1b2/Pla2g3/Rac1/Plcb4/Ryr2/Atp2b4/Gnas/Itpr1/Atp1b3/Atp2a2/Slc12a2/Adcy1/Atp2b1/Kcnma1/Rhoa/Cck/Plcb1/Prkcb/Prkca/Gnaq/Car2/Atp1b1	22
mmu04730	mmu04730	Long-term depression	19/1392	58/6200	0.0458425	0.200716	0.16172	Kras/Plcb4/Gnas/Cacna1a/Itpr1/Gna12/Gria2/Map2k2/Lyn/Pla2g4a/Raf1/Map2k1/Plcb1/Gnao1/Prkg1/Araf/Prkcb/Prkca/Gnaq	19
mmu04145	mmu04145	Phagosome	39/1392	135/6200	0.0466864	0.201685	0.162501	Tap1/H2-K1/Rac1/H2-D1/Fcgr1/Pik3c3/Canx/Atp6v0a2/Ncf2/Pikfyve/Atp6v0e/Actb/Dync1li1/Ncf1/Itgam/Atp6v0b/Ctsl/Atp6v0a1/Lamp2/Atp6v1b2/Atp6v1a/Ctss/Stx7/Atp6v0e2/Atp6v1d/Sec61g/Itgb5/Atp6v1h/Calr/Tuba4a/Rab5b/Rab7/Atp6v1f/Itgav/Atp6v1c1/Atp6v1g1/Tubb5/Tuba1a/Tubb4a	39
mmu04650	mmu04650	Natural killer cell mediated cytotoxicity	25/1392	81/6200	0.0489021	0.208477	0.167974	H2-K1/Shc3/Kras/Rac1/H2-D1/Pik3cd/Ptpn11/Ppp3cb/Vav1/Ptpn6/Ppp3ca/Ptk2b/Pak1/Pik3r1/Map2k2/Fyn/Pik3ca/Raf1/Map2k1/Pik3cb/Ifnar2/Plcg2/Araf/Prkcb/Prkca	25
mmu03015	mmu03015	mRNA surveillance pathway	27/1392	89/6200	0.0511327	0.212333	0.171081	Rnmt/Gspt2/Ncbp2/Pabpn1/Cpsf2/Nudt21/Cstf3/Rnps1/Hbs1l/Ddx39b/Ppp2r2a/Ppp2r3a/Casc3/Wdr33/Gle1/Gspt1/Srrm1/Ppp2r5c/Rngtt/Smg1/Ppp2r5e/Upf2/Ssu72/Upf3b/Ppp1ca/Fus/Papola	27
mmu05215	mmu05215	Prostate cancer	27/1392	89/6200	0.0511327	0.212333	0.171081	Ikbkb/Kras/Nfkb1/Rela/Ikbkg/Pik3cd/Hsp90ab1/Foxo1/Hsp90aa1/Gsk3b/Cdkn1a/Rb1/E2f3/Akt3/Pten/Tcf7l2/Pik3r1/Hsp90b1/Ep300/Map2k2/Pik3ca/Raf1/Map2k1/Pik3cb/Araf/Zeb1/Crebbp	27
mmu04921	mmu04921	Oxytocin signaling pathway	39/1392	136/6200	0.0517726	0.212333	0.171081	Npr2/Elk1/Camk2a/Kras/Camk4/Camk2b/Eef2/Prkaa2/Cacna2d1/Plcb4/Rcan1/Ryr2/Rgs2/Gnas/Ppp3cb/Cdkn1a/Actb/Ppp1r12a/Ppp3ca/Itpr1/Camkk2/Adcy1/Rock1/Calm1/Rhoa/Prkacb/Map2k2/Pla2g4a/Raf1/Map2k1/Ppp1r12b/Plcb1/Map2k5/Gnao1/Camk1/Ppp1ca/Prkcb/Prkca/Gnaq	39
mmu04664	mmu04664	Fc epsilon RI signaling pathway	19/1392	59/6200	0.0538925	0.217013	0.174851	Alox5/Kras/Rac1/Pik3cd/Gab2/Vav1/Akt3/Pik3r1/Map2k2/Fyn/Lyn/Pla2g4a/Pik3ca/Raf1/Map2k1/Pik3cb/Plcg2/Prkca/Inpp5d	19
mmu04611	mmu04611	Platelet activation	31/1392	105/6200	0.0543376	0.217013	0.174851	Plcb4/Pik3cd/Gnas/Actb/Ppp1r12a/Akt3/Itpr1/Ptgs1/Tln1/Adcy1/Rock1/Tbxas1/Pik3r1/Rhoa/Prkacb/Arhgef12/Fyn/Tln2/Prkcz/Lyn/Pla2g4a/Pik3ca/Myl12b/Pik3cb/Plcb1/Fermt3/Plcg2/Prkg1/Ppp1ca/Apbb1ip/Gnaq	31
mmu04915	mmu04915	Estrogen signaling pathway	32/1392	109/6200	0.0549231	0.217013	0.174851	Shc3/Kras/Plcb4/Pik3cd/Hsp90ab1/Hsp90aa1/Gnas/Ncoa3/Ncoa1/Akt3/Itpr1/Ctsd/Oprm1/Adcy1/Gabbr1/Ncoa2/Prkcd/Pik3r1/Calm1/Hsp90b1/Prkacb/Map2k2/Pik3ca/Fkbp5/Raf1/Map2k1/Pik3cb/Plcb1/Gnao1/Atf2/Gnaq/Hspa8	32
mmu05167	mmu05167	Kaposi sarcoma-associated herpesvirus infection	46/1392	165/6200	0.057458	0.223365	0.179969	H2-K1/Ikbkb/Kras/Rac1/Nfkb1/H2-D1/Pik3c3/Rela/Ikbkg/Rcan1/Pik3cd/Gng10/Gsk3b/Ppp3cb/Cdk6/Cdkn1a/Rb1/E2f3/Ubb/Ppp3ca/Akt3/Itpr1/Becn1/Traf3/Tcf7l2/Ubc/Pik3r1/Calm1/Tbk1/Ep300/Map2k2/Jak1/Gng12/Lyn/Pik3ca/Raf1/Gng3/Map2k1/Pik3cb/Gnb2/Ifnar2/Plcg2/Map1lc3b/Prex1/Crebbp/Gnb1	46
mmu04520	mmu04520	Adherens junction	21/1392	67/6200	0.0579093	0.223365	0.179969	Rac1/Ctnna3/Ptprf/Ctnna1/Actb/Ptpn6/Tcf7l2/Afdn/Wasf1/Rhoa/Ep300/Fyn/Tgfbr1/Fer/Pard3/Acp1/Insr/Cdc42/Tgfbr2/Ptprj/Crebbp	21
mmu04213	mmu04213	Longevity regulating pathway - multiple species	18/1392	56/6200	0.0605646	0.230858	0.186006	Kras/Hdac2/Prkaa2/Akt1s1/Pik3cd/Foxo1/Akt3/Rptor/Adcy1/Cryab/Foxo3/Pik3r1/Prkacb/Pik3ca/Pik3cb/Rps6kb1/Insr/Hspa8	18
