# Supplementary material for: Neuronal APOE4 removal protects against tau-mediated gliosis, neurodegeneration and myelin deficits
Source: Nat Aging. 2023 Feb 20;3(3):275–96. doi: 10.1038/s43587-023-00368-3 (PMC10154214; doi:10.1038/s43587-023-00368-3)
Supplement: Supplementary file 8 — Associations between proportion of cell types in 15 microglia subclusters and four histopathological parameters. [file 43587_2023_368_MOESM8_ESM.xlsx]

## Sheet: Table S6_LogOddsRatio_Patho_MG
	Cluster1	Cluster2	Cluster3	Cluster4	Cluster5	Cluster6	Cluster7	Cluster8	Cluster9	Cluster10	Cluster11	Cluster12	Cluster13	Cluster14	Cluster15
logOddsRatio_for_unit_Hippocampus_Vol_mm3	-0.00515055	-0.148007	0.812123	0.177821	-0.00461351	-1.30725	-0.0516158	-0.651056	-0.247161	0.0155869	0.103692	-0.0993912	0.0390744	-0.0044713	0.304308
logOddsRatio_for_unit_prop_AT8_Coverage_Area	-0.00248521	0.0198335	-0.0829346	-0.0184141	-0.0328647	0.0888296	0.00348857	0.0558206	-0.0239206	-1.04191e-05	-0.012469	0.00400493	-0.00508425	-0.00572887	-0.0404474
logOddsRatio_for_unit_prop_MBP_Coverage_Area	0.0276626	0.0767887	0.0703254	0.0138433	-0.0347295	-0.449625	0.0440371	0.192496	-0.0217146	0.0229927	0.00160188	0.0386585	0.0222538	0.0661761	-0.117279
logOddsRatio_for_unit_prop_OPC_Coverage_Area	0.0192559	-0.0244149	0.0723773	0.0383221	0.221971	-0.369769	0.00315751	0.362375	0.135448	0.00427642	-0.00966391	0.000144047	0.0173636	0.0370129	-0.0715194
StdErr_for_unit_Hippocampus_Vol_mm3	0.0551251	0.252898	0.238413	0.0587856	0.204161	0.330499	0.027866	0.179933	0.177637	0.0373117	0.0536439	0.088239	0.0775066	0.066503	0.150095
StdErr_for_unit_prop_AT8_Coverage_Area	0.00376751	0.0209576	0.022395	0.00350548	0.0228906	0.0227253	0.0021308	0.00902337	0.0137822	0.00291137	0.00844477	0.00710414	0.0058156	0.00496685	0.00776973
StdErr_for_unit_prop_MBP_Coverage_Area	0.0242998	0.139597	0.162846	0.0453842	0.114355	0.280875	0.0163151	0.15189	0.107718	0.0180117	0.0338279	0.0505656	0.0427287	0.0349747	0.0733935
StdErr_for_unit_prop_OPC_Coverage_Area	0.0185164	0.10219	0.121698	0.0290774	0.0602741	0.189544	0.0138244	0.271445	0.0694149	0.0180247	0.0253317	0.0386026	0.0325111	0.0271081	0.0547257
pvalue_for_unit_Hippocampus_Vol_mm3	0.925559	0.558385	0.000658325	0.00248711	0.981971	7.64134e-05	0.0639842	0.000296525	0.16411	0.67613	0.0532396	0.260002	0.614161	0.946395	0.042618
pvalue_for_unit_prop_AT8_Coverage_Area	0.509483	0.343965	0.000212843	1.49688e-07	0.151079	9.27411e-05	0.101586	6.16226e-10	0.0826318	0.997145	0.139801	0.572927	0.381985	0.248737	1.93191e-07
pvalue_for_unit_prop_MBP_Coverage_Area	0.254959	0.582267	0.665849	0.760347	0.761358	0.109421	0.00695151	0.205034	0.84024	0.201763	0.962231	0.444556	0.602496	0.058476	0.110054
pvalue_for_unit_prop_OPC_Coverage_Area	0.29837	0.81117	0.552024	0.187525	0.000230783	0.0510766	0.819335	0.18188	0.0510229	0.81246	0.702837	0.997023	0.593284	0.172133	0.191257
p.adjust_for_unit_Hippocampus_Vol_mm3	0.997145	0.818882	0.00438883	0.0149227	0.997145	0.00111289	0.225827	0.00222394	0.409836	0.863145	0.212959	0.472731	0.818882	0.997145	0.212959
p.adjust_for_unit_prop_AT8_Coverage_Area	0.804447	0.589654	0.00197814	3.86382e-06	0.39412	0.00111289	0.314441	3.69736e-08	0.275439	0.997145	0.381275	0.818882	0.636642	0.472731	3.86382e-06
p.adjust_for_unit_prop_MBP_Coverage_Area	0.472731	0.818882	0.863145	0.913629	0.913629	0.314441	0.0379173	0.410068	0.9336	0.410068	0.997145	0.720902	0.818882	0.219285	0.314441
p.adjust_for_unit_prop_OPC_Coverage_Area	0.526535	0.927549	0.818882	0.409836	0.00197814	0.212959	0.927549	0.409836	0.212959	0.927549	0.878546	0.997145	0.818882	0.409836	0.409836
