# Supplementary material for: Neuronal APOE4 removal protects against tau-mediated gliosis, neurodegeneration and myelin deficits
Source: Nat Aging. 2023 Feb 20;3(3):275–96. doi: 10.1038/s43587-023-00368-3 (PMC10154214; doi:10.1038/s43587-023-00368-3)
Supplement: Source Data Fig. 1 — Statistical source data for Fig. 1b,d,g,h,m,o. [file 43587_2023_368_MOESM9_ESM.xlsx]

## Sheet: Fig. 1b
Mouse ID	% AT8 Coverage Area
PS19-fE4-83	5.67		ANOVA summary
PS19-fE4-97	17.95		F	34.49
PS19-fE4-161	42.66		P value	<0.0001
PS19-fE4-166	31.95		P value summary	****
PS19-fE4-111	45.53		Significant diff. among means (P < 0.05)?	Yes
PS19-fE4-109	3.86		R squared	0.5864
PS19-fE4-146	19.11
PS19-fE4-132	22.25		Tukey's multiple comparisons test	Mean Diff.	95.00% CI of diff.	Below threshold?	Summary	Adjusted P Value
PS19-fE4-136	83.38		PS19-fE4 vs. PS19-fE4/Syn1-Cre	38.97	24.98 to 52.95	Yes	****	<0.0001
PS19-fE4-201	73.51		PS19-fE4 vs. PS19-fE3	40.94	27.60 to 54.29	Yes	****	<0.0001
PS19-fE4-189	77.58		PS19-fE4 vs. PS19-fE3/Syn1-Cre	45.55	31.02 to 60.08	Yes	****	<0.0001
PS19-fE4-199	80.78		PS19-fE4/Syn1-Cre vs. PS19-fE3	1.977	-12.70 to 16.65	No	ns	0.9846
PS19-fE4-237	56.07		PS19-fE4/Syn1-Cre vs. PS19-fE3/Syn1-Cre	6.584	-9.172 to 22.34	No	ns	0.6915
PS19-fE4-238	46.21		PS19-fE3 vs. PS19-fE3/Syn1-Cre	4.607	-10.59 to 19.80	No	ns	0.8555
PS19-fE4-169	34.02
PS19-fE4-245	61.45
PS19-fE4-145	44.07
PS19-fE4-129	69.89
PS19-fE4-156	88.85
PS19-fE4-158	87.2
PS19-fE4-309	18.55
PS19-fE4-127	66.78
PS19-fE4-131	82.76
PS19-fE4-81	1.99
PS19-fE4-154	31.52
Mean	47.74
SEM	5.66
PS19-fE4/Syn1-Cre-36	11.51
PS19-fE4/Syn1-Cre-142	7.93
PS19-fE4/Syn1-Cre-143	9.14
PS19-fE4/Syn1-Cre-112	7.82
PS19-fE4/Syn1-Cre- 211	8.52
PS19-fE4/Syn1-Cre-263	6
PS19-fE4/Syn1-Cre-267	15.16
PS19-fE4/Syn1-Cre-293	3.3
PS19-fE4/Syn1-Cre-287	5.32
PS19-fE4/Syn1-Cre-289	1.12
PS19-fE4/Syn1-Cre-302	8.47
PS19-fE4/Syn1-Cre-256	1.27
PS19-fE4/Syn1-Cre-274	0.97
PS19-fE4/Syn1-Cre-303	19.34
PS19-fE4/Syn1-Cre-304	16.45
PS19-fE4/Syn1-Cre-305	15.43
PS19-fE4/Syn1-Cre-322	11.48
Mean	8.77
SEM	1.35
PS19-fE3-136	22.82
PS19-fE3-154	1.89
PS19-fE3-203	3.48
PS19-fE3-179	1.3
PS19-fE3-180	1.08
PS19-fE3-169	1.05
PS19-fE3-307	1.15
PS19-fE3-391	1.52
PS19-fE3-146	1.35
PS19-fE3-147	14.03
PS19-fE3-156	2.07
PS19-fE3-140	6.5
PS19-fE3-204	5.92
PS19-fE3-205	6.4
PS19-fE3-152	8.53
PS19-fE3-56	7.18
PS19-fE3-59	0
PS19-fE3-60	16.62
PS19-fE3-157	17.02
PS19-fE3-158	16.11
Mean	6.8
SEM	1.53
PS19-fE3/Syn1-Cre-62	0.01
PS19-fE3/Syn1-Cre-74	0.01
PS19-fE3/Syn1-Cre-97	11.21
PS19-fE3/Syn1-Cre-126	12.66
PS19-fE3/Syn1-Cre-117	6.44
PS19-fE3/Syn1-Cre-129	0.005
PS19-fE3/Syn1-Cre-145	0.002
PS19-fE3/Syn1-Cre-192	0.01
PS19-fE3/Syn1-Cre-230	0.02
PS19-fE3/Syn1-Cre-229	0.06
PS19-fE3/Syn1-Cre-220	0.01
PS19-fE3/Syn1-Cre-173	0.11
PS19-fE3/Syn1-Cre-306	0.94
PS19-fE3/Syn1-Cre-388	1.33
PS19-fE3/Syn1-Cre-323	0.1
Mean	2.19
SEM	1.1

## Sheet: Fig. 1d
Mouse ID	Number of Thio-S Positive Cells
PS19-fE4-83	12		ANOVA summary
PS19-fE4-97	6		F	5.488
PS19-fE4-161	5		P value	0.0019
PS19-fE4-166	28		P value summary	**
PS19-fE4-111	32		Significant diff. among means (P < 0.05)?	Yes
PS19-fE4-109	44		R squared	0.184
PS19-fE4-146	38
PS19-fE4-132	30		Tukey's multiple comparisons test	Mean Diff.	95.00% CI of diff.	Below threshold?	Summary	Adjusted P Value
PS19-fE4-136	14		PS19-fE4 vs. PS19-fE4/Syn1-Cre	9.736	1.887 to 17.59	Yes	**	0.009
PS19-fE4-201	18		PS19-fE4 vs. PS19-fE3	9.16	1.669 to 16.65	Yes	*	0.0103
PS19-fE4-189	8		PS19-fE4 vs. PS19-fE3/Syn1-Cre	9.227	1.071 to 17.38	Yes	*	0.0203
PS19-fE4-199	21		PS19-fE4/Syn1-Cre vs. PS19-fE3	-0.5765	-8.814 to 7.661	No	ns	0.9978
PS19-fE4-237	5		PS19-fE4/Syn1-Cre vs. PS19-fE3/Syn1-Cre	-0.5098	-9.356 to 8.336	No	ns	0.9987
PS19-fE4-238	22		PS19-fE3 vs. PS19-fE3/Syn1-Cre	0.06667	-8.463 to 8.596	No	ns	>0.9999
PS19-fE4-169	6
PS19-fE4-245	20
PS19-fE4-145	11
PS19-fE4-129	19
PS19-fE4-156	34
PS19-fE4-158	17
PS19-fE4-309	6
PS19-fE4-127	13
PS19-fE4-131	41
PS19-fE4-81	2
PS19-fE4-154	12
Mean	18.56
SEM	2.45
PS19-fE4/Syn1-Cre-36	0
PS19-fE4/Syn1-Cre-142	10
PS19-fE4/Syn1-Cre-143	3
PS19-fE4/Syn1-Cre-112	8
PS19-fE4/Syn1-Cre- 211	25
PS19-fE4/Syn1-Cre-263	28
PS19-fE4/Syn1-Cre-267	24
PS19-fE4/Syn1-Cre-293	2
PS19-fE4/Syn1-Cre-287	4
PS19-fE4/Syn1-Cre-289	7
PS19-fE4/Syn1-Cre-302	10
PS19-fE4/Syn1-Cre-256	6
PS19-fE4/Syn1-Cre-274	3
PS19-fE4/Syn1-Cre-303	9
PS19-fE4/Syn1-Cre-304	3
PS19-fE4/Syn1-Cre-305	0
PS19-fE4/Syn1-Cre-322	8
Mean	8.82
SEM	2.1
PS19-fE3-136	22
PS19-fE3-154	2
PS19-fE3-203	0
PS19-fE3-179	0
PS19-fE3-180	7
PS19-fE3-169	4
PS19-fE3-307	7
PS19-fE3-391	14
PS19-fE3-146	0
PS19-fE3-147	5
PS19-fE3-156	13
PS19-fE3-140	2
PS19-fE3-204	8
PS19-fE3-205	13
PS19-fE3-152	11
PS19-fE3-56	17
PS19-fE3-59	9
PS19-fE3-60	12
PS19-fE3-157	16
PS19-fE3-158	26
Mean	9.4
SEM	1.64
PS19-fE3/Syn1-Cre-62	11
PS19-fE3/Syn1-Cre-74	3
PS19-fE3/Syn1-Cre-97	8
PS19-fE3/Syn1-Cre-126	9
PS19-fE3/Syn1-Cre-117	23
PS19-fE3/Syn1-Cre-129	16
PS19-fE3/Syn1-Cre-145	17
PS19-fE3/Syn1-Cre-192	0
PS19-fE3/Syn1-Cre-230	0
PS19-fE3/Syn1-Cre-229	3
PS19-fE3/Syn1-Cre-220	12
PS19-fE3/Syn1-Cre-173	8
PS19-fE3/Syn1-Cre-306	4
PS19-fE3/Syn1-Cre-388	21
PS19-fE3/Syn1-Cre-323	5
Mean	9.33
SEM	1.87

## Sheet: Fig. 1g
Mouse ID	AT8/TUJ1 in RAB Fraction
PS19-fE4-83	1.251		ANOVA summary
PS19-fE4-97	0.14		F	1.618
PS19-fE4-161	0.156		P value	0.1941
PS19-fE4-166	0.074		P value summary	ns
PS19-fE4-111	0.369		Significant diff. among means (P < 0.05)?	No
PS19-fE4-109	0.136		R squared	0.07153
PS19-fE4-146	1.272
PS19-fE4-132	0.06		Tukey's multiple comparisons test	Mean Diff.	95.00% CI of diff.	Below threshold?	Summary	Adjusted P Value
PS19-fE4-201	0.579		PS19-fE4 vs. PS19-fE4/Syn1-Cre	0.2097	-0.05725 to 0.4767	No	ns	0.1732
PS19-fE4-189	0.859		PS19-fE4 vs. PS19-fE3	0.1195	-0.1517 to 0.3906	No	ns	0.6525
PS19-fE4-199	1.041		PS19-fE4 vs. PS19-fE3/Syn1-Cre	0.1768	-0.1326 to 0.4861	No	ns	0.439
PS19-fE4-237	0.862		PS19-fE4/Syn1-Cre vs. PS19-fE3	-0.09028	-0.3714 to 0.1908	No	ns	0.8315
PS19-fE4-238	0.353		PS19-fE4/Syn1-Cre vs. PS19-fE3/Syn1-Cre	-0.03298	-0.3511 to 0.2851	No	ns	0.9928
PS19-fE4-169	0.763		PS19-fE3 vs. PS19-fE3/Syn1-Cre	0.0573	-0.2643 to 0.3789	No	ns	0.9653
PS19-fE4-245	0.248
PS19-fE4-145	0.655
PS19-fE4-158	0.93
PS19-fE4-309	0.099
PS19-fE4-127	0.702
PS19-fE4-131	0.839
PS19-fE4-81	0.342
Mean	0.5586
SEM	0.0862
PS19-fE4/Syn1-Cre-36	0.347
PS19-fE4/Syn1-Cre-142	0.027
PS19-fE4/Syn1-Cre-112	0.45
PS19-fE4/Syn1-Cre- 211	0.564
PS19-fE4/Syn1-Cre-263	0.156
PS19-fE4/Syn1-Cre-293	0.106
PS19-fE4/Syn1-Cre-289	0.602
PS19-fE4/Syn1-Cre-302	0.651
PS19-fE4/Syn1-Cre-256	0.123
PS19-fE4/Syn1-Cre-274	0.648
PS19-fE4/Syn1-Cre-304	0.529
PS19-fE4/Syn1-Cre-322	0.584
PS19-fE4/Syn1-Cre-303	0.534
PS19-fE4/Syn1-Cre-490	0.485
PS19-fE4/Syn1-Cre-472	0.132
PS19-fE4/Syn1-Cre-485	0.03
PS19-fE4/Syn1-Cre-433	0.031
PS19-fE4/Syn1-Cre-434	0.28
Mean	0.348
SEM	0.0556
PS19-fE3-136	0.758
PS19-fE3-154	0.461
PS19-fE3-203	0.765
PS19-fE3-179	0.868
PS19-fE3-180	0.587
PS19-fE3-169	0.762
PS19-fE3-391	0.122
PS19-fE3-146	0.842
PS19-fE3-147	0.616
PS19-fE3-156	0.066
PS19-fE3-140	0.377
PS19-fE3-204	0.015
PS19-fE3-152	0.504
PS19-fE3-56	0.565
PS19-fE3-59	0.089
PS19-fE3-157	0.033
PS19-fE3-158	0.035
Mean	0.439
SEM	0.076
PS19-fE3/Syn1-Cre-74	0.51
PS19-fE3/Syn1-Cre-97	0.44
PS19-fE3/Syn1-Cre-126	0.08
PS19-fE3/Syn1-Cre-129	0.55
PS19-fE3/Syn1-Cre-192	0.49
PS19-fE3/Syn1-Cre-230	0.53
PS19-fE3/Syn1-Cre-229	0.6
PS19-fE3/Syn1-Cre-220	0.68
PS19-fE3/Syn1-Cre-173	0.26
PS19-fE3/Syn1-Cre-388	0.01
PS19-fE3/Syn1-Cre-323	0.05
Mean	0.381
SEM	0.072

## Sheet: Fig. 1h
Mouse ID	AT8/TUJ1 in RIPA Fraction
PS19-fE4-83	0.274		ANOVA summary
PS19-fE4-97	0.055		F	5.614
PS19-fE4-161	0.101		P value	0.0018
PS19-fE4-166	0.073		P value summary	**
PS19-fE4-111	0.192		Significant diff. among means (P < 0.05)?	Yes
PS19-fE4-109	0.071		R squared	0.2109
PS19-fE4-146	0.794
PS19-fE4-132	0.032		Tukey's multiple comparisons test	Mean Diff.	95.00% CI of diff.	Below threshold?	Summary	Adjusted P Value
PS19-fE4-201	0.204		PS19-fE4 vs. PS19-fE4/Syn1-Cre	0.1649	0.04094 to 0.2889	Yes	**	0.0045
PS19-fE4-189	0.183		PS19-fE4 vs. PS19-fE3	0.1399	0.01403 to 0.2658	Yes	*	0.0236
PS19-fE4-199	0.598		PS19-fE4 vs. PS19-fE3/Syn1-Cre	0.168	0.02438 to 0.3116	Yes	*	0.0155
PS19-fE4-237	0.489		PS19-fE4/Syn1-Cre vs. PS19-fE3	-0.02496	-0.1555 to 0.1055	No	ns	0.9577
PS19-fE4-238	0.217		PS19-fE4/Syn1-Cre vs. PS19-fE3/Syn1-Cre	0.003116	-0.1446 to 0.1508	No	ns	>0.9999
PS19-fE4-169	0.42		PS19-fE3 vs. PS19-fE3/Syn1-Cre	0.02808	-0.1212 to 0.1774	No	ns	0.9596
PS19-fE4-245	0.178
PS19-fE4-145	0.407
PS19-fE4-158	0.412
PS19-fE4-309	0.16
PS19-fE4-127	0.602
PS19-fE4-131	0.177
PS19-fE4-81	0.142
Mean	0.275
SEM	0.0457
PS19-fE4/Syn1-Cre-36	0.051
PS19-fE4/Syn1-Cre-142	0.011
PS19-fE4/Syn1-Cre-112	0.073
PS19-fE4/Syn1-Cre- 211	0.116
PS19-fE4/Syn1-Cre-263	0.032
PS19-fE4/Syn1-Cre-293	0.016
PS19-fE4/Syn1-Cre-289	0.233
PS19-fE4/Syn1-Cre-302	0.003
PS19-fE4/Syn1-Cre-256	0.027
PS19-fE4/Syn1-Cre-274	0.07
PS19-fE4/Syn1-Cre-304	0.085
PS19-fE4/Syn1-Cre-322	0.181
PS19-fE4/Syn1-Cre-303	0.184
PS19-fE4/Syn1-Cre-490	0.381
PS19-fE4/Syn1-Cre-472	0.072
PS19-fE4/Syn1-Cre-485	0.02
PS19-fE4/Syn1-Cre-433	0.011
PS19-fE4/Syn1-Cre-434	0.421
Mean	0.11
SEM	0.0294
PS19-fE3-136	0.266
PS19-fE3-154	0.29
PS19-fE3-203	0.163
PS19-fE3-179	0.189
PS19-fE3-180	0.276
PS19-fE3-169	0.074
PS19-fE3-391	0.018
PS19-fE3-146	0.161
PS19-fE3-147	0.183
PS19-fE3-156	0.208
PS19-fE3-140	0.21
PS19-fE3-204	0.008
PS19-fE3-152	0.061
PS19-fE3-56	0.127
PS19-fE3-59	0.003
PS19-fE3-157	0.052
PS19-fE3-158	0.012
Mean	0.1354
SEM	0.024
PS19-fE3/Syn1-Cre-74	0.19
PS19-fE3/Syn1-Cre-97	0.18
PS19-fE3/Syn1-Cre-126	0.02
PS19-fE3/Syn1-Cre-129	0.14
PS19-fE3/Syn1-Cre-192	0.1
PS19-fE3/Syn1-Cre-230	0.15
PS19-fE3/Syn1-Cre-229	0.03
PS19-fE3/Syn1-Cre-220	0.19
PS19-fE3/Syn1-Cre-173	0.06
PS19-fE3/Syn1-Cre-388	0.01
PS19-fE3/Syn1-Cre-323	0.11
Mean	0.107
SEM	0.0207

## Sheet: Fig. 1m
Mouse ID	# HT7-Positive Cells per Hippocampal Slice
fE4-285	9		ANOVA summary
fE4-280	76		F	7.669
fE4-302	161		P value	0.0032
fE4-315	108		P value summary	**
fE4-317	155		Significant diff. among means (P < 0.05)?	Yes
fE4-325	102		R squared	0.4221
fE4-326	89
fE4-333	118		Tukey's multiple comparisons test	Mean Diff.	95.00% CI of diff.	Below threshold?	Summary	Adjusted P Value
			fE4 vs. fE4/Syn1-Cre	56.88	11.78 to 102.0	Yes	*	0.012
Mean	102.3		fE4 vs. fE3	63.88	18.78 to 109.0	Yes	**	0.0049
SEM	16.94		fE4/Syn1-Cre vs. fE3	7	-38.09 to 52.09	No	ns	0.9194
fE4/Syn1-Cre-325	53
fE4/Syn1-Cre-343	35
fE4/Syn1-Cre-332	48
fE4/Syn1-Cre-328	66
fE4/Syn1-Cre-331	51
fE4/Syn1-Cre-340	50
fE4/Syn1-Cre-216	13
fE4/Syn1-Cre-178	47
Mean	45.38
SEM	5.51
fE3-351	5
fE3-352	9
fE3-374	0
fE3-321	20
fE3-339	58
fE3-347	77
fE3-327	41
fE3-328	97
Mean	38.38
SEM	12.75

## Sheet: Fig. 1o
Mouse ID	# AT8-Positive Cells per Hippocampal Slice
fE4-285	9		ANOVA summary
fE4-280	32		F	8.106
fE4-302	125		P value	0.0025
fE4-315	96		P value summary	**
fE4-317	80		Significant diff. among means (P < 0.05)?	Yes
fE4-325	80		R squared	0.4357
fE4-326	68
fE4-333	44		Tukey's multiple comparisons test	Mean Diff.	95.00% CI of diff.	Below threshold?	Summary	Adjusted P Value
			fE4 vs. fE4/Syn1-Cre	41.38	10.38 to 72.37	Yes	**	0.0079
Mean	66.75		fE4 vs. fE3	44.25	13.25 to 75.25	Yes	**	0.0046
SEM	13.13		fE4/Syn1-Cre vs. fE3	2.875	-28.12 to 33.87	No	ns	0.9704
fE4/Syn1-Cre-325	40
fE4/Syn1-Cre-343	39
fE4/Syn1-Cre-332	42
fE4/Syn1-Cre-328	9
fE4/Syn1-Cre-331	22
fE4/Syn1-Cre-340	28
fE4/Syn1-Cre-216	13
fE4/Syn1-Cre-178	10
Mean	25.38
SEM	4.91
fE3-351	8
fE3-352	12
fE3-374	4
fE3-321	29
fE3-339	30
fE3-347	28
fE3-327	17
fE3-328	52
Mean	22.5
SEM	5.49
