# Supplementary material for: Neuronal APOE4 removal protects against tau-mediated gliosis, neurodegeneration and myelin deficits
Source: Nat Aging. 2023 Feb 20;3(3):275–96. doi: 10.1038/s43587-023-00368-3 (PMC10154214; doi:10.1038/s43587-023-00368-3)
Supplement: Source Data Fig. 2 — Statistical source data for Fig. 2b,c,e,g,i–l. [file 43587_2023_368_MOESM11_ESM.xlsx]

## Sheet: Fig. 2b
Mouse ID	Hippocampal Volume (mm^3)
PS19-fE4-83	7.82		ANOVA summary
PS19-fE4-97	3.39		F	5.65
PS19-fE4-161	6.69		P value	0.0015
PS19-fE4-166	3.57		P value summary	**
PS19-fE4-111	4.56		Significant diff. among means (P < 0.05)?	Yes
PS19-fE4-109	8.26		R squared	0.1884
PS19-fE4-146	6.69
PS19-fE4-132	4.8		Tukey's multiple comparisons test	Mean Diff.	95.00% CI of diff.	Below threshold?	Summary	Adjusted P Value
PS19-fE4-136	3.23		PS19-fE4 vs. PS19-fE4/Syn1-Cre	-1.732	-3.397 to -0.06624	Yes	*	0.0384
PS19-fE4-201	5.75		PS19-fE4 vs. PS19-fE3	-2.248	-3.837 to -0.6584	Yes	**	0.0022
PS19-fE4-189	5.87		PS19-fE4 vs. PS19-fE3/Syn1-Cre	-1.908	-3.638 to -0.1778	Yes	*	0.0249
PS19-fE4-199	6.32		PS19-fE4/Syn1-Cre vs. PS19-fE3	-0.5161	-2.264 to 1.232	No	ns	0.8649
PS19-fE4-237	5.67		PS19-fE4/Syn1-Cre vs. PS19-fE3/Syn1-Cre	-0.1764	-2.053 to 1.700	No	ns	0.9947
PS19-fE4-238	8.85		PS19-fE3 vs. PS19-fE3/Syn1-Cre	0.3397	-1.470 to 2.149	No	ns	0.9603
PS19-fE4-169	9.6
PS19-fE4-245	4.44
PS19-fE4-145	5.7
PS19-fE4-129	3.73
PS19-fE4-156	3.62
PS19-fE4-158	7.48
PS19-fE4-309	7.21
PS19-fE4-127	8.04
PS19-fE4-131	4.09
PS19-fE4-81	8.9
PS19-fE4-154	6.75
Mean	6.041
SEM	0.3838
PS19-fE4/Syn1-Cre-36	6.76
PS19-fE4/Syn1-Cre-142	5.95
PS19-fE4/Syn1-Cre-143	8.06
PS19-fE4/Syn1-Cre-112	7.17
PS19-fE4/Syn1-Cre- 211	8.82
PS19-fE4/Syn1-Cre-263	8.7
PS19-fE4/Syn1-Cre-267	9.63
PS19-fE4/Syn1-Cre-293	9
PS19-fE4/Syn1-Cre-287	6.16
PS19-fE4/Syn1-Cre-289	5.6
PS19-fE4/Syn1-Cre-302	9.37
PS19-fE4/Syn1-Cre-256	6.84
PS19-fE4/Syn1-Cre-274	8.97
PS19-fE4/Syn1-Cre-303	8.33
PS19-fE4/Syn1-Cre-304	4.79
PS19-fE4/Syn1-Cre-305	9.26
PS19-fE4/Syn1-Cre-322	8.73
Mean	7.773
SEM	0.3649
PS19-fE3-136	3.86
PS19-fE3-154	9.19
PS19-fE3-203	3.92
PS19-fE3-179	9.64
PS19-fE3-180	10.59
PS19-fE3-169	3.8
PS19-fE3-307	7.52
PS19-fE3-391	8.78
PS19-fE3-146	8.86
PS19-fE3-147	7.66
PS19-fE3-156	8.52
PS19-fE3-140	9.14
PS19-fE3-204	10.26
PS19-fE3-205	8.07
PS19-fE3-152	10.98
PS19-fE3-56	9.12
PS19-fE3-59	9.81
PS19-fE3-60	9.22
PS19-fE3-157	7.76
PS19-fE3-158	9.08
Mean	8.289
SEM	0.4731
PS19-fE3/Syn1-Cre-62	8.85
PS19-fE3/Syn1-Cre-74	7.82
PS19-fE3/Syn1-Cre-97	12.31
PS19-fE3/Syn1-Cre-126	4.59
PS19-fE3/Syn1-Cre-117	7.68
PS19-fE3/Syn1-Cre-129	7.21
PS19-fE3/Syn1-Cre-145	11.51
PS19-fE3/Syn1-Cre-192	7.29
PS19-fE3/Syn1-Cre-230	9.24
PS19-fE3/Syn1-Cre-229	5.01
PS19-fE3/Syn1-Cre-220	4.64
PS19-fE3/Syn1-Cre-173	10.74
PS19-fE3/Syn1-Cre-306	6.98
PS19-fE3/Syn1-Cre-388	5.26
PS19-fE3/Syn1-Cre-323	10.11
Mean	7.949
SEM	0.6427

## Sheet: Fig. 2c
Mouse ID	Posterior LV Volume (mm^3)
PS19-fE4-83	0.681		ANOVA summary
PS19-fE4-97	2.753		F	22.72
PS19-fE4-161	0.679		P value	<0.0001
PS19-fE4-166	1.686		P value summary	****
PS19-fE4-111	0.679		Significant diff. among means (P < 0.05)?	Yes
PS19-fE4-109	0.809		R squared	0.4829
PS19-fE4-146	1.56
PS19-fE4-132	1.844		Tukey's multiple comparisons test	Mean Diff.	95.00% CI of diff.	Below threshold?	Summary	Adjusted P Value
PS19-fE4-136	2.512		PS19-fE4 vs. PS19-fE4/Syn1-Cre	0.8447	0.4984 to 1.191	Yes	****	<0.0001
PS19-fE4-201	1.057		PS19-fE4 vs. PS19-fE3	0.8358	0.5054 to 1.166	Yes	****	<0.0001
PS19-fE4-189	0.793		PS19-fE4 vs. PS19-fE3/Syn1-Cre	0.8463	0.4866 to 1.206	Yes	****	<0.0001
PS19-fE4-199	0.698		PS19-fE4/Syn1-Cre vs. PS19-fE3	-0.008838	-0.3722 to 0.3545	No	ns	>0.9999
PS19-fE4-237	0.927		PS19-fE4/Syn1-Cre vs. PS19-fE3/Syn1-Cre	0.001612	-0.3886 to 0.3918	No	ns	>0.9999
PS19-fE4-238	1.085		PS19-fE3 vs. PS19-fE3/Syn1-Cre	0.01045	-0.3657 to 0.3866	No	ns	0.9999
PS19-fE4-169	1.199
PS19-fE4-245	1.635
PS19-fE4-145	1.038
PS19-fE4-129	2.049
PS19-fE4-156	1.837
PS19-fE4-158	0.744
PS19-fE4-309	1.455
PS19-fE4-127	1.513
PS19-fE4-131	2.124
PS19-fE4-81	0.692
PS19-fE4-154	1.278
Mean	1.333
SEM	0.1211
PS19-fE4/Syn1-Cre-36	0.665
PS19-fE4/Syn1-Cre-142	0.442
PS19-fE4/Syn1-Cre-143	0.168
PS19-fE4/Syn1-Cre-112	0.452
PS19-fE4/Syn1-Cre- 211	1.13
PS19-fE4/Syn1-Cre-263	0.54
PS19-fE4/Syn1-Cre-267	0.758
PS19-fE4/Syn1-Cre-293	0.38
PS19-fE4/Syn1-Cre-287	0.55
PS19-fE4/Syn1-Cre-289	0.612
PS19-fE4/Syn1-Cre-302	0.333
PS19-fE4/Syn1-Cre-256	0.45
PS19-fE4/Syn1-Cre-274	0.264
PS19-fE4/Syn1-Cre-303	0.967
PS19-fE4/Syn1-Cre-304	0.15
PS19-fE4/Syn1-Cre-305	0.157
PS19-fE4/Syn1-Cre-322	0.285
Mean	0.4884
SEM	0.0671
PS19-fE3-136	1.069
PS19-fE3-154	0.178
PS19-fE3-203	0.714
PS19-fE3-179	0.218
PS19-fE3-180	0.325
PS19-fE3-169	1.075
PS19-fE3-307	0.764
PS19-fE3-391	1.08
PS19-fE3-146	0.242
PS19-fE3-147	0.465
PS19-fE3-156	0.277
PS19-fE3-140	0.506
PS19-fE3-204	0.443
PS19-fE3-205	0.429
PS19-fE3-152	0.226
PS19-fE3-56	0.522
PS19-fE3-59	0.267
PS19-fE3-60	0.197
PS19-fE3-157	0.433
PS19-fE3-158	0.515
Mean	0.497
SEM	0.0663
PS19-fE3/Syn1-Cre-62	0.495
PS19-fE3/Syn1-Cre-74	0.294
PS19-fE3/Syn1-Cre-97	0.198
PS19-fE3/Syn1-Cre-126	0.159
PS19-fE3/Syn1-Cre-117	0.24
PS19-fE3/Syn1-Cre-129	0.339
PS19-fE3/Syn1-Cre-145	0.33
PS19-fE3/Syn1-Cre-192	0.288
PS19-fE3/Syn1-Cre-230	0.585
PS19-fE3/Syn1-Cre-229	0.633
PS19-fE3/Syn1-Cre-220	0.945
PS19-fE3/Syn1-Cre-173	0.258
PS19-fE3/Syn1-Cre-306	1.017
PS19-fE3/Syn1-Cre-388	0.861
PS19-fE3/Syn1-Cre-323	0.66
Mean	0.4868
SEM	0.073

## Sheet: Fig. 2e
Mouse ID	CA1 Layer Thickness (µm)
PS19-fE4-83	42.91		ANOVA summary
PS19-fE4-97	40.88		F	22.64
PS19-fE4-161	51.54		P value	<0.0001
PS19-fE4-166	42.35		P value summary	****
PS19-fE4-111	49.24		Significant diff. among means (P < 0.05)?	Yes
PS19-fE4-109	50.74		R squared	0.482
PS19-fE4-146	48.12
PS19-fE4-132	40.38		Tukey's multiple comparisons test	Mean Diff.	95.00% CI of diff.	Below threshold?	Summary	Adjusted P Value
PS19-fE4-136	40.01		PS19-fE4 vs. PS19-fE4/Syn1-Cre	-14.85	-21.09 to -8.613	Yes	****	<0.0001
PS19-fE4-201	52.4		PS19-fE4 vs. PS19-fE3	-13.37	-19.33 to -7.417	Yes	****	<0.0001
PS19-fE4-189	43.19		PS19-fE4 vs. PS19-fE3/Syn1-Cre	-17.04	-23.52 to -10.56	Yes	****	<0.0001
PS19-fE4-199	51.41		PS19-fE4/Syn1-Cre vs. PS19-fE3	1.482	-5.066 to 8.029	No	ns	0.9333
PS19-fE4-237	41.19		PS19-fE4/Syn1-Cre vs. PS19-fE3/Syn1-Cre	-2.186	-9.217 to 4.844	No	ns	0.846
PS19-fE4-238	46.37		PS19-fE3 vs. PS19-fE3/Syn1-Cre	-3.668	-10.45 to 3.111	No	ns	0.4895
PS19-fE4-169	47.58
PS19-fE4-245	34.06
PS19-fE4-145	40.82
PS19-fE4-129	37.2
PS19-fE4-156	37.26
PS19-fE4-158	48.52
PS19-fE4-309	54.66
PS19-fE4-127	40.92
PS19-fE4-131	45.36
PS19-fE4-81	70.25
PS19-fE4-154	44.53
Mean	45.68
SEM	1.476
PS19-fE4/Syn1-Cre-36	55.75
PS19-fE4/Syn1-Cre-142	61.01
PS19-fE4/Syn1-Cre-143	66.42
PS19-fE4/Syn1-Cre-112	69.39
PS19-fE4/Syn1-Cre- 211	66.45
PS19-fE4/Syn1-Cre-263	55.74
PS19-fE4/Syn1-Cre-267	57.65
PS19-fE4/Syn1-Cre-293	61.63
PS19-fE4/Syn1-Cre-287	72.44
PS19-fE4/Syn1-Cre-289	54.15
PS19-fE4/Syn1-Cre-302	66.66
PS19-fE4/Syn1-Cre-256	52.3
PS19-fE4/Syn1-Cre-274	54.28
PS19-fE4/Syn1-Cre-303	55.85
PS19-fE4/Syn1-Cre-304	55.99
PS19-fE4/Syn1-Cre-305	71.45
PS19-fE4/Syn1-Cre-322	51.82
Mean	60.53
SEM	1.681
PS19-fE3-136	54.44
PS19-fE3-154	65.17
PS19-fE3-203	54.1
PS19-fE3-179	73.29
PS19-fE3-180	54.25
PS19-fE3-169	49.19
PS19-fE3-307	62.57
PS19-fE3-391	58.84
PS19-fE3-146	50.71
PS19-fE3-147	54.81
PS19-fE3-156	59.12
PS19-fE3-140	62.48
PS19-fE3-204	53.07
PS19-fE3-205	58.56
PS19-fE3-152	73.57
PS19-fE3-56	64.67
PS19-fE3-59	60.85
PS19-fE3-60	64.65
PS19-fE3-157	54.77
PS19-fE3-158	51.82
Mean	59.05
SEM	1.54
PS19-fE3/Syn1-Cre-62	63.85
PS19-fE3/Syn1-Cre-74	66.99
PS19-fE3/Syn1-Cre-97	69.9
PS19-fE3/Syn1-Cre-126	47.01
PS19-fE3/Syn1-Cre-117	62.4
PS19-fE3/Syn1-Cre-129	70.24
PS19-fE3/Syn1-Cre-145	55.6
PS19-fE3/Syn1-Cre-192	63.76
PS19-fE3/Syn1-Cre-230	71.6
PS19-fE3/Syn1-Cre-229	68.72
PS19-fE3/Syn1-Cre-220	56.65
PS19-fE3/Syn1-Cre-173	73.85
PS19-fE3/Syn1-Cre-306	49.18
PS19-fE3/Syn1-Cre-388	48.49
PS19-fE3/Syn1-Cre-323	72.48
Mean	62.71
SEM	2.37

## Sheet: Fig. 2g
Mouse ID	DG Layer Thickness (µm)
PS19-fE4-83	45.86		ANOVA summary
PS19-fE4-97	43		F	14.8
PS19-fE4-161	52.11		P value	<0.0001
PS19-fE4-166	50.14		P value summary	****
PS19-fE4-111	51.49		Significant diff. among means (P < 0.05)?	Yes
PS19-fE4-109	64.46		R squared	0.3782
PS19-fE4-146	57.71
PS19-fE4-132	53.32		Tukey's multiple comparisons test	Mean Diff.	95.00% CI of diff.	Below threshold?	Summary	Adjusted P Value
PS19-fE4-136	54.47		PS19-fE4 vs. PS19-fE4/Syn1-Cre	-16.61	-25.88 to -7.345	Yes	****	<0.0001
PS19-fE4-201	40.23		PS19-fE4 vs. PS19-fE3	-19.27	-28.11 to -10.43	Yes	****	<0.0001
PS19-fE4-189	47.26		PS19-fE4 vs. PS19-fE3/Syn1-Cre	-18.14	-27.76 to -8.509	Yes	****	<0.0001
PS19-fE4-199	43.1		PS19-fE4/Syn1-Cre vs. PS19-fE3	-2.659	-12.38 to 7.064	No	ns	0.8892
PS19-fE4-237	37.4		PS19-fE4/Syn1-Cre vs. PS19-fE3/Syn1-Cre	-1.525	-11.97 to 8.917	No	ns	0.9806
PS19-fE4-238	35.1		PS19-fE3 vs. PS19-fE3/Syn1-Cre	1.134	-8.934 to 11.20	No	ns	0.9909
PS19-fE4-169	49.66
PS19-fE4-245	44.51
PS19-fE4-145	45.32
PS19-fE4-129	46.53
PS19-fE4-156	33.38
PS19-fE4-158	63.47
PS19-fE4-309	51.78
PS19-fE4-127	51.85
PS19-fE4-131	44.36
PS19-fE4-81	74.57
PS19-fE4-154	65.35
Mean	49.86
SEM	1.959
PS19-fE4/Syn1-Cre-36	68.39
PS19-fE4/Syn1-Cre-142	50.92
PS19-fE4/Syn1-Cre-143	58.96
PS19-fE4/Syn1-Cre-112	55.87
PS19-fE4/Syn1-Cre- 211	76.44
PS19-fE4/Syn1-Cre-263	80.79
PS19-fE4/Syn1-Cre-267	79.3
PS19-fE4/Syn1-Cre-293	77.26
PS19-fE4/Syn1-Cre-287	64.2
PS19-fE4/Syn1-Cre-289	70.29
PS19-fE4/Syn1-Cre-302	82.18
PS19-fE4/Syn1-Cre-256	50.65
PS19-fE4/Syn1-Cre-274	71.88
PS19-fE4/Syn1-Cre-303	69.16
PS19-fE4/Syn1-Cre-304	63.16
PS19-fE4/Syn1-Cre-305	58.24
PS19-fE4/Syn1-Cre-322	52.27
Mean	66.47
SEM	2.596
PS19-fE3-136	70.95
PS19-fE3-154	57.98
PS19-fE3-203	58.91
PS19-fE3-179	76.04
PS19-fE3-180	83.63
PS19-fE3-169	46.1
PS19-fE3-307	59.44
PS19-fE3-391	84.2
PS19-fE3-146	51.1
PS19-fE3-147	55.9
PS19-fE3-156	84.79
PS19-fE3-140	62.54
PS19-fE3-204	74.34
PS19-fE3-205	70.21
PS19-fE3-152	72.27
PS19-fE3-56	84.82
PS19-fE3-59	78.49
PS19-fE3-60	82.35
PS19-fE3-157	64.25
PS19-fE3-158	64.24
Mean	69.13
SEM	2.678
PS19-fE3/Syn1-Cre-62	86.52
PS19-fE3/Syn1-Cre-74	80.92
PS19-fE3/Syn1-Cre-97	86.61
PS19-fE3/Syn1-Cre-126	63.27
PS19-fE3/Syn1-Cre-117	50.56
PS19-fE3/Syn1-Cre-129	72.49
PS19-fE3/Syn1-Cre-145	59.35
PS19-fE3/Syn1-Cre-192	49.93
PS19-fE3/Syn1-Cre-230	71.48
PS19-fE3/Syn1-Cre-229	67.7
PS19-fE3/Syn1-Cre-220	55.78
PS19-fE3/Syn1-Cre-173	88.77
PS19-fE3/Syn1-Cre-306	65.35
PS19-fE3/Syn1-Cre-388	60.3
PS19-fE3/Syn1-Cre-323	60.87
Mean	67.99
SEM	3.32

## Sheet: Fig. 2i
Mouse ID	Ratio of Cleaved Caspase-3 Positive:Negative Neurons
PS19-fE4-83	0.007		ANOVA summary
PS19-fE4-97	0.0172		F	11.49
PS19-fE4-161	0.0481		P value	<0.0001
PS19-fE4-166	0.0949		P value summary	****
PS19-fE4-111	0.083		Significant diff. among means (P < 0.05)?	Yes
PS19-fE4-109	0.0224		R squared	0.3207
PS19-fE4-146	0.0733
PS19-fE4-132	0.1039		Tukey's multiple comparisons test	Mean Diff.	95.00% CI of diff.	Below threshold?	Summary	Adjusted P Value
PS19-fE4-136	0.0981		PS19-fE4 vs. PS19-fE4/Syn1-Cre	0.04464	0.02066 to 0.06862	Yes	****	<0.0001
PS19-fE4-201	0.1036		PS19-fE4 vs. PS19-fE3	0.0403	0.01741 to 0.06319	Yes	****	<0.0001
PS19-fE4-189	0.0556		PS19-fE4 vs. PS19-fE3/Syn1-Cre	0.03861	0.01370 to 0.06353	Yes	***	0.0007
PS19-fE4-199	0.0735		PS19-fE4/Syn1-Cre vs. PS19-fE3	-0.004338	-0.02951 to 0.02083	No	ns	0.9688
PS19-fE4-237	0.0425		PS19-fE4/Syn1-Cre vs. PS19-fE3/Syn1-Cre	-0.006028	-0.03305 to 0.02100	No	ns	0.9359
PS19-fE4-238	0.0833		PS19-fE3 vs. PS19-fE3/Syn1-Cre	-0.00169	-0.02775 to 0.02437	No	ns	0.9982
PS19-fE4-169	0.0603
PS19-fE4-245	0.0761
PS19-fE4-145	0.0478
PS19-fE4-129	0.0744
PS19-fE4-156	0.1232
PS19-fE4-158	0.0478
PS19-fE4-309	0.0431
PS19-fE4-127	0.0909
PS19-fE4-131	0.1453
PS19-fE4-81	0.0149
PS19-fE4-154	0.0211
Mean	0.066
SEM	0.0071
PS19-fE4/Syn1-Cre-36	0.0498
PS19-fE4/Syn1-Cre-142	0.0128
PS19-fE4/Syn1-Cre-143	0.0021
PS19-fE4/Syn1-Cre-112	0.0234
PS19-fE4/Syn1-Cre- 211	0.0448
PS19-fE4/Syn1-Cre-263	0.0043
PS19-fE4/Syn1-Cre-267	0.0068
PS19-fE4/Syn1-Cre-293	0.0076
PS19-fE4/Syn1-Cre-287	0.0827
PS19-fE4/Syn1-Cre-289	0.0266
PS19-fE4/Syn1-Cre-302	0.0088
PS19-fE4/Syn1-Cre-256	0
PS19-fE4/Syn1-Cre-274	0.0037
PS19-fE4/Syn1-Cre-303	0.0382
PS19-fE4/Syn1-Cre-304	0.0247
PS19-fE4/Syn1-Cre-305	0.018
PS19-fE4/Syn1-Cre-322	0.0097
Mean	0.0214
SEM	0.0053
PS19-fE3-136	0.0688
PS19-fE3-154	0.0302
PS19-fE3-203	0.0324
PS19-fE3-179	0.0201
PS19-fE3-180	0.0103
PS19-fE3-169	0.1087
PS19-fE3-307	0.0076
PS19-fE3-391	0.0235
PS19-fE3-146	0.0196
PS19-fE3-147	0.0396
PS19-fE3-156	0.0118
PS19-fE3-140	0.0119
PS19-fE3-204	0.0106
PS19-fE3-205	0.055
PS19-fE3-152	0.0169
PS19-fE3-56	0.0034
PS19-fE3-59	0.0022
PS19-fE3-60	0.0072
PS19-fE3-157	0.0063
PS19-fE3-158	0.0289
Mean	0.0257
SEM	0.0058
PS19-fE3/Syn1-Cre-62	0.008
PS19-fE3/Syn1-Cre-74	0.0075
PS19-fE3/Syn1-Cre-97	0.0094
PS19-fE3/Syn1-Cre-126	0.0061
PS19-fE3/Syn1-Cre-117	0.0489
PS19-fE3/Syn1-Cre-129	0.014
PS19-fE3/Syn1-Cre-145	0.0158
PS19-fE3/Syn1-Cre-192	0.0327
PS19-fE3/Syn1-Cre-230	0.0042
PS19-fE3/Syn1-Cre-229	0.0276
PS19-fE3/Syn1-Cre-220	0.0153
PS19-fE3/Syn1-Cre-173	0.0868
PS19-fE3/Syn1-Cre-306	0.0798
PS19-fE3/Syn1-Cre-388	0.0036
PS19-fE3/Syn1-Cre-323	0.0519
Mean	0.0274
SEM	0.007

## Sheet: Fig. 2j
Mouse ID	% AT8 Coverage Area	Hippocampal Volume (mm^3)
PS19-fE4-83	5.67	7.82		Best-fit values
PS19-fE4-97	17.95	3.39		Slope	-0.02714
PS19-fE4-161	42.66	6.69		Y-intercept	7.337
PS19-fE4-166	31.95	3.57		X-intercept	270.3
PS19-fE4-111	45.53	4.56		1/slope	-36.85
PS19-fE4-109	3.86	8.26
PS19-fE4-146	19.11	6.69		Std. Error
PS19-fE4-132	22.25	4.8		Slope	0.01295
PS19-fE4-136	83.38	3.23		Y-intercept	0.715
PS19-fE4-201	73.51	5.75
PS19-fE4-189	77.58	5.87		95% Confidence Intervals
PS19-fE4-199	80.78	6.32		Slope	-0.05392 to -0.0003542
PS19-fE4-237	56.07	5.67		Y-intercept	5.858 to 8.816
PS19-fE4-238	46.21	8.85		X-intercept	158.1 to 17106
PS19-fE4-169	34.02	9.6
PS19-fE4-245	61.45	4.44		Goodness of Fit
PS19-fE4-145	44.07	5.7		R squared	0.1604
PS19-fE4-129	69.89	3.73		Sy.x	1.796
PS19-fE4-156	88.85	3.62
PS19-fE4-158	87.2	7.48		Is slope significantly non-zero?
PS19-fE4-309	18.55	7.21		F	4.393
PS19-fE4-127	66.78	8.04		DFn, DFd	1, 23
PS19-fE4-131	82.76	4.09		P value	0.0473
PS19-fE4-81	1.99	8.9		Deviation from zero?	Significant
PS19-fE4-154	31.52	6.75
				Equation	Y = -0.02714*X + 7.337

## Sheet: Fig. 2k
Mouse ID	Posterior LV Volume (mm^3)	Hippocampal Volume (mm^3)
PS19-fE4-83	0.68	7.82		Best-fit values
PS19-fE4-97	2.75	3.39		Slope	-2.08
PS19-fE4-161	0.68	6.69		Y-intercept	8.815
PS19-fE4-166	1.69	3.57		X-intercept	4.238
PS19-fE4-111	0.68	4.56		1/slope	-0.4808
PS19-fE4-109	0.81	8.26
PS19-fE4-146	1.56	6.69		Std. Error
PS19-fE4-132	1.84	4.8		Slope	0.4997
PS19-fE4-136	2.51	3.23		Y-intercept	0.7292
PS19-fE4-201	1.06	5.75
PS19-fE4-189	0.79	5.87		95% Confidence Intervals
PS19-fE4-199	0.7	6.32		Slope	-3.114 to -1.046
PS19-fE4-237	0.93	5.67		Y-intercept	7.307 to 10.32
PS19-fE4-238	1.09	8.85		X-intercept	3.244 to 7.137
PS19-fE4-169	1.2	9.6
PS19-fE4-245	1.64	4.44		Goodness of Fit
PS19-fE4-145	1.04	5.7		R squared	0.4297
PS19-fE4-129	2.05	3.73		Sy.x	1.48
PS19-fE4-156	1.84	3.62
PS19-fE4-158	0.74	7.48		Is slope significantly non-zero?
PS19-fE4-309	1.46	7.21		F	17.33
PS19-fE4-127	1.51	8.04		DFn, DFd	1, 23
PS19-fE4-131	2.12	4.09		P value	0.0004
PS19-fE4-81	0.69	8.9		Deviation from zero?	Significant
PS19-fE4-154	1.28	6.75
				Equation	Y = -2.080*X + 8.815

## Sheet: Fig. 2l
Mouse ID	CA1 Layer Thickness (µm)	Hippocampal Volume (mm^3)
PS19-fE4-83	42.91	7.82		Best-fit values
PS19-fE4-97	40.88	3.39		Slope	0.1497
PS19-fE4-161	51.54	6.69		Y-intercept	-0.7975
PS19-fE4-166	42.35	3.57		X-intercept	5.327
PS19-fE4-111	49.24	4.56		1/slope	6.679
PS19-fE4-109	50.74	8.26
PS19-fE4-146	48.12	6.69		Std. Error
PS19-fE4-132	40.38	4.8		Slope	0.04433
PS19-fE4-136	40.01	3.23		Y-intercept	2.05
PS19-fE4-201	52.4	5.75
PS19-fE4-189	43.19	5.87		95% Confidence Intervals
PS19-fE4-199	51.41	6.32		Slope	0.05801 to 0.2414
PS19-fE4-237	41.19	5.67		Y-intercept	-5.039 to 3.444
PS19-fE4-238	46.37	8.85		X-intercept	-58.86 to 21.05
PS19-fE4-169	47.58	9.6
PS19-fE4-245	34.06	4.44		Goodness of Fit
PS19-fE4-145	40.82	5.7		R squared	0.3315
PS19-fE4-129	37.2	3.73		Sy.x	1.603
PS19-fE4-156	37.26	3.62
PS19-fE4-158	48.52	7.48		Is slope significantly non-zero?
PS19-fE4-309	54.66	7.21		F	11.41
PS19-fE4-127	40.92	8.04		DFn, DFd	1, 23
PS19-fE4-131	45.36	4.09		P value	0.0026
PS19-fE4-81	70.25	8.9		Deviation from zero?	Significant
PS19-fE4-154	44.53	6.75
				Equation	Y = 0.1497*X - 0.7975
