# Supplementary material for: Neuronal APOE4 removal protects against tau-mediated gliosis, neurodegeneration and myelin deficits
Source: Nat Aging. 2023 Feb 20;3(3):275–96. doi: 10.1038/s43587-023-00368-3 (PMC10154214; doi:10.1038/s43587-023-00368-3)
Supplement: Source Data Fig. 3 — Statistical source data for Fig. 3b,d,f. [file 43587_2023_368_MOESM12_ESM.xlsx]

## Sheet: Fig. 3b
Mouse ID	% MBP Coverage Area
PS19-fE4-83	5.06		ANOVA summary
PS19-fE4-97	7.42		F	22.06
PS19-fE4-161	6.23		P value	<0.0001
PS19-fE4-166	12.28		P value summary	****
PS19-fE4-111	6.39		Significant diff. among means (P < 0.05)?	Yes
PS19-fE4-109	3.12		R squared	0.4755
PS19-fE4-146	2.88
PS19-fE4-132	5.67		Tukey's multiple comparisons test	Mean Diff.	95.00% CI of diff.	Below threshold?	Summary	Adjusted P Value
PS19-fE4-136	16.58		PS19-fE4 vs. PS19-fE4/Syn1-Cre	-10.24	-14.40 to -6.083	Yes	****	<0.0001
PS19-fE4-201	2.31		PS19-fE4 vs. PS19-fE3	-9.773	-13.74 to -5.803	Yes	****	<0.0001
PS19-fE4-189	4.23		PS19-fE4 vs. PS19-fE3/Syn1-Cre	-9.879	-14.20 to -5.558	Yes	****	<0.0001
PS19-fE4-199	2.29		PS19-fE4/Syn1-Cre vs. PS19-fE3	0.4693	-3.896 to 4.834	No	ns	0.9921
PS19-fE4-237	3.01		PS19-fE4/Syn1-Cre vs. PS19-fE3/Syn1-Cre	0.3631	-4.324 to 5.050	No	ns	0.997
PS19-fE4-238	9.12		PS19-fE3 vs. PS19-fE3/Syn1-Cre	-0.1062	-4.626 to 4.413	No	ns	>0.9999
PS19-fE4-169	7.57
PS19-fE4-245	2.41
PS19-fE4-145	7.66
PS19-fE4-129	13.28
PS19-fE4-156	7.72
PS19-fE4-158	4.82
PS19-fE4-309	15.27
PS19-fE4-127	17.35
PS19-fE4-131	3.38
PS19-fE4-81	4.76
PS19-fE4-154	9.43
Mean	7.21
SEM	0.9089
PS19-fE4/Syn1-Cre-36	15.97
PS19-fE4/Syn1-Cre-142	20.85
PS19-fE4/Syn1-Cre-143	14.68
PS19-fE4/Syn1-Cre-112	11.35
PS19-fE4/Syn1-Cre- 211	7.85
PS19-fE4/Syn1-Cre-263	22.53
PS19-fE4/Syn1-Cre-267	15.47
PS19-fE4/Syn1-Cre-293	16.36
PS19-fE4/Syn1-Cre-287	27.56
PS19-fE4/Syn1-Cre-289	24.32
PS19-fE4/Syn1-Cre-302	17.55
PS19-fE4/Syn1-Cre-256	20.9
PS19-fE4/Syn1-Cre-274	16.26
PS19-fE4/Syn1-Cre-303	18.46
PS19-fE4/Syn1-Cre-304	16.93
PS19-fE4/Syn1-Cre-305	14.08
PS19-fE4/Syn1-Cre-322	15.56
Mean	17.45
SEM	1.15
PS19-fE3-136	19.27
PS19-fE3-154	13.73
PS19-fE3-203	22.14
PS19-fE3-179	14.84
PS19-fE3-180	11.21
PS19-fE3-169	8.93
PS19-fE3-307	24.32
PS19-fE3-391	23.75
PS19-fE3-146	17.18
PS19-fE3-147	7.25
PS19-fE3-156	9.52
PS19-fE3-140	13.27
PS19-fE3-204	21.31
PS19-fE3-205	26.34
PS19-fE3-152	18.73
PS19-fE3-56	22.15
PS19-fE3-59	20.11
PS19-fE3-60	14.44
PS19-fE3-157	15.14
PS19-fE3-158	16.02
Mean	16.98
SEM	1.22
PS19-fE3/Syn1-Cre-62	8.98
PS19-fE3/Syn1-Cre-74	10.72
PS19-fE3/Syn1-Cre-97	10.28
PS19-fE3/Syn1-Cre-126	23.16
PS19-fE3/Syn1-Cre-117	22.93
PS19-fE3/Syn1-Cre-129	25.18
PS19-fE3/Syn1-Cre-145	22
PS19-fE3/Syn1-Cre-192	22.26
PS19-fE3/Syn1-Cre-230	18.43
PS19-fE3/Syn1-Cre-229	14.91
PS19-fE3/Syn1-Cre-220	12.63
PS19-fE3/Syn1-Cre-173	11.03
PS19-fE3/Syn1-Cre-306	15.34
PS19-fE3/Syn1-Cre-388	21.64
PS19-fE3/Syn1-Cre-323	16.84
Mean	17.09
SEM	1.42

## Sheet: Fig. 3d
Mouse ID	% Olig2 Coverage Area
PS19-fE4-83	3.56		ANOVA summary
PS19-fE4-97	5.13		F	7.725
PS19-fE4-161	1.14		P value	0.0001
PS19-fE4-166	0.85		P value summary	***
PS19-fE4-111	8.49		Significant diff. among means (P < 0.05)?	Yes
PS19-fE4-109	1.72		R squared	0.241
PS19-fE4-146	1.92
PS19-fE4-132	1.58		Tukey's multiple comparisons test	Mean Diff.	95.00% CI of diff.	Below threshold?	Summary	Adjusted P Value
PS19-fE4-136	5.24		PS19-fE4 vs. PS19-fE4/Syn1-Cre	-4.578	-7.626 to -1.531	Yes	**	0.001
PS19-fE4-201	6.78		PS19-fE4 vs. PS19-fE3	-3.498	-6.406 to -0.5892	Yes	*	0.012
PS19-fE4-189	0.78		PS19-fE4 vs. PS19-fE3/Syn1-Cre	-4.727	-7.893 to -1.561	Yes	**	0.0011
PS19-fE4-199	1.95		PS19-fE4/Syn1-Cre vs. PS19-fE3	1.081	-2.117 to 4.279	No	ns	0.8109
PS19-fE4-237	7.24		PS19-fE4/Syn1-Cre vs. PS19-fE3/Syn1-Cre	-0.149	-3.583 to 3.285	No	ns	0.9995
PS19-fE4-238	1.02		PS19-fE3 vs. PS19-fE3/Syn1-Cre	-1.23	-4.541 to 2.082	No	ns	0.7633
PS19-fE4-169	10.23
PS19-fE4-245	1.96
PS19-fE4-145	8.46
PS19-fE4-129	0.97
PS19-fE4-156	3.31
PS19-fE4-158	2.58
PS19-fE4-309	0.47
PS19-fE4-127	3.22
PS19-fE4-131	2.1
PS19-fE4-81	1.817
PS19-fE4-154	4.97
Mean	3.49
SEM	0.561
PS19-fE4/Syn1-Cre-36	5.05
PS19-fE4/Syn1-Cre-142	13.26
PS19-fE4/Syn1-Cre-143	7.75
PS19-fE4/Syn1-Cre-112	4.91
PS19-fE4/Syn1-Cre- 211	12.09
PS19-fE4/Syn1-Cre-263	11.27
PS19-fE4/Syn1-Cre-267	14.76
PS19-fE4/Syn1-Cre-293	2.7
PS19-fE4/Syn1-Cre-287	10.46
PS19-fE4/Syn1-Cre-289	3.36
PS19-fE4/Syn1-Cre-302	4.14
PS19-fE4/Syn1-Cre-256	8.5
PS19-fE4/Syn1-Cre-274	6.74
PS19-fE4/Syn1-Cre-303	9.57
PS19-fE4/Syn1-Cre-304	8.33
PS19-fE4/Syn1-Cre-305	3.19
PS19-fE4/Syn1-Cre-322	11.24
Mean	8.07
SEM	0.914
PS19-fE3-136	12.22
PS19-fE3-154	8.06
PS19-fE3-203	14.25
PS19-fE3-179	16.61
PS19-fE3-180	3.46
PS19-fE3-169	6.47
PS19-fE3-307	3.85
PS19-fE3-391	8.36
PS19-fE3-146	7.93
PS19-fE3-147	4.15
PS19-fE3-156	5.58
PS19-fE3-140	5.28
PS19-fE3-204	11.83
PS19-fE3-205	1.2
PS19-fE3-152	5.45
PS19-fE3-56	8.53
PS19-fE3-59	4.46
PS19-fE3-60	2.46
PS19-fE3-157	5.14
PS19-fE3-158	4.65
Mean	6.99
SEM	0.902
PS19-fE3/Syn1-Cre-62	3.49
PS19-fE3/Syn1-Cre-74	4.6
PS19-fE3/Syn1-Cre-97	11.25
PS19-fE3/Syn1-Cre-126	1.98
PS19-fE3/Syn1-Cre-117	4.25
PS19-fE3/Syn1-Cre-129	12.26
PS19-fE3/Syn1-Cre-145	9.96
PS19-fE3/Syn1-Cre-192	6.83
PS19-fE3/Syn1-Cre-230	16.99
PS19-fE3/Syn1-Cre-229	13.28
PS19-fE3/Syn1-Cre-220	11.32
PS19-fE3/Syn1-Cre-173	10.27
PS19-fE3/Syn1-Cre-306	3.21
PS19-fE3/Syn1-Cre-388	7.35
PS19-fE3/Syn1-Cre-323	6.36
Mean	8.22
SEM	1.12

## Sheet: Fig. 3f
Mouse ID	% NG2 Coverage Area
PS19-fE4-83	1.07		ANOVA summary
PS19-fE4-97	3.28		F	23.52
PS19-fE4-161	5.23		P value	<0.0001
PS19-fE4-166	9.05		P value summary	****
PS19-fE4-111	3.77		Significant diff. among means (P < 0.05)?	Yes
PS19-fE4-109	5.02		R squared	0.4915
PS19-fE4-146	1.18
PS19-fE4-132	3.31		Tukey's multiple comparisons test	Mean Diff.	95.00% CI of diff.	Below threshold?	Summary	Adjusted P Value
PS19-fE4-136	14.78		PS19-fE4 vs. PS19-fE4/Syn1-Cre	-11.08	-15.46 to -6.711	Yes	****	<0.0001
PS19-fE4-201	6.86		PS19-fE4 vs. PS19-fE3	-10.97	-15.14 to -6.796	Yes	****	<0.0001
PS19-fE4-189	6.41		PS19-fE4 vs. PS19-fE3/Syn1-Cre	-10.26	-14.80 to -5.712	Yes	****	<0.0001
PS19-fE4-199	4.73		PS19-fE4/Syn1-Cre vs. PS19-fE3	0.1147	-4.475 to 4.705	No	ns	0.9999
PS19-fE4-237	5.99		PS19-fE4/Syn1-Cre vs. PS19-fE3/Syn1-Cre	0.828	-4.101 to 5.757	No	ns	0.971
PS19-fE4-238	16.24		PS19-fE3 vs. PS19-fE3/Syn1-Cre	0.7133	-4.039 to 5.466	No	ns	0.979
PS19-fE4-169	6.3
PS19-fE4-245	11.19
PS19-fE4-145	8.15
PS19-fE4-129	11.68
PS19-fE4-156	10.96
PS19-fE4-158	2.82
PS19-fE4-309	7.37
PS19-fE4-127	13.78
PS19-fE4-131	3.64
PS19-fE4-81	5.39
PS19-fE4-154	10.3
Mean	7.14
SEM	0.832
PS19-fE4/Syn1-Cre-36	8.21
PS19-fE4/Syn1-Cre-142	11.41
PS19-fE4/Syn1-Cre-143	16.78
PS19-fE4/Syn1-Cre-112	7.24
PS19-fE4/Syn1-Cre- 211	15.05
PS19-fE4/Syn1-Cre-263	21.09
PS19-fE4/Syn1-Cre-267	18.39
PS19-fE4/Syn1-Cre-293	22.63
PS19-fE4/Syn1-Cre-287	23.18
PS19-fE4/Syn1-Cre-289	17.27
PS19-fE4/Syn1-Cre-302	24.46
PS19-fE4/Syn1-Cre-256	25.36
PS19-fE4/Syn1-Cre-274	19.06
PS19-fE4/Syn1-Cre-303	23.7
PS19-fE4/Syn1-Cre-304	14.21
PS19-fE4/Syn1-Cre-305	24.32
PS19-fE4/Syn1-Cre-322	17.46
Mean	18.22
SEM	1.36
PS19-fE3-136	21.78
PS19-fE3-154	21.67
PS19-fE3-203	23.92
PS19-fE3-179	14.63
PS19-fE3-180	23.01
PS19-fE3-169	20.76
PS19-fE3-307	11.26
PS19-fE3-391	7.84
PS19-fE3-146	17.35
PS19-fE3-147	17.53
PS19-fE3-156	9.89
PS19-fE3-140	18.87
PS19-fE3-204	26.34
PS19-fE3-205	15.63
PS19-fE3-152	21.26
PS19-fE3-56	13.16
PS19-fE3-59	22.68
PS19-fE3-60	18.74
PS19-fE3-157	17.8
PS19-fE3-158	18.08
Mean	18.11
SEM	1.09
PS19-fE3/Syn1-Cre-62	11.13
PS19-fE3/Syn1-Cre-74	7.57
PS19-fE3/Syn1-Cre-97	11.28
PS19-fE3/Syn1-Cre-126	9.95
PS19-fE3/Syn1-Cre-117	26.44
PS19-fE3/Syn1-Cre-129	8.81
PS19-fE3/Syn1-Cre-145	27.01
PS19-fE3/Syn1-Cre-192	24.51
PS19-fE3/Syn1-Cre-230	26.35
PS19-fE3/Syn1-Cre-229	18.99
PS19-fE3/Syn1-Cre-220	16.28
PS19-fE3/Syn1-Cre-173	12.85
PS19-fE3/Syn1-Cre-306	18.27
PS19-fE3/Syn1-Cre-388	23.26
PS19-fE3/Syn1-Cre-323	18.25
Mean	17.4
SEM	1.78
