# Supplementary material for: Neuronal APOE4 removal protects against tau-mediated gliosis, neurodegeneration and myelin deficits
Source: Nat Aging. 2023 Feb 20;3(3):275–96. doi: 10.1038/s43587-023-00368-3 (PMC10154214; doi:10.1038/s43587-023-00368-3)
Supplement: Source Data Fig. 4 — Statistical source data for Fig. 4a,b. [file 43587_2023_368_MOESM13_ESM.xlsx]

## Sheet: Fig 4a
	PS19-fE4
Stim (uA)	Jan 11 s1	Jan 11 s2	Jan 11 s3	Jan 11 s4	Jan 11 s5	Jan 12 s1	Jan 12 s2	Jan 12 s3	Jan 12 s4	Jan 12 s5	Jan 12 s6	Jan 31 s2	Jan 31 s3	Jan 31 s4	Jan 31 s5	Jan 31 s6	Feb 15 s2	Feb 15 s3	Feb 15 s4	Feb 15 s5							Average	SEM
20	0.343543	0.590641	0.0795983	0.05446	0.221297	0.154987	0.200149	0.0672154	0.103533	0.0891201	0.144094	0	0.330794	0.225085	0.0750706	0.0568014	0.218577	0.132201	0.106341	0.00447634							0.159899	0.031092
30	1.32867	1.47463	0.247281	0.255827	0.611082	0.666745	0.566408	0.173766	0.408657	0.258449	0.354446	0.0789002	0.694427	0.61399	0.206818	0.508832	0.588873	0.384454	0.311942	0.00153096							0.486787	0.0829505
40	1.53225	1.9566	0.418339	0.313856	0.837587	1.03305	0.795957	0.211559	0.661023	0.404265	0.445474	0.149237	0.899629	0.874646	0.318477	0.833228	0.851876	0.520548	0.409508	0.0490993							0.67581	0.104127
50	1.53765	2.21017	0.511967	0.384774	1.00812	1.43597	1.01738	0.232164	0.886355	0.503149	0.459772	0.294845	0.981787	1.15681	0.46989	0.971835	0.998709	0.604992	0.507874	0.117231							0.814572	0.114658
60	1.5302	2.24721	0.542574	0.46289	1.14836	1.67707	1.09323	0.245817	1.14293	0.496749	0.439003	0.359297	1.20128	1.18999	0.565365	1.14086	1.12089	0.362851	0.594414	0.219052							0.889001	0.121667
70	1.49541	2.31966	0.569198	0.471685	1.29951	1.80079	1.28991	0.271302	1.41841	0.523116	0.461232	0.417031	1.23931	1.30205	0.684783	1.29501	1.20301	0.354515	0.608674	0.311146							0.966787	0.128028
80	1.42725	2.37963	0.626437	0.48849	1.42366	1.9226	1.38991	0.321057	1.62484	0.561133	0.46372	0.465645	1.34027	1.40278	0.774795	1.46167	1.22618	0.345894	0.679628	0.377766							1.03517	0.133505
90	1.42512	2.36585	0.608478	0.526767	1.48359	1.88181	1.38676	0.307772	1.84938	0.556469	0.460263	0.513634	1.40359	1.35282	0.813499	1.55545	1.27924	0.3474	0.712077	0.438762							1.06344	0.135352
	PS19-fE4/Syn1-Cre
Stim (uA)	Jan 11 s1	Jan 11 s2	Jan 11 s3	Jan 11 s4	Jan 11 s5	Jan 11 s6	Jan 12 s1	Jan 12 s2	Jan 12 s3	Jan 12 s4	Jan 12 s5	Jan 12 s6	Jan 12 s7	Jan 31 s1	Jan 31 s2	Jan 31 s3	Jan 31 s4	Jan 31 s5	Jan 31 s6	Jan 31 s7	Feb 16 s1	Feb 16 s2	Feb 16 s3	Feb 16 s4	Feb 16 s5		Average	SEM
20	0.0921339	0.0351985	0.0616602	0.330068	0.056576	0.0374913	0.173479	0.191599	0.0762492	0.0710525	0.00789762	0.147961	0.0191565	0.170851	0	0	0.0335594	0.0617206	0.119826	0.0564342	0.135369	0.0974742	0.021274	0.0176856	0.0124754		0.0871457	0.0182708
30	0.330534	0.12087	0.104238	0.775971	0.0642687	0.203792	0.449747	0.458423	0.186063	0.266332	0.0511967	0.317059	0.0486276	0.662114	0.00944752	0.0427672	0.155338	0.0763751	0.301269	0.11773	0.465139	0.395839	0.114264	0.176739	0.114243		0.237108	0.0474758
40	0.503466	0.177125	0.123755	1.17434	0.0810921	0.44268	0.720352	0.674352	0.327688	0.429008	0.0742972	0.374276	0.122018	0.939518	0.0607877	0.105235	0.247368	0.0992504	0.494865	0.180179	0.695036	0.76436	0.240035	0.325778	0.178008		0.367582	0.0697905
50	0.744037	0.207789	0.201114	1.37971	0.142895	0.599906	0.833098	0.804201	0.37349	0.52166	0.09178	0.497319	0.153937	1.19442	0.202458	0.112719		0.126628	0.696856	0.193944	0.843387	1.06952	0.338931	0.44748	0.23423		0.477787	0.0877801
60	0.936344	0.212331	0.217664	1.57254	0.133682	0.71254	1.07616	0.921473	0.420567	0.554036	0.108253	0.591863	0.581346	1.29896	0.16281	0.208006	0.364578	0.140005	0.709321	0.217603	0.937803	1.30625	0.39354	0.52915	0.311956		0.557004	0.094781
70	1.14661	0.221847	0.22795	1.6619	0.131097	0.815935	1.155	1.01022	0.45583	0.67731	0.124168	0.646669	0.772861	1.47295	0.23304	0.21235	0.377814	0.16221	0.792554	0.235557	1.01301	1.46072	0.430304	0.57211	0.352113		0.626694	0.104875
80	1.46768	0.234906	0.249029	1.67479	0.178296	0.929274	1.24167	1.03986	0.514004	0.756189	0.119839	0.797618	0.936311	1.60304	0.280366	0.242582	0.432216	0.154363	0.865673	0.244756	1.09416	1.59171	0.456144	0.609122	0.397067		0.698123	0.113988
90	1.54713	0.248513	0.608478	1.81584	0.165503	0.981282	1.32772	1.02815	0.529025	0.756986	0.135917	0.811439	1.00728	1.71919	0.293753	0.256549	0.500516	0.171139	0.858708	0.259763	1.2246	1.65539	0.455245	0.630428	0.42595		0.751144	0.119049
	PS19-fE3
Stim (uA)	Jan 25 s1	Jan 25 s2	Jan 25 s3	Jan 25 s4	Jan 25 s5	Jan 25 s6	Jan 25 s7	Jan 25 s8	Jan 26 s1	Jan 26 s2	Jan 26 s3	Jan 26 s4	Jan 26 s5														Average	SEM
20	0.0426583	0.0268286	0.000595068	0.00680017	0.0814833	0.00361635	0.0136523	0.0470273	0.00479369	0.0189626	0.0233964	0.0189626	0.00521002														0.0226144	0.00635741
30	0.151027	0.0136239	0.0142282	0.0451628	0.163406	0.00902605	0.0611817	0.153504	0.00439675	0.0602412	0.276083	0.0602412	0.0484379														0.0815816	0.0224537
40	0.215124	0.164379	0.0173785	0.0415956	0.259232	0.0280819	0.0914549	0.229427	0.0158295	0.0795116	0.446197	0.0795116	0.0811102														0.134526	0.0346802
50	0.320192	0.191855	0.00466567	0.0470362	0.333965	0.0334748	0.118084	0.272998	0.0673491	0.095988	0.629217	0.095988	0.131164														0.180152	0.0478285
60	0.354379	0.23259	0.0994222	0.0678762	0.358712	0.0560086	0.139035	0.31859	0.344849	0.107844	0.798192	0.107844	0.145														0.240796	0.0562367
70	0.418264	0.292104	0.0211881	0.067216	0.42285	0.053763	0.161261	0.338074		0.117932	0.930268	0.117932	0.189129														0.260832	0.0728123
80	0.448868	0.364023	0.0916716	0.0766899	0.478189	0.0833983	0.181274	0.341897	0.408198	0.122456	1.05178	0.122456	0.172853														0.303366	0.0746786
90	0.544619	0.435943	0.162155	0.0861637	0.533529	0.113034	0.201288	0.345721	0.471547	0.126981	1.1733	0.126981	0.156577														0.344449	0.0836357

## Sheet: Fig 4b
Mouse ID	fPSP Slope Gain (mV/s*µA)
PS19-fE4
Jan 11 s1	0.0378592		ANOVA summary			Multiple Comparisons
Jan 11 s2	0.0534054		F	10.67		Number of families	1
Jan 11 s3	0.0146816		P value	0.0001		Number of comparisons per family	3
Jan 11 s4	0.0104897		P value summary	***		Alpha	0.05
Jan 11 s5	0.0258697		Significant diff. among means (P < 0.05)?	Yes
Jan 12 s1	0.0420925		R squared	0.2796		Tukey's multiple comparisons test	Mean Diff.	95.00% CI of diff.	Below threshold?	Summary	Adjusted P Value
Jan 12 s2	0.0268124					PS19-fE4 vs. PS19-fE4 Syn1-cre	0.008995	0.001666 to 0.01632	Yes	*	0.0125
Jan 12 s3	0.00532638		Brown-Forsythe test			PS19-fE4 vs. PS19-fE3	0.01634	0.007634 to 0.02504	Yes	****	<0.0001
Jan 12 s4	0.0260083		F (DFn, DFd)	4.670 (2, 55)		PS19-fE4 Syn1-cre vs. PS19-fE3	0.007342	-0.001012 to 0.01570	No	ns	0.0957
Jan 12 s5	0.013879		P value	0.0134
Jan 12 s6	0.0103806		P value summary	*		Test details	Mean 1	Mean 2	Mean Diff.	SE of diff.	n1	n2	q	DF
Jan 31 s2	0.0107972		Are SDs significantly different (P < 0.05)?	Yes		PS19-fE4 vs. PS19-fE4 Syn1-cre	0.02159	0.0126	0.008995	0.003043	20	25	4.181	55
Jan 31 s3	0.0215818					PS19-fE4 vs. PS19-fE3	0.02159	0.005256	0.01634	0.003613	20	13	6.394	55
Jan 31 s4	0.0305583		Bartlett's test			PS19-fE4 Syn1-cre vs. PS19-fE3	0.0126	0.005256	0.007342	0.003468	25	13	2.994	55
Jan 31 s5	0.0129612		Bartlett's statistic (corrected)	9.544
Jan 31 s6	0.030695		P value	0.0085
Feb 15 s2	0.026034		P value summary	**
Feb 15 s3	0.0155447		Are SDs significantly different (P < 0.05)?	Yes
Feb 15 s4	0.0130216
Feb 15 s5	0.00385831		ANOVA table	SS
			Treatment (between columns)	0.002196
Mean	0.0215929		Residual (within columns)	0.005658
SEM	0.00289342		Total	0.007854
PS19-fE4/Syn1-Cre			Data summary
Jan 11 s1	0.0212864		Number of treatments (columns)	3
Jan 11 s2	0.00574027		Number of values (total)	58
Jan 11 s3	0.0043788
Jan 11 s4	0.0308867
Jan 11 s5	0.0027578
Jan 11 s6	0.0192613
Jan 12 s1	0.0218872
Jan 12 s2	0.0205373
Jan 12 s3	0.0103335
Jan 12 s4	0.015145
Jan 12 s5	0.00274748
Jan 12 s6	0.0110529
Jan 12 s7	0.00477732
Jan 31 s1	0.0334811
Jan 31 s2	0.00658713
Jan 31 s3	0.00400624
Jan 31 s4	0.00681549
Jan 31 s5	0.00218266
Jan 31 s6	0.0142615
Jan 31 s7	0.00313384
Feb 16 s1	0.0156634
Feb 16 s2	0.0303641
Feb 16 s3	0.00936723
Feb 16 s4	0.0117893
Feb 16 s5	0.00649361
Mean	0.0125975
SEM	0.001889
PS19-fE3
Jan 25 s1	0.008967
Jan 25 s2	0.00645835
Jan 25 s3	0.00015362
Jan 25 s4	0.00117141
Jan 25 s5	0.0085327
Jan 25 s6	0.00108631
Jan 25 s7	0.00343569
Jan 25 s8	0.00753835
Jan 26 s1	0.00199099
Jan 26 s2	0.00250346
Jan 26 s3	0.0198758
Jan 26 s4	0.00250346
Jan 26 s5	0.00410533
Mean	0.00525557
SEM	0.00146641
