# Supplementary material for: Neuronal APOE4 removal protects against tau-mediated gliosis, neurodegeneration and myelin deficits
Source: Nat Aging. 2023 Feb 20;3(3):275–96. doi: 10.1038/s43587-023-00368-3 (PMC10154214; doi:10.1038/s43587-023-00368-3)
Supplement: Source Data Fig. 6 — Statistical source data for Fig. 6b,c,e,f,h,i,k,l. [file 43587_2023_368_MOESM14_ESM.xlsx]

## Sheet: Fig. 6b
Mouse ID	% Iba1 Coverage Area
PS19-fE4-83	22.63		ANOVA summary
PS19-fE4-97	25.59		F	56.09
PS19-fE4-161	14.92		P value	<0.0001
PS19-fE4-166	30.92		P value summary	****
PS19-fE4-111	18.29		Significant diff. among means (P < 0.05)?	Yes
PS19-fE4-109	6		R squared	0.6975
PS19-fE4-146	6.08
PS19-fE4-132	24.06		Tukey's multiple comparisons test	Mean Diff.	95.00% CI of diff.	Below threshold?	Summary	Adjusted P Value
PS19-fE4-136	35		PS19-fE4 vs. PS19-fE4/Syn1-Cre	18.26	13.78 to 22.73	Yes	****	<0.0001
PS19-fE4-201	21.09		PS19-fE4 vs. PS19-fE3	14.38	10.11 to 18.64	Yes	****	<0.0001
PS19-fE4-189	13.37		PS19-fE4 vs. PS19-fE3/Syn1-Cre	18.25	13.60 to 22.89	Yes	****	<0.0001
PS19-fE4-199	17.31		PS19-fE4/Syn1-Cre vs. PS19-fE3	-3.881	-8.574 to 0.8129	No	ns	0.1403
PS19-fE4-237	26.87		PS19-fE4/Syn1-Cre vs. PS19-fE3/Syn1-Cre	-0.007843	-5.048 to 5.032	No	ns	>0.9999
PS19-fE4-238	28.65		PS19-fE3 vs. PS19-fE3/Syn1-Cre	3.873	-0.9869 to 8.733	No	ns	0.1643
PS19-fE4-169	8.68
PS19-fE4-245	26.42
PS19-fE4-145	25.88
PS19-fE4-129	30.51
PS19-fE4-156	31.49
PS19-fE4-158	14.63
PS19-fE4-309	31.11
PS19-fE4-127	29.11
PS19-fE4-131	21.52
PS19-fE4-81	4.79
PS19-fE4-154	20.2
Mean	21.4
SEM	1.76
PS19-fE4/Syn1-Cre-36	1.02
PS19-fE4/Syn1-Cre-142	4.79
PS19-fE4/Syn1-Cre-143	1.68
PS19-fE4/Syn1-Cre-112	1.78
PS19-fE4/Syn1-Cre- 211	2.77
PS19-fE4/Syn1-Cre-263	4.09
PS19-fE4/Syn1-Cre-267	2.49
PS19-fE4/Syn1-Cre-293	3
PS19-fE4/Syn1-Cre-287	4.66
PS19-fE4/Syn1-Cre-289	3.95
PS19-fE4/Syn1-Cre-302	1.51
PS19-fE4/Syn1-Cre-256	6.25
PS19-fE4/Syn1-Cre-274	2.11
PS19-fE4/Syn1-Cre-303	5.19
PS19-fE4/Syn1-Cre-304	5.86
PS19-fE4/Syn1-Cre-305	1.17
PS19-fE4/Syn1-Cre-322	1.21
Mean	3.14
SEM	0.421
PS19-fE3-136	5.94
PS19-fE3-154	7.01
PS19-fE3-203	14.88
PS19-fE3-179	7.22
PS19-fE3-180	3.53
PS19-fE3-169	11.94
PS19-fE3-307	11.11
PS19-fE3-391	7.53
PS19-fE3-146	6.47
PS19-fE3-147	8.68
PS19-fE3-156	3.98
PS19-fE3-140	6.11
PS19-fE3-204	5.87
PS19-fE3-205	9.29
PS19-fE3-152	7.88
PS19-fE3-56	1.53
PS19-fE3-59	1.54
PS19-fE3-60	4.39
PS19-fE3-157	7.02
PS19-fE3-158	8.67
Mean	7.03
SEM	0.737
PS19-fE3/Syn1-Cre-62	1.88
PS19-fE3/Syn1-Cre-74	2.775
PS19-fE3/Syn1-Cre-97	2.235
PS19-fE3/Syn1-Cre-126	3.295
PS19-fE3/Syn1-Cre-117	4.155
PS19-fE3/Syn1-Cre-129	4.59
PS19-fE3/Syn1-Cre-145	2.15
PS19-fE3/Syn1-Cre-192	2.93
PS19-fE3/Syn1-Cre-230	2.66
PS19-fE3/Syn1-Cre-229	4.495
PS19-fE3/Syn1-Cre-220	6.74
PS19-fE3/Syn1-Cre-173	1.525
PS19-fE3/Syn1-Cre-306	2.87
PS19-fE3/Syn1-Cre-388	2.51
PS19-fE3/Syn1-Cre-323	2.54
Mean	3.15
SEM	0.346

## Sheet: Fig. 6c
Mouse ID	% Iba1 Coverage Area	Hippocampal Volume (mm^3)
PS19-fE4-83	22.63	7.82		Best-fit values
PS19-fE4-97	25.59	3.39		Slope	-0.1243
PS19-fE4-161	14.92	6.69		Y-intercept	8.701
PS19-fE4-166	30.92	3.57		X-intercept	70.01
PS19-fE4-111	18.29	4.56		1/slope	-8.046
PS19-fE4-109	6	8.26
PS19-fE4-146	6.08	6.69		Std. Error
PS19-fE4-132	24.06	4.8		Slope	0.03737
PS19-fE4-136	35	3.23		Y-intercept	0.8624
PS19-fE4-201	21.09	5.75
PS19-fE4-189	13.37	5.87		95% Confidence Intervals
PS19-fE4-199	17.31	6.32		Slope	-0.2016 to -0.04697
PS19-fE4-237	26.87	5.67		Y-intercept	6.917 to 10.49
PS19-fE4-238	28.65	8.85		X-intercept	50.90 to 150.5
PS19-fE4-169	8.68	9.6
PS19-fE4-245	26.42	4.44		Goodness of Fit
PS19-fE4-145	25.88	5.7		R squared	0.3247
PS19-fE4-129	30.51	3.73		Sy.x	1.611
PS19-fE4-156	31.49	3.62
PS19-fE4-158	14.63	7.48		Is slope significantly non-zero?
PS19-fE4-309	31.11	7.21		F	11.06
PS19-fE4-127	29.11	8.04		DFn, DFd	1, 23
PS19-fE4-131	21.52	4.09		P value	0.0029
PS19-fE4-81	4.79	8.9		Deviation from zero?	Significant
PS19-fE4-154	20.2	6.75
				Equation	Y = -0.1243*X + 8.701

## Sheet: Fig. 6e
Mouse ID	% CD68 Coverage Area
PS19-fE4-83	7.45		ANOVA summary
PS19-fE4-97	17.88		F	35.62
PS19-fE4-161	7.86		P value	<0.0001
PS19-fE4-166	27.18		P value summary	****
PS19-fE4-111	14.78		Significant diff. among means (P < 0.05)?	Yes
PS19-fE4-109	1.06		R squared	0.5941
PS19-fE4-146	1.35
PS19-fE4-132	18.65		Tukey's multiple comparisons test	Mean Diff.	95.00% CI of diff.	Below threshold?	Summary	Adjusted P Value
PS19-fE4-136	29.5		PS19-fE4 vs. PS19-fE4/Syn1-Cre	12.99	8.976 to 17.01	Yes	****	<0.0001
PS19-fE4-201	11.6		PS19-fE4 vs. PS19-fE3	10.98	7.150 to 14.82	Yes	****	<0.0001
PS19-fE4-189	5.07		PS19-fE4 vs. PS19-fE3/Syn1-Cre	12.66	8.482 to 16.83	Yes	****	<0.0001
PS19-fE4-199	8.71		PS19-fE4/Syn1-Cre vs. PS19-fE3	-2.01	-6.226 to 2.206	No	ns	0.5952
PS19-fE4-237	15.75		PS19-fE4/Syn1-Cre vs. PS19-fE3/Syn1-Cre	-0.3376	-4.865 to 4.190	No	ns	0.9973
PS19-fE4-238	20.35		PS19-fE3 vs. PS19-fE3/Syn1-Cre	1.672	-2.693 to 6.037	No	ns	0.7457
PS19-fE4-169	4.02
PS19-fE4-245	20.31
PS19-fE4-145	20.09
PS19-fE4-129	25.49
PS19-fE4-156	19.85
PS19-fE4-158	8.99
PS19-fE4-309	19.5
PS19-fE4-127	17.85
PS19-fE4-131	14.93
PS19-fE4-81	1.87
PS19-fE4-154	10.45
Mean	14.02
SEM	1.62
PS19-fE4/Syn1-Cre-36	0.66
PS19-fE4/Syn1-Cre-142	1.47
PS19-fE4/Syn1-Cre-143	0.9
PS19-fE4/Syn1-Cre-112	1.3
PS19-fE4/Syn1-Cre- 211	1.04
PS19-fE4/Syn1-Cre-263	1.48
PS19-fE4/Syn1-Cre-267	0.57
PS19-fE4/Syn1-Cre-293	1.16
PS19-fE4/Syn1-Cre-287	1.57
PS19-fE4/Syn1-Cre-289	1.48
PS19-fE4/Syn1-Cre-302	0.65
PS19-fE4/Syn1-Cre-256	1.1
PS19-fE4/Syn1-Cre-274	0.96
PS19-fE4/Syn1-Cre-303	1.01
PS19-fE4/Syn1-Cre-304	1.25
PS19-fE4/Syn1-Cre-305	0.42
PS19-fE4/Syn1-Cre-322	0.45
Mean	1.02
SEM	0.091
PS19-fE3-136	2.54
PS19-fE3-154	2.15
PS19-fE3-203	10.98
PS19-fE3-179	3
PS19-fE3-180	1.36
PS19-fE3-169	8.95
PS19-fE3-307	2.88
PS19-fE3-391	2.35
PS19-fE3-146	1.94
PS19-fE3-147	3.09
PS19-fE3-156	1.71
PS19-fE3-140	2.41
PS19-fE3-204	2.12
PS19-fE3-205	4.85
PS19-fE3-152	2.41
PS19-fE3-56	0.5
PS19-fE3-59	0.77
PS19-fE3-60	1.35
PS19-fE3-157	1.79
PS19-fE3-158	3.6
Mean	3.03
SEM	0.577
PS19-fE3/Syn1-Cre-62	1.115
PS19-fE3/Syn1-Cre-74	0.665
PS19-fE3/Syn1-Cre-97	1.14
PS19-fE3/Syn1-Cre-126	1.35
PS19-fE3/Syn1-Cre-117	1.755
PS19-fE3/Syn1-Cre-129	1.44
PS19-fE3/Syn1-Cre-145	1.05
PS19-fE3/Syn1-Cre-192	1.174
PS19-fE3/Syn1-Cre-230	1.145
PS19-fE3/Syn1-Cre-229	1.98
PS19-fE3/Syn1-Cre-220	3.265
PS19-fE3/Syn1-Cre-173	0.73
PS19-fE3/Syn1-Cre-306	1.7
PS19-fE3/Syn1-Cre-388	1.46
PS19-fE3/Syn1-Cre-323	0.51
Mean	1.36
SEM	0.17

## Sheet: Fig. 6f
Mouse ID	% CD68 Coverage Area	Hippocampal Volume (mm^3)
PS19-fE4-83	7.45	7.82		Best-fit values
PS19-fE4-97	17.88	3.39		Slope	-0.1563
PS19-fE4-161	7.86	6.69		Y-intercept	8.233
PS19-fE4-166	27.18	3.57		X-intercept	52.67
PS19-fE4-111	14.78	4.56		1/slope	-6.398
PS19-fE4-109	1.06	8.26
PS19-fE4-146	1.35	6.69		Std. Error
PS19-fE4-132	18.65	4.8		Slope	0.03681
PS19-fE4-136	29.5	3.23		Y-intercept	0.5938
PS19-fE4-201	11.6	5.75
PS19-fE4-189	5.07	5.87		95% Confidence Intervals
PS19-fE4-199	8.71	6.32		Slope	-0.2325 to -0.08016
PS19-fE4-237	15.75	5.67		Y-intercept	7.005 to 9.461
PS19-fE4-238	20.35	8.85		X-intercept	39.61 to 89.78
PS19-fE4-169	4.02	9.6
PS19-fE4-245	20.31	4.44		Goodness of Fit
PS19-fE4-145	20.09	5.7		R squared	0.4394
PS19-fE4-129	25.49	3.73		Sy.x	1.468
PS19-fE4-156	19.85	3.62
PS19-fE4-158	8.99	7.48		Is slope significantly non-zero?
PS19-fE4-309	19.5	7.21		F	18.03
PS19-fE4-127	17.85	8.04		DFn, DFd	1, 23
PS19-fE4-131	14.93	4.09		P value	0.0003
PS19-fE4-81	1.87	8.9		Deviation from zero?	Significant
PS19-fE4-154	10.45	6.75
				Equation	Y = -0.1563*X + 8.233

## Sheet: Fig. 6h
Mouse ID	% GFAP Coverage Area
PS19-fE4-83	14.22		ANOVA summary
PS19-fE4-97	14.2		F	28.89
PS19-fE4-161	10.65		P value	<0.0001
PS19-fE4-166	28.08		P value summary	****
PS19-fE4-111	24.4		Significant diff. among means (P < 0.05)?	Yes
PS19-fE4-109	10.88		R squared	0.5428
PS19-fE4-146	10.5
PS19-fE4-132	9.87		Tukey's multiple comparisons test	Mean Diff.	95.00% CI of diff.	Below threshold?	Summary	Adjusted P Value
PS19-fE4-136	16.21		PS19-fE4 vs. PS19-fE4/Syn1-Cre	14.48	8.816 to 20.14	Yes	****	<0.0001
PS19-fE4-201	11.6		PS19-fE4 vs. PS19-fE3	12.5	7.102 to 17.91	Yes	****	<0.0001
PS19-fE4-189	13.65		PS19-fE4 vs. PS19-fE3/Syn1-Cre	18.56	12.68 to 24.44	Yes	****	<0.0001
PS19-fE4-199	10.73		PS19-fE4/Syn1-Cre vs. PS19-fE3	-1.973	-7.914 to 3.968	No	ns	0.8187
PS19-fE4-237	11.87		PS19-fE4/Syn1-Cre vs. PS19-fE3/Syn1-Cre	4.085	-2.295 to 10.46	No	ns	0.3398
PS19-fE4-238	22.27		PS19-fE3 vs. PS19-fE3/Syn1-Cre	6.057	-0.09389 to 12.21	No	ns	0.0552
PS19-fE4-169	17.75
PS19-fE4-245	39.55
PS19-fE4-145	26.15
PS19-fE4-129	38.28
PS19-fE4-156	39.84
PS19-fE4-158	27.87
PS19-fE4-309	42.8
PS19-fE4-127	38.08
PS19-fE4-131	37.66
PS19-fE4-81	16.73
PS19-fE4-154	31.75
Mean	22.62
SEM	2.29
PS19-fE4/Syn1-Cre-36	11.24
PS19-fE4/Syn1-Cre-142	7.47
PS19-fE4/Syn1-Cre-143	9.6675
PS19-fE4/Syn1-Cre-112	8.29
PS19-fE4/Syn1-Cre- 211	11.745
PS19-fE4/Syn1-Cre-263	9.18
PS19-fE4/Syn1-Cre-267	8.085
PS19-fE4/Syn1-Cre-293	9.835
PS19-fE4/Syn1-Cre-287	5.675
PS19-fE4/Syn1-Cre-289	5.94
PS19-fE4/Syn1-Cre-302	8.535
PS19-fE4/Syn1-Cre-256	6.61
PS19-fE4/Syn1-Cre-274	10.445
PS19-fE4/Syn1-Cre-303	5.04
PS19-fE4/Syn1-Cre-304	9.23
PS19-fE4/Syn1-Cre-305	5.6
PS19-fE4/Syn1-Cre-322	5.895
Mean	8.14
SEM	0.508
PS19-fE3-136	7.78
PS19-fE3-154	8.445
PS19-fE3-203	9.915
PS19-fE3-179	11.105
PS19-fE3-180	9.44
PS19-fE3-169	11.18
PS19-fE3-307	11.485
PS19-fE3-391	7.195
PS19-fE3-146	7.54
PS19-fE3-147	9.455
PS19-fE3-156	7.745
PS19-fE3-140	4.57
PS19-fE3-204	12.285
PS19-fE3-205	10.22
PS19-fE3-152	7.975
PS19-fE3-56	15.345
PS19-fE3-59	10.39
PS19-fE3-60	11.17
PS19-fE3-157	12.71
PS19-fE3-158	16.425
Mean	10.12
SEM	0.626
PS19-fE3/Syn1-Cre-62	4.5
PS19-fE3/Syn1-Cre-74	1.95
PS19-fE3/Syn1-Cre-97	1.39
PS19-fE3/Syn1-Cre-126	5.49
PS19-fE3/Syn1-Cre-117	5.63
PS19-fE3/Syn1-Cre-129	3.54
PS19-fE3/Syn1-Cre-145	3.47
PS19-fE3/Syn1-Cre-192	4.55
PS19-fE3/Syn1-Cre-230	3.23
PS19-fE3/Syn1-Cre-229	7.39
PS19-fE3/Syn1-Cre-220	3
PS19-fE3/Syn1-Cre-173	2.36
PS19-fE3/Syn1-Cre-306	7.75
PS19-fE3/Syn1-Cre-388	5.6
PS19-fE3/Syn1-Cre-323	1.07
Mean	4.06
SEM	0.524

## Sheet: Fig. 6i
Mouse ID	% GFAP Coverage Area	Hippocampal Volume (mm^3)
PS19-fE4-83	14.22	7.82		Best-fit values
PS19-fE4-97	14.2	3.39		Slope	-0.03601
PS19-fE4-161	10.65	6.69		Y-intercept	6.856
PS19-fE4-166	28.08	3.57		X-intercept	190.4
PS19-fE4-111	24.4	4.56		1/slope	-27.77
PS19-fE4-109	10.88	8.26
PS19-fE4-146	10.5	6.69		Std. Error
PS19-fE4-132	9.87	4.8		Slope	0.03412
PS19-fE4-136	16.21	3.23		Y-intercept	0.8618
PS19-fE4-201	11.6	5.75
PS19-fE4-189	13.65	5.87		95% Confidence Intervals
PS19-fE4-199	10.73	6.32		Slope	-0.1066 to 0.03458
PS19-fE4-237	11.87	5.67		Y-intercept	5.073 to 8.639
PS19-fE4-238	22.27	8.85		X-intercept	78.56 to +infinity
PS19-fE4-169	17.75	9.6
PS19-fE4-245	39.55	4.44		Goodness of Fit
PS19-fE4-145	26.15	5.7		R squared	0.04618
PS19-fE4-129	38.28	3.73		Sy.x	1.915
PS19-fE4-156	39.84	3.62
PS19-fE4-158	27.87	7.48		Is slope significantly non-zero?
PS19-fE4-309	42.8	7.21		F	1.114
PS19-fE4-127	38.08	8.04		DFn, DFd	1, 23
PS19-fE4-131	37.66	4.09		P value	0.3023
PS19-fE4-81	16.73	8.9		Deviation from zero?	Not Significant
PS19-fE4-154	31.75	6.75
				Equation	Y = -0.03601*X + 6.856

## Sheet: Fig. 6k
Mouse ID	% S100β Coverage Area
PS19-fE4-83	4.79		ANOVA summary
PS19-fE4-97	5.43		F	21.1
PS19-fE4-161	4.45		P value	<0.0001
PS19-fE4-166	14.23		P value summary	****
PS19-fE4-111	9.89		Significant diff. among means (P < 0.05)?	Yes
PS19-fE4-109	1.8		R squared	0.4644
PS19-fE4-146	2.16
PS19-fE4-132	1.26		Tukey's multiple comparisons test	Mean Diff.	95.00% CI of diff.	Below threshold?	Summary	Adjusted P Value
PS19-fE4-136	5.43		PS19-fE4 vs. PS19-fE4/Syn1-Cre	6.283	3.693 to 8.872	Yes	****	<0.0001
PS19-fE4-201	2.79		PS19-fE4 vs. PS19-fE3	5.407	2.936 to 7.878	Yes	****	<0.0001
PS19-fE4-189	2.65		PS19-fE4 vs. PS19-fE3/Syn1-Cre	6.497	3.806 to 9.187	Yes	****	<0.0001
PS19-fE4-199	2.23		PS19-fE4/Syn1-Cre vs. PS19-fE3	-0.8755	-3.593 to 1.842	No	ns	0.8317
PS19-fE4-237	5.82		PS19-fE4/Syn1-Cre vs. PS19-fE3/Syn1-Cre	0.2138	-2.704 to 3.132	No	ns	0.9974
PS19-fE4-238	5.26		PS19-fE3 vs. PS19-fE3/Syn1-Cre	1.089	-1.724 to 3.903	No	ns	0.7395
PS19-fE4-169	9.91
PS19-fE4-245	18.86
PS19-fE4-145	7.56
PS19-fE4-129	9.71
PS19-fE4-156	18.11
PS19-fE4-158	8.39
PS19-fE4-309	9.9
PS19-fE4-127	15.5
PS19-fE4-131	15.82
PS19-fE4-81	6.09
PS19-fE4-154	6.94
Mean	7.79
SEM	1.04
PS19-fE4/Syn1-Cre-36	1.87
PS19-fE4/Syn1-Cre-142	1.31
PS19-fE4/Syn1-Cre-143	2.51
PS19-fE4/Syn1-Cre-112	2.13
PS19-fE4/Syn1-Cre- 211	3.02
PS19-fE4/Syn1-Cre-263	0.67
PS19-fE4/Syn1-Cre-267	2.04
PS19-fE4/Syn1-Cre-293	2.4
PS19-fE4/Syn1-Cre-287	0.6
PS19-fE4/Syn1-Cre-289	0.89
PS19-fE4/Syn1-Cre-302	0.89
PS19-fE4/Syn1-Cre-256	1
PS19-fE4/Syn1-Cre-274	1.71
PS19-fE4/Syn1-Cre-303	0.75
PS19-fE4/Syn1-Cre-304	2.49
PS19-fE4/Syn1-Cre-305	0.38
PS19-fE4/Syn1-Cre-322	1.12
Mean	1.51
SEM	0.196
PS19-fE3-136	1.04
PS19-fE3-154	0.75
PS19-fE3-203	2.71
PS19-fE3-179	1.94
PS19-fE3-180	1.19
PS19-fE3-169	3.71
PS19-fE3-307	1.97
PS19-fE3-391	0.7
PS19-fE3-146	1.8
PS19-fE3-147	1.98
PS19-fE3-156	2.07
PS19-fE3-140	0.42
PS19-fE3-204	3.42
PS19-fE3-205	1.5
PS19-fE3-152	1.79
PS19-fE3-56	4.47
PS19-fE3-59	1.29
PS19-fE3-60	3.24
PS19-fE3-157	4.82
PS19-fE3-158	7.03
Mean	2.39
SEM	0.367
PS19-fE3/Syn1-Cre-62	0.86
PS19-fE3/Syn1-Cre-74	0.64
PS19-fE3/Syn1-Cre-97	0.82
PS19-fE3/Syn1-Cre-126	1.73
PS19-fE3/Syn1-Cre-117	2.21
PS19-fE3/Syn1-Cre-129	0.87
PS19-fE3/Syn1-Cre-145	1.34
PS19-fE3/Syn1-Cre-192	1.95
PS19-fE3/Syn1-Cre-230	0.56
PS19-fE3/Syn1-Cre-229	2.04
PS19-fE3/Syn1-Cre-220	1.15
PS19-fE3/Syn1-Cre-173	0.84
PS19-fE3/Syn1-Cre-306	2.22
PS19-fE3/Syn1-Cre-388	1.55
PS19-fE3/Syn1-Cre-323	0.76
Mean	1.3
SEM	0.154

## Sheet: Fig. 6l
Mouse ID	% S100β Coverage Area	Hippocampal Volume (mm^3)
PS19-fE4-83	4.79	7.82		Best-fit values
PS19-fE4-97	5.43	3.39		Slope	-0.1077
PS19-fE4-161	4.45	6.69		Y-intercept	6.881
PS19-fE4-166	14.23	3.57		X-intercept	63.88
PS19-fE4-111	9.89	4.56		1/slope	-9.283
PS19-fE4-109	1.8	8.26
PS19-fE4-146	2.16	6.69		Std. Error
PS19-fE4-132	1.26	4.8		Slope	0.07356
PS19-fE4-136	5.43	3.23		Y-intercept	0.6854
PS19-fE4-201	2.79	5.75
PS19-fE4-189	2.65	5.87		95% Confidence Intervals
PS19-fE4-199	2.23	6.32		Slope	-0.2599 to 0.04444
PS19-fE4-237	5.82	5.67		Y-intercept	5.464 to 8.299
PS19-fE4-238	5.26	8.85		X-intercept	30.72 to +infinity
PS19-fE4-169	9.91	9.6
PS19-fE4-245	18.86	4.44		Goodness of Fit
PS19-fE4-145	7.56	5.7		R squared	0.08529
PS19-fE4-129	9.71	3.73		Sy.x	1.875
PS19-fE4-156	18.11	3.62
PS19-fE4-158	8.39	7.48		Is slope significantly non-zero?
PS19-fE4-309	9.9	7.21		F	2.145
PS19-fE4-127	15.5	8.04		DFn, DFd	1, 23
PS19-fE4-131	15.82	4.09		P value	0.1566
PS19-fE4-81	6.09	8.9		Deviation from zero?	Not Significant
PS19-fE4-154	6.94	6.75
				Equation	Y = -0.1077*X + 6.881
