# Supplementary material for: Neuronal APOE4 removal protects against tau-mediated gliosis, neurodegeneration and myelin deficits
Source: Nat Aging. 2023 Feb 20;3(3):275–96. doi: 10.1038/s43587-023-00368-3 (PMC10154214; doi:10.1038/s43587-023-00368-3)
Supplement: Source Data Extended Data Fig. 1 — Statistical source data for Extended Data Fig. 1i. [file 43587_2023_368_MOESM15_ESM.xlsx]

## Sheet: Ext. Data Fig. 1i
Mouse ID	ApoE ng/mg Tissue
PS19-fE4-83	194.94		ANOVA summary
PS19-fE4-97	222.57		F	2.903
PS19-fE4-161	170.68		P value	0.0415
PS19-fE4-166	205.39		P value summary	*
PS19-fE4-111	109.76		Significant diff. among means (P < 0.05)?	Yes
PS19-fE4-109	110.13		R squared	0.1198
PS19-fE4-146	121.43
PS19-fE4-132	114.7		Tukey's multiple comparisons test	Mean Diff.	95.00% CI of diff.	Below threshold?	Summary	Adjusted P Value
PS19-fE4-201	35.38		PS19-fE4 vs. PS19-fE4/Syn1-Cre	25.39	-16.34 to 67.13	No	ns	0.3832
PS19-fE4-189	67.24		PS19-fE4 vs. PS19-fE3	28.42	-14.59 to 71.43	No	ns	0.3103
PS19-fE4-199	282.9		PS19-fE4 vs. PS19-fE3/Syn1-Cre	53.2	4.143 to 102.3	Yes	*	0.0284
PS19-fE4-237	79.5		PS19-fE4/Syn1-Cre vs. PS19-fE3	3.025	-40.98 to 47.03	No	ns	0.9979
PS19-fE4-238	102.12		PS19-fE4/Syn1-Cre vs. PS19-fE3/Syn1-Cre	27.81	-22.13 to 77.75	No	ns	0.4621
PS19-fE4-169	96.93		PS19-fE3 vs. PS19-fE3/Syn1-Cre	24.79	-26.22 to 75.79	No	ns	0.5778
PS19-fE4-245	174.83
PS19-fE4-145	157.41
PS19-fE4-158	130.03
PS19-fE4-309	76.29
PS19-fE4-127	54.38
PS19-fE4-131	71.23
PS19-fE4-81	49.76
Mean	125.1
SEM	14.03
PS19-fE4/Syn1-Cre-36	170.45
PS19-fE4/Syn1-Cre-142	118.64
PS19-fE4/Syn1-Cre-112	75.3
PS19-fE4/Syn1-Cre- 211	108.18
PS19-fE4/Syn1-Cre-263	103.76
PS19-fE4/Syn1-Cre-293	147.6
PS19-fE4/Syn1-Cre-289	109.16
PS19-fE4/Syn1-Cre-302	114.86
PS19-fE4/Syn1-Cre-256	152.53
PS19-fE4/Syn1-Cre-274	127.36
PS19-fE4/Syn1-Cre-304	170.75
PS19-fE4/Syn1-Cre-322	109.26
PS19-fE4/Syn1-Cre-303	63.13
PS19-fE4/Syn1-Cre-490	41.54
PS19-fE4/Syn1-Cre-472	47.67
PS19-fE4/Syn1-Cre-485	39.81
PS19-fE4/Syn1-Cre-433	90.81
PS19-fE4/Syn1-Cre-434	49.85
PS19-fE4/Syn1-Cre-461	54.2
Mean	99.73
SEM	9.82
PS19-fE3-136	82.73
PS19-fE3-154	265.05
PS19-fE3-203	84.47
PS19-fE3-179	133.91
PS19-fE3-180	89.03
PS19-fE3-169	96.95
PS19-fE3-391	87.59
PS19-fE3-146	116.4
PS19-fE3-147	98.87
PS19-fE3-156	58.04
PS19-fE3-140	98.05
PS19-fE3-204	79.39
PS19-fE3-152	79.88
PS19-fE3-56	77.05
PS19-fE3-59	74.01
PS19-fE3-157	65.07
PS19-fE3-158	57.48
Mean	96.7
SEM	11.52
PS19-fE3/Syn1-Cre-74	69.54
PS19-fE3/Syn1-Cre-97	84.2
PS19-fE3/Syn1-Cre-126	93.92
PS19-fE3/Syn1-Cre-129	51.43
PS19-fE3/Syn1-Cre-192	67.75
PS19-fE3/Syn1-Cre-230	68.22
PS19-fE3/Syn1-Cre-229	44.4
PS19-fE3/Syn1-Cre-220	125.82
PS19-fE3/Syn1-Cre-173	17.94
PS19-fE3/Syn1-Cre-388	88.97
PS19-fE3/Syn1-Cre-323	78.92
Mean	71.92
SEM	8.53
