# Supplementary material for: Neuronal APOE4 removal protects against tau-mediated gliosis, neurodegeneration and myelin deficits
Source: Nat Aging. 2023 Feb 20;3(3):275–96. doi: 10.1038/s43587-023-00368-3 (PMC10154214; doi:10.1038/s43587-023-00368-3)
Supplement: Source Data Extended Data Fig. 2 — Statistical source data for Extended Data Fig. 2f–j. [file 43587_2023_368_MOESM16_ESM.xlsx]

## Sheet: Ext. Data Fig. 2a
Mouse ID	Total Tau (ng/mg tissue) in All Fractions
PS19-fE4-83	317.19		ANOVA summary
PS19-fE4-97	504.24		F	2.029
PS19-fE4-161	455.25		P value	0.1187
PS19-fE4-166	715.44		P value summary	ns
PS19-fE4-111	114.06		Significant diff. among means (P < 0.05)?	No
PS19-fE4-109	147.24		R squared	0.08684
PS19-fE4-146	291.72
PS19-fE4-132	371.33		Tukey's multiple comparisons test	Mean Diff.	95.00% CI of diff.	Below threshold?	Summary	Adjusted P Value
PS19-fE4-201	271.76		PS19-fE4 vs. PS19-fE4/Syn1-Cre	80.71	-28.46 to 189.9	No	ns	0.2179
PS19-fE4-189	58.35		PS19-fE4 vs. PS19-fE3	34.53	-77.97 to 147.0	No	ns	0.8497
PS19-fE4-199	212.82		PS19-fE4 vs. PS19-fE3/Syn1-Cre	102.1	-26.23 to 230.4	No	ns	0.1646
PS19-fE4-237	337.15		PS19-fE4/Syn1-Cre vs. PS19-fE3	-46.18	-161.3 to 68.93	No	ns	0.7159
PS19-fE4-238	151.91		PS19-fE4/Syn1-Cre vs. PS19-fE3/Syn1-Cre	21.39	-109.2 to 152.0	No	ns	0.9728
PS19-fE4-169	82.65		PS19-fE3 vs. PS19-fE3/Syn1-Cre	67.57	-65.85 to 201.0	No	ns	0.5438
PS19-fE4-245	98.16
PS19-fE4-145	83.65
PS19-fE4-158	302.25
PS19-fE4-309	154.25
PS19-fE4-127	366.31
PS19-fE4-131	254.62
PS19-fE4-81	36.29
Mean	253.6
SEM	37.12
PS19-fE4/Syn1-Cre-36	285.47
PS19-fE4/Syn1-Cre-142	280.81
PS19-fE4/Syn1-Cre-112	191.21
PS19-fE4/Syn1-Cre- 211	194.98
PS19-fE4/Syn1-Cre-263	411.93
PS19-fE4/Syn1-Cre-293	219.26
PS19-fE4/Syn1-Cre-289	35.76
PS19-fE4/Syn1-Cre-302	299.52
PS19-fE4/Syn1-Cre-256	240.72
PS19-fE4/Syn1-Cre-274	38.85
PS19-fE4/Syn1-Cre-304	172.42
PS19-fE4/Syn1-Cre-322	124.37
PS19-fE4/Syn1-Cre-303	78.98
PS19-fE4/Syn1-Cre-490	102.16
PS19-fE4/Syn1-Cre-472	118.16
PS19-fE4/Syn1-Cre-485	115.31
PS19-fE4/Syn1-Cre-433	170.74
PS19-fE4/Syn1-Cre-434	134.69
PS19-fE4/Syn1-Cre-461	70.55
Mean	172.9
SEM	22.7
PS19-fE3-136	365.73
PS19-fE3-154	461.58
PS19-fE3-203	309.54
PS19-fE3-179	340.17
PS19-fE3-180	317.25
PS19-fE3-169	206.66
PS19-fE3-391	254.12
PS19-fE3-146	25.07
PS19-fE3-147	306.16
PS19-fE3-156	312.44
PS19-fE3-140	221.74
PS19-fE3-204	5.89
PS19-fE3-152	261.65
PS19-fE3-56	218.77
PS19-fE3-59	61.28
PS19-fE3-157	28.32
PS19-fE3-158	28.73
Mean	219.1
SEM	33.92
PS19-fE3/Syn1-Cre-74	16.16
PS19-fE3/Syn1-Cre-97	131.18
PS19-fE3/Syn1-Cre-126	134.23
PS19-fE3/Syn1-Cre-129	140.33
PS19-fE3/Syn1-Cre-192	200.95
PS19-fE3/Syn1-Cre-230	196.88
PS19-fE3/Syn1-Cre-229	159.33
PS19-fE3/Syn1-Cre-220	170.16
PS19-fE3/Syn1-Cre-173	179.26
PS19-fE3/Syn1-Cre-388	173.29
PS19-fE3/Syn1-Cre-323	165.29
Mean	151.6
SEM	15.23

## Sheet: Ext. Data Fig. 2b
Mouse ID	Total Tau (ng/mg tissue) in RAB Fraction
PS19-fE4-83	238.39		ANOVA summary
PS19-fE4-97	274.9		F	2.658
PS19-fE4-161	290.61		P value	0.0557
PS19-fE4-166	394.41		P value summary	ns
PS19-fE4-111	53.83		Significant diff. among means (P < 0.05)?	No
PS19-fE4-109	53.81		R squared	0.1108
PS19-fE4-146	206.76
PS19-fE4-132	224.94		Tukey's multiple comparisons test	Mean Diff.	95.00% CI of diff.	Below threshold?	Summary	Adjusted P Value
PS19-fE4-201	149.07		PS19-fE4 vs. PS19-fE4/Syn1-Cre	59.8	-8.437 to 128.0	No	ns	0.106
PS19-fE4-189	30.85		PS19-fE4 vs. PS19-fE3	9.261	-61.05 to 79.57	No	ns	0.9855
PS19-fE4-199	110.24		PS19-fE4 vs. PS19-fE3/Syn1-Cre	60.51	-19.71 to 140.7	No	ns	0.2026
PS19-fE4-237	212.04		PS19-fE4/Syn1-Cre vs. PS19-fE3	-50.54	-122.5 to 21.41	No	ns	0.2587
PS19-fE4-238	34.73		PS19-fE4/Syn1-Cre vs. PS19-fE3/Syn1-Cre	0.7076	-80.94 to 82.36	No	ns	>0.9999
PS19-fE4-169	187.35		PS19-fE3 vs. PS19-fE3/Syn1-Cre	51.25	-32.15 to 134.6	No	ns	0.3743
PS19-fE4-245	230.92
PS19-fE4-145	157.08
PS19-fE4-158	24.13
PS19-fE4-309	55.06
PS19-fE4-127	26.14
PS19-fE4-131	97.42
PS19-fE4-81	63.23
Mean	148.4
SEM	22.97
PS19-fE4/Syn1-Cre-36	146.46
PS19-fE4/Syn1-Cre-142	122.82
PS19-fE4/Syn1-Cre-112	113.49
PS19-fE4/Syn1-Cre- 211	125.67
PS19-fE4/Syn1-Cre-263	163.24
PS19-fE4/Syn1-Cre-293	157.22
PS19-fE4/Syn1-Cre-289	8.38
PS19-fE4/Syn1-Cre-302	192.4
PS19-fE4/Syn1-Cre-256	80.18
PS19-fE4/Syn1-Cre-274	13.14
PS19-fE4/Syn1-Cre-304	94.3
PS19-fE4/Syn1-Cre-322	60.94
PS19-fE4/Syn1-Cre-303	39.26
PS19-fE4/Syn1-Cre-490	47.32
PS19-fE4/Syn1-Cre-472	53.92
PS19-fE4/Syn1-Cre-485	74.42
PS19-fE4/Syn1-Cre-433	134.4
PS19-fE4/Syn1-Cre-434	25.71
PS19-fE4/Syn1-Cre-461	29.67
Mean	88.58
SEM	12.75
PS19-fE3-136	261.83
PS19-fE3-154	297.27
PS19-fE3-203	200.08
PS19-fE3-179	226.89
PS19-fE3-180	190.1
PS19-fE3-169	136.87
PS19-fE3-391	161.15
PS19-fE3-146	17.59
PS19-fE3-147	177.5
PS19-fE3-156	189.34
PS19-fE3-140	141.06
PS19-fE3-204	5.89
PS19-fE3-152	167.98
PS19-fE3-56	144.19
PS19-fE3-59	41.98
PS19-fE3-157	2.46
PS19-fE3-158	2.78
Mean	139.1
SEM	22.58
PS19-fE3/Syn1-Cre-74	12.43
PS19-fE3/Syn1-Cre-97	73.35
PS19-fE3/Syn1-Cre-126	77.9
PS19-fE3/Syn1-Cre-129	61.14
PS19-fE3/Syn1-Cre-192	131.7
PS19-fE3/Syn1-Cre-230	117.54
PS19-fE3/Syn1-Cre-229	113.32
PS19-fE3/Syn1-Cre-220	95.17
PS19-fE3/Syn1-Cre-173	114.18
PS19-fE3/Syn1-Cre-388	98.95
PS19-fE3/Syn1-Cre-323	70.87
Mean	87.87
SEM	10.15

## Sheet: Ext. Data Fig. 2c
Mouse ID	Total Tau (ng/mg tissue) in RIPA Fraction
PS19-fE4-83	74.36		ANOVA summary
PS19-fE4-97	215.25		F	1.88
PS19-fE4-161	158.09		P value	0.1419
PS19-fE4-166	316.9		P value summary	ns
PS19-fE4-111	59.32		Significant diff. among means (P < 0.05)?	No
PS19-fE4-109	93.17		R squared	0.08097
PS19-fE4-146	84.96
PS19-fE4-132	146.4		Tukey's multiple comparisons test	Mean Diff.	95.00% CI of diff.	Below threshold?	Summary	Adjusted P Value
PS19-fE4-201	122.69		PS19-fE4 vs. PS19-fE4/Syn1-Cre	24.19	-21.35 to 69.72	No	ns	0.5032
PS19-fE4-189	27.26		PS19-fE4 vs. PS19-fE3	29.22	-17.70 to 76.14	No	ns	0.3624
PS19-fE4-199	101.63		PS19-fE4 vs. PS19-fE3/Syn1-Cre	44.67	-8.855 to 98.19	No	ns	0.1338
PS19-fE4-237	124.12		PS19-fE4/Syn1-Cre vs. PS19-fE3	5.034	-42.98 to 53.04	No	ns	0.9925
PS19-fE4-238	116.66		PS19-fE4/Syn1-Cre vs. PS19-fE3/Syn1-Cre	20.48	-34.00 to 74.97	No	ns	0.7547
PS19-fE4-169	111.11		PS19-fE3 vs. PS19-fE3/Syn1-Cre	15.45	-40.20 to 71.10	No	ns	0.8838
PS19-fE4-245	135.15
PS19-fE4-145	97.54
PS19-fE4-158	12.06
PS19-fE4-309	41.62
PS19-fE4-127	57.26
PS19-fE4-131	68.71
PS19-fE4-81	90.14
Mean	107.4
SEM	14.59
PS19-fE4/Syn1-Cre-36	137.49
PS19-fE4/Syn1-Cre-142	152.45
PS19-fE4/Syn1-Cre-112	77.72
PS19-fE4/Syn1-Cre- 211	68.49
PS19-fE4/Syn1-Cre-263	246.18
PS19-fE4/Syn1-Cre-293	60.59
PS19-fE4/Syn1-Cre-289	27.04
PS19-fE4/Syn1-Cre-302	107.13
PS19-fE4/Syn1-Cre-256	160.54
PS19-fE4/Syn1-Cre-274	25
PS19-fE4/Syn1-Cre-304	77.82
PS19-fE4/Syn1-Cre-322	63.43
PS19-fE4/Syn1-Cre-303	62.05
PS19-fE4/Syn1-Cre-490	70.82
PS19-fE4/Syn1-Cre-472	61.31
PS19-fE4/Syn1-Cre-485	95.77
PS19-fE4/Syn1-Cre-433	0
PS19-fE4/Syn1-Cre-434	41.64
PS19-fE4/Syn1-Cre-461	44.66
Mean	83.16
SEM	13.24
PS19-fE3-136	97
PS19-fE3-154	151.47
PS19-fE3-203	108.85
PS19-fE3-179	113.09
PS19-fE3-180	125.26
PS19-fE3-169	69.24
PS19-fE3-391	92.45
PS19-fE3-146	7.48
PS19-fE3-147	128.34
PS19-fE3-156	122.44
PS19-fE3-140	80.2
PS19-fE3-204	0
PS19-fE3-152	91.44
PS19-fE3-56	72.84
PS19-fE3-59	17.66
PS19-fE3-157	25.07
PS19-fE3-158	25.4
Mean	78.13
SEM	11.42
PS19-fE3/Syn1-Cre-74	3.73
PS19-fE3/Syn1-Cre-97	57.6
PS19-fE3/Syn1-Cre-126	55.32
PS19-fE3/Syn1-Cre-129	78.1
PS19-fE3/Syn1-Cre-192	68.65
PS19-fE3/Syn1-Cre-230	78.64
PS19-fE3/Syn1-Cre-229	45.05
PS19-fE3/Syn1-Cre-220	74.64
PS19-fE3/Syn1-Cre-173	65.05
PS19-fE3/Syn1-Cre-388	71.45
PS19-fE3/Syn1-Cre-323	91.28
Mean	62.68
SEM	7.03

## Sheet: Ext. Data Fig. 2f
Mouse ID	% HT7 Covergae Area on Injected Side
fE4-285	83.14		ANOVA summary
fE4-280	99.63		F	1.109
fE4-302	98.55		P value	0.3485
fE4-315	96.64		P value summary	ns
fE4-317	94.78		Significant diff. among means (P < 0.05)?	No
fE4-325	97.91		R squared	0.09552
fE4-326	95.26
fE4-333	96.03		Tukey's multiple comparisons test	Mean Diff.	95.00% CI of diff.	Below threshold?	Summary	Adjusted P Value
			fE4 vs. fE4/Syn1-Cre	-1.73	-7.363 to 3.903	No	ns	0.7227
Mean	95.24		fE4 vs. fE3	1.598	-4.036 to 7.231	No	ns	0.7576
SEM	1.825		fE4/Syn1-Cre vs. fE3	3.327	-2.306 to 8.961	No	ns	0.3163
fE4/Syn1-Cre-325	98.1
fE4/Syn1-Cre-343	99.62
fE4/Syn1-Cre-332	99.45
fE4/Syn1-Cre-328	94.26
fE4/Syn1-Cre-331	98.44
fE4/Syn1-Cre-340	99.58
fE4/Syn1-Cre-216	88.21
fE4/Syn1-Cre-178	98.12
Mean	96.97
SEM	1.39
fE3-351	89.37
fE3-352	95.11
fE3-374	88.37
fE3-321	98.61
fE3-339	90.53
fE3-347	96.31
fE3-327	99.18
fE3-328	91.68
Mean	93.65
SEM	1.48

## Sheet: Ext. Data Fig. 2g
Mouse ID	# AT8+ Cells on Injected Side
fE4-285	37		ANOVA summary
fE4-280	99		F	7.981
fE4-302	105		P value	0.0026
fE4-315	45		P value summary	**
fE4-317	92		Significant diff. among means (P < 0.05)?	Yes
fE4-325	98		R squared	0.4319
fE4-326	103
fE4-333	93		Tukey's multiple comparisons test	Mean Diff.	95.00% CI of diff.	Below threshold?	Summary	Adjusted P Value
			fE4 vs. fE4/Syn1-Cre	48.88	15.10 to 82.65	Yes	**	0.0041
Mean	84		fE4 vs. fE3	43.38	9.595 to 77.15	Yes	*	0.0106
SEM	9.54		fE4/Syn1-Cre vs. fE3	-5.5	-39.28 to 28.28	No	ns	0.9117
fE4/Syn1-Cre-325	42
fE4/Syn1-Cre-343	34
fE4/Syn1-Cre-332	26
fE4/Syn1-Cre-328	28
fE4/Syn1-Cre-331	37
fE4/Syn1-Cre-340	92
fE4/Syn1-Cre-216	6
fE4/Syn1-Cre-178	16
Mean	35.13
SEM	9.09
fE3-351	27
fE3-352	55
fE3-374	6
fE3-321	27
fE3-339	32
fE3-347	95
fE3-327	58
fE3-328	25
Mean	40.63
SEM	9.77

## Sheet: Ext. Data Fig. 2h
Mouse ID	# AT8+ Cells on Injected Side / % HT7 Area on Injected Side
fE4-285	0.45		ANOVA summary
fE4-280	0.99		F	8.899
fE4-302	1.07		P value	0.0016
fE4-315	0.47		P value summary	**
fE4-317	0.97		Significant diff. among means (P < 0.05)?	Yes
fE4-325	1		R squared	0.4587
fE4-326	1.08
fE4-333	0.97		Tukey's multiple comparisons test	Mean Diff.	95.00% CI of diff.	Below threshold?	Summary	Adjusted P Value
			fE4 vs. fE4/Syn1-Cre	0.5175	0.1817 to 0.8533	Yes	**	0.0024
Mean	0.875		fE4 vs. fE3	0.4488	0.1129 to 0.7846	Yes	**	0.0078
SEM	0.091		fE4/Syn1-Cre vs. fE3	-0.06875	-0.4046 to 0.2671	No	ns	0.8644
fE4/Syn1-Cre-325	0.43
fE4/Syn1-Cre-343	0.34
fE4/Syn1-Cre-332	0.26
fE4/Syn1-Cre-328	0.3
fE4/Syn1-Cre-331	0.38
fE4/Syn1-Cre-340	0.92
fE4/Syn1-Cre-216	0.07
fE4/Syn1-Cre-178	0.16
Mean	0.357
SEM	0.09
fE3-351	0.3
fE3-352	0.58
fE3-374	0.07
fE3-321	0.27
fE3-339	0.35
fE3-347	0.99
fE3-327	0.58
fE3-328	0.27
Mean	0.426
SEM	0.1

## Sheet: Ext. Data Fig. 2i
Mouse ID	# HT7+ Cells on Non-Injected Side / % HT7 Area on Injected Side
fE4-285	0.108251		ANOVA summary
fE4-280	0.762822		F	7.395
fE4-302	1.63369		P value	0.0037
fE4-315	1.11755		P value summary	**
fE4-317	1.63537		Significant diff. among means (P < 0.05)?	Yes
fE4-325	1.04177		R squared	0.4133
fE4-326	0.929036
fE4-333	1.22878		Tukey's multiple comparisons test	Mean Diff.	95.00% CI of diff.	Below threshold?	Summary	Adjusted P Value
			fE4 vs. fE4/Syn1-Cre	0.5933	0.1212 to 1.065	Yes	*	0.0125
Mean	1.05		fE4 vs. fE3	0.6503	0.1783 to 1.122	Yes	**	0.0062
SEM	0.174		fE4/Syn1-Cre vs. fE3	0.05703	-0.4150 to 0.5291	No	ns	0.9503
fE4/Syn1-Cre-325	0.540265
fE4/Syn1-Cre-343	0.351335
fE4/Syn1-Cre-332	0.477627
fE4/Syn1-Cre-328	0.700191
fE4/Syn1-Cre-331	0.513003
fE4/Syn1-Cre-340	0.502109
fE4/Syn1-Cre-216	0.147376
fE4/Syn1-Cre-178	0.479005
Mean	0.463
SEM	0.05
fE3-351	0.0559472
fE3-352	0.0893702
fE3-374	0
fE3-321	0.202819
fE3-339	0.640672
fE3-347	0.799502
fE3-327	0.408348
fE3-328	1.05803
Mean	0.406
SEM	0.137

## Sheet: Ext. Data Fig. 2j
Mouse ID	# AT8+ Cells on Non-Injected Side / % HT7 Area on Injected Side
fE4-285	0.11		ANOVA summary
fE4-280	0.32		F	8.246
fE4-302	1.27		P value	0.0023
fE4-315	0.99		P value summary	**
fE4-317	0.84		Significant diff. among means (P < 0.05)?	Yes
fE4-325	0.82		R squared	0.4399
fE4-326	0.71
fE4-333	0.46		Tukey's multiple comparisons test	Mean Diff.	95.00% CI of diff.	Below threshold?	Summary	Adjusted P Value
			fE4 vs. fE4/Syn1-Cre	0.4313	0.1152 to 0.7473	Yes	**	0.0067
Mean	0.69		fE4 vs. fE3	0.45	0.1340 to 0.7660	Yes	**	0.0047
SEM	0.13		fE4/Syn1-Cre vs. fE3	0.01875	-0.2973 to 0.3348	No	ns	0.9878
fE4/Syn1-Cre-325	0.41
fE4/Syn1-Cre-343	0.39
fE4/Syn1-Cre-332	0.42
fE4/Syn1-Cre-328	0.1
fE4/Syn1-Cre-331	0.22
fE4/Syn1-Cre-340	0.28
fE4/Syn1-Cre-216	0.15
fE4/Syn1-Cre-178	0.1
Mean	0.258
SEM	0.04
fE3-351	0.09
fE3-352	0.13
fE3-374	0.05
fE3-321	0.29
fE3-339	0.33
fE3-347	0.29
fE3-327	0.17
fE3-328	0.57
Mean	0.24
SEM	0.059
