# Supplementary material for: Neuronal APOE4 removal protects against tau-mediated gliosis, neurodegeneration and myelin deficits
Source: Nat Aging. 2023 Feb 20;3(3):275–96. doi: 10.1038/s43587-023-00368-3 (PMC10154214; doi:10.1038/s43587-023-00368-3)
Supplement: Source Data Extended Data Fig. 5 — Statistical source data for Extended Data Fig. 5g. [file 43587_2023_368_MOESM17_ESM.xlsx]

## Sheet: Ext. Data Fig. 5g
Mouse ID	Number of Hsp90 & Ubb Double-Positive DANs
PS19-fE4-129	183		ANOVA summary
PS19-fE4-131	120		F	24.12
PS19-fE4-145	110		P value	<0.0001
PS19-fE4-154	146		P value summary	****
PS19-fE4-156	95		Significant diff. among means (P < 0.05)?	Yes
PS19-fE4-237	171		R squared	0.6967
PS19-fE4-245	161
PS19-fE4-413	121		Tukey's multiple comparisons test	Mean Diff.	95.00% CI of diff.	Below threshold?	Summary	Adjusted P Value
			PS19-fE4 vs. PS19-fE4/Syn1-Cre	104	65.85 to 142.2	Yes	****	<0.0001
Mean	138.4		PS19-fE4 vs. PS19-fE3	38.63	0.4707 to 76.78	Yes	*	0.0469
SEM	11.14		PS19-fE4/Syn1-Cre vs. PS19-fE3	-65.38	-103.5 to -27.22	Yes	***	0.0008
PS19-fE4/Syn1-Cre-211	8
PS19-fE4/Syn1-Cre-263	24
PS19-fE4/Syn1-Cre-267	30
PS19-fE4/Syn1-Cre-287	64
PS19-fE4/Syn1-Cre-293	34
PS19-fE4/Syn1-Cre-305	26
PS19-fE4/Syn1-Cre-322	63
PS19-fE4/Syn1-Cre-504	26
Mean	34.38
SEM	6.89
PS19-fE3-60	87
PS19-fE3-146	143
PS19-fE3-154	126
PS19-fE3-179	84
PS19-fE3-180	51
PS19-fE3-391	65
PS19-fE3-464	154
PS19-fE3-478	88
Mean	99.75
SEM	13.12
