# Supplementary material for: Neuronal APOE4 removal protects against tau-mediated gliosis, neurodegeneration and myelin deficits
Source: Nat Aging. 2023 Feb 20;3(3):275–96. doi: 10.1038/s43587-023-00368-3 (PMC10154214; doi:10.1038/s43587-023-00368-3)
Supplement: Source Data Extended Data Fig. 6 — Statistical source data for Extended Data Fig. 6h. [file 43587_2023_368_MOESM18_ESM.xlsx]

## Sheet: Ext. Data Fig. 6h
Mouse ID	Number of Hsp90 & Ubb Double-Positive DAOs
PS19-fE4-129	88		ANOVA summary
PS19-fE4-131	65		F	19.49
PS19-fE4-145	112		P value	<0.0001
PS19-fE4-154	74		P value summary	****
PS19-fE4-156	60		Significant diff. among means (P < 0.05)?	Yes
PS19-fE4-237	153		R squared	0.6499
PS19-fE4-245	113
PS19-fE4-413	63		Tukey's multiple comparisons test	Mean Diff.	95.00% CI of diff.	Below threshold?	Summary	Adjusted P Value
			PS19-fE4 vs. PS19-fE4/Syn1-Cre	73.63	40.51 to 106.7	Yes	****	<0.0001
Mean	91		PS19-fE4 vs. PS19-fE3	5.5	-27.61 to 38.61	No	ns	0.9083
SEM	11.56		PS19-fE4/Syn1-Cre vs. PS19-fE3	-68.13	-101.2 to -35.01	Yes	***	0.0001
PS19-fE4/Syn1-Cre-211	3
PS19-fE4/Syn1-Cre-263	4
PS19-fE4/Syn1-Cre-267	29
PS19-fE4/Syn1-Cre-287	30
PS19-fE4/Syn1-Cre-293	5
PS19-fE4/Syn1-Cre-305	18
PS19-fE4/Syn1-Cre-322	38
PS19-fE4/Syn1-Cre-504	12
Mean	17.38
SEM	4.79
PS19-fE3-60	55
PS19-fE3-146	125
PS19-fE3-154	118
PS19-fE3-179	106
PS19-fE3-180	68
PS19-fE3-391	75
PS19-fE3-464	49
PS19-fE3-478	88
Mean	85.5
SEM	10.11
