# Supplementary material for: Neuronal APOE4 removal protects against tau-mediated gliosis, neurodegeneration and myelin deficits
Source: Nat Aging. 2023 Feb 20;3(3):275–96. doi: 10.1038/s43587-023-00368-3 (PMC10154214; doi:10.1038/s43587-023-00368-3)
Supplement: Source Data Extended Data Fig. 7 — Statistical source data for Extended Data Fig. 7f. [file 43587_2023_368_MOESM19_ESM.xlsx]

## Sheet: Ext. Data Fig. 7f
Mouse ID	Number of Mertk & Calm Double-Positive DAAs
PS19-fE4-129	117		ANOVA summary
PS19-fE4-131	178		F	17.64
PS19-fE4-145	238		P value	<0.0001
PS19-fE4-154	225		P value summary	****
PS19-fE4-156	248		Significant diff. among means (P < 0.05)?	Yes
PS19-fE4-237	134		R squared	0.6268
PS19-fE4-245	217
PS19-fE4-413	98		Tukey's multiple comparisons test	Mean Diff.	95.00% CI of diff.	Below threshold?	Summary	Adjusted P Value
			PS19-fE4 vs. PS19-fE4/Syn1-Cre	131.6	75.65 to 187.6	Yes	****	<0.0001
Mean	181.9		PS19-fE4 vs. PS19-fE3	58.75	2.779 to 114.7	Yes	*	0.0386
SEM	20.77		PS19-fE4/Syn1-Cre vs. PS19-fE3	-72.88	-128.8 to -16.90	Yes	**	0.0095
PS19-fE4/Syn1-Cre-211	18
PS19-fE4/Syn1-Cre-263	40
PS19-fE4/Syn1-Cre-267	49
PS19-fE4/Syn1-Cre-287	55
PS19-fE4/Syn1-Cre-293	32
PS19-fE4/Syn1-Cre-305	25
PS19-fE4/Syn1-Cre-322	85
PS19-fE4/Syn1-Cre-504	98
Mean	50.25
SEM	10.02
PS19-fE3-60	65
PS19-fE3-146	105
PS19-fE3-154	164
PS19-fE3-179	121
PS19-fE3-180	107
PS19-fE3-391	89
PS19-fE3-464	189
PS19-fE3-478	145
Mean	123.1
SEM	14.41
