# Supplementary material for: Neuronal APOE4 removal protects against tau-mediated gliosis, neurodegeneration and myelin deficits
Source: Nat Aging. 2023 Feb 20;3(3):275–96. doi: 10.1038/s43587-023-00368-3 (PMC10154214; doi:10.1038/s43587-023-00368-3)
Supplement: Source Data Extended Data Fig. 8 — Statistical source data for Extended Data Fig. 8i. [file 43587_2023_368_MOESM20_ESM.xlsx]

## Sheet: Ext. Data Fig. 8i
Mouse ID	Number of Ubb & Tmsb4x Double-Positive DAMs
PS19-fE4-129	290		ANOVA summary
PS19-fE4-131	312		F	14.99
PS19-fE4-145	235		P value	<0.0001
PS19-fE4-154	124		P value summary	****
PS19-fE4-156	117		Significant diff. among means (P < 0.05)?	Yes
PS19-fE4-237	103		R squared	0.5881
PS19-fE4-245	`185
PS19-fE4-413	104		Tukey's multiple comparisons test	Mean Diff.	95.00% CI of diff.	Below threshold?	Summary	Adjusted P Value
			PS19-fE4 vs. PS19-fE4/Syn1-Cre	126.1	59.28 to 193.0	Yes	***	0.0003
Mean	183.8		PS19-fE4 vs. PS19-fE3	125.4	58.53 to 192.2	Yes	***	0.0003
SEM	30.26		PS19-fE4/Syn1-Cre vs. PS19-fE3	-0.75	-67.59 to 66.09	No	ns	0.9996
PS19-fE4/Syn1-Cre-211	64
PS19-fE4/Syn1-Cre-263	94
PS19-fE4/Syn1-Cre-267	40
PS19-fE4/Syn1-Cre-287	35
PS19-fE4/Syn1-Cre-293	44
PS19-fE4/Syn1-Cre-305	59
PS19-fE4/Syn1-Cre-322	88
PS19-fE4/Syn1-Cre-504	37
Mean	57.63
SEM	8.15
PS19-fE3-60	45
PS19-fE3-146	37
PS19-fE3-154	32
PS19-fE3-179	48
PS19-fE3-180	56
PS19-fE3-391	106
PS19-fE3-464	75
PS19-fE3-478	68
Mean	58.38
SEM	8.53
